# Supplementary material for: Deacetylation induced nuclear condensation of HP1γ promotes multiple myeloma drug resistance
Source: Nat Commun. 2023 Mar 9;14:1290. doi: 10.1038/s41467-023-37013-x (PMC9998874; doi:10.1038/s41467-023-37013-x)
Supplement: Supplementary file 5 — Supplementary Data 1 [file 41467_2023_37013_MOESM5_ESM.xlsx]

## Sheet: up
Gene_id	Gene name	Gene description	FC(OE_CBX3/CON)	Log2FC(OE_CBX3/CON)	Pvalue	Padjust	Significant	Regulate	CON_1	CON_2	OE_CBX3_1	OE_CBX3_2	CON	OE_CBX3
ENSG00000258366	RTEL1	regulator of telomere elongation helicase 1 [Source:HGNC Symbol;Acc:HGNC:15888]	2	1.00015	1.4825e-05	0.000135207	yes	up	11.88	8.15	15.92	14.78	10.015	15.35
ENSG00000136933	RABEPK	Rab9 effector protein with kelch motifs [Source:HGNC Symbol;Acc:HGNC:16896]	2.001	1.00052	4.75716e-05	0.000369938	yes	up	22.03	24.27	32.93	29.09	23.15	31.01
ENSG00000124802	EEF1E1	eukaryotic translation elongation factor 1 epsilon 1 [Source:HGNC Symbol;Acc:HGNC:3212]	2.001	1.00055	4.927e-07	6.7385e-06	yes	up	85.36	87.18	117.02	125.27	86.27	121.145
ENSG00000013306	SLC25A39	solute carrier family 25 member 39 [Source:HGNC Symbol;Acc:HGNC:24279]	2.001	1.00107	8.77668e-07	1.12027e-05	yes	up	150.64	148.25	219.83	198.51	149.445	209.17
ENSG00000116898	MRPS15	mitochondrial ribosomal protein S15 [Source:HGNC Symbol;Acc:HGNC:14504]	2.003	1.00235	6.45267e-06	6.4742e-05	yes	up	86.28	76.53	114.76	102.29	81.405	108.525
ENSG00000008018	PSMB1	proteasome subunit beta 1 [Source:HGNC Symbol;Acc:HGNC:9537]	2.004	1.00313	5.74532e-08	9.90054e-07	yes	up	138.35	143.58	180.78	196.99	140.965	188.885
ENSG00000131469	RPL27	ribosomal protein L27 [Source:HGNC Symbol;Acc:HGNC:10328]	2.006	1.00435	4.90394e-06	5.09332e-05	yes	up	2269.58	2369.94	3052.76	2568.01	2319.76	2810.39
ENSG00000066322	ELOVL1	ELOVL fatty acid elongase 1 [Source:HGNC Symbol;Acc:HGNC:14418]	2.006	1.00457	6.82226e-07	8.9664e-06	yes	up	63.79	63.75	91.48	86.14	63.77	88.81
ENSG00000181396	OGFOD3	2-oxoglutarate and iron dependent oxygenase domain containing 3 [Source:HGNC Symbol;Acc:HGNC:26174]	2.007	1.00484	3.81326e-06	4.08137e-05	yes	up	16.5	14.05	21.58	21.27	15.275	21.425
ENSG00000163191	S100A11	S100 calcium binding protein A11 [Source:HGNC Symbol;Acc:HGNC:10488]	2.007	1.005	4.17069e-06	4.41066e-05	yes	up	888.11	853.36	1171.35	995.37	870.735	1083.36
ENSG00000092445	TYRO3	TYRO3 protein tyrosine kinase [Source:HGNC Symbol;Acc:HGNC:12446]	2.007	1.00513	3.87733e-05	0.000311295	yes	up	3.22	5.02	7.03	6.05	4.12	6.54
ENSG00000275464	FP565260.1	periodic tryptophan protein 2 homolog [Source:NCBI gene;Acc:102724159]	2.008	1.00558	2.96843e-05	0.000246919	yes	up	12.06	8.9	13.82	15.93	10.48	14.875
ENSG00000131495	NDUFA2	NADH:ubiquinone oxidoreductase subunit A2 [Source:HGNC Symbol;Acc:HGNC:7685]	2.008	1.00569	4.20866e-05	0.000333288	yes	up	117.86	122.71	179.93	136.94	120.285	158.435
ENSG00000105618	PRPF31	pre-mRNA processing factor 31 [Source:HGNC Symbol;Acc:HGNC:15446]	2.01	1.00749	2.61584e-06	2.95374e-05	yes	up	40.77	41.41	62.14	54.58	41.09	58.36
ENSG00000124207	CSE1L	chromosome segregation 1 like [Source:HGNC Symbol;Acc:HGNC:2431]	2.011	1.00771	4.66617e-09	1.07176e-07	yes	up	60.12	63.54	82.81	105.33	61.83	94.07
ENSG00000174173	TRMT10C	tRNA methyltransferase 10C, mitochondrial RNase P subunit [Source:HGNC Symbol;Acc:HGNC:26022]	2.011	1.00778	7.86024e-07	1.01406e-05	yes	up	28.58	27.77	36.75	38.95	28.175	37.85
ENSG00000256269	HMBS	hydroxymethylbilane synthase [Source:HGNC Symbol;Acc:HGNC:4982]	2.012	1.00829	2.3315e-06	2.65762e-05	yes	up	47.9	51.23	72.67	62.02	49.565	67.345
ENSG00000103653	CSK	C-terminal Src kinase [Source:HGNC Symbol;Acc:HGNC:2444]	2.013	1.00921	1.08215e-07	1.73847e-06	yes	up	145.09	142.9	219.66	200.71	143.995	210.185
ENSG00000159231	CBR3	carbonyl reductase 3 [Source:HGNC Symbol;Acc:HGNC:1549]	2.013	1.00936	0.00074918	0.00395579	yes	up	13.24	16.91	20.45	19.51	15.075	19.98
ENSG00000130429	ARPC1B	actin related protein 2/3 complex subunit 1B [Source:HGNC Symbol;Acc:HGNC:704]	2.013	1.00942	8.00873e-08	1.32842e-06	yes	up	221.03	211.29	281.6	288.21	216.16	284.905
ENSG00000115884	SDC1	syndecan 1 [Source:HGNC Symbol;Acc:HGNC:10658]	2.013	1.00954	2.61661e-09	6.37528e-08	yes	up	193.89	183.8	245.04	264.99	188.845	255.015
ENSG00000128524	ATP6V1F	ATPase H+ transporting V1 subunit F [Source:HGNC Symbol;Acc:HGNC:16832]	2.014	1.01	7.37655e-06	7.30539e-05	yes	up	249.6	256.66	352.97	293.79	253.13	323.38
ENSG00000160124	CCDC58	coiled-coil domain containing 58 [Source:HGNC Symbol;Acc:HGNC:31136]	2.014	1.01019	0.000107783	0.000755465	yes	up	44.53	43.14	56.01	51.8	43.835	53.905
ENSG00000161800	RACGAP1	Rac GTPase activating protein 1 [Source:HGNC Symbol;Acc:HGNC:9804]	2.014	1.01042	1.32389e-08	2.71485e-07	yes	up	53.64	59.17	56.21	88.88	56.405	72.545
ENSG00000103047	TANGO6	transport and golgi organization 6 homolog [Source:HGNC Symbol;Acc:HGNC:25749]	2.015	1.01046	0.00226749	0.0100093	yes	up	2.07	2.41	2.82	3.47	2.24	3.145
ENSG00000119383	PTPA	protein phosphatase 2 phosphatase activator [Source:HGNC Symbol;Acc:HGNC:9308]	2.015	1.01087	4.22017e-07	5.88349e-06	yes	up	56.43	55.23	73.05	71.07	55.83	72.06
ENSG00000121390	PSPC1	paraspeckle component 1 [Source:HGNC Symbol;Acc:HGNC:20320]	2.015	1.01103	3.22725e-07	4.636e-06	yes	up	33.27	21.93	28.59	37.43	27.6	33.01
ENSG00000168275	COA6	cytochrome c oxidase assembly factor 6 [Source:HGNC Symbol;Acc:HGNC:18025]	2.015	1.0111	0.000106396	0.000748549	yes	up	91.34	88.82	134.43	98.38	90.08	116.405
ENSG00000233276	GPX1	glutathione peroxidase 1 [Source:HGNC Symbol;Acc:HGNC:4553]	2.016	1.01119	0.00719715	0.0260527	yes	up	8.79	9.38	13	10.68	9.085	11.84
ENSG00000118515	SGK1	serum/glucocorticoid regulated kinase 1 [Source:HGNC Symbol;Acc:HGNC:10810]	2.016	1.01139	2.61015e-08	4.95428e-07	yes	up	40.85	41.8	46.3	69.7	41.325	58
ENSG00000169442	CD52	CD52 molecule [Source:HGNC Symbol;Acc:HGNC:1804]	2.017	1.01208	0.00174123	0.00797032	yes	up	43.3	60.26	64.65	62.33	51.78	63.49
ENSG00000198853	RUSC2	RUN and SH3 domain containing 2 [Source:HGNC Symbol;Acc:HGNC:23625]	2.018	1.01314	0.0041361	0.0164002	yes	up	1.56	1.45	2.17	1.83	1.505	2
ENSG00000204574	ABCF1	ATP binding cassette subfamily F member 1 [Source:HGNC Symbol;Acc:HGNC:70]	2.018	1.01323	8.9276e-09	1.92946e-07	yes	up	30.6	33.65	41.48	50.88	32.125	46.18
ENSG00000280195	AC245140.2	novel transcript, antisense to RPL10	2.019	1.01399	0.00325896	0.013448	yes	up	4.06	3.45	4.29	6.19	3.755	5.24
ENSG00000011376	LARS2	leucyl-tRNA synthetase 2, mitochondrial [Source:HGNC Symbol;Acc:HGNC:17095]	2.02	1.01471	1.83753e-06	2.13799e-05	yes	up	5.66	7.42	7.77	12.13	6.54	9.95
ENSG00000170540	ARL6IP1	ADP ribosylation factor like GTPase 6 interacting protein 1 [Source:HGNC Symbol;Acc:HGNC:697]	2.021	1.01493	1.94775e-09	4.87255e-08	yes	up	77.46	80.07	94.7	121.52	78.765	108.11
ENSG00000214022	REPIN1	replication initiator 1 [Source:HGNC Symbol;Acc:HGNC:17922]	2.021	1.01507	2.81525e-09	6.81e-08	yes	up	191.97	180.54	240.75	274.84	186.255	257.795
ENSG00000155393	HEATR3	HEAT repeat containing 3 [Source:HGNC Symbol;Acc:HGNC:26087]	2.021	1.01538	1.30503e-06	1.58983e-05	yes	up	16.45	13.11	13.61	19.81	14.78	16.71
ENSG00000121966	CXCR4	C-X-C motif chemokine receptor 4 [Source:HGNC Symbol;Acc:HGNC:2561]	2.022	1.01589	4.5583e-07	6.2936e-06	yes	up	31.63	31.5	41.49	44.32	31.565	42.905
ENSG00000127527	EPS15L1	epidermal growth factor receptor pathway substrate 15 like 1 [Source:HGNC Symbol;Acc:HGNC:24634]	2.023	1.01651	2.92417e-07	4.25399e-06	yes	up	18.3	16.3	26.33	27.05	17.3	26.69
ENSG00000152253	SPC25	SPC25, NDC80 kinetochore complex component [Source:HGNC Symbol;Acc:HGNC:24031]	2.024	1.01752	4.97172e-07	6.77764e-06	yes	up	29.61	31.17	48.87	51.49	30.39	50.18
ENSG00000152990	ADGRA3	adhesion G protein-coupled receptor A3 [Source:HGNC Symbol;Acc:HGNC:13839]	2.025	1.01808	3.82585e-07	5.40369e-06	yes	up	9.86	10.36	12.94	16.21	10.11	14.575
ENSG00000023191	RNH1	ribonuclease/angiogenin inhibitor 1 [Source:HGNC Symbol;Acc:HGNC:10074]	2.025	1.01813	7.869e-07	1.01441e-05	yes	up	63.93	60.95	94.89	86.06	62.44	90.475
ENSG00000114383	TUSC2	tumor suppressor 2, mitochondrial calcium regulator [Source:HGNC Symbol;Acc:HGNC:17034]	2.027	1.01951	4.32427e-06	4.55021e-05	yes	up	40.05	48.45	53.48	52.71	44.25	53.095
ENSG00000175467	SART1	spliceosome associated factor 1, recruiter of U4/U6.U5 tri-snRNP [Source:HGNC Symbol;Acc:HGNC:10538]	2.028	1.01983	1.59976e-07	2.4687e-06	yes	up	27.68	29.45	45.5	46.1	28.565	45.8
ENSG00000235173	HGH1	HGH1 homolog [Source:HGNC Symbol;Acc:HGNC:24161]	2.028	1.01985	1.84853e-05	0.000163455	yes	up	17.18	14.73	23.41	21.03	15.955	22.22
ENSG00000130669	PAK4	p21 (RAC1) activated kinase 4 [Source:HGNC Symbol;Acc:HGNC:16059]	2.028	1.02006	0.000153697	0.00102995	yes	up	5.53	7.09	8.68	9.28	6.31	8.98
ENSG00000142546	NOSIP	nitric oxide synthase interacting protein [Source:HGNC Symbol;Acc:HGNC:17946]	2.028	1.02019	2.28068e-05	0.000195408	yes	up	41.8	38.61	59.14	51.61	40.205	55.375
ENSG00000185480	PARPBP	PARP1 binding protein [Source:HGNC Symbol;Acc:HGNC:26074]	2.029	1.02066	1.47705e-06	1.76994e-05	yes	up	16.34	17.44	22.45	28.27	16.89	25.36
ENSG00000161920	MED11	mediator complex subunit 11 [Source:HGNC Symbol;Acc:HGNC:32687]	2.03	1.02159	0.00232689	0.0102126	yes	up	15.89	15.92	23.7	18.58	15.905	21.14
ENSG00000102978	POLR2C	RNA polymerase II subunit C [Source:HGNC Symbol;Acc:HGNC:9189]	2.03	1.02175	7.01163e-07	9.16521e-06	yes	up	39.24	38.14	54.49	54.69	38.69	54.59
ENSG00000108671	PSMD11	proteasome 26S subunit, non-ATPase 11 [Source:HGNC Symbol;Acc:HGNC:9556]	2.031	1.02192	1.87994e-09	4.73103e-08	yes	up	55.1	55.45	81.37	86.8	55.275	84.085
ENSG00000141076	UTP4	UTP4, small subunit processome component [Source:HGNC Symbol;Acc:HGNC:1983]	2.031	1.02235	4.26191e-08	7.64963e-07	yes	up	46.14	46.24	58.86	64.46	46.19	61.66
ENSG00000100416	TRMU	tRNA 5-methylaminomethyl-2-thiouridylate methyltransferase [Source:HGNC Symbol;Acc:HGNC:25481]	2.032	1.02274	4.10797e-07	5.74434e-06	yes	up	41.23	41.07	54.87	54.92	41.15	54.895
ENSG00000129559	NEDD8	neural precursor cell expressed, developmentally down-regulated 8 [Source:HGNC Symbol;Acc:HGNC:7732]	2.032	1.02297	2.13823e-05	0.000184991	yes	up	121.26	142.72	184.84	157.29	131.99	171.065
ENSG00000152556	PFKM	phosphofructokinase, muscle [Source:HGNC Symbol;Acc:HGNC:8877]	2.033	1.02335	5.88962e-09	1.31509e-07	yes	up	41.09	54.13	52.1	74.24	47.61	63.17
ENSG00000148843	PDCD11	programmed cell death 11 [Source:HGNC Symbol;Acc:HGNC:13408]	2.033	1.02369	2.38955e-08	4.57164e-07	yes	up	22.77	22.85	34.98	40.23	22.81	37.605
ENSG00000165272	AQP3	aquaporin 3 (Gill blood group) [Source:HGNC Symbol;Acc:HGNC:636]	2.033	1.02371	7.21012e-08	1.21027e-06	yes	up	90.95	88.78	123.32	121.14	89.865	122.23
ENSG00000150787	PTS	6-pyruvoyltetrahydropterin synthase [Source:HGNC Symbol;Acc:HGNC:9689]	2.034	1.02444	0.000532375	0.00294935	yes	up	17.9	15.2	21.41	23.89	16.55	22.65
ENSG00000177830	CHID1	chitinase domain containing 1 [Source:HGNC Symbol;Acc:HGNC:28474]	2.035	1.02501	5.46607e-06	5.59094e-05	yes	up	62.66	63.13	91.12	77.86	62.895	84.49
ENSG00000240184	PCDHGC3	protocadherin gamma subfamily C, 3 [Source:HGNC Symbol;Acc:HGNC:8716]	2.035	1.02522	0.00534309	0.0202363	yes	up	2.12	1.77	1.96	2.61	1.945	2.285
ENSG00000160087	UBE2J2	ubiquitin conjugating enzyme E2 J2 [Source:HGNC Symbol;Acc:HGNC:19268]	2.035	1.02526	2.21478e-07	3.32336e-06	yes	up	49.38	48.52	64.54	67.91	48.95	66.225
ENSG00000168237	GLYCTK	glycerate kinase [Source:HGNC Symbol;Acc:HGNC:24247]	2.037	1.02651	0.000141717	0.000958214	yes	up	7.49	8.6	11.4	11.23	8.045	11.315
ENSG00000144589	STK11IP	serine/threonine kinase 11 interacting protein [Source:HGNC Symbol;Acc:HGNC:19184]	2.038	1.02688	9.00076e-06	8.72089e-05	yes	up	13.29	12.51	15.77	15.85	12.9	15.81
ENSG00000172878	METAP1D	methionyl aminopeptidase type 1D, mitochondrial [Source:HGNC Symbol;Acc:HGNC:32583]	2.038	1.02711	0.00120971	0.0059465	yes	up	4.74	6.66	4.45	6.7	5.7	5.575
ENSG00000257167	TMPO-AS1	TMPO antisense RNA 1 [Source:HGNC Symbol;Acc:HGNC:44158]	2.038	1.02721	7.2852e-05	0.000539374	yes	up	4.59	4.32	5.82	6.59	4.455	6.205
ENSG00000130305	NSUN5	NOP2/Sun RNA methyltransferase family member 5 [Source:HGNC Symbol;Acc:HGNC:16385]	2.038	1.02738	2.15937e-06	2.47819e-05	yes	up	33.44	35.11	53.93	44.24	34.275	49.085
ENSG00000136319	TTC5	tetratricopeptide repeat domain 5 [Source:HGNC Symbol;Acc:HGNC:19274]	2.039	1.02764	0.0018024	0.00821027	yes	up	2.99	1.78	3.44	4.31	2.385	3.875
ENSG00000166086	JAM3	junctional adhesion molecule 3 [Source:HGNC Symbol;Acc:HGNC:15532]	2.04	1.02855	0.010653	0.0357847	yes	up	1.09	1.18	1.55	2.25	1.135	1.9
ENSG00000102967	DHODH	dihydroorotate dehydrogenase (quinone) [Source:HGNC Symbol;Acc:HGNC:2867]	2.04	1.02871	7.16809e-06	7.11569e-05	yes	up	12.66	8.71	17.2	12.28	10.685	14.74
ENSG00000102898	NUTF2	nuclear transport factor 2 [Source:HGNC Symbol;Acc:HGNC:13722]	2.041	1.02907	6.86992e-07	9.01653e-06	yes	up	96.33	100.51	152.15	119.06	98.42	135.605
ENSG00000168502	MTCL1	microtubule crosslinking factor 1 [Source:HGNC Symbol;Acc:HGNC:29121]	2.042	1.02999	2.74355e-07	4.03057e-06	yes	up	14.49	18.66	20.92	29.07	16.575	24.995
ENSG00000104129	DNAJC17	DnaJ heat shock protein family (Hsp40) member C17 [Source:HGNC Symbol;Acc:HGNC:25556]	2.043	1.03086	0.00108673	0.00542433	yes	up	18.46	13.94	27.28	27.33	16.2	27.305
ENSG00000070785	EIF2B3	eukaryotic translation initiation factor 2B subunit gamma [Source:HGNC Symbol;Acc:HGNC:3259]	2.043	1.03091	3.55576e-06	3.83995e-05	yes	up	21.93	22.56	30.94	32.76	22.245	31.85
ENSG00000261832	AC138894.1	novel protein	2.044	1.03162	0.00368663	0.0149131	yes	up	3.71	2.87	4.58	4.56	3.29	4.57
ENSG00000099956	SMARCB1	SWI/SNF related, matrix associated, actin dependent regulator of chromatin, subfamily b, member 1 [Source:HGNC Symbol;Acc:HGNC:11103]	2.045	1.03183	1.44003e-07	2.24485e-06	yes	up	40.56	38.72	72.22	57.93	39.64	65.075
ENSG00000172602	RND1	Rho family GTPase 1 [Source:HGNC Symbol;Acc:HGNC:18314]	2.045	1.03195	0.00260598	0.0112039	yes	up	4.91	4.08	5.8	6.55	4.495	6.175
ENSG00000169564	PCBP1	poly(rC) binding protein 1 [Source:HGNC Symbol;Acc:HGNC:8647]	2.046	1.03268	9.33397e-09	2.00698e-07	yes	up	227.73	238.67	320.08	321.34	233.2	320.71
ENSG00000162851	TFB2M	transcription factor B2, mitochondrial [Source:HGNC Symbol;Acc:HGNC:18559]	2.047	1.03379	6.66069e-08	1.1293e-06	yes	up	31.62	31.6	38.9	49.3	31.61	44.1
ENSG00000143621	ILF2	interleukin enhancer binding factor 2 [Source:HGNC Symbol;Acc:HGNC:6037]	2.048	1.03391	9.39034e-09	2.01396e-07	yes	up	135.02	129.17	184.25	185.9	132.095	185.075
ENSG00000126067	PSMB2	proteasome subunit beta 2 [Source:HGNC Symbol;Acc:HGNC:9539]	2.049	1.03481	2.73628e-08	5.16457e-07	yes	up	67.17	65.57	103.74	90.3	66.37	97.02
ENSG00000129173	E2F8	E2F transcription factor 8 [Source:HGNC Symbol;Acc:HGNC:24727]	2.049	1.03507	4.56102e-07	6.2936e-06	yes	up	17.01	18.35	21.32	28.53	17.68	24.925
ENSG00000155629	PIK3AP1	phosphoinositide-3-kinase adaptor protein 1 [Source:HGNC Symbol;Acc:HGNC:30034]	2.049	1.03526	0.000858582	0.00443544	yes	up	2.07	1.94	2.2	3.15	2.005	2.675
ENSG00000151413	NUBPL	nucleotide binding protein like [Source:HGNC Symbol;Acc:HGNC:20278]	2.051	1.03645	0.00954021	0.032746	yes	up	1.74	1.87	1.84	2.65	1.805	2.245
ENSG00000171522	PTGER4	prostaglandin E receptor 4 [Source:HGNC Symbol;Acc:HGNC:9596]	2.052	1.0372	0.00174329	0.00797555	yes	up	2.12	2.11	2.63	3.74	2.115	3.185
ENSG00000137713	PPP2R1B	protein phosphatase 2 scaffold subunit Abeta [Source:HGNC Symbol;Acc:HGNC:9303]	2.055	1.03919	5.65339e-07	7.59294e-06	yes	up	10.29	11.81	11.52	20.62	11.05	16.07
ENSG00000147123	NDUFB11	NADH:ubiquinone oxidoreductase subunit B11 [Source:HGNC Symbol;Acc:HGNC:20372]	2.057	1.04066	1.51786e-06	1.81367e-05	yes	up	106.18	102.32	148.43	127.04	104.25	137.735
ENSG00000114480	GBE1	1,4-alpha-glucan branching enzyme 1 [Source:HGNC Symbol;Acc:HGNC:4180]	2.058	1.04112	4.22883e-05	0.000334413	yes	up	5.1	6.35	7.17	9.75	5.725	8.46
ENSG00000089693	MLF2	myeloid leukemia factor 2 [Source:HGNC Symbol;Acc:HGNC:7126]	2.058	1.04132	8.43205e-07	1.07834e-05	yes	up	64.48	60.13	97.07	87.95	62.305	92.51
ENSG00000163481	RNF25	ring finger protein 25 [Source:HGNC Symbol;Acc:HGNC:14662]	2.061	1.0433	0.000124306	0.000854911	yes	up	13.04	12.84	21.08	20.84	12.94	20.96
ENSG00000134809	TIMM10	translocase of inner mitochondrial membrane 10 [Source:HGNC Symbol;Acc:HGNC:11814]	2.061	1.04352	3.7251e-06	4.00036e-05	yes	up	90.85	86.44	118.42	114.97	88.645	116.695
ENSG00000101311	FERMT1	fermitin family member 1 [Source:HGNC Symbol;Acc:HGNC:15889]	2.061	1.04368	2.58527e-06	2.92314e-05	yes	up	8.44	10.29	12.37	17.93	9.365	15.15
ENSG00000211897	IGHG3	immunoglobulin heavy constant gamma 3 (G3m marker) [Source:HGNC Symbol;Acc:HGNC:5527]	2.063	1.04441	1.62459e-06	1.9221e-05	yes	up	239.59	219.89	371.01	296.18	229.74	333.595
ENSG00000115207	GTF3C2	general transcription factor IIIC subunit 2 [Source:HGNC Symbol;Acc:HGNC:4665]	2.063	1.04507	6.9361e-09	1.52649e-07	yes	up	38.73	40.89	51.3	51.32	39.81	51.31
ENSG00000143368	SF3B4	splicing factor 3b subunit 4 [Source:HGNC Symbol;Acc:HGNC:10771]	2.066	1.04659	5.89256e-08	1.01232e-06	yes	up	102.81	98.78	141.18	136.7	100.795	138.94
ENSG00000184162	NR2C2AP	nuclear receptor 2C2 associated protein [Source:HGNC Symbol;Acc:HGNC:30763]	2.066	1.04693	1.63383e-05	0.000147491	yes	up	26.04	30.31	43.46	39.98	28.175	41.72
ENSG00000189043	NDUFA4	NDUFA4, mitochondrial complex associated [Source:HGNC Symbol;Acc:HGNC:7687]	2.067	1.04747	4.30151e-06	4.53477e-05	yes	up	74.37	71.36	110.81	85.35	72.865	98.08
ENSG00000197696	NMB	neuromedin B [Source:HGNC Symbol;Acc:HGNC:7842]	2.068	1.04856	0.00415245	0.0164573	yes	up	10.62	13.42	16.72	15.23	12.02	15.975
ENSG00000184661	CDCA2	cell division cycle associated 2 [Source:HGNC Symbol;Acc:HGNC:14623]	2.069	1.04889	5.23522e-08	9.14317e-07	yes	up	17.28	18.99	23.59	35.59	18.135	29.59
ENSG00000132773	TOE1	target of EGR1, exonuclease [Source:HGNC Symbol;Acc:HGNC:15954]	2.07	1.04997	5.44695e-06	5.57476e-05	yes	up	16.68	16.86	24.38	24.8	16.77	24.59
ENSG00000117118	SDHB	succinate dehydrogenase complex iron sulfur subunit B [Source:HGNC Symbol;Acc:HGNC:10681]	2.071	1.05039	2.78296e-07	4.07425e-06	yes	up	75.83	73.07	103.03	100.53	74.45	101.78
ENSG00000265354	TIMM23	translocase of inner mitochondrial membrane 23 [Source:HGNC Symbol;Acc:HGNC:17312]	2.071	1.05045	4.67304e-08	8.2729e-07	yes	up	70.45	75.68	97.69	104.34	73.065	101.015
ENSG00000174446	SNAPC5	small nuclear RNA activating complex polypeptide 5 [Source:HGNC Symbol;Acc:HGNC:15484]	2.072	1.0507	6.52799e-06	6.53032e-05	yes	up	34.19	34.44	46.49	52.12	34.315	49.305
ENSG00000156411	ATP5MPL	ATP synthase membrane subunit 6.8PL [Source:HGNC Symbol;Acc:HGNC:1188]	2.072	1.05071	9.97011e-06	9.55904e-05	yes	up	99.21	78.29	121.94	104.58	88.75	113.26
ENSG00000136840	ST6GALNAC4	ST6 N-acetylgalactosaminide alpha-2,6-sialyltransferase 4 [Source:HGNC Symbol;Acc:HGNC:17846]	2.072	1.05083	1.10162e-07	1.76469e-06	yes	up	43.5	43.47	55.31	56.36	43.485	55.835
ENSG00000173153	ESRRA	estrogen related receptor alpha [Source:HGNC Symbol;Acc:HGNC:3471]	2.073	1.05138	3.33591e-06	3.61644e-05	yes	up	30.54	25.78	46.27	40.37	28.16	43.32
ENSG00000173456	RNF26	ring finger protein 26 [Source:HGNC Symbol;Acc:HGNC:14646]	2.073	1.05157	2.48205e-07	3.69476e-06	yes	up	17.39	17.94	24.49	25.13	17.665	24.81
ENSG00000204745	AC083899.1	anaphase promoting complex subunit 1 (ANAPC1) pseudogene	2.073	1.05172	0.0157076	0.0492187	yes	up	1.84	1.55	2.01	2.45	1.695	2.23
ENSG00000131370	SH3BP5	SH3 domain binding protein 5 [Source:HGNC Symbol;Acc:HGNC:10827]	2.074	1.05228	1.17942e-05	0.000110622	yes	up	5.95	6.41	9.79	8.74	6.18	9.265
ENSG00000100764	PSMC1	proteasome 26S subunit, ATPase 1 [Source:HGNC Symbol;Acc:HGNC:9547]	2.074	1.05232	6.73151e-08	1.13677e-06	yes	up	79.78	84.62	98.99	119.3	82.2	109.145
ENSG00000213741	RPS29	ribosomal protein S29 [Source:HGNC Symbol;Acc:HGNC:10419]	2.076	1.05357	2.04338e-05	0.000177881	yes	up	1445.41	1443.87	1657.57	1477.64	1444.64	1567.61
ENSG00000169252	ADRB2	adrenoceptor beta 2 [Source:HGNC Symbol;Acc:HGNC:286]	2.076	1.05402	4.18203e-06	4.41782e-05	yes	up	6.72	7.51	9.7	10.42	7.115	10.06
ENSG00000010256	UQCRC1	ubiquinol-cytochrome c reductase core protein 1 [Source:HGNC Symbol;Acc:HGNC:12585]	2.076	1.05404	4.00458e-08	7.22627e-07	yes	up	105.18	95.87	132.74	123.1	100.525	127.92
ENSG00000104824	HNRNPL	heterogeneous nuclear ribonucleoprotein L [Source:HGNC Symbol;Acc:HGNC:5045]	2.078	1.05493	2.12859e-09	5.28568e-08	yes	up	218.57	224.34	300.2	310.89	221.455	305.545
ENSG00000214706	IFRD2	interferon related developmental regulator 2 [Source:HGNC Symbol;Acc:HGNC:5457]	2.078	1.05506	1.13687e-07	1.8177e-06	yes	up	77.79	78.85	122.93	118.98	78.32	120.955
ENSG00000076984	MAP2K7	mitogen-activated protein kinase kinase 7 [Source:HGNC Symbol;Acc:HGNC:6847]	2.079	1.05575	2.40854e-08	4.59752e-07	yes	up	32.5	33.18	44.91	49.2	32.84	47.055
ENSG00000108773	KAT2A	lysine acetyltransferase 2A [Source:HGNC Symbol;Acc:HGNC:4201]	2.079	1.05579	1.62737e-08	3.2695e-07	yes	up	35.23	33.88	47.9	49.68	34.555	48.79
ENSG00000273604	EPOP	elongin BC and polycomb repressive complex 2 associated protein [Source:HGNC Symbol;Acc:HGNC:34493]	2.079	1.05613	1.75487e-06	2.05459e-05	yes	up	7.49	8.02	10.7	11.25	7.755	10.975
ENSG00000102753	KPNA3	karyopherin subunit alpha 3 [Source:HGNC Symbol;Acc:HGNC:6396]	2.08	1.05661	1.1935e-06	1.46776e-05	yes	up	7.53	7.57	8.91	12.84	7.55	10.875
ENSG00000136720	HS6ST1	heparan sulfate 6-O-sulfotransferase 1 [Source:HGNC Symbol;Acc:HGNC:5201]	2.08	1.05666	7.73123e-09	1.68824e-07	yes	up	26.67	25.09	34.72	37.36	25.88	36.04
ENSG00000159335	PTMS	parathymosin [Source:HGNC Symbol;Acc:HGNC:9629]	2.083	1.05842	0.00188928	0.00854362	yes	up	21.92	21.08	34.85	22.27	21.5	28.56
ENSG00000241878	PISD	phosphatidylserine decarboxylase [Source:HGNC Symbol;Acc:HGNC:8999]	2.083	1.05848	3.95264e-06	4.21448e-05	yes	up	11.68	11.05	15.03	14.82	11.365	14.925
ENSG00000175283	DOLK	dolichol kinase [Source:HGNC Symbol;Acc:HGNC:23406]	2.083	1.05848	0.000113876	0.00079191	yes	up	7.24	6.25	9.24	9.75	6.745	9.495
ENSG00000204392	LSM2	LSM2 homolog, U6 small nuclear RNA and mRNA degradation associated [Source:HGNC Symbol;Acc:HGNC:13940]	2.083	1.05884	1.95645e-06	2.26383e-05	yes	up	74.26	69.62	104.82	96.05	71.94	100.435
ENSG00000102309	PIN4	peptidylprolyl cis/trans isomerase, NIMA-interacting 4 [Source:HGNC Symbol;Acc:HGNC:8992]	2.083	1.05897	5.60134e-05	0.000428655	yes	up	21.11	23.17	40.59	31.82	22.14	36.205
ENSG00000151465	CDC123	cell division cycle 123 [Source:HGNC Symbol;Acc:HGNC:16827]	2.084	1.05946	6.78268e-08	1.14422e-06	yes	up	82.78	81.01	115.74	113.85	81.895	114.795
ENSG00000185627	PSMD13	proteasome 26S subunit, non-ATPase 13 [Source:HGNC Symbol;Acc:HGNC:9558]	2.084	1.05954	1.59969e-08	3.22158e-07	yes	up	106.24	105.07	148.47	148.9	105.655	148.685
ENSG00000071462	BUD23	BUD23, rRNA methyltransferase and ribosome maturation factor [Source:HGNC Symbol;Acc:HGNC:16405]	2.085	1.05984	2.60043e-07	3.8438e-06	yes	up	104.87	100.96	162.38	139.59	102.915	150.985
ENSG00000273154	AL121845.3	novel protein, ZGPAT-LIME1 readthrough	2.085	1.06013	1.13271e-06	1.3971e-05	yes	up	21.82	17.92	25.83	26.02	19.87	25.925
ENSG00000127445	PIN1	peptidylprolyl cis/trans isomerase, NIMA-interacting 1 [Source:HGNC Symbol;Acc:HGNC:8988]	2.085	1.06037	3.04141e-07	4.39153e-06	yes	up	115.08	116.55	174.79	153.17	115.815	163.98
ENSG00000163823	CCR1	C-C motif chemokine receptor 1 [Source:HGNC Symbol;Acc:HGNC:1602]	2.086	1.06055	1.73304e-10	5.60027e-09	yes	up	92.59	94.94	116.84	151.61	93.765	134.225
ENSG00000088325	TPX2	TPX2, microtubule nucleation factor [Source:HGNC Symbol;Acc:HGNC:1249]	2.086	1.06068	4.72874e-10	1.38217e-08	yes	up	56.6	60.4	71.54	96.72	58.5	84.13
ENSG00000136159	NUDT15	nudix hydrolase 15 [Source:HGNC Symbol;Acc:HGNC:23063]	2.086	1.06104	0.000131109	0.000896203	yes	up	7.18	6.18	8.59	10.4	6.68	9.495
ENSG00000111845	PAK1IP1	PAK1 interacting protein 1 [Source:HGNC Symbol;Acc:HGNC:20882]	2.087	1.0616	9.97899e-07	1.25191e-05	yes	up	28.45	25.47	37.16	38.36	26.96	37.76
ENSG00000137168	PPIL1	peptidylprolyl isomerase like 1 [Source:HGNC Symbol;Acc:HGNC:9260]	2.092	1.06478	5.88741e-07	7.8667e-06	yes	up	26.51	22.95	31.46	38.69	24.73	35.075
ENSG00000189091	SF3B3	splicing factor 3b subunit 3 [Source:HGNC Symbol;Acc:HGNC:10770]	2.093	1.06539	2.53548e-10	7.90506e-09	yes	up	89.8	81.65	171.05	163.12	85.725	167.085
ENSG00000242372	EIF6	eukaryotic translation initiation factor 6 [Source:HGNC Symbol;Acc:HGNC:6159]	2.093	1.0655	4.13433e-07	5.7764e-06	yes	up	102.13	103.98	150.7	140.42	103.055	145.56
ENSG00000028310	BRD9	bromodomain containing 9 [Source:HGNC Symbol;Acc:HGNC:25818]	2.093	1.06572	3.87438e-08	7.02899e-07	yes	up	22.55	24.48	31.21	39.47	23.515	35.34
ENSG00000067064	IDI1	isopentenyl-diphosphate delta isomerase 1 [Source:HGNC Symbol;Acc:HGNC:5387]	2.095	1.06671	1.29234e-08	2.66313e-07	yes	up	34.38	32.87	40.18	50.44	33.625	45.31
ENSG00000184178	SCFD2	sec1 family domain containing 2 [Source:HGNC Symbol;Acc:HGNC:30676]	2.096	1.06732	1.54228e-06	1.83763e-05	yes	up	8.57	8.1	10.98	13.35	8.335	12.165
ENSG00000169902	TPST1	tyrosylprotein sulfotransferase 1 [Source:HGNC Symbol;Acc:HGNC:12020]	2.097	1.0682	0.000689804	0.00369288	yes	up	4.26	5.02	6.47	7.54	4.64	7.005
ENSG00000165775	FUNDC2	FUN14 domain containing 2 [Source:HGNC Symbol;Acc:HGNC:24925]	2.097	1.06824	1.00552e-06	1.25959e-05	yes	up	37.08	35.12	60.78	47.52	36.1	54.15
ENSG00000100228	RAB36	RAB36, member RAS oncogene family [Source:HGNC Symbol;Acc:HGNC:9775]	2.097	1.06866	1.24283e-08	2.57689e-07	yes	up	15.66	16.61	22.06	23.12	16.135	22.59
ENSG00000159685	CHCHD6	coiled-coil-helix-coiled-coil-helix domain containing 6 [Source:HGNC Symbol;Acc:HGNC:28184]	2.098	1.06875	0.00636901	0.0234579	yes	up	9.43	12.69	12.26	10.86	11.06	11.56
ENSG00000204388	HSPA1B	heat shock protein family A (Hsp70) member 1B [Source:HGNC Symbol;Acc:HGNC:5233]	2.098	1.06916	1.64861e-08	3.30037e-07	yes	up	29.09	28.16	39.08	42.54	28.625	40.81
ENSG00000102030	NAA10	N(alpha)-acetyltransferase 10, NatA catalytic subunit [Source:HGNC Symbol;Acc:HGNC:18704]	2.099	1.06949	2.73639e-06	3.05301e-05	yes	up	108.28	92.04	144.22	124.68	100.16	134.45
ENSG00000104064	GABPB1	GA binding protein transcription factor subunit beta 1 [Source:HGNC Symbol;Acc:HGNC:4074]	2.101	1.07085	1.59627e-07	2.46659e-06	yes	up	16.87	18.07	24.31	28.29	17.47	26.3
ENSG00000119421	NDUFA8	NADH:ubiquinone oxidoreductase subunit A8 [Source:HGNC Symbol;Acc:HGNC:7692]	2.101	1.0711	6.36421e-06	6.40071e-05	yes	up	68.5	69.15	101.89	90.14	68.825	96.015
ENSG00000110031	LPXN	leupaxin [Source:HGNC Symbol;Acc:HGNC:14061]	2.102	1.07149	4.64443e-10	1.36463e-08	yes	up	162.14	154.42	205.86	231.44	158.28	218.65
ENSG00000146701	MDH2	malate dehydrogenase 2 [Source:HGNC Symbol;Acc:HGNC:6971]	2.102	1.07169	7.16661e-08	1.20416e-06	yes	up	98.72	92.58	150.1	133.65	95.65	141.875
ENSG00000147684	NDUFB9	NADH:ubiquinone oxidoreductase subunit B9 [Source:HGNC Symbol;Acc:HGNC:7704]	2.102	1.07188	3.93008e-07	5.52772e-06	yes	up	203.86	210.19	290.79	262.44	207.025	276.615
ENSG00000196449	YRDC	yrdC N6-threonylcarbamoyltransferase domain containing [Source:HGNC Symbol;Acc:HGNC:28905]	2.103	1.07277	1.13847e-07	1.81854e-06	yes	up	14.36	13.58	21.1	22.33	13.97	21.715
ENSG00000146410	MTFR2	mitochondrial fission regulator 2 [Source:HGNC Symbol;Acc:HGNC:21115]	2.104	1.07309	4.95473e-06	5.13341e-05	yes	up	13.92	16.07	23.39	25.28	14.995	24.335
ENSG00000139675	HNRNPA1L2	heterogeneous nuclear ribonucleoprotein A1-like 2 [Source:HGNC Symbol;Acc:HGNC:27067]	2.105	1.0735	0.0111613	0.037225	yes	up	6.25	4.06	8.67	5.42	5.155	7.045
ENSG00000198890	PRMT6	protein arginine methyltransferase 6 [Source:HGNC Symbol;Acc:HGNC:18241]	2.105	1.07388	3.60661e-05	0.000292349	yes	up	5.76	5.39	7.23	8.81	5.575	8.02
ENSG00000204822	MRPL53	mitochondrial ribosomal protein L53 [Source:HGNC Symbol;Acc:HGNC:16684]	2.105	1.07406	9.88235e-06	9.4803e-05	yes	up	139.23	130.46	179.25	166.53	134.845	172.89
ENSG00000204856	FAM216A	family with sequence similarity 216 member A [Source:HGNC Symbol;Acc:HGNC:30180]	2.106	1.07458	0.000241924	0.00151639	yes	up	10.64	8.93	13.55	15	9.785	14.275
ENSG00000181610	MRPS23	mitochondrial ribosomal protein S23 [Source:HGNC Symbol;Acc:HGNC:14509]	2.107	1.07497	7.53874e-07	9.77076e-06	yes	up	50.36	48.32	72.34	79.19	49.34	75.765
ENSG00000232956	SNHG15	small nucleolar RNA host gene 15 [Source:HGNC Symbol;Acc:HGNC:27797]	2.107	1.07502	4.743e-06	4.94446e-05	yes	up	20.39	17.28	27.5	27.35	18.835	27.425
ENSG00000163584	RPL22L1	ribosomal protein L22 like 1 [Source:HGNC Symbol;Acc:HGNC:27610]	2.109	1.0764	1.87577e-06	2.18097e-05	yes	up	55.04	55.16	87.27	78.82	55.1	83.045
ENSG00000100412	ACO2	aconitase 2 [Source:HGNC Symbol;Acc:HGNC:118]	2.11	1.07692	3.02558e-09	7.25623e-08	yes	up	69.82	65.6	96.88	103.06	67.71	99.97
ENSG00000141522	ARHGDIA	Rho GDP dissociation inhibitor alpha [Source:HGNC Symbol;Acc:HGNC:678]	2.11	1.07694	3.06856e-08	5.71484e-07	yes	up	301.98	264.94	420.73	396.3	283.46	408.515
ENSG00000130748	TMEM160	transmembrane protein 160 [Source:HGNC Symbol;Acc:HGNC:26042]	2.11	1.07698	3.13603e-05	0.000258561	yes	up	39.19	38.65	51.21	54.28	38.92	52.745
ENSG00000153310	FAM49B	family with sequence similarity 49 member B [Source:HGNC Symbol;Acc:HGNC:25216]	2.11	1.07728	1.26969e-10	4.20799e-09	yes	up	126.72	130.42	161.33	190.11	128.57	175.72
ENSG00000178078	STAP2	signal transducing adaptor family member 2 [Source:HGNC Symbol;Acc:HGNC:30430]	2.111	1.07803	0.00301274	0.0126364	yes	up	4.94	5.73	9.15	8.03	5.335	8.59
ENSG00000132465	JCHAIN	joining chain of multimeric IgA and IgM [Source:HGNC Symbol;Acc:HGNC:5713]	2.111	1.07804	6.90175e-10	1.92063e-08	yes	up	1848.87	1948.51	2622	2620.38	1898.69	2621.19
ENSG00000261884	AC040162.1	novel transcript	2.111	1.07807	0.00021514	0.00136889	yes	up	1.77	2.6	3.79	3.57	2.185	3.68
ENSG00000224578	HNRNPA1P48	heterogeneous nuclear ribonucleoprotein A1 pseudogene 48 [Source:HGNC Symbol;Acc:HGNC:48778]	2.112	1.07838	0.00456278	0.0177452	yes	up	6.98	5.96	10.73	6.91	6.47	8.82
ENSG00000267303	AC011511.4	novel transcript	2.112	1.07838	1.10708e-05	0.000104948	yes	up	12.11	12.99	18.15	17.44	12.55	17.795
ENSG00000116983	HPCAL4	hippocalcin like 4 [Source:HGNC Symbol;Acc:HGNC:18212]	2.113	1.07914	0.00040746	0.00234851	yes	up	1.84	1.84	2.33	3.02	1.84	2.675
ENSG00000127184	COX7C	cytochrome c oxidase subunit 7C [Source:HGNC Symbol;Acc:HGNC:2292]	2.114	1.0798	3.05985e-06	3.36218e-05	yes	up	583.41	621.99	871.1	678.2	602.7	774.65
ENSG00000136718	IMP4	IMP4, U3 small nucleolar ribonucleoprotein [Source:HGNC Symbol;Acc:HGNC:30856]	2.114	1.07988	7.41608e-08	1.24236e-06	yes	up	66.3	68.23	101.67	97.38	67.265	99.525
ENSG00000135940	COX5B	cytochrome c oxidase subunit 5B [Source:HGNC Symbol;Acc:HGNC:2269]	2.114	1.07996	2.23391e-06	2.55677e-05	yes	up	226.76	263.28	362.54	299.47	245.02	331.005
ENSG00000124562	SNRPC	small nuclear ribonucleoprotein polypeptide C [Source:HGNC Symbol;Acc:HGNC:11157]	2.114	1.07999	2.471e-07	3.68157e-06	yes	up	173.05	153.95	229.1	214.48	163.5	221.79
ENSG00000100823	APEX1	apurinic/apyrimidinic endodeoxyribonuclease 1 [Source:HGNC Symbol;Acc:HGNC:587]	2.114	1.08027	2.15465e-07	3.23601e-06	yes	up	55.38	57.39	88.28	81.59	56.385	84.935
ENSG00000272077	AC124045.1	novel transcript	2.115	1.08088	0.0159746	0.0497959	yes	up	2.23	1.76	2.93	2.71	1.995	2.82
ENSG00000100462	PRMT5	protein arginine methyltransferase 5 [Source:HGNC Symbol;Acc:HGNC:10894]	2.115	1.08095	3.7652e-07	5.33145e-06	yes	up	24.5	26.03	38.88	36.83	25.265	37.855
ENSG00000127922	SEM1	SEM1, 26S proteasome complex subunit [Source:HGNC Symbol;Acc:HGNC:10845]	2.116	1.08111	7.49024e-06	7.40057e-05	yes	up	210.85	214.36	353.34	282.1	212.605	317.72
ENSG00000211675	IGLC1	immunoglobulin lambda constant 1 [Source:HGNC Symbol;Acc:HGNC:5855]	2.117	1.08174	2.72623e-06	3.04368e-05	yes	up	20432.4	18726.8	27190.2	21854.2	19579.6	24522.2
ENSG00000125356	NDUFA1	NADH:ubiquinone oxidoreductase subunit A1 [Source:HGNC Symbol;Acc:HGNC:7683]	2.117	1.08204	3.80614e-06	4.07634e-05	yes	up	455.21	469.67	603.15	539.26	462.44	571.205
ENSG00000123992	DNPEP	aspartyl aminopeptidase [Source:HGNC Symbol;Acc:HGNC:2981]	2.118	1.08237	7.61807e-08	1.2724e-06	yes	up	51.79	43.34	83.96	81.56	47.565	82.76
ENSG00000155561	NUP205	nucleoporin 205 [Source:HGNC Symbol;Acc:HGNC:18658]	2.118	1.08253	4.64696e-08	8.24407e-07	yes	up	46.77	46.15	85.24	95.64	46.46	90.44
ENSG00000107551	RASSF4	Ras association domain family member 4 [Source:HGNC Symbol;Acc:HGNC:20793]	2.119	1.08356	8.11228e-11	2.78164e-09	yes	up	79.82	78.04	106.85	128.77	78.93	117.81
ENSG00000115875	SRSF7	serine and arginine rich splicing factor 7 [Source:HGNC Symbol;Acc:HGNC:10789]	2.12	1.08396	3.32702e-10	1.00383e-08	yes	up	132.14	131.9	213.34	224.57	132.02	218.955
ENSG00000124299	PEPD	peptidase D [Source:HGNC Symbol;Acc:HGNC:8840]	2.12	1.08397	6.81549e-07	8.9645e-06	yes	up	21.89	19.82	29.94	30	20.855	29.97
ENSG00000087191	PSMC5	proteasome 26S subunit, ATPase 5 [Source:HGNC Symbol;Acc:HGNC:9552]	2.12	1.08414	1.92488e-08	3.78147e-07	yes	up	129.79	131.52	189.45	180.51	130.655	184.98
ENSG00000074800	ENO1	enolase 1 [Source:HGNC Symbol;Acc:HGNC:3350]	2.12	1.08438	1.82465e-08	3.6141e-07	yes	up	565.92	556.09	836.99	759.85	561.005	798.42
ENSG00000178980	SELENOW	selenoprotein W [Source:HGNC Symbol;Acc:HGNC:10752]	2.121	1.08475	6.22539e-05	0.000469372	yes	up	27.78	26.85	41.37	37.79	27.315	39.58
ENSG00000177674	AGTRAP	angiotensin II receptor associated protein [Source:HGNC Symbol;Acc:HGNC:13539]	2.122	1.08527	1.8072e-06	2.11145e-05	yes	up	37.78	33.23	49.43	49.13	35.505	49.28
ENSG00000070814	TCOF1	treacle ribosome biogenesis factor 1 [Source:HGNC Symbol;Acc:HGNC:11654]	2.122	1.08574	1.68008e-10	5.45007e-09	yes	up	35.93	33.3	47.01	55.9	34.615	51.455
ENSG00000157193	LRP8	LDL receptor related protein 8 [Source:HGNC Symbol;Acc:HGNC:6700]	2.123	1.08602	4.59397e-08	8.16727e-07	yes	up	16.7	15.63	14.9	32.3	16.165	23.6
ENSG00000183648	NDUFB1	NADH:ubiquinone oxidoreductase subunit B1 [Source:HGNC Symbol;Acc:HGNC:7695]	2.125	1.08715	4.38307e-05	0.000344829	yes	up	206.73	210.15	266.62	254.3	208.44	260.46
ENSG00000100804	PSMB5	proteasome subunit beta 5 [Source:HGNC Symbol;Acc:HGNC:9542]	2.125	1.08742	2.41957e-06	2.75429e-05	yes	up	33.42	32.71	51.75	48.58	33.065	50.165
ENSG00000154016	GRAP	GRB2 related adaptor protein [Source:HGNC Symbol;Acc:HGNC:4562]	2.125	1.0877	4.65701e-05	0.00036282	yes	up	12.43	8.99	13.87	16.57	10.71	15.22
ENSG00000227708	LINC01850	long intergenic non-protein coding RNA 1850 [Source:HGNC Symbol;Acc:HGNC:52666]	2.125	1.08772	0.0036009	0.0146437	yes	up	6.48	6.13	12.4	10.66	6.305	11.53
ENSG00000128294	TPST2	tyrosylprotein sulfotransferase 2 [Source:HGNC Symbol;Acc:HGNC:12021]	2.127	1.08873	3.09476e-10	9.42195e-09	yes	up	70.76	71.6	104.58	102.37	71.18	103.475
ENSG00000106305	AIMP2	aminoacyl tRNA synthetase complex interacting multifunctional protein 2 [Source:HGNC Symbol;Acc:HGNC:20609]	2.127	1.08893	4.40872e-07	6.1242e-06	yes	up	35.52	37.51	52.15	52.8	36.515	52.475
ENSG00000171202	TMEM126A	transmembrane protein 126A [Source:HGNC Symbol;Acc:HGNC:25382]	2.127	1.08894	3.30469e-05	0.000270349	yes	up	42.94	41.11	61.29	54.1	42.025	57.695
ENSG00000078668	VDAC3	voltage dependent anion channel 3 [Source:HGNC Symbol;Acc:HGNC:12674]	2.127	1.089	5.71681e-10	1.62307e-08	yes	up	129.09	126.7	168.87	193.92	127.895	181.395
ENSG00000116874	WARS2	tryptophanyl tRNA synthetase 2, mitochondrial [Source:HGNC Symbol;Acc:HGNC:12730]	2.13	1.09093	0.00305493	0.012772	yes	up	1.76	2.63	2.74	4.14	2.195	3.44
ENSG00000172336	POP7	POP7 homolog, ribonuclease P/MRP subunit [Source:HGNC Symbol;Acc:HGNC:19949]	2.131	1.09146	3.96177e-05	0.000316716	yes	up	45.69	45.72	70.83	55.13	45.705	62.98
ENSG00000176845	METRNL	meteorin like, glial cell differentiation regulator [Source:HGNC Symbol;Acc:HGNC:27584]	2.131	1.09179	0.00257528	0.0111002	yes	up	8.03	6.55	12.07	8.79	7.29	10.43
ENSG00000182307	C8orf33	chromosome 8 open reading frame 33 [Source:HGNC Symbol;Acc:HGNC:26104]	2.132	1.09194	2.32547e-09	5.74072e-08	yes	up	29.18	31.83	39.9	49.12	30.505	44.51
ENSG00000148335	NTMT1	N-terminal Xaa-Pro-Lys N-methyltransferase 1 [Source:HGNC Symbol;Acc:HGNC:23373]	2.133	1.09255	7.55168e-06	7.45252e-05	yes	up	38.41	33.16	56.77	45.4	35.785	51.085
ENSG00000269604	AC005523.2	novel transcript, antisense to FEM1A	2.133	1.09268	1.03644e-08	2.18824e-07	yes	up	15.81	17.82	22.76	26.27	16.815	24.515
ENSG00000153093	ACOXL	acyl-CoA oxidase like [Source:HGNC Symbol;Acc:HGNC:25621]	2.133	1.09281	9.66576e-07	1.21624e-05	yes	up	14.12	13.23	19.59	20.29	13.675	19.94
ENSG00000122566	HNRNPA2B1	heterogeneous nuclear ribonucleoprotein A2/B1 [Source:HGNC Symbol;Acc:HGNC:5033]	2.133	1.09306	7.88943e-12	3.41456e-10	yes	up	642.12	661.56	1000.04	1169.04	651.84	1084.54
ENSG00000146834	MEPCE	methylphosphate capping enzyme [Source:HGNC Symbol;Acc:HGNC:20247]	2.133	1.09318	1.22109e-07	1.94496e-06	yes	up	23.93	21.73	33.65	32.45	22.83	33.05
ENSG00000075218	GTSE1	G2 and S-phase expressed 1 [Source:HGNC Symbol;Acc:HGNC:13698]	2.135	1.09455	8.73133e-10	2.35956e-08	yes	up	39.47	41.8	55.84	69.47	40.635	62.655
ENSG00000198763	MT-ND2	mitochondrially encoded NADH:ubiquinone oxidoreductase core subunit 2 [Source:HGNC Symbol;Acc:HGNC:7456]	2.136	1.09463	1.62192e-07	2.49832e-06	yes	up	4288.19	4131.28	6434.91	5328.73	4209.73	5881.82
ENSG00000196230	TUBB	tubulin beta class I [Source:HGNC Symbol;Acc:HGNC:20778]	2.136	1.09479	2.8117e-11	1.07831e-09	yes	up	663.5	659.92	912.06	1010.66	661.71	961.36
ENSG00000198746	GPATCH3	G-patch domain containing 3 [Source:HGNC Symbol;Acc:HGNC:25720]	2.136	1.09487	0.000192295	0.00124439	yes	up	7	7.19	11.27	9.35	7.095	10.31
ENSG00000101084	RAB5IF	RAB5 interacting factor [Source:HGNC Symbol;Acc:HGNC:15870]	2.137	1.0959	9.37788e-09	2.01385e-07	yes	up	155.83	141.53	209.67	213.05	148.68	211.36
ENSG00000133816	MICAL2	microtubule associated monooxygenase, calponin and LIM domain containing 2 [Source:HGNC Symbol;Acc:HGNC:24693]	2.14	1.09753	7.92892e-06	7.77921e-05	yes	up	7.73	6.98	6.94	16.72	7.355	11.83
ENSG00000002822	MAD1L1	mitotic arrest deficient 1 like 1 [Source:HGNC Symbol;Acc:HGNC:6762]	2.14	1.09778	0.00391701	0.015683	yes	up	4.54	5.33	6.06	8.51	4.935	7.285
ENSG00000172428	COPS9	COP9 signalosome subunit 9 [Source:HGNC Symbol;Acc:HGNC:21314]	2.142	1.09881	0.00102148	0.0051521	yes	up	88.15	72.86	111.88	81.65	80.505	96.765
ENSG00000172301	COPRS	coordinator of PRMT5 and differentiation stimulator [Source:HGNC Symbol;Acc:HGNC:28848]	2.142	1.0991	2.99596e-05	0.000248963	yes	up	39.65	30.36	52.71	46.71	35.005	49.71
ENSG00000047648	ARHGAP6	Rho GTPase activating protein 6 [Source:HGNC Symbol;Acc:HGNC:676]	2.142	1.09922	1.93734e-08	3.80153e-07	yes	up	11.5	11.7	18.12	20.86	11.6	19.49
ENSG00000107815	TWNK	twinkle mtDNA helicase [Source:HGNC Symbol;Acc:HGNC:1160]	2.142	1.09924	7.98455e-09	1.7368e-07	yes	up	21.92	22.91	28.87	32.51	22.415	30.69
ENSG00000147669	POLR2K	RNA polymerase II subunit K [Source:HGNC Symbol;Acc:HGNC:9198]	2.144	1.1005	1.58645e-06	1.88493e-05	yes	up	47.64	52.6	73.12	67.81	50.12	70.465
ENSG00000130165	ELOF1	elongation factor 1 homolog [Source:HGNC Symbol;Acc:HGNC:28691]	2.145	1.10092	2.27317e-06	2.59465e-05	yes	up	49.38	45.69	74.21	62.94	47.535	68.575
ENSG00000198805	PNP	purine nucleoside phosphorylase [Source:HGNC Symbol;Acc:HGNC:7892]	2.145	1.10101	2.36086e-08	4.52189e-07	yes	up	37.05	38.12	52.31	57.94	37.585	55.125
ENSG00000129911	KLF16	Kruppel like factor 16 [Source:HGNC Symbol;Acc:HGNC:16857]	2.145	1.10105	5.99872e-07	7.99007e-06	yes	up	18.68	13.31	21.17	20.06	15.995	20.615
ENSG00000286112	AL441992.2	kynurenine aminotransferase 1 [Source:NCBI gene;Acc:883]	2.147	1.10247	0.000181337	0.00118091	yes	up	10.56	11.61	21.71	14.04	11.085	17.875
ENSG00000132153	DHX30	DExH-box helicase 30 [Source:HGNC Symbol;Acc:HGNC:16716]	2.148	1.10268	1.47795e-09	3.77012e-08	yes	up	44.41	39.56	61.52	61.97	41.985	61.745
ENSG00000159352	PSMD4	proteasome 26S subunit, non-ATPase 4 [Source:HGNC Symbol;Acc:HGNC:9561]	2.148	1.10283	6.75635e-09	1.49474e-07	yes	up	216.22	208.58	306.79	299.17	212.4	302.98
ENSG00000167088	SNRPD1	small nuclear ribonucleoprotein D1 polypeptide [Source:HGNC Symbol;Acc:HGNC:11158]	2.149	1.10376	1.06256e-08	2.23615e-07	yes	up	38.48	46.14	76.49	58.11	42.31	67.3
ENSG00000159079	CFAP298	cilia and flagella associated protein 298 [Source:HGNC Symbol;Acc:HGNC:1301]	2.15	1.10422	1.39218e-09	3.5839e-08	yes	up	77.91	72.64	106.64	113.28	75.275	109.96
ENSG00000174177	CTU2	cytosolic thiouridylase subunit 2 [Source:HGNC Symbol;Acc:HGNC:28005]	2.151	1.10518	0.000171302	0.00112746	yes	up	8.93	8.8	14.21	12.02	8.865	13.115
ENSG00000173915	ATP5MD	ATP synthase membrane subunit DAPIT [Source:HGNC Symbol;Acc:HGNC:30889]	2.153	1.10643	1.42731e-06	1.72383e-05	yes	up	623.87	600.73	773.02	729.29	612.3	751.155
ENSG00000227097	RPS28P7	ribosomal protein S28 pseudogene 7 [Source:HGNC Symbol;Acc:HGNC:35787]	2.153	1.10659	0.000388791	0.00225632	yes	up	2811.55	2719.95	3081.13	2545.62	2765.75	2813.38
ENSG00000103534	TMC5	transmembrane channel like 5 [Source:HGNC Symbol;Acc:HGNC:22999]	2.154	1.10699	0.00883685	0.0307645	yes	up	0.77	1.58	1.47	1.76	1.175	1.615
ENSG00000127452	FBXL12	F-box and leucine rich repeat protein 12 [Source:HGNC Symbol;Acc:HGNC:13611]	2.155	1.10783	1.3416e-05	0.000123562	yes	up	15.59	16.69	23.33	23.57	16.14	23.45
ENSG00000125870	SNRPB2	small nuclear ribonucleoprotein polypeptide B2 [Source:HGNC Symbol;Acc:HGNC:11155]	2.156	1.10839	2.2963e-08	4.40826e-07	yes	up	66.01	74.01	96.67	100.85	70.01	98.76
ENSG00000099203	TMED1	transmembrane p24 trafficking protein 1 [Source:HGNC Symbol;Acc:HGNC:17291]	2.156	1.10842	2.97919e-06	3.29358e-05	yes	up	24.73	23.61	40.85	36.37	24.17	38.61
ENSG00000143499	SMYD2	SET and MYND domain containing 2 [Source:HGNC Symbol;Acc:HGNC:20982]	2.156	1.10843	3.56707e-06	3.84969e-05	yes	up	11.01	11.83	16.21	15.24	11.42	15.725
ENSG00000109917	ZPR1	ZPR1 zinc finger [Source:HGNC Symbol;Acc:HGNC:13051]	2.156	1.10851	3.30386e-09	7.84539e-08	yes	up	20.31	21.88	25.53	33.65	21.095	29.59
ENSG00000143569	UBAP2L	ubiquitin associated protein 2 like [Source:HGNC Symbol;Acc:HGNC:29877]	2.157	1.10887	2.27435e-11	8.90486e-10	yes	up	108.26	122.59	129.46	172.55	115.425	151.005
ENSG00000055044	NOP58	NOP58 ribonucleoprotein [Source:HGNC Symbol;Acc:HGNC:29926]	2.157	1.1091	1.09017e-10	3.65621e-09	yes	up	130.99	152.67	178.3	228.59	141.83	203.445
ENSG00000137309	HMGA1	high mobility group AT-hook 1 [Source:HGNC Symbol;Acc:HGNC:5010]	2.159	1.11009	8.58301e-09	1.85976e-07	yes	up	200.27	187.27	293.28	262.45	193.77	277.865
ENSG00000115484	CCT4	chaperonin containing TCP1 subunit 4 [Source:HGNC Symbol;Acc:HGNC:1617]	2.159	1.11028	5.00672e-11	1.80887e-09	yes	up	98.73	105.46	141.89	158.76	102.095	150.325
ENSG00000128944	KNSTRN	kinetochore localized astrin (SPAG5) binding protein [Source:HGNC Symbol;Acc:HGNC:30767]	2.161	1.11139	4.30162e-07	5.99025e-06	yes	up	23.84	23.81	34.42	35.86	23.825	35.14
ENSG00000138074	SLC5A6	solute carrier family 5 member 6 [Source:HGNC Symbol;Acc:HGNC:11041]	2.161	1.11188	2.58967e-09	6.31881e-08	yes	up	28.81	29.6	35.35	42.6	29.205	38.975
ENSG00000167114	SLC27A4	solute carrier family 27 member 4 [Source:HGNC Symbol;Acc:HGNC:10998]	2.162	1.11266	3.77459e-07	5.34026e-06	yes	up	9.6	10.39	15.41	14.62	9.995	15.015
ENSG00000188191	PRKAR1B	protein kinase cAMP-dependent type I regulatory subunit beta [Source:HGNC Symbol;Acc:HGNC:9390]	2.162	1.11266	0.000100328	0.000711807	yes	up	7.83	8.06	15.47	13.98	7.945	14.725
ENSG00000013275	PSMC4	proteasome 26S subunit, ATPase 4 [Source:HGNC Symbol;Acc:HGNC:9551]	2.163	1.11284	1.56319e-08	3.15941e-07	yes	up	71.58	69.83	100.32	105.81	70.705	103.065
ENSG00000163535	SGO2	shugoshin 2 [Source:HGNC Symbol;Acc:HGNC:30812]	2.163	1.1131	1.28312e-07	2.01518e-06	yes	up	14.32	12.69	15.21	27.21	13.505	21.21
ENSG00000171552	BCL2L1	BCL2 like 1 [Source:HGNC Symbol;Acc:HGNC:992]	2.164	1.11351	9.828e-10	2.63478e-08	yes	up	144.43	143.97	210.12	212.01	144.2	211.065
ENSG00000143977	SNRPG	small nuclear ribonucleoprotein polypeptide G [Source:HGNC Symbol;Acc:HGNC:11163]	2.166	1.1147	3.90049e-07	5.49069e-06	yes	up	236.24	240.58	345.37	308.62	238.41	326.995
ENSG00000182957	SPATA13	spermatogenesis associated 13 [Source:HGNC Symbol;Acc:HGNC:23222]	2.166	1.11488	0.000587698	0.00321772	yes	up	1.59	2.33	1.47	3.39	1.96	2.43
ENSG00000142168	SOD1	superoxide dismutase 1 [Source:HGNC Symbol;Acc:HGNC:11179]	2.167	1.11545	3.14152e-09	7.50222e-08	yes	up	420.14	416.16	607.95	587.69	418.15	597.82
ENSG00000129235	TXNDC17	thioredoxin domain containing 17 [Source:HGNC Symbol;Acc:HGNC:28218]	2.167	1.11561	3.01844e-05	0.000250584	yes	up	54.75	53.35	94.3	90.22	54.05	92.26
ENSG00000104979	C19orf53	chromosome 19 open reading frame 53 [Source:HGNC Symbol;Acc:HGNC:24991]	2.169	1.11719	5.22595e-07	7.07836e-06	yes	up	100.58	90.95	148.13	128.32	95.765	138.225
ENSG00000133265	HSPBP1	HSPA (Hsp70) binding protein 1 [Source:HGNC Symbol;Acc:HGNC:24989]	2.17	1.11774	1.17377e-06	1.44456e-05	yes	up	42.72	42.3	68.14	56.1	42.51	62.12
ENSG00000130726	TRIM28	tripartite motif containing 28 [Source:HGNC Symbol;Acc:HGNC:16384]	2.171	1.11853	4.6939e-09	1.07666e-07	yes	up	263.17	268.17	405.83	405.68	265.67	405.755
ENSG00000034510	TMSB10	thymosin beta 10 [Source:HGNC Symbol;Acc:HGNC:11879]	2.172	1.11919	2.86869e-07	4.1852e-06	yes	up	1092.63	1039.38	1462.38	1303.48	1066.01	1382.93
ENSG00000130347	RTN4IP1	reticulon 4 interacting protein 1 [Source:HGNC Symbol;Acc:HGNC:18647]	2.173	1.11969	0.00176505	0.00805756	yes	up	3.87	3.61	5.13	5.85	3.74	5.49
ENSG00000149480	MTA2	metastasis associated 1 family member 2 [Source:HGNC Symbol;Acc:HGNC:7411]	2.174	1.12017	1.39906e-10	4.60949e-09	yes	up	73.77	77.33	105.63	118.49	75.55	112.06
ENSG00000164105	SAP30	Sin3A associated protein 30 [Source:HGNC Symbol;Acc:HGNC:10532]	2.174	1.12024	5.96854e-05	0.000452845	yes	up	18.47	20.37	30.38	25.21	19.42	27.795
ENSG00000078061	ARAF	A-Raf proto-oncogene, serine/threonine kinase [Source:HGNC Symbol;Acc:HGNC:646]	2.176	1.12143	1.05537e-07	1.7052e-06	yes	up	28.55	26.02	41.59	39.89	27.285	40.74
ENSG00000154723	ATP5PF	ATP synthase peripheral stalk subunit F6 [Source:HGNC Symbol;Acc:HGNC:847]	2.176	1.12172	2.02407e-08	3.95327e-07	yes	up	282.56	281.26	392.84	384.66	281.91	388.75
ENSG00000121152	NCAPH	non-SMC condensin I complex subunit H [Source:HGNC Symbol;Acc:HGNC:1112]	2.177	1.12209	1.04244e-09	2.77259e-08	yes	up	31.43	29.46	46.28	53.92	30.445	50.1
ENSG00000111206	FOXM1	forkhead box M1 [Source:HGNC Symbol;Acc:HGNC:3818]	2.178	1.12327	3.3143e-10	1.00179e-08	yes	up	38.46	34.26	49.44	58.45	36.36	53.945
ENSG00000126602	TRAP1	TNF receptor associated protein 1 [Source:HGNC Symbol;Acc:HGNC:16264]	2.18	1.124	1.41148e-10	4.64134e-09	yes	up	82.92	92.24	120.67	140.41	87.58	130.54
ENSG00000230021	AL669831.3	septin 14 (SEPT14) pseudogene	2.181	1.12494	5.47164e-05	0.000420066	yes	up	5117.05	5700.15	6053.46	5319.77	5408.6	5686.61
ENSG00000165526	RPUSD4	RNA pseudouridine synthase D4 [Source:HGNC Symbol;Acc:HGNC:25898]	2.181	1.12507	4.28145e-09	9.90144e-08	yes	up	21.47	21.23	28.55	38.58	21.35	33.565
ENSG00000084623	EIF3I	eukaryotic translation initiation factor 3 subunit I [Source:HGNC Symbol;Acc:HGNC:3272]	2.182	1.12575	1.02142e-08	2.16309e-07	yes	up	102.52	96.2	147.17	143.15	99.36	145.16
ENSG00000105568	PPP2R1A	protein phosphatase 2 scaffold subunit Aalpha [Source:HGNC Symbol;Acc:HGNC:9302]	2.183	1.12634	2.10837e-09	5.24322e-08	yes	up	45.43	40.24	69.91	62.15	42.835	66.03
ENSG00000172534	HCFC1	host cell factor C1 [Source:HGNC Symbol;Acc:HGNC:4839]	2.184	1.12669	1.57107e-10	5.11617e-09	yes	up	29.54	30.61	44.91	56.14	30.075	50.525
ENSG00000112742	TTK	TTK protein kinase [Source:HGNC Symbol;Acc:HGNC:12401]	2.184	1.12694	5.65424e-08	9.78364e-07	yes	up	16.6	15.64	19.42	29.6	16.12	24.51
ENSG00000125944	HNRNPR	heterogeneous nuclear ribonucleoprotein R [Source:HGNC Symbol;Acc:HGNC:5047]	2.185	1.12758	6.56204e-12	2.89211e-10	yes	up	125.01	127.73	196.55	236.09	126.37	216.32
ENSG00000166477	LEO1	LEO1 homolog, Paf1/RNA polymerase II complex component [Source:HGNC Symbol;Acc:HGNC:30401]	2.186	1.12819	7.92704e-08	1.31617e-06	yes	up	15.17	15.26	21	24.68	15.215	22.84
ENSG00000166171	DPCD	deleted in primary ciliary dyskinesia homolog (mouse) [Source:HGNC Symbol;Acc:HGNC:24542]	2.186	1.12831	0.00194698	0.00877861	yes	up	14.78	13.51	21.58	16.73	14.145	19.155
ENSG00000204673	AKT1S1	AKT1 substrate 1 [Source:HGNC Symbol;Acc:HGNC:28426]	2.188	1.12958	3.57556e-07	5.09291e-06	yes	up	14.94	12.79	19.82	18.24	13.865	19.03
ENSG00000088356	PDRG1	p53 and DNA damage regulated 1 [Source:HGNC Symbol;Acc:HGNC:16119]	2.189	1.13028	2.6855e-06	3.00819e-05	yes	up	10.96	11.85	16.73	16.91	11.405	16.82
ENSG00000136270	TBRG4	transforming growth factor beta regulator 4 [Source:HGNC Symbol;Acc:HGNC:17443]	2.19	1.13061	4.23972e-09	9.85912e-08	yes	up	59.1	65.22	86.56	83.59	62.16	85.075
ENSG00000034053	APBA2	amyloid beta precursor protein binding family A member 2 [Source:HGNC Symbol;Acc:HGNC:579]	2.19	1.13089	4.64503e-07	6.38397e-06	yes	up	7.05	8.37	11.41	13.05	7.71	12.23
ENSG00000148840	PPRC1	peroxisome proliferator-activated receptor gamma, coactivator-related 1 [Source:HGNC Symbol;Acc:HGNC:30025]	2.191	1.13172	9.05329e-10	2.43484e-08	yes	up	26.85	24.33	40.58	46.05	25.59	43.315
ENSG00000204356	NELFE	negative elongation factor complex member E [Source:HGNC Symbol;Acc:HGNC:13974]	2.192	1.13234	3.2163e-08	5.95705e-07	yes	up	55.3	55.26	83.18	79.42	55.28	81.3
ENSG00000126267	COX6B1	cytochrome c oxidase subunit 6B1 [Source:HGNC Symbol;Acc:HGNC:2280]	2.193	1.13272	9.01789e-07	1.14326e-05	yes	up	431.56	499.62	657.24	575.56	465.59	616.4
ENSG00000088986	DYNLL1	dynein light chain LC8-type 1 [Source:HGNC Symbol;Acc:HGNC:15476]	2.193	1.13299	2.55764e-08	4.87661e-07	yes	up	203.91	200.45	290.99	282.06	202.18	286.525
ENSG00000106344	RBM28	RNA binding motif protein 28 [Source:HGNC Symbol;Acc:HGNC:21863]	2.193	1.13318	1.11409e-08	2.33003e-07	yes	up	13.62	15.45	17.93	28.98	14.535	23.455
ENSG00000254093	PINX1	PIN2 (TERF1) interacting telomerase inhibitor 1 [Source:HGNC Symbol;Acc:HGNC:30046]	2.194	1.13342	8.98388e-07	1.14052e-05	yes	up	29.9	29.86	47.78	44.79	29.88	46.285
ENSG00000090975	PITPNM2	phosphatidylinositol transfer protein membrane associated 2 [Source:HGNC Symbol;Acc:HGNC:21044]	2.194	1.13368	0.00866607	0.0302952	yes	up	0.69	0.45	0.82	1.03	0.57	0.925
ENSG00000110200	ANAPC15	anaphase promoting complex subunit 15 [Source:HGNC Symbol;Acc:HGNC:24531]	2.194	1.13382	1.46543e-06	1.76228e-05	yes	up	41.93	43.8	53.17	54.04	42.865	53.605
ENSG00000105821	DNAJC2	DnaJ heat shock protein family (Hsp40) member C2 [Source:HGNC Symbol;Acc:HGNC:13192]	2.195	1.13408	5.31117e-09	1.20025e-07	yes	up	28.36	23.2	31.19	40.95	25.78	36.07
ENSG00000275302	CCL4	C-C motif chemokine ligand 4 [Source:HGNC Symbol;Acc:HGNC:10630]	2.195	1.13431	6.51022e-07	8.6033e-06	yes	up	58.41	61.62	80.93	83.3	60.015	82.115
ENSG00000116741	RGS2	regulator of G protein signaling 2 [Source:HGNC Symbol;Acc:HGNC:9998]	2.196	1.13504	1.42354e-08	2.90506e-07	yes	up	39.79	41	58.49	62.37	40.395	60.43
ENSG00000115274	INO80B	INO80 complex subunit B [Source:HGNC Symbol;Acc:HGNC:13324]	2.197	1.13553	4.17939e-05	0.000331481	yes	up	17.58	16.43	25.63	22	17.005	23.815
ENSG00000175166	PSMD2	proteasome 26S subunit, non-ATPase 2 [Source:HGNC Symbol;Acc:HGNC:9559]	2.197	1.13573	5.75818e-12	2.59149e-10	yes	up	178.2	185.92	258.13	280.2	182.06	269.165
ENSG00000198356	ASNA1	arsA arsenite transporter, ATP-binding, homolog 1 (bacterial) [Source:HGNC Symbol;Acc:HGNC:752]	2.198	1.13601	3.54949e-07	5.06864e-06	yes	up	59	54.82	91.57	82.25	56.91	86.91
ENSG00000103495	MAZ	MYC associated zinc finger protein [Source:HGNC Symbol;Acc:HGNC:6914]	2.198	1.13617	3.60137e-08	6.57482e-07	yes	up	155.18	169.64	252.77	233.88	162.41	243.325
ENSG00000109919	MTCH2	mitochondrial carrier 2 [Source:HGNC Symbol;Acc:HGNC:17587]	2.198	1.13638	4.61686e-09	1.06188e-07	yes	up	29.33	33.22	55.95	51.38	31.275	53.665
ENSG00000110717	NDUFS8	NADH:ubiquinone oxidoreductase core subunit S8 [Source:HGNC Symbol;Acc:HGNC:7715]	2.198	1.13639	6.70883e-08	1.13632e-06	yes	up	147.18	135.83	212.11	189.51	141.505	200.81
ENSG00000280800	FP671120.4	novel transcript, similar to YY1 associated myogenesis RNA 1 YAM1	2.199	1.13662	1.85173e-05	0.000163566	yes	up	332.76	407.33	301.1	714.29	370.045	507.695
ENSG00000135972	MRPS9	mitochondrial ribosomal protein S9 [Source:HGNC Symbol;Acc:HGNC:14501]	2.199	1.13666	5.09261e-07	6.90332e-06	yes	up	22.73	21.36	32.41	32.29	22.045	32.35
ENSG00000146386	ABRACL	ABRA C-terminal like [Source:HGNC Symbol;Acc:HGNC:21230]	2.199	1.13702	5.69179e-07	7.62953e-06	yes	up	53.3	63.89	82.7	85.37	58.595	84.035
ENSG00000105202	FBL	fibrillarin [Source:HGNC Symbol;Acc:HGNC:3599]	2.199	1.13717	1.83358e-08	3.62325e-07	yes	up	420.89	411.1	630.59	551.54	415.995	591.065
ENSG00000127540	UQCR11	ubiquinol-cytochrome c reductase, complex III subunit XI [Source:HGNC Symbol;Acc:HGNC:30862]	2.2	1.13721	5.00544e-07	6.79939e-06	yes	up	128.15	132.41	202.46	160.07	130.28	181.265
ENSG00000243927	MRPS6	mitochondrial ribosomal protein S6 [Source:HGNC Symbol;Acc:HGNC:14051]	2.2	1.13749	3.65982e-07	5.19973e-06	yes	up	51.35	52.92	81.24	75.39	52.135	78.315
ENSG00000143436	MRPL9	mitochondrial ribosomal protein L9 [Source:HGNC Symbol;Acc:HGNC:14277]	2.2	1.13777	1.49551e-08	3.03354e-07	yes	up	79.63	78.49	119.28	116.06	79.06	117.67
ENSG00000107262	BAG1	BCL2 associated athanogene 1 [Source:HGNC Symbol;Acc:HGNC:937]	2.201	1.13809	8.97515e-10	2.41769e-08	yes	up	61.11	57.05	101.66	109.87	59.08	105.765
ENSG00000107954	NEURL1	neuralized E3 ubiquitin protein ligase 1 [Source:HGNC Symbol;Acc:HGNC:7761]	2.201	1.13821	1.51103e-05	0.000137586	yes	up	5.74	4.05	6.18	7.01	4.895	6.595
ENSG00000171612	SLC25A33	solute carrier family 25 member 33 [Source:HGNC Symbol;Acc:HGNC:29681]	2.201	1.13831	0.000158072	0.0010544	yes	up	2.71	2.23	3.54	3.86	2.47	3.7
ENSG00000181284	TMEM102	transmembrane protein 102 [Source:HGNC Symbol;Acc:HGNC:26722]	2.202	1.13879	0.000249155	0.00155305	yes	up	5.73	4.71	7.92	7.51	5.22	7.715
ENSG00000143344	RGL1	ral guanine nucleotide dissociation stimulator like 1 [Source:HGNC Symbol;Acc:HGNC:30281]	2.204	1.14005	7.58747e-09	1.66115e-07	yes	up	19.35	17.45	22.43	34.79	18.4	28.61
ENSG00000169727	GPS1	G protein pathway suppressor 1 [Source:HGNC Symbol;Acc:HGNC:4549]	2.204	1.1401	1.97666e-07	2.99029e-06	yes	up	51.74	43.67	72.33	61.86	47.705	67.095
ENSG00000178952	TUFM	Tu translation elongation factor, mitochondrial [Source:HGNC Symbol;Acc:HGNC:12420]	2.205	1.14052	6.81111e-09	1.50488e-07	yes	up	128.45	125.4	211.36	184.57	126.925	197.965
ENSG00000143878	RHOB	ras homolog family member B [Source:HGNC Symbol;Acc:HGNC:668]	2.207	1.14198	2.17578e-09	5.39491e-08	yes	up	33.36	32.87	48.47	50.5	33.115	49.485
ENSG00000166228	PCBD1	pterin-4 alpha-carbinolamine dehydratase 1 [Source:HGNC Symbol;Acc:HGNC:8646]	2.208	1.14265	0.000305879	0.00183921	yes	up	16.81	19.79	27.19	23.46	18.3	25.325
ENSG00000151552	QDPR	quinoid dihydropteridine reductase [Source:HGNC Symbol;Acc:HGNC:9752]	2.208	1.14292	1.23734e-07	1.95788e-06	yes	up	25.98	26.08	41.08	40	26.03	40.54
ENSG00000143228	NUF2	NDC80 kinetochore complex component NUF2 [Source:HGNC Symbol;Acc:HGNC:14621]	2.209	1.14343	2.60276e-10	8.08489e-09	yes	up	52.54	48.93	66.81	87.77	50.735	77.29
ENSG00000173171	MTX1	metaxin 1 [Source:HGNC Symbol;Acc:HGNC:7504]	2.212	1.14531	1.00582e-07	1.63455e-06	yes	up	44.97	45.08	70.04	67.54	45.025	68.79
ENSG00000280927	CTBP1-AS	CTBP1 antisense RNA [Source:HGNC Symbol;Acc:HGNC:48337]	2.212	1.14533	0.00321882	0.013315	yes	up	1.16	1.29	1.88	1.79	1.225	1.835
ENSG00000115963	RND3	Rho family GTPase 3 [Source:HGNC Symbol;Acc:HGNC:671]	2.212	1.1454	2.10843e-05	0.000182789	yes	up	4.58	6.08	7.34	9.3	5.33	8.32
ENSG00000101361	NOP56	NOP56 ribonucleoprotein [Source:HGNC Symbol;Acc:HGNC:15911]	2.212	1.14554	1.53826e-11	6.27075e-10	yes	up	256.69	261.75	400.83	434.34	259.22	417.585
ENSG00000137872	SEMA6D	semaphorin 6D [Source:HGNC Symbol;Acc:HGNC:16770]	2.213	1.1463	0.000555466	0.00306216	yes	up	1.76	1.6	1.74	2.92	1.68	2.33
ENSG00000183520	UTP11	UTP11, small subunit processome component [Source:HGNC Symbol;Acc:HGNC:24329]	2.216	1.14827	1.27409e-08	2.62875e-07	yes	up	34.8	40.32	49.69	60.12	37.56	54.905
ENSG00000148291	SURF2	surfeit 2 [Source:HGNC Symbol;Acc:HGNC:11475]	2.217	1.14843	1.44395e-05	0.000131978	yes	up	41.48	35.59	51.84	45.58	38.535	48.71
ENSG00000127824	TUBA4A	tubulin alpha 4a [Source:HGNC Symbol;Acc:HGNC:12407]	2.217	1.14873	8.03812e-09	1.74619e-07	yes	up	117.56	110.41	192.14	151.14	113.985	171.64
ENSG00000160213	CSTB	cystatin B [Source:HGNC Symbol;Acc:HGNC:2482]	2.218	1.14896	5.43744e-08	9.44734e-07	yes	up	118.29	122.94	197.63	162.44	120.615	180.035
ENSG00000100983	GSS	glutathione synthetase [Source:HGNC Symbol;Acc:HGNC:4624]	2.218	1.14934	5.65998e-07	7.59294e-06	yes	up	17.96	19.96	28.41	29.14	18.96	28.775
ENSG00000174276	ZNHIT2	zinc finger HIT-type containing 2 [Source:HGNC Symbol;Acc:HGNC:1177]	2.22	1.15069	1.14647e-05	0.000108135	yes	up	15.66	14.74	23.22	21.6	15.2	22.41
ENSG00000007520	TSR3	TSR3, acp transferase ribosome maturation factor [Source:HGNC Symbol;Acc:HGNC:14175]	2.22	1.15081	1.68493e-06	1.98512e-05	yes	up	42.07	38.59	66.98	55.58	40.33	61.28
ENSG00000175806	MSRA	methionine sulfoxide reductase A [Source:HGNC Symbol;Acc:HGNC:7377]	2.221	1.15118	0.000122542	0.000844156	yes	up	9.33	8.09	12.83	12.45	8.71	12.64
ENSG00000105185	PDCD5	programmed cell death 5 [Source:HGNC Symbol;Acc:HGNC:8764]	2.221	1.15125	1.60355e-07	2.47229e-06	yes	up	152.86	156.41	238.39	218.16	154.635	228.275
ENSG00000113552	GNPDA1	glucosamine-6-phosphate deaminase 1 [Source:HGNC Symbol;Acc:HGNC:4417]	2.223	1.1523	8.45946e-11	2.87144e-09	yes	up	59.86	56.09	72.25	82.9	57.975	77.575
ENSG00000146109	ABT1	activator of basal transcription 1 [Source:HGNC Symbol;Acc:HGNC:17369]	2.224	1.15296	5.07612e-08	8.90224e-07	yes	up	17.35	15.38	24.79	24.48	16.365	24.635
ENSG00000275882	IKBKGP1	inhibitor of nuclear factor kappa B kinase subunit gamma pseudogene 1 [Source:HGNC Symbol;Acc:HGNC:24455]	2.224	1.15296	0.00094941	0.00484078	yes	up	9.11	6.55	11.21	11.62	7.83	11.415
ENSG00000124383	MPHOSPH10	M-phase phosphoprotein 10 [Source:HGNC Symbol;Acc:HGNC:7213]	2.224	1.15301	7.06684e-10	1.95686e-08	yes	up	35.2	30.81	45.11	54.47	33.005	49.79
ENSG00000254101	LINC02055	long intergenic non-protein coding RNA 2055 [Source:HGNC Symbol;Acc:HGNC:52895]	2.224	1.15313	4.60689e-05	0.000359747	yes	up	7.87	10.69	14.06	15.82	9.28	14.94
ENSG00000135698	MPHOSPH6	M-phase phosphoprotein 6 [Source:HGNC Symbol;Acc:HGNC:7214]	2.226	1.15417	2.91112e-05	0.000242632	yes	up	15.73	16.56	22.32	24.55	16.145	23.435
ENSG00000100413	POLR3H	RNA polymerase III subunit H [Source:HGNC Symbol;Acc:HGNC:30349]	2.226	1.15456	1.07061e-08	2.25029e-07	yes	up	18	14.96	30.38	23.92	16.48	27.15
ENSG00000087269	NOP14	NOP14 nucleolar protein [Source:HGNC Symbol;Acc:HGNC:16821]	2.226	1.15469	4.85385e-11	1.76119e-09	yes	up	31.23	29.11	40.85	49.76	30.17	45.305
ENSG00000140905	GCSH	glycine cleavage system protein H [Source:HGNC Symbol;Acc:HGNC:4208]	2.226	1.15471	1.67345e-05	0.000150744	yes	up	10.31	9.95	15.29	14.7	10.13	14.995
ENSG00000116771	AGMAT	agmatinase [Source:HGNC Symbol;Acc:HGNC:18407]	2.227	1.15487	1.49984e-05	0.000136641	yes	up	4.74	5.11	7.08	9.85	4.925	8.465
ENSG00000113734	BNIP1	BCL2 interacting protein 1 [Source:HGNC Symbol;Acc:HGNC:1082]	2.227	1.15496	4.10039e-05	0.000326094	yes	up	13.65	12.7	20.27	18.94	13.175	19.605
ENSG00000158234	FAIM	Fas apoptotic inhibitory molecule [Source:HGNC Symbol;Acc:HGNC:18703]	2.227	1.15527	0.000249697	0.00155585	yes	up	8.84	10.19	13.39	14.63	9.515	14.01
ENSG00000135624	CCT7	chaperonin containing TCP1 subunit 7 [Source:HGNC Symbol;Acc:HGNC:1622]	2.228	1.15548	3.39275e-11	1.26934e-09	yes	up	175.07	171.66	254.07	267.91	173.365	260.99
ENSG00000171421	MRPL36	mitochondrial ribosomal protein L36 [Source:HGNC Symbol;Acc:HGNC:14490]	2.228	1.15574	2.13604e-06	2.45693e-05	yes	up	89.45	93.03	135.68	117.93	91.24	126.805
ENSG00000247077	PGAM5	PGAM family member 5, mitochondrial serine/threonine protein phosphatase [Source:HGNC Symbol;Acc:HGNC:28763]	2.231	1.15756	3.42719e-07	4.89814e-06	yes	up	12.6	15.21	20.4	17.16	13.905	18.78
ENSG00000108883	EFTUD2	elongation factor Tu GTP binding domain containing 2 [Source:HGNC Symbol;Acc:HGNC:30858]	2.231	1.15778	1.65899e-11	6.66603e-10	yes	up	37.93	38.61	53.36	62.35	38.27	57.855
ENSG00000163938	GNL3	G protein nucleolar 3 [Source:HGNC Symbol;Acc:HGNC:29931]	2.232	1.15807	4.68034e-12	2.15885e-10	yes	up	160.42	167.57	217.21	266.24	163.995	241.725
ENSG00000076604	TRAF4	TNF receptor associated factor 4 [Source:HGNC Symbol;Acc:HGNC:12034]	2.232	1.15825	9.41153e-08	1.53987e-06	yes	up	53.34	52.24	84.85	76.42	52.79	80.635
ENSG00000106263	EIF3B	eukaryotic translation initiation factor 3 subunit B [Source:HGNC Symbol;Acc:HGNC:3280]	2.232	1.15839	1.15379e-11	4.83216e-10	yes	up	148.93	138.16	216.38	240.96	143.545	228.67
ENSG00000163931	TKT	transketolase [Source:HGNC Symbol;Acc:HGNC:11834]	2.232	1.15846	4.99278e-11	1.80771e-09	yes	up	157.45	170.16	276.97	239.11	163.805	258.04
ENSG00000111665	CDCA3	cell division cycle associated 3 [Source:HGNC Symbol;Acc:HGNC:14624]	2.233	1.15872	4.67826e-10	1.37152e-08	yes	up	47.01	38.04	80.8	93.84	42.525	87.32
ENSG00000125743	SNRPD2	small nuclear ribonucleoprotein D2 polypeptide [Source:HGNC Symbol;Acc:HGNC:11159]	2.233	1.15883	2.10224e-07	3.16577e-06	yes	up	309.33	336.55	499.29	411.49	322.94	455.39
ENSG00000108961	RANGRF	RAN guanine nucleotide release factor [Source:HGNC Symbol;Acc:HGNC:17679]	2.233	1.15927	8.43535e-07	1.07834e-05	yes	up	40.56	47.25	63.39	59.76	43.905	61.575
ENSG00000277161	PIGW	phosphatidylinositol glycan anchor biosynthesis class W [Source:HGNC Symbol;Acc:HGNC:23213]	2.235	1.1601	1.68689e-06	1.98605e-05	yes	up	11.63	9.26	11.18	15.79	10.445	13.485
ENSG00000129460	NGDN	neuroguidin [Source:HGNC Symbol;Acc:HGNC:20271]	2.235	1.16014	9.71272e-07	1.22123e-05	yes	up	25.8	26.48	38.1	37.55	26.14	37.825
ENSG00000091732	ZC3HC1	zinc finger C3HC-type containing 1 [Source:HGNC Symbol;Acc:HGNC:29913]	2.235	1.1604	1.08236e-06	1.34088e-05	yes	up	11.16	13.28	18.08	19.42	12.22	18.75
ENSG00000264163	MIR3689B	microRNA 3689b [Source:HGNC Symbol;Acc:HGNC:38924]	2.236	1.16062	0.0016817	0.00775669	yes	up	23.49	20.66	31.47	88.59	22.075	60.03
ENSG00000104983	CCDC61	coiled-coil domain containing 61 [Source:HGNC Symbol;Acc:HGNC:33629]	2.236	1.16121	0.000365646	0.00214645	yes	up	9.44	6.37	11.69	11.23	7.905	11.46
ENSG00000125835	SNRPB	small nuclear ribonucleoprotein polypeptides B and B1 [Source:HGNC Symbol;Acc:HGNC:11153]	2.237	1.16142	2.58387e-08	4.91548e-07	yes	up	328.55	336.17	528.12	446.41	332.36	487.265
ENSG00000168404	MLKL	mixed lineage kinase domain like pseudokinase [Source:HGNC Symbol;Acc:HGNC:26617]	2.238	1.16211	0.00251216	0.0108826	yes	up	3.4	1.86	3.47	4.29	2.63	3.88
ENSG00000100387	RBX1	ring-box 1 [Source:HGNC Symbol;Acc:HGNC:9928]	2.239	1.16262	6.3482e-08	1.07958e-06	yes	up	54.86	53.73	85	81.4	54.295	83.2
ENSG00000099624	ATP5F1D	ATP synthase F1 subunit delta [Source:HGNC Symbol;Acc:HGNC:837]	2.239	1.1628	1.22724e-07	1.94954e-06	yes	up	159.85	133.93	211.68	195.33	146.89	203.505
ENSG00000100911	PSME2	proteasome activator subunit 2 [Source:HGNC Symbol;Acc:HGNC:9569]	2.24	1.16325	1.69605e-08	3.38325e-07	yes	up	167.89	174.28	284.7	260.11	171.085	272.405
ENSG00000177868	SVBP	small vasohibin binding protein [Source:HGNC Symbol;Acc:HGNC:29204]	2.24	1.16367	0.00728967	0.026348	yes	up	7.1	6.71	10.38	9.02	6.905	9.7
ENSG00000158710	TAGLN2	transgelin 2 [Source:HGNC Symbol;Acc:HGNC:11554]	2.24	1.1637	7.44752e-10	2.04546e-08	yes	up	332.4	333.39	519.8	468.29	332.895	494.045
ENSG00000100632	ERH	ERH, mRNA splicing and mitosis factor [Source:HGNC Symbol;Acc:HGNC:3447]	2.241	1.16385	3.20629e-09	7.64605e-08	yes	up	156.28	153.41	224.47	227.17	154.845	225.82
ENSG00000105127	AKAP8	A-kinase anchoring protein 8 [Source:HGNC Symbol;Acc:HGNC:378]	2.241	1.16387	7.23166e-10	1.99594e-08	yes	up	17.97	17.23	21.37	27.15	17.6	24.26
ENSG00000235655	H3F3AP4	H3 histone, family 3A, pseudogene 4 [Source:HGNC Symbol;Acc:HGNC:42980]	2.241	1.16429	2.72869e-07	4.01574e-06	yes	up	308.05	263.91	370.02	380.32	285.98	375.17
ENSG00000005022	SLC25A5	solute carrier family 25 member 5 [Source:HGNC Symbol;Acc:HGNC:10991]	2.242	1.16493	1.00833e-10	3.40205e-09	yes	up	385.67	361.4	556.18	568.34	373.535	562.26
ENSG00000088833	NSFL1C	NSFL1 cofactor [Source:HGNC Symbol;Acc:HGNC:15912]	2.244	1.16598	1.26592e-08	2.61509e-07	yes	up	46.47	53.49	85.83	73.26	49.98	79.545
ENSG00000239900	ADSL	adenylosuccinate lyase [Source:HGNC Symbol;Acc:HGNC:291]	2.244	1.16604	6.31488e-10	1.77788e-08	yes	up	57.79	55.6	79.23	87.36	56.695	83.295
ENSG00000182810	DDX28	DEAD-box helicase 28 [Source:HGNC Symbol;Acc:HGNC:17330]	2.244	1.16621	1.58219e-07	2.44832e-06	yes	up	13.5	12.22	18.57	20.58	12.86	19.575
ENSG00000256591	AP003108.2	novel transcript	2.246	1.16749	0.000312986	0.00187591	yes	up	37.67	43.11	54.27	51.68	40.39	52.975
ENSG00000243678	NME2	NME/NM23 nucleoside diphosphate kinase 2 [Source:HGNC Symbol;Acc:HGNC:7850]	2.247	1.16804	7.09707e-10	1.96201e-08	yes	up	604.25	577.79	910.18	864.21	591.02	887.195
ENSG00000145386	CCNA2	cyclin A2 [Source:HGNC Symbol;Acc:HGNC:1578]	2.247	1.16815	1.92114e-11	7.66451e-10	yes	up	62.39	62.74	80.93	113.81	62.565	97.37
ENSG00000104381	GDAP1	ganglioside induced differentiation associated protein 1 [Source:HGNC Symbol;Acc:HGNC:15968]	2.25	1.17008	0.00695174	0.0253113	yes	up	1.43	0.92	1.35	2.03	1.175	1.69
ENSG00000198937	CCDC167	coiled-coil domain containing 167 [Source:HGNC Symbol;Acc:HGNC:21239]	2.251	1.1703	1.54383e-06	1.83818e-05	yes	up	92.49	88.29	132.61	121.48	90.39	127.045
ENSG00000253251	SHLD3	shieldin complex subunit 3 [Source:HGNC Symbol;Acc:HGNC:53826]	2.251	1.17034	0.00386389	0.0155183	yes	up	2.28	3.07	3.86	4.27	2.675	4.065
ENSG00000187736	NHEJ1	non-homologous end joining factor 1 [Source:HGNC Symbol;Acc:HGNC:25737]	2.253	1.17164	5.39144e-07	7.28493e-06	yes	up	12.86	11.6	16.54	21.92	12.23	19.23
ENSG00000283765	AC131160.1	presenilin associated rhomboid like [Source:NCBI gene;Acc:55486]	2.254	1.17219	0.000973577	0.00494332	yes	up	3.97	4	6.14	6.1	3.985	6.12
ENSG00000100297	MCM5	minichromosome maintenance complex component 5 [Source:HGNC Symbol;Acc:HGNC:6948]	2.254	1.17266	3.83181e-11	1.40857e-09	yes	up	64.36	65.67	105.76	98.72	65.015	102.24
ENSG00000076382	SPAG5	sperm associated antigen 5 [Source:HGNC Symbol;Acc:HGNC:13452]	2.255	1.17288	3.93176e-11	1.44216e-09	yes	up	57.98	61.08	104.09	112.89	59.53	108.49
ENSG00000167112	TRUB2	TruB pseudouridine synthase family member 2 [Source:HGNC Symbol;Acc:HGNC:17170]	2.258	1.17509	1.4232e-07	2.22273e-06	yes	up	13.53	13.24	24.64	19.85	13.385	22.245
ENSG00000135829	DHX9	DExH-box helicase 9 [Source:HGNC Symbol;Acc:HGNC:2750]	2.258	1.17523	5.14799e-11	1.85592e-09	yes	up	67.48	73.8	126.46	129.1	70.64	127.78
ENSG00000163607	GTPBP8	GTP binding protein 8 (putative) [Source:HGNC Symbol;Acc:HGNC:25007]	2.26	1.17633	5.7687e-06	5.87549e-05	yes	up	10.56	11.28	15.61	22.09	10.92	18.85
ENSG00000113273	ARSB	arylsulfatase B [Source:HGNC Symbol;Acc:HGNC:714]	2.261	1.17667	1.70328e-05	0.000152696	yes	up	3.12	2.83	3.9	6.86	2.975	5.38
ENSG00000188976	NOC2L	NOC2 like nucleolar associated transcriptional repressor [Source:HGNC Symbol;Acc:HGNC:24517]	2.261	1.177	6.78811e-10	1.89213e-08	yes	up	66.32	65.66	98.38	95.73	65.99	97.055
ENSG00000120438	TCP1	t-complex 1 [Source:HGNC Symbol;Acc:HGNC:11655]	2.263	1.17815	1.05399e-11	4.44738e-10	yes	up	94.88	98.12	128.23	159.11	96.5	143.67
ENSG00000162959	MEMO1	mediator of cell motility 1 [Source:HGNC Symbol;Acc:HGNC:14014]	2.263	1.1782	1.10234e-08	2.31121e-07	yes	up	35.22	32.61	46.19	52.65	33.915	49.42
ENSG00000075702	WDR62	WD repeat domain 62 [Source:HGNC Symbol;Acc:HGNC:24502]	2.263	1.17831	1.84855e-10	5.95072e-09	yes	up	13.97	14.59	19.42	22.93	14.28	21.175
ENSG00000178605	GTPBP6	GTP binding protein 6 (putative) [Source:HGNC Symbol;Acc:HGNC:30189]	2.264	1.17903	1.31045e-06	1.59413e-05	yes	up	20.52	16.34	31.2	26.65	18.43	28.925
ENSG00000186010	NDUFA13	NADH:ubiquinone oxidoreductase subunit A13 [Source:HGNC Symbol;Acc:HGNC:17194]	2.264	1.17907	3.71939e-07	5.27991e-06	yes	up	303.11	290.6	449.21	379.27	296.855	414.24
ENSG00000171861	MRM3	mitochondrial rRNA methyltransferase 3 [Source:HGNC Symbol;Acc:HGNC:18485]	2.265	1.17957	6.89731e-07	9.04385e-06	yes	up	12.5	16.33	20.9	21.94	14.415	21.42
ENSG00000071655	MBD3	methyl-CpG binding domain protein 3 [Source:HGNC Symbol;Acc:HGNC:6918]	2.266	1.18026	4.02836e-10	1.19826e-08	yes	up	64.53	57.4	110.24	92.02	60.965	101.13
ENSG00000070423	RNF126	ring finger protein 126 [Source:NCBI gene;Acc:55658]	2.268	1.18141	4.11821e-08	7.41156e-07	yes	up	90.63	84.16	134.56	116.88	87.395	125.72
ENSG00000184752	NDUFA12	NADH:ubiquinone oxidoreductase subunit A12 [Source:HGNC Symbol;Acc:HGNC:23987]	2.269	1.18184	5.25293e-07	7.1092e-06	yes	up	165.26	159.98	255.52	220.03	162.62	237.775
ENSG00000124784	RIOK1	RIO kinase 1 [Source:HGNC Symbol;Acc:HGNC:18656]	2.271	1.18331	1.26315e-07	1.98938e-06	yes	up	12.05	10.97	13.87	19.33	11.51	16.6
ENSG00000037241	RPL26L1	ribosomal protein L26 like 1 [Source:HGNC Symbol;Acc:HGNC:17050]	2.271	1.18337	4.92567e-07	6.7385e-06	yes	up	52.09	52.83	74.73	76.35	52.46	75.54
ENSG00000166226	CCT2	chaperonin containing TCP1 subunit 2 [Source:HGNC Symbol;Acc:HGNC:1615]	2.272	1.18411	2.39648e-12	1.18668e-10	yes	up	118.12	121.15	162.18	194.56	119.635	178.37
ENSG00000234185	AC068533.3	novel transcript	2.273	1.18479	0.0071246	0.0258512	yes	up	0.82	1.03	1.49	1.34	0.925	1.415
ENSG00000226950	DANCR	differentiation antagonizing non-protein coding RNA [Source:HGNC Symbol;Acc:HGNC:28964]	2.274	1.185	2.28967e-08	4.40057e-07	yes	up	107.61	109.09	166.61	151.09	108.35	158.85
ENSG00000161671	EMC10	ER membrane protein complex subunit 10 [Source:HGNC Symbol;Acc:HGNC:27609]	2.275	1.18565	3.75747e-09	8.77404e-08	yes	up	48.18	36.22	64.43	59.2	42.2	61.815
ENSG00000211896	IGHG1	immunoglobulin heavy constant gamma 1 (G1m marker) [Source:HGNC Symbol;Acc:HGNC:5525]	2.275	1.18599	1.75724e-09	4.44217e-08	yes	up	261.59	263.68	420.28	364.59	262.635	392.435
ENSG00000130935	NOL11	nucleolar protein 11 [Source:HGNC Symbol;Acc:HGNC:24557]	2.275	1.18611	1.33279e-10	4.40841e-09	yes	up	28.04	31.12	39.42	53.14	29.58	46.28
ENSG00000174744	BRMS1	BRMS1, transcriptional repressor and anoikis regulator [Source:HGNC Symbol;Acc:HGNC:17262]	2.277	1.18706	1.96361e-07	2.97564e-06	yes	up	29.96	32.01	49.11	43.89	30.985	46.5
ENSG00000111639	MRPL51	mitochondrial ribosomal protein L51 [Source:HGNC Symbol;Acc:HGNC:14044]	2.278	1.18768	2.99696e-08	5.61256e-07	yes	up	168.13	169.99	266.76	225.81	169.06	246.285
ENSG00000164818	DNAAF5	dynein axonemal assembly factor 5 [Source:HGNC Symbol;Acc:HGNC:26013]	2.278	1.18777	5.78816e-09	1.2976e-07	yes	up	11.69	14.97	16.84	23.69	13.33	20.265
ENSG00000103274	NUBP1	nucleotide binding protein 1 [Source:HGNC Symbol;Acc:HGNC:8041]	2.279	1.18839	1.951e-06	2.25908e-05	yes	up	22.29	27.06	40.9	35.33	24.675	38.115
ENSG00000214736	TOMM6	translocase of outer mitochondrial membrane 6 [Source:HGNC Symbol;Acc:HGNC:34528]	2.281	1.18946	1.05219e-07	1.70169e-06	yes	up	233.08	247.36	369.09	320.98	240.22	345.035
ENSG00000153391	INO80C	INO80 complex subunit C [Source:HGNC Symbol;Acc:HGNC:26994]	2.283	1.19114	0.000261428	0.00161578	yes	up	10.8	10.83	16.11	16.97	10.815	16.54
ENSG00000062582	MRPS24	mitochondrial ribosomal protein S24 [Source:HGNC Symbol;Acc:HGNC:14510]	2.283	1.19119	6.18935e-08	1.06006e-06	yes	up	213.51	197.32	316.75	276.94	205.415	296.845
ENSG00000100304	TTLL12	tubulin tyrosine ligase like 12 [Source:HGNC Symbol;Acc:HGNC:28974]	2.283	1.19119	4.75265e-10	1.38675e-08	yes	up	28.77	26.38	43.35	44.87	27.575	44.11
ENSG00000165507	DEPP1	DEPP1, autophagy regulator [Source:HGNC Symbol;Acc:HGNC:23355]	2.285	1.19246	6.03357e-06	6.11566e-05	yes	up	6.43	7.01	8.92	12.63	6.72	10.775
ENSG00000124172	ATP5F1E	ATP synthase F1 subunit epsilon [Source:HGNC Symbol;Acc:HGNC:838]	2.286	1.19273	1.28982e-07	2.0238e-06	yes	up	30.23	35.13	57.01	44.76	32.68	50.885
ENSG00000188807	TMEM201	transmembrane protein 201 [Source:HGNC Symbol;Acc:HGNC:33719]	2.287	1.19331	3.01151e-09	7.23277e-08	yes	up	10.18	11.17	14.97	16.48	10.675	15.725
ENSG00000172977	KAT5	lysine acetyltransferase 5 [Source:HGNC Symbol;Acc:HGNC:5275]	2.287	1.19351	2.40131e-08	4.58894e-07	yes	up	28.68	23.64	41.64	39.62	26.16	40.63
ENSG00000204564	C6orf136	chromosome 6 open reading frame 136 [Source:HGNC Symbol;Acc:HGNC:21301]	2.287	1.19361	1.3452e-06	1.63168e-05	yes	up	14.36	23.77	24.24	23.85	19.065	24.045
ENSG00000167862	MRPL58	mitochondrial ribosomal protein L58 [Source:HGNC Symbol;Acc:HGNC:5359]	2.288	1.19398	5.74159e-07	7.68406e-06	yes	up	32.75	29.3	45.02	49.05	31.025	47.035
ENSG00000171824	EXOSC10	exosome component 10 [Source:HGNC Symbol;Acc:HGNC:9138]	2.29	1.19546	2.48531e-11	9.61899e-10	yes	up	37.49	34.49	52.45	59.17	35.99	55.81
ENSG00000187514	PTMA	prothymosin alpha [Source:HGNC Symbol;Acc:HGNC:9623]	2.292	1.19634	5.41587e-12	2.45112e-10	yes	up	1260.96	1269.96	1919.03	1987.48	1265.46	1953.26
ENSG00000082516	GEMIN5	gem nuclear organelle associated protein 5 [Source:HGNC Symbol;Acc:HGNC:20043]	2.293	1.19697	3.45796e-08	6.34877e-07	yes	up	8.22	9.49	10.11	18.07	8.855	14.09
ENSG00000264558	AC015674.1	novel transcript, antisense to KPNB1	2.293	1.19741	0.00909675	0.0314676	yes	up	116.29	88.76	114.65	123.16	102.525	118.905
ENSG00000138668	HNRNPD	heterogeneous nuclear ribonucleoprotein D [Source:HGNC Symbol;Acc:HGNC:5036]	2.293	1.19745	4.79572e-13	2.66471e-11	yes	up	315.17	338.13	450.93	524.42	326.65	487.675
ENSG00000253174	AC009630.2	novel transcript, antisense to GINS4	2.295	1.1983	0.0111339	0.037141	yes	up	4.51	5.17	5.94	8	4.84	6.97
ENSG00000263513	FAM72C	family with sequence similarity 72 member C [Source:HGNC Symbol;Acc:HGNC:30602]	2.296	1.19934	4.12445e-05	0.000327698	yes	up	5.04	5.1	6.47	9.53	5.07	8
ENSG00000254851	AP005018.2	proprotein convertase subtilisin/kexin type 7 (PCSK7) pseudogene	2.297	1.1998	0.00286417	0.0121098	yes	up	2.6	2.2	3.74	3.62	2.4	3.68
ENSG00000188603	CLN3	CLN3, battenin [Source:HGNC Symbol;Acc:HGNC:2074]	2.297	1.19985	1.91289e-08	3.76232e-07	yes	up	28.57	27.24	40.17	45.39	27.905	42.78
ENSG00000241945	PWP2	PWP2, small subunit processome component [Source:HGNC Symbol;Acc:HGNC:9711]	2.299	1.20087	2.76462e-11	1.06267e-09	yes	up	24.64	27.66	36.78	43.37	26.15	40.075
ENSG00000137124	ALDH1B1	aldehyde dehydrogenase 1 family member B1 [Source:HGNC Symbol;Acc:HGNC:407]	2.3	1.20159	1.42122e-09	3.65308e-08	yes	up	13.89	16.01	21.44	24.95	14.95	23.195
ENSG00000168291	PDHB	pyruvate dehydrogenase E1 beta subunit [Source:HGNC Symbol;Acc:HGNC:8808]	2.301	1.20222	1.02953e-08	2.17754e-07	yes	up	37.8	35.28	57.64	56.14	36.54	56.89
ENSG00000107937	GTPBP4	GTP binding protein 4 [Source:HGNC Symbol;Acc:HGNC:21535]	2.301	1.20235	6.49827e-12	2.87907e-10	yes	up	36.57	39.28	66.14	71.21	37.925	68.675
ENSG00000115233	PSMD14	proteasome 26S subunit, non-ATPase 14 [Source:HGNC Symbol;Acc:HGNC:16889]	2.304	1.20396	2.00953e-11	7.96058e-10	yes	up	86.68	86.76	129.96	140.91	86.72	135.435
ENSG00000167515	TRAPPC2L	trafficking protein particle complex 2 like [Source:HGNC Symbol;Acc:HGNC:30887]	2.304	1.20407	7.6529e-06	7.54357e-05	yes	up	32.38	32.51	53.88	48.07	32.445	50.975
ENSG00000102900	NUP93	nucleoporin 93 [Source:HGNC Symbol;Acc:HGNC:28958]	2.305	1.20454	2.84357e-10	8.73621e-09	yes	up	29.47	30.47	50.62	51.41	29.97	51.015
ENSG00000108592	FTSJ3	FtsJ RNA methyltransferase homolog 3 [Source:HGNC Symbol;Acc:HGNC:17136]	2.307	1.20611	2.2609e-11	8.87285e-10	yes	up	30.49	28.51	37.36	50.37	29.5	43.865
ENSG00000103363	ELOB	elongin B [Source:HGNC Symbol;Acc:HGNC:11619]	2.308	1.20639	8.17068e-08	1.35262e-06	yes	up	162.6	172.71	278.43	220.25	167.655	249.34
ENSG00000259330	INAFM2	InaF motif containing 2 [Source:HGNC Symbol;Acc:HGNC:35165]	2.308	1.20668	7.30502e-10	2.012e-08	yes	up	25.46	26.78	39.58	37.39	26.12	38.485
ENSG00000116353	MECR	mitochondrial trans-2-enoyl-CoA reductase [Source:HGNC Symbol;Acc:HGNC:19691]	2.309	1.20711	2.74724e-07	4.03249e-06	yes	up	21.42	23.28	31.52	31.26	22.35	31.39
ENSG00000154518	ATP5MC3	ATP synthase membrane subunit c locus 3 [Source:HGNC Symbol;Acc:HGNC:843]	2.309	1.20734	3.05336e-09	7.30205e-08	yes	up	317.99	305.13	526.42	436.55	311.56	481.485
ENSG00000188610	FAM72B	family with sequence similarity 72 member B [Source:HGNC Symbol;Acc:HGNC:24805]	2.311	1.2087	0.000131209	0.000896522	yes	up	3.45	4.22	6.45	6.44	3.835	6.445
ENSG00000178035	IMPDH2	inosine monophosphate dehydrogenase 2 [Source:HGNC Symbol;Acc:HGNC:6053]	2.311	1.2087	1.2987e-11	5.39873e-10	yes	up	144.57	148.52	230.92	243.58	146.545	237.25
ENSG00000166823	MESP1	mesoderm posterior bHLH transcription factor 1 [Source:HGNC Symbol;Acc:HGNC:29658]	2.312	1.2094	0.00141007	0.00674431	yes	up	3	3.79	5.38	3.94	3.395	4.66
ENSG00000173436	MICOS10	mitochondrial contact site and cristae organizing system subunit 10 [Source:HGNC Symbol;Acc:HGNC:32068]	2.314	1.21047	4.48268e-07	6.20645e-06	yes	up	62.97	71.43	147.7	78.78	67.2	113.24
ENSG00000175756	AURKAIP1	aurora kinase A interacting protein 1 [Source:HGNC Symbol;Acc:HGNC:24114]	2.315	1.21108	1.85124e-07	2.81803e-06	yes	up	108.41	95.68	169.79	134.61	102.045	152.2
ENSG00000158321	AUTS2	AUTS2, activator of transcription and developmental regulator [Source:HGNC Symbol;Acc:HGNC:14262]	2.316	1.21151	1.48162e-08	3.01262e-07	yes	up	10.72	21.86	13.22	24.46	16.29	18.84
ENSG00000101365	IDH3B	isocitrate dehydrogenase 3 (NAD(+)) beta [Source:HGNC Symbol;Acc:HGNC:5385]	2.316	1.21153	1.74287e-09	4.41248e-08	yes	up	67.57	66.93	110.72	102.64	67.25	106.68
ENSG00000172965	MIR4435-2HG	MIR4435-2 host gene [Source:HGNC Symbol;Acc:HGNC:35163]	2.317	1.21202	6.58462e-10	1.83845e-08	yes	up	144.33	133.67	222.79	207.54	139	215.165
ENSG00000163319	MRPS18C	mitochondrial ribosomal protein S18C [Source:HGNC Symbol;Acc:HGNC:16633]	2.318	1.21268	7.64823e-07	9.88224e-06	yes	up	32.7	47.26	86.84	72.69	39.98	79.765
ENSG00000167770	OTUB1	OTU deubiquitinase, ubiquitin aldehyde binding 1 [Source:HGNC Symbol;Acc:HGNC:23077]	2.318	1.21287	2.83348e-08	5.33608e-07	yes	up	39.93	39.34	64.02	55.81	39.635	59.915
ENSG00000160193	WDR4	WD repeat domain 4 [Source:HGNC Symbol;Acc:HGNC:12756]	2.319	1.21361	7.72772e-11	2.67704e-09	yes	up	19.72	22.36	39.03	44.3	21.04	41.665
ENSG00000187778	MCRS1	microspherule protein 1 [Source:HGNC Symbol;Acc:HGNC:6960]	2.321	1.21481	5.44008e-09	1.22445e-07	yes	up	35.88	31.73	56.35	54.94	33.805	55.645
ENSG00000171960	PPIH	peptidylprolyl isomerase H [Source:HGNC Symbol;Acc:HGNC:14651]	2.322	1.21508	5.55025e-08	9.62348e-07	yes	up	75.94	82.37	118.18	112.44	79.155	115.31
ENSG00000004779	NDUFAB1	NADH:ubiquinone oxidoreductase subunit AB1 [Source:HGNC Symbol;Acc:HGNC:7694]	2.322	1.21526	2.78377e-09	6.74354e-08	yes	up	212.29	182.03	293.3	294.32	197.16	293.81
ENSG00000168078	PBK	PDZ binding kinase [Source:HGNC Symbol;Acc:HGNC:18282]	2.322	1.21533	3.7167e-11	1.37526e-09	yes	up	40.37	43.07	60.58	71.48	41.72	66.03
ENSG00000267673	FDX2	ferredoxin 2 [Source:HGNC Symbol;Acc:HGNC:30546]	2.323	1.21598	0.00200658	0.00900876	yes	up	12.56	8.69	18.84	14.07	10.625	16.455
ENSG00000237510	GPAT2P1	glycerol-3-phosphate acyltransferase 2 pseudogene 1 [Source:HGNC Symbol;Acc:HGNC:52330]	2.323	1.21612	0.000409664	0.00235879	yes	up	3.58	3.74	5.46	6.5	3.66	5.98
ENSG00000240505	TNFRSF13B	TNF receptor superfamily member 13B [Source:HGNC Symbol;Acc:HGNC:18153]	2.323	1.21629	1.63872e-08	3.28837e-07	yes	up	141.5	139.1	201.8	182.73	140.3	192.265
ENSG00000183207	RUVBL2	RuvB like AAA ATPase 2 [Source:HGNC Symbol;Acc:HGNC:10475]	2.325	1.21727	4.2707e-09	9.89017e-08	yes	up	82.74	75.56	136.04	116.33	79.15	126.185
ENSG00000105085	MED26	mediator complex subunit 26 [Source:HGNC Symbol;Acc:HGNC:2376]	2.326	1.21802	0.0020527	0.00919129	yes	up	2.82	5.69	7.29	5.81	4.255	6.55
ENSG00000178921	PFAS	phosphoribosylformylglycinamidine synthase [Source:HGNC Symbol;Acc:HGNC:8863]	2.327	1.21877	7.35752e-12	3.20081e-10	yes	up	35.9	28.92	39.62	46.56	32.41	43.09
ENSG00000197451	HNRNPAB	heterogeneous nuclear ribonucleoprotein A/B [Source:HGNC Symbol;Acc:HGNC:5034]	2.328	1.21929	1.78572e-11	7.14118e-10	yes	up	235.86	191.61	315.06	348.61	213.735	331.835
ENSG00000274523	RCC1L	RCC1 like [Source:HGNC Symbol;Acc:HGNC:14948]	2.329	1.2197	3.32706e-09	7.87826e-08	yes	up	22.74	21.48	35	35.26	22.11	35.13
ENSG00000126457	PRMT1	protein arginine methyltransferase 1 [Source:HGNC Symbol;Acc:HGNC:5187]	2.33	1.22032	2.01971e-09	5.03761e-08	yes	up	200.29	192.3	307.51	276.51	196.295	292.01
ENSG00000262481	TMEM256-PLSCR3	TMEM256-PLSCR3 readthrough (NMD candidate) [Source:HGNC Symbol;Acc:HGNC:49186]	2.334	1.22308	0.0032846	0.0135306	yes	up	4.13	4.74	6.43	6.76	4.435	6.595
ENSG00000168439	STIP1	stress induced phosphoprotein 1 [Source:HGNC Symbol;Acc:HGNC:11387]	2.336	1.22374	1.00599e-11	4.25549e-10	yes	up	138.09	136.51	216.29	219.56	137.3	217.925
ENSG00000280088	AC126474.2	TEC	2.337	1.2249	0.00427031	0.0168451	yes	up	2.44	3.4	5.32	3.66	2.92	4.49
ENSG00000115758	ODC1	ornithine decarboxylase 1 [Source:HGNC Symbol;Acc:HGNC:8109]	2.338	1.22502	1.21472e-13	7.43676e-12	yes	up	245.7	244.36	381.07	409.38	245.03	395.225
ENSG00000171262	FAM98B	family with sequence similarity 98 member B [Source:HGNC Symbol;Acc:HGNC:26773]	2.339	1.2257	3.47447e-11	1.29416e-09	yes	up	21.14	21.66	19.51	25.03	21.4	22.27
ENSG00000168827	GFM1	G elongation factor mitochondrial 1 [Source:HGNC Symbol;Acc:HGNC:13780]	2.341	1.22707	3.79196e-11	1.39697e-09	yes	up	34.45	40.04	50.28	80.6	37.245	65.44
ENSG00000126249	PDCD2L	programmed cell death 2 like [Source:HGNC Symbol;Acc:HGNC:28194]	2.345	1.22935	2.54934e-06	2.88834e-05	yes	up	24.21	18.24	35.35	32.32	21.225	33.835
ENSG00000137100	DCTN3	dynactin subunit 3 [Source:HGNC Symbol;Acc:HGNC:2713]	2.345	1.22987	3.14903e-08	5.85177e-07	yes	up	109.03	96.2	167.36	147.61	102.615	157.485
ENSG00000140406	TLNRD1	talin rod domain containing 1 [Source:HGNC Symbol;Acc:HGNC:13519]	2.346	1.23002	1.82293e-09	4.59445e-08	yes	up	13.84	9.62	16.3	20.83	11.73	18.565
ENSG00000175792	RUVBL1	RuvB like AAA ATPase 1 [Source:HGNC Symbol;Acc:HGNC:10474]	2.35	1.23245	1.52661e-10	4.99069e-09	yes	up	52.73	51.82	82.47	83.15	52.275	82.81
ENSG00000158716	DUSP23	dual specificity phosphatase 23 [Source:HGNC Symbol;Acc:HGNC:21480]	2.351	1.23335	1.6583e-06	1.9565e-05	yes	up	53.39	53.71	86.48	72.5	53.55	79.49
ENSG00000277972	CISD3	CDGSH iron sulfur domain 3 [Source:HGNC Symbol;Acc:HGNC:27578]	2.352	1.23369	1.00235e-06	1.25655e-05	yes	up	19.35	19.87	37.43	26.11	19.61	31.77
ENSG00000179115	FARSA	phenylalanyl-tRNA synthetase subunit alpha [Source:HGNC Symbol;Acc:HGNC:3592]	2.352	1.23369	3.68805e-09	8.62388e-08	yes	up	73.25	73.54	140.84	114.59	73.395	127.715
ENSG00000105617	LENG1	leukocyte receptor cluster member 1 [Source:HGNC Symbol;Acc:HGNC:15502]	2.352	1.23378	5.51916e-05	0.000423328	yes	up	6.45	6.93	10.8	10.21	6.69	10.505
ENSG00000276418	AC036214.3	novel protein, TPD52-MRPS28 readthrough	2.353	1.23458	0.0010688	0.00535563	yes	up	11.16	19.12	26.58	26.41	15.14	26.495
ENSG00000132341	RAN	RAN, member RAS oncogene family [Source:HGNC Symbol;Acc:HGNC:9846]	2.353	1.23481	6.53073e-12	2.88586e-10	yes	up	244.05	238.85	562.35	357.71	241.45	460.03
ENSG00000241990	PRR34-AS1	PRR34 antisense RNA 1 [Source:HGNC Symbol;Acc:HGNC:50499]	2.354	1.23487	0.00380139	0.0153037	yes	up	19.49	22.37	34.97	26.27	20.93	30.62
ENSG00000067334	DNTTIP2	deoxynucleotidyltransferase terminal interacting protein 2 [Source:HGNC Symbol;Acc:HGNC:24013]	2.355	1.23565	8.41082e-11	2.86111e-09	yes	up	18.02	17.7	31.05	31.63	17.86	31.34
ENSG00000136541	ERMN	ermin [Source:HGNC Symbol;Acc:HGNC:29208]	2.355	1.23576	0.000268198	0.00164795	yes	up	2.83	2.12	3.76	3.82	2.475	3.79
ENSG00000152795	HNRNPDL	heterogeneous nuclear ribonucleoprotein D like [Source:HGNC Symbol;Acc:HGNC:5037]	2.356	1.2365	6.14275e-14	4.0241e-12	yes	up	151.4	154.29	307.12	359.28	152.845	333.2
ENSG00000106028	SSBP1	single stranded DNA binding protein 1 [Source:HGNC Symbol;Acc:HGNC:11317]	2.357	1.23672	2.5721e-10	8.00441e-09	yes	up	302.51	315.42	551.7	514.98	308.965	533.34
ENSG00000072571	HMMR	hyaluronan mediated motility receptor [Source:HGNC Symbol;Acc:HGNC:5012]	2.357	1.23706	8.22867e-11	2.81581e-09	yes	up	22.76	28.09	32.83	48.88	25.425	40.855
ENSG00000183569	SERHL2	serine hydrolase like 2 [Source:HGNC Symbol;Acc:HGNC:29446]	2.357	1.23712	0.000314585	0.00188415	yes	up	3.16	3.29	5.11	5.04	3.225	5.075
ENSG00000067533	RRP15	ribosomal RNA processing 15 homolog [Source:HGNC Symbol;Acc:HGNC:24255]	2.357	1.23718	7.811e-11	2.70033e-09	yes	up	5.76	5.91	8.57	11.17	5.835	9.87
ENSG00000177548	RABEP2	rabaptin, RAB GTPase binding effector protein 2 [Source:HGNC Symbol;Acc:HGNC:24817]	2.359	1.23793	3.60298e-07	5.12763e-06	yes	up	19.45	15.57	21.33	23.48	17.51	22.405
ENSG00000006744	ELAC2	elaC ribonuclease Z 2 [Source:HGNC Symbol;Acc:HGNC:14198]	2.359	1.23805	7.43212e-13	3.99768e-11	yes	up	49.85	51.88	68.74	88.43	50.865	78.585
ENSG00000161914	ZNF653	zinc finger protein 653 [Source:HGNC Symbol;Acc:HGNC:25196]	2.36	1.23875	0.00079988	0.00417445	yes	up	4.98	3.33	8.59	6.42	4.155	7.505
ENSG00000182004	SNRPE	small nuclear ribonucleoprotein polypeptide E [Source:HGNC Symbol;Acc:HGNC:11161]	2.36	1.23877	4.14359e-08	7.4452e-07	yes	up	169.54	154.57	322.65	185.85	162.055	254.25
ENSG00000242485	MRPL20	mitochondrial ribosomal protein L20 [Source:HGNC Symbol;Acc:HGNC:14478]	2.361	1.23923	7.95406e-09	1.7324e-07	yes	up	156.23	140.12	240.44	219.28	148.175	229.86
ENSG00000238045	AC009133.1	novel transcript, antisense to C16orf53 and MVP	2.361	1.23963	0.000409149	0.00235663	yes	up	2.73	4.51	4.48	4.96	3.62	4.72
ENSG00000101182	PSMA7	proteasome subunit alpha 7 [Source:HGNC Symbol;Acc:HGNC:9536]	2.361	1.23967	4.37639e-10	1.29038e-08	yes	up	223.85	212.85	347	325.02	218.35	336.01
ENSG00000169021	UQCRFS1	ubiquinol-cytochrome c reductase, Rieske iron-sulfur polypeptide 1 [Source:HGNC Symbol;Acc:HGNC:12587]	2.363	1.24038	3.13014e-11	1.18425e-09	yes	up	30.03	30.16	47.46	49.09	30.095	48.275
ENSG00000136045	PWP1	PWP1 homolog, endonuclein [Source:HGNC Symbol;Acc:HGNC:17015]	2.363	1.24047	2.31135e-11	9.02874e-10	yes	up	25.42	24.99	39.21	43.14	25.205	41.175
ENSG00000161036	LRWD1	leucine rich repeats and WD repeat domain containing 1 [Source:HGNC Symbol;Acc:HGNC:21769]	2.367	1.24287	1.04582e-09	2.77719e-08	yes	up	60.63	53.73	90.83	84.64	57.18	87.735
ENSG00000167604	AD000864.1	NFKB inhibitor delta [Source:NCBI gene;Acc:84807]	2.367	1.24288	0.000611165	0.00332458	yes	up	4.1	3.64	5.93	7.48	3.87	6.705
ENSG00000148834	GSTO1	glutathione S-transferase omega 1 [Source:HGNC Symbol;Acc:HGNC:13312]	2.368	1.24341	7.91039e-09	1.72512e-07	yes	up	93.89	85.18	141.15	134.29	89.535	137.72
ENSG00000142684	ZNF593	zinc finger protein 593 [Source:HGNC Symbol;Acc:HGNC:30943]	2.369	1.24401	7.70876e-06	7.58532e-05	yes	up	61.98	52.88	95.64	74.4	57.43	85.02
ENSG00000169981	ZNF35	zinc finger protein 35 [Source:HGNC Symbol;Acc:HGNC:13099]	2.369	1.24437	1.71207e-05	0.000153403	yes	up	4.88	4.7	5.64	7.54	4.79	6.59
ENSG00000007376	RPUSD1	RNA pseudouridine synthase domain containing 1 [Source:HGNC Symbol;Acc:HGNC:14173]	2.37	1.24497	4.60645e-07	6.33613e-06	yes	up	22.87	19.17	38.92	31.78	21.02	35.35
ENSG00000120942	UBIAD1	UbiA prenyltransferase domain containing 1 [Source:HGNC Symbol;Acc:HGNC:30791]	2.372	1.24611	1.1095e-09	2.93243e-08	yes	up	11.54	12.45	15.76	23.19	11.995	19.475
ENSG00000177192	PUS1	pseudouridine synthase 1 [Source:HGNC Symbol;Acc:HGNC:15508]	2.373	1.24665	9.45684e-08	1.54578e-06	yes	up	15.06	15.68	23.44	22.08	15.37	22.76
ENSG00000033011	ALG1	ALG1, chitobiosyldiphosphodolichol beta-mannosyltransferase [Source:HGNC Symbol;Acc:HGNC:18294]	2.373	1.24673	1.00561e-08	2.13928e-07	yes	up	17.7	21.03	31.6	30.81	19.365	31.205
ENSG00000105364	MRPL4	mitochondrial ribosomal protein L4 [Source:HGNC Symbol;Acc:HGNC:14276]	2.374	1.24737	1.228e-08	2.55242e-07	yes	up	87.11	77.75	140.73	116.1	82.43	128.415
ENSG00000101421	CHMP4B	charged multivesicular body protein 4B [Source:HGNC Symbol;Acc:HGNC:16171]	2.375	1.24781	3.39759e-12	1.62045e-10	yes	up	413.89	399.25	647.79	647.97	406.57	647.88
ENSG00000118894	EEF2KMT	eukaryotic elongation factor 2 lysine methyltransferase [Source:HGNC Symbol;Acc:HGNC:32221]	2.376	1.24835	5.87171e-10	1.66145e-08	yes	up	26.57	29.04	43.99	47.2	27.805	45.595
ENSG00000160783	PMF1	polyamine modulated factor 1 [Source:HGNC Symbol;Acc:HGNC:9112]	2.378	1.24964	1.0735e-10	3.61469e-09	yes	up	93.67	93.6	145.91	148.61	93.635	147.26
ENSG00000204394	VARS	valyl-tRNA synthetase [Source:HGNC Symbol;Acc:HGNC:12651]	2.379	1.25006	1.4587e-12	7.44201e-11	yes	up	86.11	83.23	143.05	143.18	84.67	143.115
ENSG00000198826	ARHGAP11A	Rho GTPase activating protein 11A [Source:HGNC Symbol;Acc:HGNC:15783]	2.38	1.2511	1.1303e-09	2.98273e-08	yes	up	21.17	23.89	26.78	49.5	22.53	38.14
ENSG00000150753	CCT5	chaperonin containing TCP1 subunit 5 [Source:HGNC Symbol;Acc:HGNC:1618]	2.381	1.25134	3.88359e-14	2.65789e-12	yes	up	142.69	167.61	236.95	277.35	155.15	257.15
ENSG00000161980	POLR3K	RNA polymerase III subunit K [Source:HGNC Symbol;Acc:HGNC:14121]	2.385	1.25371	4.99739e-09	1.13697e-07	yes	up	33.72	35.05	55.36	53.71	34.385	54.535
ENSG00000172009	THOP1	thimet oligopeptidase 1 [Source:HGNC Symbol;Acc:HGNC:11793]	2.385	1.25413	1.90498e-10	6.12065e-09	yes	up	116.45	124.12	215.47	190.16	120.285	202.815
ENSG00000128692	EIF2S2P4	eukaryotic translation initiation factor 2 subunit 2 beta pseudogene 4 [Source:HGNC Symbol;Acc:HGNC:37626]	2.385	1.25424	0.0132656	0.0428792	yes	up	2.84	3.13	4.76	4.68	2.985	4.72
ENSG00000188389	PDCD1	programmed cell death 1 [Source:HGNC Symbol;Acc:HGNC:8760]	2.389	1.25629	0.00139483	0.00669041	yes	up	3.26	2.86	5.8	4.46	3.06	5.13
ENSG00000134697	GNL2	G protein nucleolar 2 [Source:HGNC Symbol;Acc:HGNC:29925]	2.391	1.25768	1.25362e-12	6.49414e-11	yes	up	51.75	53.91	91.58	103.91	52.83	97.745
ENSG00000154217	PITPNC1	phosphatidylinositol transfer protein cytoplasmic 1 [Source:HGNC Symbol;Acc:HGNC:21045]	2.391	1.25773	3.32307e-09	7.87826e-08	yes	up	8.28	7.02	16.5	13.09	7.65	14.795
ENSG00000171223	JUNB	JunB proto-oncogene, AP-1 transcription factor subunit [Source:HGNC Symbol;Acc:HGNC:6205]	2.394	1.25942	1.48907e-08	3.02413e-07	yes	up	26.13	28.33	46.12	40.98	27.23	43.55
ENSG00000168329	CX3CR1	C-X3-C motif chemokine receptor 1 [Source:HGNC Symbol;Acc:HGNC:2558]	2.395	1.26	0.00236108	0.0103357	yes	up	1.25	2.01	1.7	2.34	1.63	2.02
ENSG00000145685	LHFPL2	LHFPL tetraspan subfamily member 2 [Source:HGNC Symbol;Acc:HGNC:6588]	2.396	1.26037	3.0152e-06	3.32878e-05	yes	up	3.95	3.69	4.57	8.31	3.82	6.44
ENSG00000175334	BANF1	barrier to autointegration factor 1 [Source:HGNC Symbol;Acc:HGNC:17397]	2.396	1.26071	3.55992e-09	8.35912e-08	yes	up	259.26	243.37	412.52	356.7	251.315	384.61
ENSG00000153395	LPCAT1	lysophosphatidylcholine acyltransferase 1 [Source:HGNC Symbol;Acc:HGNC:25718]	2.397	1.261	6.25122e-14	4.07928e-12	yes	up	66.59	67.23	101.24	122.39	66.91	111.815
ENSG00000176020	AMIGO3	adhesion molecule with Ig like domain 3 [Source:HGNC Symbol;Acc:HGNC:24075]	2.397	1.26109	0.000161692	0.00107175	yes	up	3.15	3.14	5.72	4.27	3.145	4.995
ENSG00000214253	FIS1	fission, mitochondrial 1 [Source:HGNC Symbol;Acc:HGNC:21689]	2.398	1.26167	1.63073e-07	2.50959e-06	yes	up	65.88	58.95	104.36	92.2	62.415	98.28
ENSG00000198931	APRT	adenine phosphoribosyltransferase [Source:HGNC Symbol;Acc:HGNC:626]	2.399	1.26251	3.17074e-07	4.56651e-06	yes	up	92.83	82.74	158.36	125.56	87.785	141.96
ENSG00000029993	HMGB3	high mobility group box 3 [Source:HGNC Symbol;Acc:HGNC:5004]	2.4	1.2632	1.39362e-11	5.73665e-10	yes	up	34.03	34.05	60.93	57.56	34.04	59.245
ENSG00000108561	C1QBP	complement C1q binding protein [Source:HGNC Symbol;Acc:HGNC:1243]	2.401	1.26345	7.35406e-12	3.20081e-10	yes	up	179.71	180	287.4	273.47	179.855	280.435
ENSG00000113460	BRIX1	BRX1, biogenesis of ribosomes [Source:HGNC Symbol;Acc:HGNC:24170]	2.401	1.26346	5.76856e-11	2.06198e-09	yes	up	40.45	37.22	60.53	63.39	38.835	61.96
ENSG00000067182	TNFRSF1A	TNF receptor superfamily member 1A [Source:HGNC Symbol;Acc:HGNC:11916]	2.401	1.26389	1.93102e-11	7.68572e-10	yes	up	41.72	40.82	64.25	71.73	41.27	67.99
ENSG00000139131	YARS2	tyrosyl-tRNA synthetase 2 [Source:HGNC Symbol;Acc:HGNC:24249]	2.402	1.26429	4.54988e-07	6.28914e-06	yes	up	10.8	13.77	23.62	21.47	12.285	22.545
ENSG00000257390	AC023055.1	novel protein	2.403	1.26468	0.00341225	0.0139812	yes	up	1.1	0.83	3.31	2.05	0.965	2.68
ENSG00000197417	SHPK	sedoheptulokinase [Source:HGNC Symbol;Acc:HGNC:1492]	2.403	1.26488	1.20745e-08	2.51282e-07	yes	up	5.86	6.3	9.31	10.64	6.08	9.975
ENSG00000198355	PIM3	Pim-3 proto-oncogene, serine/threonine kinase [Source:HGNC Symbol;Acc:HGNC:19310]	2.403	1.26498	1.91724e-09	4.80338e-08	yes	up	17.82	17.68	28.01	29.43	17.75	28.72
ENSG00000198830	HMGN2	high mobility group nucleosomal binding domain 2 [Source:HGNC Symbol;Acc:HGNC:4986]	2.407	1.26704	4.42475e-13	2.47492e-11	yes	up	406.33	410.76	721.99	618.37	408.545	670.18
ENSG00000198546	ZNF511	zinc finger protein 511 [Source:HGNC Symbol;Acc:HGNC:28445]	2.407	1.26718	4.56432e-07	6.2936e-06	yes	up	25.66	25.23	41.39	41.69	25.445	41.54
ENSG00000186185	KIF18B	kinesin family member 18B [Source:HGNC Symbol;Acc:HGNC:27102]	2.407	1.26745	5.73275e-13	3.13429e-11	yes	up	28.96	30.1	40.62	48.53	29.53	44.575
ENSG00000172366	MCRIP2	MAPK regulated corepressor interacting protein 2 [Source:HGNC Symbol;Acc:HGNC:14142]	2.409	1.2682	1.98721e-09	4.9639e-08	yes	up	64.07	46.78	95.32	82.36	55.425	88.84
ENSG00000125995	ROMO1	reactive oxygen species modulator 1 [Source:HGNC Symbol;Acc:HGNC:16185]	2.41	1.2692	1.40136e-05	0.000128574	yes	up	213.91	207.04	323.14	242.16	210.475	282.65
ENSG00000164338	UTP15	UTP15, small subunit processome component [Source:HGNC Symbol;Acc:HGNC:25758]	2.411	1.26985	3.47997e-09	8.19423e-08	yes	up	11.11	13.38	12.29	20.15	12.245	16.22
ENSG00000069998	HDHD5	haloacid dehalogenase like hydrolase domain containing 5 [Source:HGNC Symbol;Acc:HGNC:1843]	2.412	1.27003	2.00386e-08	3.9229e-07	yes	up	21.58	19.88	34.96	33.05	20.73	34.005
ENSG00000137807	KIF23	kinesin family member 23 [Source:HGNC Symbol;Acc:HGNC:6392]	2.412	1.27043	6.89498e-12	3.03091e-10	yes	up	25.92	22.54	36.81	45.29	24.23	41.05
ENSG00000186395	KRT10	keratin 10 [Source:HGNC Symbol;Acc:HGNC:6413]	2.413	1.2709	6.16212e-06	6.23095e-05	yes	up	21.47	21.08	29.31	21.49	21.275	25.4
ENSG00000136810	TXN	thioredoxin [Source:HGNC Symbol;Acc:HGNC:12435]	2.414	1.27151	2.04255e-08	3.98476e-07	yes	up	273.3	283.41	476.42	381.59	278.355	429.005
ENSG00000103174	NAGPA	N-acetylglucosamine-1-phosphodiester alpha-N-acetylglucosaminidase [Source:HGNC Symbol;Acc:HGNC:17378]	2.415	1.27182	1.3329e-05	0.000122896	yes	up	5.95	6.48	9.34	8.79	6.215	9.065
ENSG00000107833	NPM3	nucleophosmin/nucleoplasmin 3 [Source:HGNC Symbol;Acc:HGNC:7931]	2.415	1.27207	8.96192e-09	1.9344e-07	yes	up	61.09	64.08	104.93	95.43	62.585	100.18
ENSG00000114023	FAM162A	family with sequence similarity 162 member A [Source:HGNC Symbol;Acc:HGNC:17865]	2.418	1.27363	1.66132e-08	3.32185e-07	yes	up	19.15	25.78	51.78	44.92	22.465	48.35
ENSG00000111186	WNT5B	Wnt family member 5B [Source:HGNC Symbol;Acc:HGNC:16265]	2.421	1.27547	2.23767e-09	5.54022e-08	yes	up	27.58	25.2	47.51	41.29	26.39	44.4
ENSG00000100292	HMOX1	heme oxygenase 1 [Source:HGNC Symbol;Acc:HGNC:5013]	2.421	1.27564	1.92092e-06	2.22731e-05	yes	up	10.57	8.96	15.35	16.48	9.765	15.915
ENSG00000183336	BOLA2	bolA family member 2 [Source:HGNC Symbol;Acc:HGNC:29488]	2.422	1.27593	0.000195083	0.00125791	yes	up	13.77	5.15	15.11	20.18	9.46	17.645
ENSG00000196550	FAM72A	family with sequence similarity 72 member A [Source:HGNC Symbol;Acc:HGNC:24044]	2.423	1.27666	1.13441e-08	2.36959e-07	yes	up	13.61	12.39	17.64	20.12	13	18.88
ENSG00000156697	UTP14A	UTP14A, small subunit processome component [Source:HGNC Symbol;Acc:HGNC:10665]	2.423	1.27705	1.6362e-10	5.31796e-09	yes	up	18.31	17.75	28.32	31.25	18.03	29.785
ENSG00000163468	CCT3	chaperonin containing TCP1 subunit 3 [Source:HGNC Symbol;Acc:HGNC:1616]	2.424	1.27727	3.23837e-14	2.2598e-12	yes	up	222.56	242.02	356.6	397.55	232.29	377.075
ENSG00000247627	MTND4P12	MT-ND4 pseudogene 12 [Source:HGNC Symbol;Acc:HGNC:42199]	2.426	1.27838	0.00216258	0.00960411	yes	up	4	4.35	8	5.17	4.175	6.585
ENSG00000072506	HSD17B10	hydroxysteroid 17-beta dehydrogenase 10 [Source:HGNC Symbol;Acc:HGNC:4800]	2.427	1.27912	1.67362e-08	3.34247e-07	yes	up	75.9	86.85	138.49	118.17	81.375	128.33
ENSG00000242125	SNHG3	small nucleolar RNA host gene 3 [Source:HGNC Symbol;Acc:HGNC:10118]	2.427	1.27931	3.02071e-10	9.22988e-09	yes	up	15.05	16.3	22.37	29.35	15.675	25.86
ENSG00000157895	C12orf43	chromosome 12 open reading frame 43 [Source:HGNC Symbol;Acc:HGNC:25719]	2.428	1.27962	8.64853e-05	0.000625996	yes	up	4.28	3.51	6.71	6.93	3.895	6.82
ENSG00000117569	PTBP2	polypyrimidine tract binding protein 2 [Source:HGNC Symbol;Acc:HGNC:17662]	2.429	1.28065	0.000268104	0.00164795	yes	up	1.59	2.65	4.46	3.35	2.12	3.905
ENSG00000189306	RRP7A	ribosomal RNA processing 7 homolog A [Source:HGNC Symbol;Acc:HGNC:24286]	2.43	1.28095	5.42089e-10	1.54951e-08	yes	up	14.25	17.01	29.47	24.9	15.63	27.185
ENSG00000180992	MRPL14	mitochondrial ribosomal protein L14 [Source:HGNC Symbol;Acc:HGNC:14279]	2.431	1.2817	1.3004e-08	2.67321e-07	yes	up	54.49	56.16	92.5	83.59	55.325	88.045
ENSG00000179409	GEMIN4	gem nuclear organelle associated protein 4 [Source:HGNC Symbol;Acc:HGNC:15717]	2.431	1.28172	1.37801e-11	5.68632e-10	yes	up	13.51	13.72	19.94	25.62	13.615	22.78
ENSG00000167799	NUDT8	nudix hydrolase 8 [Source:HGNC Symbol;Acc:HGNC:8055]	2.431	1.28179	2.73107e-07	4.01574e-06	yes	up	42.97	38.94	70.27	62.16	40.955	66.215
ENSG00000081692	JMJD4	jumonji domain containing 4 [Source:HGNC Symbol;Acc:HGNC:25724]	2.433	1.28286	1.29807e-08	2.67168e-07	yes	up	19.5	13.89	27.33	23.51	16.695	25.42
ENSG00000122140	MRPS2	mitochondrial ribosomal protein S2 [Source:HGNC Symbol;Acc:HGNC:14495]	2.435	1.28383	1.9136e-09	4.8014e-08	yes	up	41.86	44.57	72.34	64.47	43.215	68.405
ENSG00000172339	ALG14	ALG14, UDP-N-acetylglucosaminyltransferase subunit [Source:HGNC Symbol;Acc:HGNC:28287]	2.437	1.28505	0.0039982	0.0159549	yes	up	1.02	0.51	1.86	1.1	0.765	1.48
ENSG00000176476	SGF29	SAGA complex associated factor 29 [Source:HGNC Symbol;Acc:HGNC:25156]	2.439	1.28617	5.59728e-05	0.00042854	yes	up	9.83	8.74	16.34	15.49	9.285	15.915
ENSG00000090104	RGS1	regulator of G protein signaling 1 [Source:HGNC Symbol;Acc:HGNC:9991]	2.44	1.28703	1.10745e-12	5.79036e-11	yes	up	70.08	75.22	104.39	120.58	72.65	112.485
ENSG00000168389	MFSD2A	major facilitator superfamily domain containing 2A [Source:HGNC Symbol;Acc:HGNC:25897]	2.441	1.28736	3.08292e-06	3.38137e-05	yes	up	5.8	5.51	8.63	11.49	5.655	10.06
ENSG00000161547	SRSF2	serine and arginine rich splicing factor 2 [Source:HGNC Symbol;Acc:HGNC:10783]	2.443	1.28858	5.10184e-15	4.27336e-13	yes	up	234.72	226.34	382.11	466.19	230.53	424.15
ENSG00000071539	TRIP13	thyroid hormone receptor interactor 13 [Source:HGNC Symbol;Acc:HGNC:12307]	2.445	1.2898	4.81471e-14	3.2295e-12	yes	up	62.24	61.65	88.26	114.54	61.945	101.4
ENSG00000090266	NDUFB2	NADH:ubiquinone oxidoreductase subunit B2 [Source:HGNC Symbol;Acc:HGNC:7697]	2.445	1.28988	5.93285e-08	1.0182e-06	yes	up	304.78	283.68	526.48	406.58	294.23	466.53
ENSG00000118242	MREG	melanoregulin [Source:HGNC Symbol;Acc:HGNC:25478]	2.445	1.28998	3.03214e-06	3.34091e-05	yes	up	3.91	4.07	5.63	6.58	3.99	6.105
ENSG00000079462	PAFAH1B3	platelet activating factor acetylhydrolase 1b catalytic subunit 3 [Source:HGNC Symbol;Acc:HGNC:8576]	2.446	1.29013	1.50598e-06	1.80204e-05	yes	up	30.45	22.18	47.88	36.56	26.315	42.22
ENSG00000173457	PPP1R14B	protein phosphatase 1 regulatory inhibitor subunit 14B [Source:HGNC Symbol;Acc:HGNC:9057]	2.449	1.29221	2.72021e-08	5.14002e-07	yes	up	98.63	104.14	168.32	138	101.385	153.16
ENSG00000213619	NDUFS3	NADH:ubiquinone oxidoreductase core subunit S3 [Source:HGNC Symbol;Acc:HGNC:7710]	2.449	1.29237	1.06316e-09	2.8188e-08	yes	up	77.82	83.06	129.16	136.03	80.44	132.595
ENSG00000153012	LGI2	leucine rich repeat LGI family member 2 [Source:HGNC Symbol;Acc:HGNC:18710]	2.451	1.29324	1.43438e-07	2.23812e-06	yes	up	2.96	3.28	4.02	7.36	3.12	5.69
ENSG00000162063	CCNF	cyclin F [Source:HGNC Symbol;Acc:HGNC:1591]	2.452	1.29368	1.08529e-12	5.69221e-11	yes	up	17.96	16.89	26.22	32.38	17.425	29.3
ENSG00000136877	FPGS	folylpolyglutamate synthase [Source:HGNC Symbol;Acc:HGNC:3824]	2.452	1.29384	8.75599e-10	2.36243e-08	yes	up	45.54	39.72	72.47	63.13	42.63	67.8
ENSG00000179271	GADD45GIP1	GADD45G interacting protein 1 [Source:HGNC Symbol;Acc:HGNC:29996]	2.455	1.2956	1.96944e-10	6.30371e-09	yes	up	35.59	35.86	59.71	57.97	35.725	58.84
ENSG00000179922	ZNF784	zinc finger protein 784 [Source:HGNC Symbol;Acc:HGNC:33111]	2.455	1.29591	0.000108472	0.000759349	yes	up	3.54	3.34	5.58	5.8	3.44	5.69
ENSG00000111667	USP5	ubiquitin specific peptidase 5 [Source:HGNC Symbol;Acc:HGNC:12628]	2.458	1.29762	2.48388e-12	1.22277e-10	yes	up	45.42	43.72	62.06	62.21	44.57	62.135
ENSG00000196843	ARID5A	AT-rich interaction domain 5A [Source:HGNC Symbol;Acc:HGNC:17361]	2.459	1.29793	2.92743e-11	1.11255e-09	yes	up	165.23	158.37	313.45	271.88	161.8	292.665
ENSG00000143375	CGN	cingulin [Source:HGNC Symbol;Acc:HGNC:17429]	2.46	1.2986	1.04201e-08	2.19566e-07	yes	up	4.48	4.35	6.96	8.61	4.415	7.785
ENSG00000179091	CYC1	cytochrome c1 [Source:HGNC Symbol;Acc:HGNC:2579]	2.46	1.29877	7.31375e-10	2.012e-08	yes	up	126.87	127.48	222.01	188.08	127.175	205.045
ENSG00000106077	ABHD11	abhydrolase domain containing 11 [Source:HGNC Symbol;Acc:HGNC:16407]	2.462	1.2996	8.08531e-08	1.33981e-06	yes	up	20.56	18.61	35.02	35.89	19.585	35.455
ENSG00000138495	COX17	cytochrome c oxidase copper chaperone COX17 [Source:HGNC Symbol;Acc:HGNC:2264]	2.464	1.30105	6.20539e-09	1.3801e-07	yes	up	148.45	156.46	252.17	222.02	152.455	237.095
ENSG00000173950	XXYLT1	xyloside xylosyltransferase 1 [Source:HGNC Symbol;Acc:HGNC:26639]	2.465	1.30174	9.00314e-06	8.72089e-05	yes	up	3.29	3.93	5.4	6.64	3.61	6.02
ENSG00000130489	SCO2	SCO2, cytochrome c oxidase assembly protein [Source:HGNC Symbol;Acc:HGNC:10604]	2.467	1.30257	1.43537e-06	1.72985e-05	yes	up	21.39	15.57	28.4	32.18	18.48	30.29
ENSG00000167721	TSR1	TSR1, ribosome maturation factor [Source:HGNC Symbol;Acc:HGNC:25542]	2.469	1.30405	3.49428e-13	1.99422e-11	yes	up	26	24.34	33.99	55.02	25.17	44.505
ENSG00000099901	RANBP1	RAN binding protein 1 [Source:HGNC Symbol;Acc:HGNC:9847]	2.47	1.30462	5.29744e-12	2.41048e-10	yes	up	264.95	251.18	429.73	431.06	258.065	430.395
ENSG00000156970	BUB1B	BUB1 mitotic checkpoint serine/threonine kinase B [Source:HGNC Symbol;Acc:HGNC:1149]	2.473	1.30624	2.18058e-12	1.09263e-10	yes	up	34.87	40.63	51.23	83.57	37.75	67.4
ENSG00000168273	SMIM4	small integral membrane protein 4 [Source:HGNC Symbol;Acc:HGNC:37257]	2.476	1.30786	0.000422564	0.00242147	yes	up	25.45	12.75	55.66	34.11	19.1	44.885
ENSG00000182512	GLRX5	glutaredoxin 5 [Source:HGNC Symbol;Acc:HGNC:20134]	2.478	1.30889	2.69934e-08	5.11205e-07	yes	up	25.8	33.27	47.73	48.49	29.535	48.11
ENSG00000135502	SLC26A10	solute carrier family 26 member 10 [Source:HGNC Symbol;Acc:HGNC:14470]	2.478	1.30902	0.00274521	0.0116831	yes	up	2.1	2.82	4.25	3.55	2.46	3.9
ENSG00000172590	MRPL52	mitochondrial ribosomal protein L52 [Source:HGNC Symbol;Acc:HGNC:16655]	2.48	1.31046	4.06686e-07	5.69631e-06	yes	up	32.77	35.36	59.98	52.35	34.065	56.165
ENSG00000284753	EEF1AKMT4	EEF1A lysine methyltransferase 4 [Source:HGNC Symbol;Acc:HGNC:53611]	2.481	1.31072	2.87789e-06	3.19395e-05	yes	up	8.99	8.77	16.1	13.22	8.88	14.66
ENSG00000101265	RASSF2	Ras association domain family member 2 [Source:HGNC Symbol;Acc:HGNC:9883]	2.482	1.31153	7.58638e-11	2.63893e-09	yes	up	9.91	9.03	13.08	19.44	9.47	16.26
ENSG00000007080	CCDC124	coiled-coil domain containing 124 [Source:HGNC Symbol;Acc:HGNC:25171]	2.484	1.31238	1.39703e-08	2.85441e-07	yes	up	66.42	66.26	117.59	98.13	66.34	107.86
ENSG00000133027	PEMT	phosphatidylethanolamine N-methyltransferase [Source:HGNC Symbol;Acc:HGNC:8830]	2.484	1.3125	1.93663e-06	2.24399e-05	yes	up	18.11	17.25	30.46	26.86	17.68	28.66
ENSG00000175768	TOMM5	translocase of outer mitochondrial membrane 5 [Source:HGNC Symbol;Acc:HGNC:31369]	2.484	1.31263	4.39171e-10	1.29264e-08	yes	up	196.99	217.26	342.39	310.22	207.125	326.305
ENSG00000167723	TRPV3	transient receptor potential cation channel subfamily V member 3 [Source:HGNC Symbol;Acc:HGNC:18084]	2.485	1.31328	2.21352e-11	8.70721e-10	yes	up	12.88	12.28	16.58	27.46	12.58	22.02
ENSG00000233695	GAS6-AS1	GAS6 antisense RNA 1 [Source:HGNC Symbol;Acc:HGNC:39826]	2.485	1.31342	5.82687e-06	5.92756e-05	yes	up	11.21	10.85	18.23	19.7	11.03	18.965
ENSG00000227057	WDR46	WD repeat domain 46 [Source:HGNC Symbol;Acc:HGNC:13923]	2.487	1.31444	1.34087e-11	5.56033e-10	yes	up	32.85	31.24	51.82	56.2	32.045	54.01
ENSG00000172757	CFL1	cofilin 1 [Source:HGNC Symbol;Acc:HGNC:1874]	2.488	1.31502	2.83717e-11	1.0856e-09	yes	up	609.17	587.88	1084.47	900.59	598.525	992.53
ENSG00000125912	NCLN	nicalin [Source:HGNC Symbol;Acc:HGNC:26923]	2.489	1.31537	2.62393e-11	1.0109e-09	yes	up	47.26	41.55	75.65	70.33	44.405	72.99
ENSG00000283787	PRR33	proline rich 33 [Source:HGNC Symbol;Acc:HGNC:35118]	2.489	1.31541	8.83368e-05	0.000637479	yes	up	1.97	1.86	3.14	3.33	1.915	3.235
ENSG00000187024	PTRH1	peptidyl-tRNA hydrolase 1 homolog [Source:HGNC Symbol;Acc:HGNC:27039]	2.49	1.31598	2.18759e-05	0.000188605	yes	up	13.14	14.25	22.7	23.1	13.695	22.9
ENSG00000249196	TMEM132D-AS1	TMEM132D antisense RNA 1 [Source:HGNC Symbol;Acc:HGNC:27466]	2.49	1.31635	0.00594682	0.0220871	yes	up	13.34	10.75	17.33	20.11	12.045	18.72
ENSG00000257122	RRN3P3	RRN3 homolog, RNA polymerase I transcription factor pseudogene 3 [Source:HGNC Symbol;Acc:HGNC:37620]	2.491	1.3168	0.00121996	0.00598879	yes	up	2.4	1.49	1.92	1.99	1.945	1.955
ENSG00000125901	MRPS26	mitochondrial ribosomal protein S26 [Source:HGNC Symbol;Acc:HGNC:14045]	2.493	1.3177	4.25592e-09	9.86951e-08	yes	up	41.68	44.73	72.93	68.87	43.205	70.9
ENSG00000183011	NAA38	N(alpha)-acetyltransferase 38, NatC auxiliary subunit [Source:HGNC Symbol;Acc:HGNC:28212]	2.493	1.31775	1.16953e-06	1.44039e-05	yes	up	88.32	102.94	151.48	107.61	95.63	129.545
ENSG00000181924	COA4	cytochrome c oxidase assembly factor 4 homolog [Source:HGNC Symbol;Acc:HGNC:24604]	2.495	1.31879	3.28435e-10	9.9452e-09	yes	up	87.45	77.5	134.33	141.94	82.475	138.135
ENSG00000103876	FAH	fumarylacetoacetate hydrolase [Source:HGNC Symbol;Acc:HGNC:3579]	2.496	1.31973	6.97319e-10	1.9373e-08	yes	up	30.68	30.72	53.49	51.58	30.7	52.535
ENSG00000169230	PRELID1	PRELI domain containing 1 [Source:HGNC Symbol;Acc:HGNC:30255]	2.498	1.32092	1.15123e-10	3.84567e-09	yes	up	264.52	230.35	434.43	384	247.435	409.215
ENSG00000188486	H2AFX	H2A histone family member X [Source:HGNC Symbol;Acc:HGNC:4739]	2.5	1.32199	1.98233e-10	6.33293e-09	yes	up	88.2	75.65	140.96	127.31	81.925	134.135
ENSG00000130706	ADRM1	adhesion regulating molecule 1 [Source:HGNC Symbol;Acc:HGNC:15759]	2.501	1.32256	5.84261e-10	1.656e-08	yes	up	109.79	104.52	193.82	165.31	107.155	179.565
ENSG00000067225	PKM	pyruvate kinase M1/2 [Source:HGNC Symbol;Acc:HGNC:9021]	2.501	1.32265	9.06846e-14	5.71822e-12	yes	up	236.2	242.93	411.27	416	239.565	413.635
ENSG00000197019	SERTAD1	SERTA domain containing 1 [Source:HGNC Symbol;Acc:HGNC:17932]	2.502	1.3228	0.00938881	0.0323119	yes	up	1.48	1.14	2.47	1.89	1.31	2.18
ENSG00000078053	AMPH	amphiphysin [Source:HGNC Symbol;Acc:HGNC:471]	2.502	1.32287	8.31735e-07	1.0665e-05	yes	up	3.93	3.67	6.05	6.89	3.8	6.47
ENSG00000102103	PQBP1	polyglutamine binding protein 1 [Source:HGNC Symbol;Acc:HGNC:9330]	2.503	1.32386	3.06209e-10	9.33938e-09	yes	up	75.52	76.43	133.15	118.21	75.975	125.68
ENSG00000165704	HPRT1	hypoxanthine phosphoribosyltransferase 1 [Source:HGNC Symbol;Acc:HGNC:5157]	2.507	1.32587	7.62098e-11	2.6455e-09	yes	up	41.77	45.7	76	81.51	43.735	78.755
ENSG00000125877	ITPA	inosine triphosphatase [Source:HGNC Symbol;Acc:HGNC:6176]	2.508	1.3266	1.64591e-08	3.29888e-07	yes	up	44.62	38.21	70.49	65.03	41.415	67.76
ENSG00000173692	PSMD1	proteasome 26S subunit, non-ATPase 1 [Source:HGNC Symbol;Acc:HGNC:9554]	2.514	1.33007	4.71895e-13	2.63073e-11	yes	up	28.56	30.15	48.13	63.8	29.355	55.965
ENSG00000080608	PUM3	pumilio RNA binding family member 3 [Source:HGNC Symbol;Acc:HGNC:29676]	2.514	1.33019	5.94892e-13	3.2413e-11	yes	up	25.06	25.1	50.57	58.72	25.08	54.645
ENSG00000122644	ARL4A	ADP ribosylation factor like GTPase 4A [Source:HGNC Symbol;Acc:HGNC:695]	2.515	1.3308	1.68945e-06	1.98767e-05	yes	up	8.01	7.82	11.64	14.07	7.915	12.855
ENSG00000226085	UQCRFS1P1	ubiquinol-cytochrome c reductase, Rieske iron-sulfur polypeptide 1 pseudogene 1 [Source:HGNC Symbol;Acc:HGNC:12588]	2.516	1.33102	0.00434818	0.0170683	yes	up	5.12	4.5	6.28	9.94	4.81	8.11
ENSG00000133316	WDR74	WD repeat domain 74 [Source:HGNC Symbol;Acc:HGNC:25529]	2.516	1.3314	4.2258e-10	1.25256e-08	yes	up	67.27	56.47	102.04	100.13	61.87	101.085
ENSG00000105197	TIMM50	translocase of inner mitochondrial membrane 50 [Source:HGNC Symbol;Acc:HGNC:23656]	2.517	1.3316	2.73571e-09	6.64624e-08	yes	up	39.77	48.28	94.56	75.21	44.025	84.885
ENSG00000132603	NIP7	NIP7, nucleolar pre-rRNA processing protein [Source:HGNC Symbol;Acc:HGNC:24328]	2.517	1.33166	6.28717e-11	2.23314e-09	yes	up	18.87	21.84	33.24	39.63	20.355	36.435
ENSG00000214113	LYRM4	LYR motif containing 4 [Source:HGNC Symbol;Acc:HGNC:21365]	2.517	1.3318	1.48157e-08	3.01262e-07	yes	up	13.01	11.62	23.89	18.99	12.315	21.44
ENSG00000184983	NDUFA6	NADH:ubiquinone oxidoreductase subunit A6 [Source:HGNC Symbol;Acc:HGNC:7690]	2.519	1.33261	3.8725e-10	1.15803e-08	yes	up	73.04	82.56	137.08	121.37	77.8	129.225
ENSG00000018699	TTC27	tetratricopeptide repeat domain 27 [Source:HGNC Symbol;Acc:HGNC:25986]	2.52	1.33334	5.2717e-09	1.19615e-07	yes	up	7.4	7.23	11.29	15.27	7.315	13.28
ENSG00000083635	NUFIP1	nuclear FMR1 interacting protein 1 [Source:HGNC Symbol;Acc:HGNC:8057]	2.522	1.33433	5.2029e-05	0.000401633	yes	up	1.78	1.86	2.8	3.56	1.82	3.18
ENSG00000178105	DDX10	DEAD-box helicase 10 [Source:HGNC Symbol;Acc:HGNC:2735]	2.522	1.3347	2.43693e-11	9.47533e-10	yes	up	12.68	14.95	29.47	27.82	13.815	28.645
ENSG00000250479	CHCHD10	coiled-coil-helix-coiled-coil-helix domain containing 10 [Source:HGNC Symbol;Acc:HGNC:15559]	2.524	1.3357	1.64996e-06	1.94938e-05	yes	up	77.83	91.92	136.9	98.84	84.875	117.87
ENSG00000128626	MRPS12	mitochondrial ribosomal protein S12 [Source:HGNC Symbol;Acc:HGNC:10380]	2.53	1.33892	9.49537e-10	2.54967e-08	yes	up	61.28	59.52	110.38	97.45	60.4	103.915
ENSG00000280287	AC131212.3	novel transcript	2.531	1.33982	0.0146421	0.0464858	yes	up	0.43	0.46	0.71	0.84	0.445	0.775
ENSG00000261236	BOP1	BOP1 ribosomal biogenesis factor [Source:HGNC Symbol;Acc:HGNC:15519]	2.534	1.34153	2.50722e-12	1.23066e-10	yes	up	58.6	56.33	104.89	102.37	57.465	103.63
ENSG00000215784	FAM72D	family with sequence similarity 72 member D [Source:HGNC Symbol;Acc:HGNC:33593]	2.535	1.34189	1.71067e-08	3.40034e-07	yes	up	7.45	9.35	13.49	15.52	8.4	14.505
ENSG00000197279	ZNF165	zinc finger protein 165 [Source:HGNC Symbol;Acc:HGNC:12953]	2.537	1.34289	0.000160942	0.00106804	yes	up	1.49	1.97	3.06	3.22	1.73	3.14
ENSG00000103187	COTL1	coactosin like F-actin binding protein 1 [Source:HGNC Symbol;Acc:HGNC:18304]	2.538	1.34358	4.00229e-08	7.22627e-07	yes	up	10.13	10.32	17.48	18.09	10.225	17.785
ENSG00000162650	ATXN7L2	ataxin 7 like 2 [Source:HGNC Symbol;Acc:HGNC:28713]	2.539	1.34434	0.000654949	0.0035376	yes	up	1.57	2.17	3.17	2.64	1.87	2.905
ENSG00000184209	SNRNP35	small nuclear ribonucleoprotein U11/U12 subunit 35 [Source:HGNC Symbol;Acc:HGNC:30852]	2.539	1.34454	6.72298e-05	0.000501943	yes	up	12.53	9.12	13.75	11.89	10.825	12.82
ENSG00000232838	PET117	PET117 homolog [Source:HGNC Symbol;Acc:HGNC:40045]	2.539	1.34454	2.63255e-06	2.96466e-05	yes	up	12.73	10.13	18.77	19.84	11.43	19.305
ENSG00000132423	COQ3	coenzyme Q3, methyltransferase [Source:HGNC Symbol;Acc:HGNC:18175]	2.54	1.34499	9.30834e-07	1.17478e-05	yes	up	10.83	9.69	17.62	19.17	10.26	18.395
ENSG00000174547	MRPL11	mitochondrial ribosomal protein L11 [Source:HGNC Symbol;Acc:HGNC:14042]	2.544	1.34713	5.16435e-10	1.49393e-08	yes	up	57.13	51.38	101.31	89.75	54.255	95.53
ENSG00000122122	SASH3	SAM and SH3 domain containing 3 [Source:HGNC Symbol;Acc:HGNC:15975]	2.544	1.34724	5.00259e-13	2.76143e-11	yes	up	42.11	42.3	81.37	78.19	42.205	79.78
ENSG00000100060	MFNG	MFNG O-fucosylpeptide 3-beta-N-acetylglucosaminyltransferase [Source:HGNC Symbol;Acc:HGNC:7038]	2.546	1.3484	4.11865e-12	1.92082e-10	yes	up	57.97	54.32	95.48	93.92	56.145	94.7
ENSG00000278615	C11orf98	chromosome 11 open reading frame 98 [Source:HGNC Symbol;Acc:HGNC:51238]	2.547	1.34892	4.98979e-09	1.13678e-07	yes	up	89.25	82.67	146.09	133.63	85.96	139.86
ENSG00000042286	AIFM2	apoptosis inducing factor, mitochondria associated 2 [Source:HGNC Symbol;Acc:HGNC:21411]	2.548	1.34915	1.26493e-09	3.30176e-08	yes	up	8.64	8.38	14.28	14.74	8.51	14.51
ENSG00000138035	PNPT1	polyribonucleotide nucleotidyltransferase 1 [Source:HGNC Symbol;Acc:HGNC:23166]	2.549	1.35006	3.43062e-13	1.97126e-11	yes	up	19.39	20.34	24.57	38.39	19.865	31.48
ENSG00000268790	AC008764.4	novel protein	2.555	1.35317	0.00934945	0.0321897	yes	up	12.31	22.1	30.08	20.34	17.205	25.21
ENSG00000113504	SLC12A7	solute carrier family 12 member 7 [Source:HGNC Symbol;Acc:HGNC:10915]	2.555	1.35356	1.03481e-13	6.45261e-12	yes	up	12.26	12.3	19.21	23.36	12.28	21.285
ENSG00000115053	NCL	nucleolin [Source:HGNC Symbol;Acc:HGNC:7667]	2.556	1.35372	4.02555e-17	4.40092e-15	yes	up	199.27	197.4	369.81	363.06	198.335	366.435
ENSG00000204316	MRPL38	mitochondrial ribosomal protein L38 [Source:HGNC Symbol;Acc:HGNC:14033]	2.561	1.35685	5.35795e-10	1.53412e-08	yes	up	41.16	40.09	73.35	65.8	40.625	69.575
ENSG00000100401	RANGAP1	Ran GTPase activating protein 1 [Source:HGNC Symbol;Acc:HGNC:9854]	2.563	1.35795	1.3587e-12	6.97412e-11	yes	up	44.41	42.04	77.4	75.35	43.225	76.375
ENSG00000004864	SLC25A13	solute carrier family 25 member 13 [Source:HGNC Symbol;Acc:HGNC:10983]	2.564	1.35843	1.65022e-07	2.53265e-06	yes	up	5.35	5.26	8.57	9.23	5.305	8.9
ENSG00000135521	LTV1	LTV1 ribosome biogenesis factor [Source:HGNC Symbol;Acc:HGNC:21173]	2.564	1.35856	1.21405e-10	4.03948e-09	yes	up	16.45	15.58	26.3	30.04	16.015	28.17
ENSG00000177370	TIMM22	translocase of inner mitochondrial membrane 22 [Source:HGNC Symbol;Acc:HGNC:17317]	2.566	1.3598	1.0089e-08	2.13928e-07	yes	up	7.04	6.72	12.14	11.73	6.88	11.935
ENSG00000203644	AC083799.1	novel transcript, sense intronic to TMCC1	2.567	1.36016	0.0032404	0.0133846	yes	up	4.11	5.49	9.08	6.9	4.8	7.99
ENSG00000233016	SNHG7	small nucleolar RNA host gene 7 [Source:HGNC Symbol;Acc:HGNC:28254]	2.568	1.3606	1.90592e-09	4.78926e-08	yes	up	33.26	27.28	48.99	47.88	30.27	48.435
ENSG00000122965	RBM19	RNA binding motif protein 19 [Source:HGNC Symbol;Acc:HGNC:29098]	2.57	1.3619	6.73177e-08	1.13677e-06	yes	up	3.98	4.33	7.23	7.59	4.155	7.41
ENSG00000185163	DDX51	DEAD-box helicase 51 [Source:HGNC Symbol;Acc:HGNC:20082]	2.57	1.36201	3.18395e-10	9.67599e-09	yes	up	8.68	9.44	14.06	13.58	9.06	13.82
ENSG00000108179	PPIF	peptidylprolyl isomerase F [Source:HGNC Symbol;Acc:HGNC:9259]	2.571	1.3622	1.12166e-13	6.89209e-12	yes	up	64.94	60.67	115.16	115.11	62.805	115.135
ENSG00000137547	MRPL15	mitochondrial ribosomal protein L15 [Source:HGNC Symbol;Acc:HGNC:14054]	2.572	1.36292	9.30682e-12	3.98701e-10	yes	up	57.53	53.58	93.38	108.05	55.555	100.715
ENSG00000184900	SUMO3	small ubiquitin-like modifier 3 [Source:HGNC Symbol;Acc:HGNC:11124]	2.58	1.36724	1.31097e-14	1.00783e-12	yes	up	79.05	76.11	129.86	141.99	77.58	135.925
ENSG00000272379	AL008729.2	novel transcript	2.582	1.36854	0.0102632	0.034732	yes	up	10.77	12.11	20.76	13.95	11.44	17.355
ENSG00000242612	DECR2	2,4-dienoyl-CoA reductase 2 [Source:HGNC Symbol;Acc:HGNC:2754]	2.583	1.36901	1.15951e-05	0.000109062	yes	up	6.88	9.92	13.76	11.79	8.4	12.775
ENSG00000127589	TUBBP1	tubulin beta pseudogene 1 [Source:HGNC Symbol;Acc:HGNC:12414]	2.584	1.36933	3.12197e-08	5.8079e-07	yes	up	9.68	11.71	15.98	21.78	10.695	18.88
ENSG00000112578	BYSL	bystin like [Source:HGNC Symbol;Acc:HGNC:1157]	2.584	1.36976	5.58349e-10	1.59058e-08	yes	up	20.63	20.89	38.42	36	20.76	37.21
ENSG00000074416	MGLL	monoglyceride lipase [Source:HGNC Symbol;Acc:HGNC:17038]	2.588	1.37171	3.37449e-09	7.97934e-08	yes	up	5.75	5.23	8.5	12.09	5.49	10.295
ENSG00000280143	AP000892.3	novel transcript	2.589	1.37267	1.80037e-05	0.000160291	yes	up	1.37	1.18	2.1	2.41	1.275	2.255
ENSG00000087086	FTL	ferritin light chain [Source:HGNC Symbol;Acc:HGNC:3999]	2.59	1.37317	6.08725e-13	3.30597e-11	yes	up	1717.77	1605.38	2892.82	2733.7	1661.58	2813.26
ENSG00000110442	COMMD9	COMM domain containing 9 [Source:HGNC Symbol;Acc:HGNC:25014]	2.591	1.37327	1.47214e-09	3.76723e-08	yes	up	27.28	27.41	44.09	47.49	27.345	45.79
ENSG00000116096	SPR	sepiapterin reductase [Source:HGNC Symbol;Acc:HGNC:11257]	2.591	1.37341	2.15109e-06	2.47038e-05	yes	up	8.21	7.35	13.64	13.59	7.78	13.615
ENSG00000129932	DOHH	deoxyhypusine hydroxylase [Source:HGNC Symbol;Acc:HGNC:28662]	2.591	1.37356	1.47234e-09	3.76723e-08	yes	up	18.51	18.12	33.39	29.96	18.315	31.675
ENSG00000140450	ARRDC4	arrestin domain containing 4 [Source:HGNC Symbol;Acc:HGNC:28087]	2.591	1.37369	0.0117341	0.0387743	yes	up	0.78	0.35	0.94	1.05	0.565	0.995
ENSG00000273284	AP001033.2	novel transcript, sense intronic to ANKRD12	2.592	1.37404	0.00984329	0.0335401	yes	up	2.93	2.31	3.62	5.58	2.62	4.6
ENSG00000134222	PSRC1	proline and serine rich coiled-coil 1 [Source:HGNC Symbol;Acc:HGNC:24472]	2.594	1.37545	0.000170221	0.00112122	yes	up	3.43	4.47	7.65	6.39	3.95	7.02
ENSG00000173465	SSSCA1	Sjogren syndrome/scleroderma autoantigen 1 [Source:HGNC Symbol;Acc:HGNC:11328]	2.595	1.37567	1.18019e-09	3.1029e-08	yes	up	57.18	67.81	103.52	87.05	62.495	95.285
ENSG00000170515	PA2G4	proliferation-associated 2G4 [Source:HGNC Symbol;Acc:HGNC:8550]	2.597	1.37684	7.00306e-16	6.5502e-14	yes	up	179.87	194.88	308.08	350.59	187.375	329.335
ENSG00000119013	NDUFB3	NADH:ubiquinone oxidoreductase subunit B3 [Source:HGNC Symbol;Acc:HGNC:7698]	2.598	1.3772	2.67792e-09	6.51525e-08	yes	up	205.18	202.13	342.95	306.52	203.655	324.735
ENSG00000170364	SETMAR	SET domain and mariner transposase fusion gene [Source:HGNC Symbol;Acc:HGNC:10762]	2.599	1.37811	3.01428e-05	0.000250362	yes	up	3.97	4.71	8.05	8.36	4.34	8.205
ENSG00000108344	PSMD3	proteasome 26S subunit, non-ATPase 3 [Source:HGNC Symbol;Acc:HGNC:9560]	2.602	1.37969	1.91476e-13	1.1351e-11	yes	up	101.93	97.51	177.18	170.27	99.72	173.725
ENSG00000117724	CENPF	centromere protein F [Source:HGNC Symbol;Acc:HGNC:1857]	2.603	1.37998	2.54513e-09	6.23723e-08	yes	up	42.34	45.91	111.01	118.85	44.125	114.93
ENSG00000169136	ATF5	activating transcription factor 5 [Source:HGNC Symbol;Acc:HGNC:790]	2.603	1.38012	3.40866e-08	6.27879e-07	yes	up	12.79	12.83	20.16	19.39	12.81	19.775
ENSG00000148334	PTGES2	prostaglandin E synthase 2 [Source:HGNC Symbol;Acc:HGNC:17822]	2.604	1.38056	3.93353e-10	1.1742e-08	yes	up	34.53	32.25	62.91	55.18	33.39	59.045
ENSG00000198917	SPOUT1	SPOUT domain containing methyltransferase 1 [Source:HGNC Symbol;Acc:HGNC:26933]	2.607	1.3824	4.07371e-09	9.48617e-08	yes	up	6.95	6.9	8.83	12.81	6.925	10.82
ENSG00000203896	LIME1	Lck interacting transmembrane adaptor 1 [Source:HGNC Symbol;Acc:HGNC:26016]	2.608	1.38312	2.50241e-10	7.81642e-09	yes	up	182.83	151.99	296.61	258.54	167.41	277.575
ENSG00000170345	FOS	Fos proto-oncogene, AP-1 transcription factor subunit [Source:HGNC Symbol;Acc:HGNC:3796]	2.611	1.38477	3.63107e-06	3.91124e-05	yes	up	6.1	7.07	8.87	10.75	6.585	9.81
ENSG00000167136	ENDOG	endonuclease G [Source:HGNC Symbol;Acc:HGNC:3346]	2.612	1.38533	0.000242803	0.00152077	yes	up	7	8.32	17.85	12.39	7.66	15.12
ENSG00000176108	CHMP6	charged multivesicular body protein 6 [Source:HGNC Symbol;Acc:HGNC:25675]	2.616	1.38719	7.40817e-07	9.60894e-06	yes	up	7.77	9.4	14.78	14.07	8.585	14.425
ENSG00000104524	PYCR3	pyrroline-5-carboxylate reductase 3 [Source:HGNC Symbol;Acc:HGNC:25846]	2.616	1.38751	2.704e-08	5.11513e-07	yes	up	7.77	7.94	15.37	13.38	7.855	14.375
ENSG00000184497	TMEM255B	transmembrane protein 255B [Source:HGNC Symbol;Acc:HGNC:28297]	2.617	1.38812	4.67384e-05	0.000363963	yes	up	4.25	6.08	15.91	14.19	5.165	15.05
ENSG00000105220	GPI	glucose-6-phosphate isomerase [Source:HGNC Symbol;Acc:HGNC:4458]	2.623	1.39127	7.54576e-14	4.83043e-12	yes	up	162.61	176.99	316.59	273.52	169.8	295.055
ENSG00000119599	DCAF4	DDB1 and CUL4 associated factor 4 [Source:HGNC Symbol;Acc:HGNC:20229]	2.624	1.39164	4.44077e-07	6.16363e-06	yes	up	4.38	6.84	7.28	13.59	5.61	10.435
ENSG00000115738	ID2	inhibitor of DNA binding 2 [Source:HGNC Symbol;Acc:HGNC:5361]	2.625	1.39253	5.31193e-11	1.90686e-09	yes	up	27.25	26.3	53.65	62.89	26.775	58.27
ENSG00000091640	SPAG7	sperm associated antigen 7 [Source:HGNC Symbol;Acc:HGNC:11216]	2.628	1.39385	4.7525e-08	8.39592e-07	yes	up	21.33	21.09	41.42	38.05	21.21	39.735
ENSG00000079459	FDFT1	farnesyl-diphosphate farnesyltransferase 1 [Source:HGNC Symbol;Acc:HGNC:3629]	2.628	1.39388	8.53754e-13	4.52006e-11	yes	up	39.33	49.48	74.76	82.97	44.405	78.865
ENSG00000140990	NDUFB10	NADH:ubiquinone oxidoreductase subunit B10 [Source:HGNC Symbol;Acc:HGNC:7696]	2.631	1.39577	4.77832e-10	1.39183e-08	yes	up	177.96	174.02	295.67	277.26	175.99	286.465
ENSG00000162227	TAF6L	TATA-box binding protein associated factor 6 like [Source:HGNC Symbol;Acc:HGNC:17305]	2.632	1.39611	3.52762e-09	8.29484e-08	yes	up	19.23	17.51	34.79	33.96	18.37	34.375
ENSG00000178999	AURKB	aurora kinase B [Source:HGNC Symbol;Acc:HGNC:11390]	2.633	1.39689	1.60049e-11	6.48001e-10	yes	up	83.99	96.9	156.37	151.89	90.445	154.13
ENSG00000145632	PLK2	polo like kinase 2 [Source:HGNC Symbol;Acc:HGNC:19699]	2.634	1.39753	9.48183e-07	1.19399e-05	yes	up	3.98	3.8	6.08	8.25	3.89	7.165
ENSG00000100567	PSMA3	proteasome subunit alpha 3 [Source:HGNC Symbol;Acc:HGNC:9532]	2.636	1.39833	5.89973e-12	2.63469e-10	yes	up	74.25	75.44	130.11	132.33	74.845	131.22
ENSG00000108518	PFN1	profilin 1 [Source:HGNC Symbol;Acc:HGNC:8881]	2.638	1.39951	1.60499e-11	6.48001e-10	yes	up	911.85	857.51	1689.53	1398.7	884.68	1544.12
ENSG00000171860	C3AR1	complement C3a receptor 1 [Source:HGNC Symbol;Acc:HGNC:1319]	2.639	1.3999	0.00202034	0.00906084	yes	up	1.6	1.38	2.16	3.26	1.49	2.71
ENSG00000169679	BUB1	BUB1 mitotic checkpoint serine/threonine kinase [Source:HGNC Symbol;Acc:HGNC:1148]	2.639	1.40019	1.85006e-14	1.36612e-12	yes	up	60.56	62.34	88.12	141.18	61.45	114.65
ENSG00000243207	PPAN-P2RY11	PPAN-P2RY11 readthrough [Source:HGNC Symbol;Acc:HGNC:33526]	2.643	1.40207	1.82455e-05	0.000161845	yes	up	2.33	3.11	6.5	6.4	2.72	6.45
ENSG00000183018	AC118754.1	sphingolipid transporter 2 [Source:NCBI gene;Acc:124976]	2.645	1.40325	3.33523e-08	6.16377e-07	yes	up	6.44	7.08	13.65	12.25	6.76	12.95
ENSG00000130332	LSM7	LSM7 homolog, U6 small nuclear RNA and mRNA degradation associated [Source:HGNC Symbol;Acc:HGNC:20470]	2.646	1.40366	4.33884e-09	1.00067e-07	yes	up	342.37	307.52	582.67	475.85	324.945	529.26
ENSG00000111669	TPI1	triosephosphate isomerase 1 [Source:HGNC Symbol;Acc:HGNC:12009]	2.646	1.40395	5.34418e-14	3.54231e-12	yes	up	445.9	437.64	799.8	766.58	441.77	783.19
ENSG00000100220	RTCB	RNA 2',3'-cyclic phosphate and 5'-OH ligase [Source:HGNC Symbol;Acc:HGNC:26935]	2.647	1.40444	1.63519e-15	1.44137e-13	yes	up	64.46	64.86	108.28	121.37	64.66	114.825
ENSG00000235016	SEMA3F-AS1	SEMA3F antisense RNA 1 [Source:HGNC Symbol;Acc:HGNC:40518]	2.648	1.40482	0.00876245	0.0305624	yes	up	1.41	0.75	2.85	1.62	1.08	2.235
ENSG00000122565	CBX3	chromobox 3 [Source:HGNC Symbol;Acc:HGNC:1553]	2.655	1.40852	1.07789e-17	1.26024e-15	yes	up	280.05	286.47	642.43	690.4	283.26	666.415
ENSG00000243449	C4orf48	chromosome 4 open reading frame 48 [Source:HGNC Symbol;Acc:HGNC:34437]	2.658	1.41033	0.00298447	0.0125366	yes	up	21.6	11.47	21.33	32.96	16.535	27.145
ENSG00000184076	UQCR10	ubiquinol-cytochrome c reductase, complex III subunit X [Source:HGNC Symbol;Acc:HGNC:30863]	2.658	1.41037	1.48033e-10	4.84879e-09	yes	up	100.1	103	186.5	159.55	101.55	173.025
ENSG00000064692	SNCAIP	synuclein alpha interacting protein [Source:HGNC Symbol;Acc:HGNC:11139]	2.66	1.41124	1.83131e-12	9.20354e-11	yes	up	14.27	13.41	21.17	29.52	13.84	25.345
ENSG00000165916	PSMC3	proteasome 26S subunit, ATPase 3 [Source:HGNC Symbol;Acc:HGNC:9549]	2.662	1.41251	3.3903e-12	1.62045e-10	yes	up	102.07	112.5	196.87	171.2	107.285	184.035
ENSG00000028137	TNFRSF1B	TNF receptor superfamily member 1B [Source:HGNC Symbol;Acc:HGNC:11917]	2.662	1.41261	2.44872e-11	9.49922e-10	yes	up	9.53	8.46	15.72	16.92	8.995	16.32
ENSG00000125445	MRPS7	mitochondrial ribosomal protein S7 [Source:HGNC Symbol;Acc:HGNC:14499]	2.669	1.41653	2.27808e-12	1.13138e-10	yes	up	47.09	48.79	82.09	84.69	47.94	83.39
ENSG00000131848	ZSCAN5A	zinc finger and SCAN domain containing 5A [Source:HGNC Symbol;Acc:HGNC:23710]	2.672	1.41818	0.0114709	0.0380764	yes	up	3.3	2.74	4.01	3.1	3.02	3.555
ENSG00000123179	EBPL	EBP like [Source:HGNC Symbol;Acc:HGNC:18061]	2.674	1.41899	3.36502e-05	0.00027475	yes	up	10.09	8.85	17.24	17.27	9.47	17.255
ENSG00000179958	DCTPP1	dCTP pyrophosphatase 1 [Source:HGNC Symbol;Acc:HGNC:28777]	2.674	1.41908	1.07652e-10	3.61763e-09	yes	up	46.72	47.54	87.23	77.97	47.13	82.6
ENSG00000090273	NUDC	nuclear distribution C, dynein complex regulator [Source:HGNC Symbol;Acc:HGNC:8045]	2.675	1.4196	3.39098e-12	1.62045e-10	yes	up	54.38	56.63	105	94.26	55.505	99.63
ENSG00000280208	GGT4P	gamma-glutamyltransferase 4 pseudogene [Source:HGNC Symbol;Acc:HGNC:33207]	2.678	1.42132	6.52605e-06	6.53032e-05	yes	up	5.21	6.22	10.8	9.64	5.715	10.22
ENSG00000077312	SNRPA	small nuclear ribonucleoprotein polypeptide A [Source:HGNC Symbol;Acc:HGNC:11151]	2.679	1.42176	1.37487e-11	5.68632e-10	yes	up	80.53	75.98	143.6	132.3	78.255	137.95
ENSG00000188483	IER5L	immediate early response 5 like [Source:HGNC Symbol;Acc:HGNC:23679]	2.679	1.4218	0.00113209	0.00563236	yes	up	1.25	1.17	2.18	2.18	1.21	2.18
ENSG00000072274	TFRC	transferrin receptor [Source:HGNC Symbol;Acc:HGNC:11763]	2.681	1.42272	3.93156e-13	2.21377e-11	yes	up	61.48	63.87	72.99	144.52	62.675	108.755
ENSG00000197483	ZNF628	zinc finger protein 628 [Source:HGNC Symbol;Acc:HGNC:28054]	2.684	1.42464	2.19958e-06	2.51919e-05	yes	up	2.45	4.49	7.3	5.33	3.47	6.315
ENSG00000111641	NOP2	NOP2 nucleolar protein [Source:HGNC Symbol;Acc:HGNC:7867]	2.688	1.42627	4.19945e-14	2.83944e-12	yes	up	35.97	44.45	59.24	74.18	40.21	66.71
ENSG00000102879	CORO1A	coronin 1A [Source:HGNC Symbol;Acc:HGNC:2252]	2.689	1.42694	6.75867e-13	3.65881e-11	yes	up	225.93	228.59	513.65	452.73	227.26	483.19
ENSG00000197785	ATAD3A	ATPase family, AAA domain containing 3A [Source:HGNC Symbol;Acc:HGNC:25567]	2.689	1.42718	5.26834e-13	2.89862e-11	yes	up	50.8	52.7	90.33	86.51	51.75	88.42
ENSG00000129255	MPDU1	mannose-P-dolichol utilization defect 1 [Source:HGNC Symbol;Acc:HGNC:7207]	2.69	1.42742	8.09223e-12	3.49335e-10	yes	up	49.55	46.84	86.25	88.77	48.195	87.51
ENSG00000099795	NDUFB7	NADH:ubiquinone oxidoreductase subunit B7 [Source:HGNC Symbol;Acc:HGNC:7702]	2.691	1.42821	2.83174e-09	6.83025e-08	yes	up	196.78	155.24	310.47	271.91	176.01	291.19
ENSG00000270136	MICOS10-NBL1	MICOS10-NBL1 readthrough [Source:HGNC Symbol;Acc:HGNC:48338]	2.691	1.42821	0.00107593	0.00538315	yes	up	3.26	3.33	7.07	4.48	3.295	5.775
ENSG00000165716	DIPK1B	divergent protein kinase domain 1B [Source:HGNC Symbol;Acc:HGNC:28290]	2.697	1.43125	0.00988509	0.0336435	yes	up	1.06	0.57	1.41	1.52	0.815	1.465
ENSG00000163597	SNHG16	small nucleolar RNA host gene 16 [Source:HGNC Symbol;Acc:HGNC:44352]	2.697	1.43132	3.66788e-12	1.73462e-10	yes	up	24.79	24.98	45.84	45.46	24.885	45.65
ENSG00000160072	ATAD3B	ATPase family, AAA domain containing 3B [Source:HGNC Symbol;Acc:HGNC:24007]	2.698	1.43188	1.09508e-11	4.6092e-10	yes	up	25.26	24.84	55.67	45.35	25.05	50.51
ENSG00000260257	AL035071.1	novel transcript	2.701	1.43349	0.00764538	0.0273984	yes	up	1.79	1.39	3.91	1.59	1.59	2.75
ENSG00000198938	MT-CO3	mitochondrially encoded cytochrome c oxidase III [Source:HGNC Symbol;Acc:HGNC:7422]	2.702	1.434	8.4806e-13	4.50408e-11	yes	up	8721.11	8375.87	15823.4	14004.8	8548.49	14914.1
ENSG00000255561	FDXACB1	ferredoxin-fold anticodon binding domain containing 1 [Source:HGNC Symbol;Acc:HGNC:25110]	2.703	1.43458	6.91635e-06	6.89016e-05	yes	up	3.15	2.54	4.26	5.89	2.845	5.075
ENSG00000170906	NDUFA3	NADH:ubiquinone oxidoreductase subunit A3 [Source:HGNC Symbol;Acc:HGNC:7686]	2.703	1.43467	6.31892e-08	1.07569e-06	yes	up	79.83	97.42	165.01	98.07	88.625	131.54
ENSG00000159884	CCDC107	coiled-coil domain containing 107 [Source:HGNC Symbol;Acc:HGNC:28465]	2.705	1.43588	7.99723e-06	7.83254e-05	yes	up	9.36	10.43	21.14	15.55	9.895	18.345
ENSG00000212907	MT-ND4L	mitochondrially encoded NADH:ubiquinone oxidoreductase core subunit 4L [Source:HGNC Symbol;Acc:HGNC:7460]	2.707	1.43689	2.24651e-12	1.12232e-10	yes	up	4299.63	4443.64	5911.73	6679.89	4371.64	6295.81
ENSG00000100142	POLR2F	RNA polymerase II subunit F [Source:HGNC Symbol;Acc:HGNC:9193]	2.708	1.43732	1.02578e-09	2.73693e-08	yes	up	68.42	67.1	148.68	94.54	67.76	121.61
ENSG00000105447	GRWD1	glutamate rich WD repeat containing 1 [Source:HGNC Symbol;Acc:HGNC:21270]	2.71	1.43831	2.87008e-14	2.03884e-12	yes	up	22.65	16.66	40.33	42.27	19.655	41.3
ENSG00000089685	BIRC5	baculoviral IAP repeat containing 5 [Source:HGNC Symbol;Acc:HGNC:593]	2.713	1.43991	1.05091e-14	8.26781e-13	yes	up	43.25	48.07	76.62	80.16	45.66	78.39
ENSG00000065978	YBX1	Y-box binding protein 1 [Source:HGNC Symbol;Acc:HGNC:8014]	2.713	1.43997	8.31069e-14	5.27996e-12	yes	up	393.79	418.99	827.55	677.9	406.39	752.725
ENSG00000241468	ATP5MF	ATP synthase membrane subunit f [Source:HGNC Symbol;Acc:HGNC:848]	2.716	1.4417	1.47665e-09	3.77012e-08	yes	up	624.92	624.65	1017.07	850.75	624.785	933.91
ENSG00000063241	ISOC2	isochorismatase domain containing 2 [Source:HGNC Symbol;Acc:HGNC:26278]	2.723	1.44538	4.80366e-09	1.10033e-07	yes	up	27.6	29.88	52.83	46.18	28.74	49.505
ENSG00000262660	AC139530.3	novel protein	2.729	1.44863	6.67384e-05	0.000498938	yes	up	1.56	1.52	2.7	3.04	1.54	2.87
ENSG00000102760	RGCC	regulator of cell cycle [Source:HGNC Symbol;Acc:HGNC:20369]	2.731	1.44943	0.00319605	0.0132436	yes	up	4.37	3.56	8.41	5.45	3.965	6.93
ENSG00000214160	ALG3	ALG3, alpha-1,3- mannosyltransferase [Source:HGNC Symbol;Acc:HGNC:23056]	2.731	1.4495	3.29877e-13	1.90199e-11	yes	up	80.31	80.89	146.43	139.44	80.6	142.935
ENSG00000068001	HYAL2	hyaluronidase 2 [Source:HGNC Symbol;Acc:HGNC:5321]	2.732	1.45008	4.31237e-07	6.00026e-06	yes	up	10.98	5.25	11.65	11.81	8.115	11.73
ENSG00000213397	HAUS7	HAUS augmin like complex subunit 7 [Source:HGNC Symbol;Acc:HGNC:32979]	2.733	1.45058	3.60842e-08	6.57482e-07	yes	up	23.76	22.61	37.67	34.81	23.185	36.24
ENSG00000109971	HSPA8	heat shock protein family A (Hsp70) member 8 [Source:HGNC Symbol;Acc:HGNC:5241]	2.737	1.45261	2.28279e-19	3.59187e-17	yes	up	405.7	426.61	693.2	809.13	416.155	751.165
ENSG00000224877	NDUFAF8	NADH:ubiquinone oxidoreductase complex assembly factor 8 [Source:HGNC Symbol;Acc:HGNC:33551]	2.737	1.45283	3.24411e-09	7.7253e-08	yes	up	112.77	69.32	142.22	179.81	91.045	161.015
ENSG00000143933	CALM2	calmodulin 2 [Source:HGNC Symbol;Acc:HGNC:1445]	2.738	1.45292	1.39626e-14	1.05415e-12	yes	up	470.01	468.6	886.09	832.69	469.305	859.39
ENSG00000104907	TRMT1	tRNA methyltransferase 1 [Source:HGNC Symbol;Acc:HGNC:25980]	2.739	1.45361	1.55154e-11	6.30959e-10	yes	up	34.25	33.68	61.67	55.37	33.965	58.52
ENSG00000084207	GSTP1	glutathione S-transferase pi 1 [Source:HGNC Symbol;Acc:HGNC:4638]	2.739	1.45371	2.58704e-12	1.26615e-10	yes	up	1033.94	998.71	1920.93	1652.04	1016.33	1786.48
ENSG00000265148	TSPOAP1-AS1	TSPOAP1, SUPT4H1 and RNF43 antisense RNA 1 [Source:HGNC Symbol;Acc:HGNC:44148]	2.741	1.45496	8.57244e-05	0.000621557	yes	up	2.21	3.3	4.16	5.11	2.755	4.635
ENSG00000085871	MGST2	microsomal glutathione S-transferase 2 [Source:HGNC Symbol;Acc:HGNC:7063]	2.744	1.45649	4.04085e-05	0.000321663	yes	up	9.56	13.51	20.89	19.97	11.535	20.43
ENSG00000130159	ECSIT	ECSIT signalling integrator [Source:HGNC Symbol;Acc:HGNC:29548]	2.752	1.46053	2.98105e-08	5.58896e-07	yes	up	31.24	14.56	33.71	27.22	22.9	30.465
ENSG00000256500	AL139300.1	novel protein	2.757	1.46305	0.000385123	0.0022428	yes	up	2.64	3.47	5.83	3.84	3.055	4.835
ENSG00000128656	CHN1	chimerin 1 [Source:HGNC Symbol;Acc:HGNC:1943]	2.763	1.46636	0.0011153	0.00555703	yes	up	3.39	2.33	3.56	5.6	2.86	4.58
ENSG00000196839	ADA	adenosine deaminase [Source:HGNC Symbol;Acc:HGNC:186]	2.763	1.46646	2.10189e-14	1.53193e-12	yes	up	93.13	89.75	169.62	166.73	91.44	168.175
ENSG00000132507	EIF5A	eukaryotic translation initiation factor 5A [Source:HGNC Symbol;Acc:HGNC:3300]	2.764	1.46666	3.56792e-13	2.02937e-11	yes	up	464.88	435.48	892.88	810.39	450.18	851.635
ENSG00000102317	RBM3	RNA binding motif protein 3 [Source:HGNC Symbol;Acc:HGNC:9900]	2.766	1.46766	5.48115e-16	5.18431e-14	yes	up	102.25	107.99	228.26	201.47	105.12	214.865
ENSG00000211660	IGLV2-23	immunoglobulin lambda variable 2-23 [Source:HGNC Symbol;Acc:HGNC:5890]	2.767	1.46829	3.16272e-08	5.87073e-07	yes	up	27830.2	28670.9	40657.9	35757.4	28250.5	38207.7
ENSG00000150779	TIMM8B	translocase of inner mitochondrial membrane 8 homolog B [Source:HGNC Symbol;Acc:HGNC:11818]	2.768	1.4688	1.25051e-09	3.26919e-08	yes	up	64.73	71.13	139.83	112.05	67.93	125.94
ENSG00000182584	ACTL10	actin like 10 [Source:HGNC Symbol;Acc:HGNC:16127]	2.773	1.47138	0.00431254	0.01696	yes	up	1.62	1.77	3.65	2.52	1.695	3.085
ENSG00000127720	METTL25	methyltransferase like 25 [Source:HGNC Symbol;Acc:HGNC:26228]	2.775	1.47258	0.00305694	0.0127772	yes	up	1.06	1.82	2.04	2.55	1.44	2.295
ENSG00000157456	CCNB2	cyclin B2 [Source:HGNC Symbol;Acc:HGNC:1580]	2.779	1.47455	1.45988e-14	1.09726e-12	yes	up	45.25	45.78	82.67	91.7	45.515	87.185
ENSG00000105254	TBCB	tubulin folding cofactor B [Source:HGNC Symbol;Acc:HGNC:1989]	2.781	1.47577	8.58001e-10	2.32614e-08	yes	up	58.21	58.24	113.86	92.79	58.225	103.325
ENSG00000184967	NOC4L	nucleolar complex associated 4 homolog [Source:HGNC Symbol;Acc:HGNC:28461]	2.781	1.47582	3.35863e-07	4.81242e-06	yes	up	8.03	7.02	14.2	13.91	7.525	14.055
ENSG00000037897	METTL1	methyltransferase like 1 [Source:HGNC Symbol;Acc:HGNC:7030]	2.782	1.47621	3.63407e-09	8.50948e-08	yes	up	14.43	15.22	27.29	25.27	14.825	26.28
ENSG00000100526	CDKN3	cyclin dependent kinase inhibitor 3 [Source:HGNC Symbol;Acc:HGNC:1791]	2.783	1.47689	1.4383e-09	3.69135e-08	yes	up	31.25	30.04	58.62	59.01	30.645	58.815
ENSG00000169020	ATP5ME	ATP synthase membrane subunit e [Source:HGNC Symbol;Acc:HGNC:846]	2.785	1.47753	6.1208e-07	8.13337e-06	yes	up	257.28	303.21	423.76	397.83	280.245	410.795
ENSG00000160563	MED27	mediator complex subunit 27 [Source:HGNC Symbol;Acc:HGNC:2377]	2.785	1.47782	6.89402e-09	1.5212e-07	yes	up	11.64	13.45	22.86	22.55	12.545	22.705
ENSG00000163528	CHCHD4	coiled-coil-helix-coiled-coil-helix domain containing 4 [Source:HGNC Symbol;Acc:HGNC:26467]	2.793	1.48197	1.34835e-12	6.94214e-11	yes	up	28.34	25.76	48.87	52.44	27.05	50.655
ENSG00000087586	AURKA	aurora kinase A [Source:HGNC Symbol;Acc:HGNC:11393]	2.794	1.48217	2.4259e-14	1.73798e-12	yes	up	21.31	22.5	35.52	44.19	21.905	39.855
ENSG00000225630	MTND2P28	MT-ND2 pseudogene 28 [Source:HGNC Symbol;Acc:HGNC:42129]	2.796	1.48338	0.0124359	0.0406782	yes	up	2.5	2.29	5.65	2.79	2.395	4.22
ENSG00000169084	DHRSX	dehydrogenase/reductase X-linked [Source:HGNC Symbol;Acc:HGNC:18399]	2.797	1.48366	0.00119861	0.00590399	yes	up	1.25	2.9	3.67	3.11	2.075	3.39
ENSG00000277089	AC243829.4	novel transcript, antisense CCL3	2.8	1.48539	2.69863e-10	8.32127e-09	yes	up	42.46	43.3	80.98	74.18	42.88	77.58
ENSG00000106605	BLVRA	biliverdin reductase A [Source:HGNC Symbol;Acc:HGNC:1062]	2.802	1.48649	9.87862e-13	5.19739e-11	yes	up	43.06	41.97	77.56	80.08	42.515	78.82
ENSG00000053501	USE1	unconventional SNARE in the ER 1 [Source:HGNC Symbol;Acc:HGNC:30882]	2.802	1.48669	6.37311e-07	8.42873e-06	yes	up	20.37	16.97	34.2	28.97	18.67	31.585
ENSG00000169710	FASN	fatty acid synthase [Source:HGNC Symbol;Acc:HGNC:3594]	2.803	1.4868	7.85936e-19	1.15061e-16	yes	up	33.58	36.5	70.04	70.54	35.04	70.29
ENSG00000171793	CTPS1	CTP synthase 1 [Source:HGNC Symbol;Acc:HGNC:2519]	2.803	1.48681	5.20038e-17	5.54137e-15	yes	up	35.41	37.2	67.28	78.04	36.305	72.66
ENSG00000285238	AC006064.6	novel transcript	2.803	1.48703	3.38617e-10	1.01985e-08	yes	up	9.87	8.06	18.01	17.45	8.965	17.73
ENSG00000186810	CXCR3	C-X-C motif chemokine receptor 3 [Source:HGNC Symbol;Acc:HGNC:4540]	2.803	1.48719	2.22228e-08	4.28062e-07	yes	up	10.38	8.66	17.65	17.61	9.52	17.63
ENSG00000171617	ENC1	ectodermal-neural cortex 1 [Source:HGNC Symbol;Acc:HGNC:3345]	2.804	1.48737	5.00352e-07	6.79939e-06	yes	up	1.77	1.79	2.66	5.11	1.78	3.885
ENSG00000065518	NDUFB4	NADH:ubiquinone oxidoreductase subunit B4 [Source:HGNC Symbol;Acc:HGNC:7699]	2.804	1.48746	4.06432e-12	1.90075e-10	yes	up	189.55	205.81	374.8	339.11	197.68	356.955
ENSG00000069011	PITX1	paired like homeodomain 1 [Source:HGNC Symbol;Acc:HGNC:9004]	2.804	1.48756	4.97645e-10	1.44704e-08	yes	up	25.53	29.51	52.67	44.73	27.52	48.7
ENSG00000100216	TOMM22	translocase of outer mitochondrial membrane 22 [Source:HGNC Symbol;Acc:HGNC:18002]	2.808	1.48972	4.39607e-15	3.71921e-13	yes	up	40.91	41.3	87.73	84.75	41.105	86.24
ENSG00000174109	C16orf91	chromosome 16 open reading frame 91 [Source:HGNC Symbol;Acc:HGNC:27558]	2.809	1.49018	5.3985e-08	9.41857e-07	yes	up	19.24	19.63	36.96	32.45	19.435	34.705
ENSG00000054967	RELT	RELT, TNF receptor [Source:HGNC Symbol;Acc:HGNC:13764]	2.811	1.49093	3.69369e-13	2.09384e-11	yes	up	8.2	7.55	12.8	14.76	7.875	13.78
ENSG00000080824	HSP90AA1	heat shock protein 90 alpha family class A member 1 [Source:HGNC Symbol;Acc:HGNC:5253]	2.811	1.49121	8.20915e-19	1.19146e-16	yes	up	119.65	123.11	191.72	278.62	121.38	235.17
ENSG00000198899	MT-ATP6	mitochondrially encoded ATP synthase membrane subunit 6 [Source:HGNC Symbol;Acc:HGNC:7414]	2.815	1.49326	1.60165e-11	6.48001e-10	yes	up	4731.71	4713.99	9392.33	7436.71	4722.85	8414.52
ENSG00000166166	TRMT61A	tRNA methyltransferase 61A [Source:HGNC Symbol;Acc:HGNC:23790]	2.817	1.49429	6.18696e-07	8.20186e-06	yes	up	3.57	3.48	7.47	5.85	3.525	6.66
ENSG00000117650	NEK2	NIMA related kinase 2 [Source:HGNC Symbol;Acc:HGNC:7745]	2.819	1.49516	2.4953e-14	1.78012e-12	yes	up	26.68	23.57	40.49	59.17	25.125	49.83
ENSG00000131174	COX7B	cytochrome c oxidase subunit 7B [Source:HGNC Symbol;Acc:HGNC:2291]	2.819	1.4954	8.25942e-13	4.40049e-11	yes	up	59.14	68.91	134.85	97.49	64.025	116.17
ENSG00000198786	MT-ND5	mitochondrially encoded NADH:ubiquinone oxidoreductase core subunit 5 [Source:HGNC Symbol;Acc:HGNC:7461]	2.821	1.49627	1.22829e-18	1.69504e-16	yes	up	1782.45	1784.11	3285.4	3470.72	1783.28	3378.06
ENSG00000174775	HRAS	HRas proto-oncogene, GTPase [Source:HGNC Symbol;Acc:HGNC:5173]	2.822	1.49657	3.42787e-08	6.30039e-07	yes	up	23	23.44	47.29	35.36	23.22	41.325
ENSG00000245970	AP003352.1	novel transcript	2.822	1.49687	0.00285172	0.0120602	yes	up	1.47	1.07	2.52	2.3	1.27	2.41
ENSG00000004478	FKBP4	FKBP prolyl isomerase 4 [Source:HGNC Symbol;Acc:HGNC:3720]	2.823	1.49729	1.8137e-16	1.85064e-14	yes	up	49.78	51.03	103.73	98.9	50.405	101.315
ENSG00000145220	LYAR	Ly1 antibody reactive [Source:HGNC Symbol;Acc:HGNC:26021]	2.823	1.49742	7.15223e-14	4.63134e-12	yes	up	28.52	26.62	49.01	55.31	27.57	52.16
ENSG00000176101	SSNA1	SS nuclear autoantigen 1 [Source:HGNC Symbol;Acc:HGNC:11321]	2.824	1.49774	7.85844e-11	2.71116e-09	yes	up	86.26	79.28	162.51	141.69	82.77	152.1
ENSG00000160799	CCDC12	coiled-coil domain containing 12 [Source:HGNC Symbol;Acc:HGNC:28332]	2.824	1.49775	6.38779e-10	1.79242e-08	yes	up	46.25	42.09	93.32	61.71	44.17	77.515
ENSG00000224985	AL590714.1	novel transcript	2.825	1.49806	0.00012252	0.000844156	yes	up	39.62	33.34	57.96	59.26	36.48	58.61
ENSG00000115107	STEAP3	STEAP3 metalloreductase [Source:HGNC Symbol;Acc:HGNC:24592]	2.826	1.49898	4.16869e-11	1.52243e-09	yes	up	5.75	4.86	10.56	12.22	5.305	11.39
ENSG00000183751	TBL3	transducin beta like 3 [Source:HGNC Symbol;Acc:HGNC:11587]	2.829	1.5002	2.65465e-12	1.29173e-10	yes	up	21.52	23.64	45.11	41.62	22.58	43.365
ENSG00000135632	SMYD5	SMYD family member 5 [Source:HGNC Symbol;Acc:HGNC:16258]	2.829	1.50033	3.42271e-11	1.27771e-09	yes	up	12.58	16.68	25.32	26.94	14.63	26.13
ENSG00000114251	WNT5A	Wnt family member 5A [Source:HGNC Symbol;Acc:HGNC:12784]	2.829	1.50042	0.000247267	0.00154413	yes	up	0.49	0.74	0.94	1.65	0.615	1.295
ENSG00000099341	PSMD8	proteasome 26S subunit, non-ATPase 8 [Source:HGNC Symbol;Acc:HGNC:9566]	2.83	1.50061	2.58529e-13	1.52722e-11	yes	up	105.97	113.6	211.01	190.03	109.785	200.52
ENSG00000165511	C10orf25	chromosome 10 open reading frame 25 [Source:HGNC Symbol;Acc:HGNC:23509]	2.83	1.50078	0.0152143	0.0479408	yes	up	0.38	0.56	0.73	1.12	0.47	0.925
ENSG00000158055	GRHL3	grainyhead like transcription factor 3 [Source:HGNC Symbol;Acc:HGNC:25839]	2.83	1.50081	1.7679e-12	8.91146e-11	yes	up	9.54	9.93	17.27	19.94	9.735	18.605
ENSG00000272655	POLR2J4	RNA polymerase II subunit J4, pseudogene [Source:HGNC Symbol;Acc:HGNC:28195]	2.83	1.50087	2.24918e-06	2.57075e-05	yes	up	6.02	6.81	13.64	11.26	6.415	12.45
ENSG00000162302	RPS6KA4	ribosomal protein S6 kinase A4 [Source:HGNC Symbol;Acc:HGNC:10433]	2.834	1.5026	3.33161e-11	1.25203e-09	yes	up	11.2	11.99	24.14	22.76	11.595	23.45
ENSG00000241370	RPP21	ribonuclease P/MRP subunit p21 [Source:HGNC Symbol;Acc:HGNC:21300]	2.839	1.5055	1.40648e-07	2.19865e-06	yes	up	44.83	31.33	70.55	64.05	38.08	67.3
ENSG00000216490	IFI30	IFI30, lysosomal thiol reductase [Source:HGNC Symbol;Acc:HGNC:5398]	2.839	1.50556	2.58313e-11	9.97468e-10	yes	up	67.57	58.26	125.36	120.35	62.915	122.855
ENSG00000088836	SLC4A11	solute carrier family 4 member 11 [Source:HGNC Symbol;Acc:HGNC:16438]	2.84	1.50583	0.0128975	0.0418548	yes	up	0.71	0.39	1.43	1.75	0.55	1.59
ENSG00000171453	POLR1C	RNA polymerase I and III subunit C [Source:HGNC Symbol;Acc:HGNC:20194]	2.84	1.50611	7.56907e-11	2.63836e-09	yes	up	19.86	20.67	44.55	38.74	20.265	41.645
ENSG00000114646	CSPG5	chondroitin sulfate proteoglycan 5 [Source:HGNC Symbol;Acc:HGNC:2467]	2.845	1.5082	0.00853525	0.0299249	yes	up	0.71	0.97	1.67	1.47	0.84	1.57
ENSG00000198258	UBL5	ubiquitin like 5 [Source:HGNC Symbol;Acc:HGNC:13736]	2.845	1.5086	2.06286e-09	5.13762e-08	yes	up	290.95	323.02	577.15	461.39	306.985	519.27
ENSG00000115350	POLE4	DNA polymerase epsilon 4, accessory subunit [Source:HGNC Symbol;Acc:HGNC:18755]	2.848	1.51001	4.07524e-07	5.70331e-06	yes	up	17.89	20.75	30.86	21.32	19.32	26.09
ENSG00000052749	RRP12	ribosomal RNA processing 12 homolog [Source:HGNC Symbol;Acc:HGNC:29100]	2.848	1.51014	6.75227e-17	7.10508e-15	yes	up	21.59	21.32	38.98	44.94	21.455	41.96
ENSG00000136522	MRPL47	mitochondrial ribosomal protein L47 [Source:HGNC Symbol;Acc:HGNC:16652]	2.85	1.51109	4.96012e-14	3.31383e-12	yes	up	40.89	43.3	77.65	77.45	42.095	77.55
ENSG00000160256	FAM207A	family with sequence similarity 207 member A [Source:HGNC Symbol;Acc:HGNC:15811]	2.855	1.51342	3.26035e-13	1.8863e-11	yes	up	42.4	37.41	77.4	78.88	39.905	78.14
ENSG00000118292	C1orf54	chromosome 1 open reading frame 54 [Source:HGNC Symbol;Acc:HGNC:26258]	2.856	1.51423	5.77825e-05	0.000439795	yes	up	3.18	3.5	5.34	7.44	3.34	6.39
ENSG00000112667	DNPH1	2'-deoxynucleoside 5'-phosphate N-hydrolase 1 [Source:HGNC Symbol;Acc:HGNC:21218]	2.857	1.5143	5.65186e-10	1.60734e-08	yes	up	125.83	128.05	254.46	200.33	126.94	227.395
ENSG00000187391	MAGI2	membrane associated guanylate kinase, WW and PDZ domain containing 2 [Source:HGNC Symbol;Acc:HGNC:18957]	2.862	1.51716	5.23144e-10	1.50816e-08	yes	up	3.2	3.34	6.98	11.68	3.27	9.33
ENSG00000140022	STON2	stonin 2 [Source:HGNC Symbol;Acc:HGNC:30652]	2.864	1.51812	1.05342e-13	6.54442e-12	yes	up	5.52	5	11.42	12.29	5.26	11.855
ENSG00000137474	MYO7A	myosin VIIA [Source:HGNC Symbol;Acc:HGNC:7606]	2.864	1.51828	5.47822e-10	1.56324e-08	yes	up	3.33	2.94	4.79	6.87	3.135	5.83
ENSG00000099800	TIMM13	translocase of inner mitochondrial membrane 13 [Source:HGNC Symbol;Acc:HGNC:11816]	2.865	1.51831	1.56695e-12	7.97013e-11	yes	up	106.63	100.61	227.62	156.04	103.62	191.83
ENSG00000173928	SWSAP1	SWIM-type zinc finger 7 associated protein 1 [Source:HGNC Symbol;Acc:HGNC:26638]	2.867	1.51971	0.000661428	0.00356809	yes	up	2.1	1.68	3.51	3.84	1.89	3.675
ENSG00000173621	LRFN4	leucine rich repeat and fibronectin type III domain containing 4 [Source:HGNC Symbol;Acc:HGNC:28456]	2.871	1.52175	0.0043586	0.0171012	yes	up	0.54	0.99	1.58	2.84	0.765	2.21
ENSG00000198712	MT-CO2	mitochondrially encoded cytochrome c oxidase II [Source:HGNC Symbol;Acc:HGNC:7421]	2.874	1.52302	1.06522e-13	6.5934e-12	yes	up	10048.4	9337.48	18932.1	16581.7	9692.95	17756.9
ENSG00000134690	CDCA8	cell division cycle associated 8 [Source:HGNC Symbol;Acc:HGNC:14629]	2.879	1.52581	9.84485e-16	9.05727e-14	yes	up	27.61	25.85	50	54.49	26.73	52.245
ENSG00000087087	SRRT	serrate, RNA effector molecule [Source:HGNC Symbol;Acc:HGNC:24101]	2.88	1.526	2.71025e-18	3.56483e-16	yes	up	72.77	65.82	113.49	115.15	69.295	114.32
ENSG00000125089	SH3TC1	SH3 domain and tetratricopeptide repeats 1 [Source:HGNC Symbol;Acc:HGNC:26009]	2.881	1.52639	5.7722e-12	2.59149e-10	yes	up	18.99	19.95	50.87	40.86	19.47	45.865
ENSG00000196976	LAGE3	L antigen family member 3 [Source:HGNC Symbol;Acc:HGNC:26058]	2.881	1.52668	4.92712e-09	1.12555e-07	yes	up	27.49	28.1	57.14	46.83	27.795	51.985
ENSG00000164484	TMEM200A	transmembrane protein 200A [Source:HGNC Symbol;Acc:HGNC:21075]	2.881	1.52677	2.60959e-08	4.95428e-07	yes	up	2.61	2.88	4.68	6.21	2.745	5.445
ENSG00000231607	DLEU2	deleted in lymphocytic leukemia 2 [Source:HGNC Symbol;Acc:HGNC:13748]	2.884	1.52792	1.07418e-08	2.25497e-07	yes	up	11.66	9.63	19.24	22.98	10.645	21.11
ENSG00000145506	NKD2	NKD2, WNT signaling pathway inhibitor [Source:HGNC Symbol;Acc:HGNC:17046]	2.888	1.52999	4.18059e-12	1.94432e-10	yes	up	19.33	18.49	35.61	32.34	18.91	33.975
ENSG00000167774	AC010323.1	novel transcript	2.897	1.53454	2.0985e-08	4.07032e-07	yes	up	54.37	37.32	63.45	110.43	45.845	86.94
ENSG00000123416	TUBA1B	tubulin alpha 1b [Source:HGNC Symbol;Acc:HGNC:18809]	2.905	1.53868	4.59368e-18	5.85903e-16	yes	up	883.21	892.67	1741.17	1731.96	887.94	1736.57
ENSG00000063244	U2AF2	U2 small nuclear RNA auxiliary factor 2 [Source:HGNC Symbol;Acc:HGNC:23156]	2.911	1.54138	2.01691e-16	2.04559e-14	yes	up	98.83	100.01	180.99	183.29	99.42	182.14
ENSG00000186193	SAPCD2	suppressor APC domain containing 2 [Source:HGNC Symbol;Acc:HGNC:28055]	2.911	1.5414	5.19061e-14	3.45412e-12	yes	up	12.89	12.87	25.85	25	12.88	25.425
ENSG00000179950	PUF60	poly(U) binding splicing factor 60 [Source:HGNC Symbol;Acc:HGNC:17042]	2.914	1.54303	9.66542e-14	6.0719e-12	yes	up	66.45	62.76	131.05	122.16	64.605	126.605
ENSG00000277117	FP565260.3	Homo sapiens ICOS ligand (LOC102723996), mRNA. [Source:RefSeq mRNA;Acc:NM_001363770]	2.915	1.54374	7.61232e-13	4.08156e-11	yes	up	7.9	6.02	12.21	15.4	6.96	13.805
ENSG00000285565	AL671762.1	novel transcript	2.92	1.54606	0.0007632	0.00401413	yes	up	0.94	2.65	3.27	2.77	1.795	3.02
ENSG00000099860	GADD45B	growth arrest and DNA damage inducible beta [Source:HGNC Symbol;Acc:HGNC:4096]	2.92	1.54606	2.30394e-14	1.66477e-12	yes	up	81.88	71.83	144.58	144.34	76.855	144.46
ENSG00000255198	SNHG9	small nucleolar RNA host gene 9 [Source:HGNC Symbol;Acc:HGNC:33102]	2.924	1.54811	0.000513519	0.00286373	yes	up	100.44	87.17	157.39	122.56	93.805	139.975
ENSG00000174004	NRROS	negative regulator of reactive oxygen species [Source:HGNC Symbol;Acc:HGNC:24613]	2.925	1.54835	2.07759e-14	1.5208e-12	yes	up	25.4	25.15	50.48	51.97	25.275	51.225
ENSG00000114631	PODXL2	podocalyxin like 2 [Source:HGNC Symbol;Acc:HGNC:17936]	2.931	1.55135	4.85292e-08	8.54641e-07	yes	up	4.81	4.87	9.43	9.12	4.84	9.275
ENSG00000133250	ZNF414	zinc finger protein 414 [Source:HGNC Symbol;Acc:HGNC:20630]	2.931	1.55149	1.84178e-05	0.000163115	yes	up	8.6	9.15	17.65	16.85	8.875	17.25
ENSG00000131389	SLC6A6	solute carrier family 6 member 6 [Source:HGNC Symbol;Acc:HGNC:11052]	2.938	1.55486	1.57762e-13	9.48598e-12	yes	up	5.76	7.83	9.84	17.01	6.795	13.425
ENSG00000124787	RPP40	ribonuclease P/MRP subunit p40 [Source:HGNC Symbol;Acc:HGNC:20992]	2.938	1.55491	7.38827e-08	1.23893e-06	yes	up	12.35	10.27	23.97	25.59	11.31	24.78
ENSG00000120800	UTP20	UTP20, small subunit processome component [Source:HGNC Symbol;Acc:HGNC:17897]	2.951	1.56126	1.03375e-09	2.75382e-08	yes	up	6.09	6.17	7.83	17.8	6.13	12.815
ENSG00000261408	TEN1-CDK3	TEN1-CDK3 readthrough (NMD candidate) [Source:HGNC Symbol;Acc:HGNC:44420]	2.954	1.56289	0.000141596	0.000957776	yes	up	0.98	1.28	2.27	2.08	1.13	2.175
ENSG00000109534	GAR1	GAR1 ribonucleoprotein [Source:HGNC Symbol;Acc:HGNC:14264]	2.957	1.56411	4.87114e-12	2.23462e-10	yes	up	27.96	35.91	61.53	67.05	31.935	64.29
ENSG00000228300	C19orf24	chromosome 19 open reading frame 24 [Source:HGNC Symbol;Acc:HGNC:26073]	2.958	1.56456	3.70221e-12	1.74595e-10	yes	up	80.41	75.44	148.39	131.52	77.925	139.955
ENSG00000281376	ABALON	apoptotic BCL2L1-antisense long non-coding RNA [Source:HGNC Symbol;Acc:HGNC:49667]	2.967	1.56883	3.14792e-05	0.000259161	yes	up	2.47	2.26	3.94	5.73	2.365	4.835
ENSG00000173638	SLC19A1	solute carrier family 19 member 1 [Source:HGNC Symbol;Acc:HGNC:10937]	2.973	1.57195	4.92506e-15	4.14592e-13	yes	up	34.24	28.82	60.25	53.65	31.53	56.95
ENSG00000104549	SQLE	squalene epoxidase [Source:HGNC Symbol;Acc:HGNC:11279]	2.982	1.5761	4.59767e-07	6.3344e-06	yes	up	2.89	3.2	5.64	7.59	3.045	6.615
ENSG00000174917	MICOS13	mitochondrial contact site and cristae organizing system subunit 13 [Source:HGNC Symbol;Acc:HGNC:33702]	2.983	1.57697	2.3095e-09	5.70965e-08	yes	up	60.08	65.39	139.85	99.6	62.735	119.725
ENSG00000240972	MIF	macrophage migration inhibitory factor [Source:HGNC Symbol;Acc:HGNC:7097]	2.984	1.57714	4.12288e-13	2.31376e-11	yes	up	1201.55	1047.44	2233.51	1918.47	1124.49	2075.99
ENSG00000198840	MT-ND3	mitochondrially encoded NADH:ubiquinone oxidoreductase core subunit 3 [Source:HGNC Symbol;Acc:HGNC:7458]	2.988	1.57942	5.73391e-13	3.13429e-11	yes	up	4907.38	4900.04	8275.49	7875.69	4903.71	8075.59
ENSG00000259661	AC068831.4	novel transcript, antisense to MAN2A2	2.99	1.58002	0.000251578	0.00156352	yes	up	6.71	5.76	13.34	10.49	6.235	11.915
ENSG00000280614	FP236383.2	novel transcript, similar to YY1 associated myogenesis RNA 1 YAM1	2.996	1.58298	6.50652e-10	1.82269e-08	yes	up	36	39.17	81.45	64.05	37.585	72.75
ENSG00000115163	CENPA	centromere protein A [Source:HGNC Symbol;Acc:HGNC:1851]	2.999	1.58462	4.22376e-10	1.25256e-08	yes	up	11.18	10.75	19.98	23.83	10.965	21.905
ENSG00000111640	GAPDH	glyceraldehyde-3-phosphate dehydrogenase [Source:HGNC Symbol;Acc:HGNC:4141]	3.001	1.58528	5.27052e-15	4.3928e-13	yes	up	1420.98	1372.88	2993.78	2564.07	1396.93	2778.93
ENSG00000096384	HSP90AB1	heat shock protein 90 alpha family class B member 1 [Source:HGNC Symbol;Acc:HGNC:5258]	3.01	1.58962	4.53949e-23	1.23269e-20	yes	up	513.65	519.38	978.29	1140.71	516.515	1059.5
ENSG00000134333	LDHA	lactate dehydrogenase A [Source:HGNC Symbol;Acc:HGNC:6535]	3.011	1.59027	1.31517e-22	3.30481e-20	yes	up	403.02	411.82	861.02	907.94	407.42	884.48
ENSG00000172893	DHCR7	7-dehydrocholesterol reductase [Source:HGNC Symbol;Acc:HGNC:2860]	3.012	1.59056	1.4637e-13	8.86433e-12	yes	up	15.52	13.33	26.77	28.65	14.425	27.71
ENSG00000132361	CLUH	clustered mitochondria homolog [Source:HGNC Symbol;Acc:HGNC:29094]	3.013	1.59132	4.19516e-20	7.35727e-18	yes	up	40.97	37.41	76.55	87.82	39.19	82.185
ENSG00000273398	AC017083.3	novel transcript	3.019	1.59388	0.00356561	0.0145142	yes	up	0.87	0.7	1.43	1.82	0.785	1.625
ENSG00000145912	NHP2	NHP2 ribonucleoprotein [Source:HGNC Symbol;Acc:HGNC:14377]	3.022	1.59539	8.70237e-15	7.01019e-13	yes	up	259.59	274.48	531.58	519.33	267.035	525.455
ENSG00000118971	CCND2	cyclin D2 [Source:HGNC Symbol;Acc:HGNC:1583]	3.024	1.59639	1.48496e-22	3.62733e-20	yes	up	115.01	123.32	248.53	273.16	119.165	260.845
ENSG00000141431	ASXL3	ASXL transcriptional regulator 3 [Source:HGNC Symbol;Acc:HGNC:29357]	3.025	1.59696	0.00699074	0.0254368	yes	up	0.23	0.14	0.45	0.53	0.185	0.49
ENSG00000157601	MX1	MX dynamin like GTPase 1 [Source:HGNC Symbol;Acc:HGNC:7532]	3.028	1.59837	1.45388e-10	4.77145e-09	yes	up	5.83	5.98	11.39	13.31	5.905	12.35
ENSG00000073060	SCARB1	scavenger receptor class B member 1 [Source:HGNC Symbol;Acc:HGNC:1664]	3.037	1.60241	4.95105e-13	2.74197e-11	yes	up	6.17	6.14	15.39	12.58	6.155	13.985
ENSG00000111348	ARHGDIB	Rho GDP dissociation inhibitor beta [Source:HGNC Symbol;Acc:HGNC:679]	3.037	1.60276	3.45266e-18	4.47146e-16	yes	up	463.08	426.33	897.73	891.58	444.705	894.655
ENSG00000108106	UBE2S	ubiquitin conjugating enzyme E2 S [Source:HGNC Symbol;Acc:HGNC:17895]	3.044	1.60595	3.0429e-17	3.41535e-15	yes	up	90.55	68.11	206.32	237.01	79.33	221.665
ENSG00000264772	AC016876.2	novel transcript	3.047	1.60718	2.06937e-08	4.02309e-07	yes	up	2.77	4.7	8.08	7.27	3.735	7.675
ENSG00000113356	POLR3G	RNA polymerase III subunit G [Source:HGNC Symbol;Acc:HGNC:30075]	3.047	1.60719	3.05642e-07	4.40941e-06	yes	up	2.09	3.45	6.14	8.16	2.77	7.15
ENSG00000134954	ETS1	ETS proto-oncogene 1, transcription factor [Source:HGNC Symbol;Acc:HGNC:3488]	3.052	1.60994	4.12006e-14	2.79699e-12	yes	up	13.21	14.22	19.47	35.5	13.715	27.485
ENSG00000150990	DHX37	DEAH-box helicase 37 [Source:HGNC Symbol;Acc:HGNC:17210]	3.055	1.61125	6.98576e-14	4.54101e-12	yes	up	6.92	5.47	12.58	14.2	6.195	13.39
ENSG00000262814	MRPL12	mitochondrial ribosomal protein L12 [Source:HGNC Symbol;Acc:HGNC:10378]	3.055	1.61134	8.49063e-14	5.374e-12	yes	up	109.23	99.57	223.64	194.18	104.4	208.91
ENSG00000141668	CBLN2	cerebellin 2 precursor [Source:HGNC Symbol;Acc:HGNC:1544]	3.058	1.61244	7.75296e-14	4.94428e-12	yes	up	8.65	9.26	17.36	21.33	8.955	19.345
ENSG00000267751	AC009005.1	novel transcript, antisense to BSG	3.061	1.61421	3.6754e-05	0.000296782	yes	up	18.76	14.48	35.03	29.23	16.62	32.13
ENSG00000284194	SCO2	SCO2, cytochrome c oxidase assembly protein [Source:NCBI gene;Acc:9997]	3.067	1.61689	0.00287518	0.0121502	yes	up	2.55	2.78	7.06	5.31	2.665	6.185
ENSG00000272196	HIST2H2AA4	histone cluster 2 H2A family member a4 [Source:HGNC Symbol;Acc:HGNC:29668]	3.072	1.61919	0.0139141	0.0445729	yes	up	9.46	1.92	10.14	11.65	5.69	10.895
ENSG00000131652	THOC6	THO complex 6 [Source:HGNC Symbol;Acc:HGNC:28369]	3.074	1.62019	4.78054e-08	8.43659e-07	yes	up	8.79	7.33	19.39	17.61	8.06	18.5
ENSG00000089558	KCNH4	potassium voltage-gated channel subfamily H member 4 [Source:HGNC Symbol;Acc:HGNC:6253]	3.074	1.62029	1.00247e-05	9.60588e-05	yes	up	1.4	1.43	3.12	3.36	1.415	3.24
ENSG00000160223	ICOSLG	inducible T cell costimulator ligand [Source:HGNC Symbol;Acc:HGNC:17087]	3.076	1.62115	1.60231e-15	1.41981e-13	yes	up	4.59	5.12	9.93	11.48	4.855	10.705
ENSG00000229833	PET100	PET100 homolog [Source:HGNC Symbol;Acc:HGNC:40038]	3.083	1.62434	4.24897e-09	9.86699e-08	yes	up	64.9	66.71	139.37	92.54	65.805	115.955
ENSG00000257949	TEN1	TEN1, CST complex subunit [Source:HGNC Symbol;Acc:HGNC:37242]	3.084	1.62469	5.52908e-08	9.59667e-07	yes	up	11.39	11.31	24.89	22.2	11.35	23.545
ENSG00000183963	SMTN	smoothelin [Source:HGNC Symbol;Acc:HGNC:11126]	3.088	1.62687	3.16114e-13	1.84155e-11	yes	up	9.77	9.15	23.75	18.47	9.46	21.11
ENSG00000163606	CD200R1	CD200 receptor 1 [Source:HGNC Symbol;Acc:HGNC:24235]	3.097	1.63104	2.15715e-10	6.81386e-09	yes	up	3.57	2.97	5.81	7.78	3.27	6.795
ENSG00000198886	MT-ND4	mitochondrially encoded NADH:ubiquinone oxidoreductase core subunit 4 [Source:HGNC Symbol;Acc:HGNC:7459]	3.098	1.63118	2.9831e-13	1.74387e-11	yes	up	3035.76	2776.23	6741.76	5108.84	2905.99	5925.3
ENSG00000172717	FAM71D	family with sequence similarity 71 member D [Source:HGNC Symbol;Acc:HGNC:20101]	3.103	1.63351	0.000557627	0.00307105	yes	up	1.2	1.91	4.11	3.05	1.555	3.58
ENSG00000178343	SHISA3	shisa family member 3 [Source:HGNC Symbol;Acc:HGNC:25159]	3.116	1.63973	0.00988242	0.0336435	yes	up	0.45	0.74	1.33	1.14	0.595	1.235
ENSG00000149925	ALDOA	aldolase, fructose-bisphosphate A [Source:HGNC Symbol;Acc:HGNC:414]	3.116	1.63982	2.02057e-17	2.28311e-15	yes	up	408.28	367.89	843.45	817.77	388.085	830.61
ENSG00000139343	SNRPF	small nuclear ribonucleoprotein polypeptide F [Source:HGNC Symbol;Acc:HGNC:11162]	3.123	1.64279	7.20344e-14	4.64663e-12	yes	up	35.69	35.69	78.84	70.45	35.69	74.645
ENSG00000169857	AVEN	apoptosis and caspase activation inhibitor [Source:HGNC Symbol;Acc:HGNC:13509]	3.133	1.64763	9.99711e-09	2.13322e-07	yes	up	7.71	6.73	15.99	14.14	7.22	15.065
ENSG00000148459	PDSS1	decaprenyl diphosphate synthase subunit 1 [Source:HGNC Symbol;Acc:HGNC:17759]	3.14	1.65066	7.72104e-12	3.3503e-10	yes	up	10.25	11.66	18.6	21.74	10.955	20.17
ENSG00000105258	POLR2I	RNA polymerase II subunit I [Source:HGNC Symbol;Acc:HGNC:9196]	3.144	1.65256	5.37886e-09	1.21392e-07	yes	up	78.36	79.2	151.77	121.5	78.78	136.635
ENSG00000130810	PPAN	peter pan homolog [Source:HGNC Symbol;Acc:HGNC:9227]	3.144	1.65278	4.97719e-16	4.78428e-14	yes	up	23.35	22.47	56.95	55.11	22.91	56.03
ENSG00000101220	C20orf27	chromosome 20 open reading frame 27 [Source:HGNC Symbol;Acc:HGNC:15873]	3.145	1.65288	4.61886e-12	2.13635e-10	yes	up	20.37	17.21	40.83	35.14	18.79	37.985
ENSG00000178127	NDUFV2	NADH:ubiquinone oxidoreductase core subunit V2 [Source:HGNC Symbol;Acc:HGNC:7717]	3.15	1.65538	3.59974e-17	3.96113e-15	yes	up	448.99	447.45	951.86	869.83	448.22	910.845
ENSG00000198727	MT-CYB	mitochondrially encoded cytochrome b [Source:HGNC Symbol;Acc:HGNC:7427]	3.152	1.65633	1.31198e-15	1.18121e-13	yes	up	1495.1	1440.37	3309.98	2769.26	1467.73	3039.62
ENSG00000285762	AC253536.7	novel protein, AP000351.4-DDT readtrhough	3.163	1.66129	1.24521e-07	1.9648e-06	yes	up	1.32	1.49	3.14	2.89	1.405	3.015
ENSG00000165271	NOL6	nucleolar protein 6 [Source:HGNC Symbol;Acc:HGNC:19910]	3.165	1.66199	5.15348e-20	8.85347e-18	yes	up	16.25	15.46	38.4	40.56	15.855	39.48
ENSG00000283496	ZNF511-PRAP1	ZNF511-PRAP1 readthrough [Source:HGNC Symbol;Acc:HGNC:38088]	3.17	1.6645	0.00362407	0.0147193	yes	up	1.89	2.12	4.52	3.72	2.005	4.12
ENSG00000170684	ZNF296	zinc finger protein 296 [Source:HGNC Symbol;Acc:HGNC:15981]	3.179	1.6684	1.64709e-11	6.63407e-10	yes	up	13.37	10.28	24.66	25.91	11.825	25.285
ENSG00000189159	JPT1	Jupiter microtubule associated homolog 1 [Source:HGNC Symbol;Acc:HGNC:14569]	3.185	1.67114	5.00138e-16	4.78428e-14	yes	up	73.57	81.67	237.1	197.51	77.62	217.305
ENSG00000167470	MIDN	midnolin [Source:HGNC Symbol;Acc:HGNC:16298]	3.186	1.67171	2.79993e-13	1.6425e-11	yes	up	9.34	6.27	17.46	14.81	7.805	16.135
ENSG00000196497	IPO4	importin 4 [Source:HGNC Symbol;Acc:HGNC:19426]	3.199	1.6777	4.70678e-14	3.16973e-12	yes	up	14.91	9.42	21.19	21.16	12.165	21.175
ENSG00000277647	AC126755.5	phospholipase A2, group X (PLA2G10) pseudogene	3.203	1.67953	0.015504	0.0486987	yes	up	2.92	2.21	3.29	8.2	2.565	5.745
ENSG00000184924	PTRHD1	peptidyl-tRNA hydrolase domain containing 1 [Source:HGNC Symbol;Acc:HGNC:33782]	3.212	1.6834	5.82226e-09	1.3035e-07	yes	up	12.44	10.7	25.22	22.53	11.57	23.875
ENSG00000163002	NUP35	nucleoporin 35 [Source:HGNC Symbol;Acc:HGNC:29797]	3.216	1.68511	5.22088e-10	1.5077e-08	yes	up	7.61	11.27	17.14	25.69	9.44	21.415
ENSG00000117228	GBP1	guanylate binding protein 1 [Source:HGNC Symbol;Acc:HGNC:4182]	3.233	1.69266	3.097e-14	2.1872e-12	yes	up	7.66	9.44	15.01	18.78	8.55	16.895
ENSG00000271754	AL355802.2	novel transcript, antisense to POLR1C	3.236	1.69412	0.0073378	0.0264784	yes	up	4.87	3.88	9.17	8.1	4.375	8.635
ENSG00000132481	AC087289.1	tripartite motif containing 47 [Source:NCBI gene;Acc:91107]	3.243	1.6972	6.29981e-15	5.1992e-13	yes	up	40.47	32.7	83.93	72.78	36.585	78.355
ENSG00000161960	EIF4A1	eukaryotic translation initiation factor 4A1 [Source:HGNC Symbol;Acc:HGNC:3282]	3.244	1.6978	1.52689e-22	3.6724e-20	yes	up	351.75	348.44	750.27	803.79	350.095	777.03
ENSG00000147383	NSDHL	NAD(P) dependent steroid dehydrogenase-like [Source:HGNC Symbol;Acc:HGNC:13398]	3.246	1.6988	2.70562e-12	1.30896e-10	yes	up	8.99	8.68	18.67	21.12	8.835	19.895
ENSG00000141086	CTRL	chymotrypsin like [Source:HGNC Symbol;Acc:HGNC:2524]	3.249	1.69981	0.000558911	0.00307712	yes	up	2.42	1.62	4.23	4.95	2.02	4.59
ENSG00000117450	PRDX1	peroxiredoxin 1 [Source:HGNC Symbol;Acc:HGNC:9352]	3.252	1.70137	1.92499e-18	2.59272e-16	yes	up	267.63	279.41	602.19	566.43	273.52	584.31
ENSG00000126787	DLGAP5	DLG associated protein 5 [Source:HGNC Symbol;Acc:HGNC:16864]	3.255	1.70244	6.9567e-18	8.42751e-16	yes	up	13.24	13.93	24.64	35.12	13.585	29.88
ENSG00000115539	PDCL3	phosducin like 3 [Source:HGNC Symbol;Acc:HGNC:28860]	3.262	1.70572	3.76906e-11	1.39158e-09	yes	up	18.41	17.49	39.76	36.66	17.95	38.21
ENSG00000204220	PFDN6	prefoldin subunit 6 [Source:HGNC Symbol;Acc:HGNC:4926]	3.267	1.70817	1.64943e-13	9.88248e-12	yes	up	108.48	105.08	233.72	204.06	106.78	218.89
ENSG00000183617	MRPL54	mitochondrial ribosomal protein L54 [Source:HGNC Symbol;Acc:HGNC:16685]	3.271	1.70981	2.34394e-11	9.13485e-10	yes	up	64.44	75.76	156.43	131.52	70.1	143.975
ENSG00000160214	RRP1	ribosomal RNA processing 1 [Source:HGNC Symbol;Acc:HGNC:18785]	3.273	1.71052	4.7479e-18	5.99804e-16	yes	up	37.25	35.75	84.71	76.48	36.5	80.595
ENSG00000179598	PLD6	phospholipase D family member 6 [Source:HGNC Symbol;Acc:HGNC:30447]	3.277	1.71248	1.41184e-12	7.22484e-11	yes	up	6.99	6.12	14.36	14.74	6.555	14.55
ENSG00000139351	SYCP3	synaptonemal complex protein 3 [Source:HGNC Symbol;Acc:HGNC:18130]	3.277	1.71258	1.28865e-15	1.16644e-13	yes	up	30.17	32.19	73.98	68.92	31.18	71.45
ENSG00000123064	DDX54	DEAD-box helicase 54 [Source:HGNC Symbol;Acc:HGNC:20084]	3.279	1.71337	1.97221e-17	2.24353e-15	yes	up	12.93	19.94	45.55	42.78	16.435	44.165
ENSG00000108826	MRPL27	mitochondrial ribosomal protein L27 [Source:HGNC Symbol;Acc:HGNC:14483]	3.288	1.71722	3.64343e-11	1.35112e-09	yes	up	40.36	32.19	88.92	76.28	36.275	82.6
ENSG00000263235	AC006111.2	novel transcript, sense overlapping TRAP1	3.292	1.71896	0.00628703	0.0231908	yes	up	1.92	1.18	3.57	2.97	1.55	3.27
ENSG00000100504	PYGL	glycogen phosphorylase L [Source:HGNC Symbol;Acc:HGNC:9725]	3.292	1.71897	0.0159587	0.0497741	yes	up	1.11	0.6	0.94	1.06	0.855	1
ENSG00000114767	RRP9	ribosomal RNA processing 9, U3 small nucleolar RNA binding protein [Source:HGNC Symbol;Acc:HGNC:16829]	3.296	1.72065	8.00259e-13	4.27719e-11	yes	up	22.49	21.39	52.51	43.34	21.94	47.925
ENSG00000100029	PES1	pescadillo ribosomal biogenesis factor 1 [Source:HGNC Symbol;Acc:HGNC:8848]	3.305	1.72481	6.36171e-18	7.93375e-16	yes	up	47.87	45.7	105.47	96.04	46.785	100.755
ENSG00000117877	CD3EAP	CD3e molecule associated protein [Source:HGNC Symbol;Acc:HGNC:24219]	3.316	1.72938	1.00552e-15	9.20047e-14	yes	up	11.44	9.01	23.42	26.71	10.225	25.065
ENSG00000120694	HSPH1	heat shock protein family H (Hsp110) member 1 [Source:HGNC Symbol;Acc:HGNC:16969]	3.319	1.73079	1.39588e-19	2.25972e-17	yes	up	18.34	20.84	45.59	59.36	19.59	52.475
ENSG00000178896	EXOSC4	exosome component 4 [Source:HGNC Symbol;Acc:HGNC:18189]	3.327	1.73421	1.34014e-10	4.42403e-09	yes	up	26.37	22.59	56.3	48.32	24.48	52.31
ENSG00000132768	DPH2	DPH2 homolog [Source:HGNC Symbol;Acc:HGNC:3004]	3.333	1.73691	8.7744e-20	1.47726e-17	yes	up	36.99	34.09	69.06	84.94	35.54	77
ENSG00000263413	MIR4538	microRNA 4538 [Source:HGNC Symbol;Acc:HGNC:41664]	3.357	1.7472	5.90051e-16	5.54977e-14	yes	up	71.27	83.72	168.4	170.41	77.495	169.405
ENSG00000017483	SLC38A5	solute carrier family 38 member 5 [Source:HGNC Symbol;Acc:HGNC:18070]	3.366	1.75118	5.39439e-21	1.03204e-18	yes	up	105.94	108.28	243.29	244.13	107.11	243.71
ENSG00000137193	PIM1	Pim-1 proto-oncogene, serine/threonine kinase [Source:HGNC Symbol;Acc:HGNC:8986]	3.367	1.75165	4.65474e-22	1.0449e-19	yes	up	46.58	40.64	87.51	105.08	43.61	96.295
ENSG00000132382	MYBBP1A	MYB binding protein 1a [Source:HGNC Symbol;Acc:HGNC:7546]	3.374	1.75447	4.16349e-23	1.14912e-20	yes	up	46.23	49.64	112.86	112.81	47.935	112.835
ENSG00000274605	AL355338.1	novel transcript	3.378	1.75598	0.00364523	0.0147775	yes	up	1.56	2.74	5.34	4.06	2.15	4.7
ENSG00000143321	HDGF	heparin binding growth factor [Source:HGNC Symbol;Acc:HGNC:4856]	3.381	1.7576	3.66658e-23	1.02884e-20	yes	up	195.86	202.97	439.69	444.69	199.415	442.19
ENSG00000143851	PTPN7	protein tyrosine phosphatase, non-receptor type 7 [Source:HGNC Symbol;Acc:HGNC:9659]	3.384	1.75857	5.89697e-23	1.55127e-20	yes	up	42.25	39.04	98.71	125.22	40.645	111.965
ENSG00000106211	HSPB1	heat shock protein family B (small) member 1 [Source:HGNC Symbol;Acc:HGNC:5246]	3.385	1.75932	1.38092e-14	1.05158e-12	yes	up	36.44	35.74	88.78	87.87	36.09	88.325
ENSG00000142178	SIK1	salt inducible kinase 1 [Source:HGNC Symbol;Acc:HGNC:11142]	3.396	1.764	8.78993e-19	1.23323e-16	yes	up	6.21	7.35	15.97	25.71	6.78	20.84
ENSG00000179041	RRS1	ribosome biogenesis regulator homolog [Source:HGNC Symbol;Acc:HGNC:17083]	3.401	1.76585	1.61607e-17	1.86357e-15	yes	up	24.12	21.17	50.57	53.16	22.645	51.865
ENSG00000101447	FAM83D	family with sequence similarity 83 member D [Source:HGNC Symbol;Acc:HGNC:16122]	3.402	1.76642	7.38965e-15	6.01025e-13	yes	up	6.59	6.06	13.66	15.76	6.325	14.71
ENSG00000258017	AC011603.2	novel transcript, antisense to TUBA1B	3.419	1.77371	5.95735e-22	1.30257e-19	yes	up	82.65	88.37	158.21	232.92	85.51	195.565
ENSG00000161981	SNRNP25	small nuclear ribonucleoprotein U11/U12 subunit 25 [Source:HGNC Symbol;Acc:HGNC:14161]	3.425	1.77628	1.02697e-14	8.16524e-13	yes	up	37.77	41.01	99.69	90.24	39.39	94.965
ENSG00000155115	GTF3C6	general transcription factor IIIC subunit 6 [Source:HGNC Symbol;Acc:HGNC:20872]	3.43	1.77815	5.9541e-12	2.65194e-10	yes	up	26.54	28.86	64.37	58.49	27.7	61.43
ENSG00000213693	SEC14L1P1	SEC14 like 1 pseudogene 1 [Source:HGNC Symbol;Acc:HGNC:44189]	3.432	1.77893	0.00183952	0.00834774	yes	up	0.63	0.86	1.26	2.3	0.745	1.78
ENSG00000254986	DPP3	dipeptidyl peptidase 3 [Source:HGNC Symbol;Acc:HGNC:3008]	3.445	1.7844	1.29145e-18	1.76771e-16	yes	up	23.62	23.91	58.92	56.3	23.765	57.61
ENSG00000203760	CENPW	centromere protein W [Source:HGNC Symbol;Acc:HGNC:21488]	3.446	1.78501	5.06748e-10	1.46844e-08	yes	up	24.54	26.36	62.57	50.72	25.45	56.645
ENSG00000100591	AHSA1	activator of HSP90 ATPase activity 1 [Source:HGNC Symbol;Acc:HGNC:1189]	3.46	1.79097	8.11614e-21	1.51826e-18	yes	up	67.25	72.83	151.07	159.18	70.04	155.125
ENSG00000186603	HPDL	4-hydroxyphenylpyruvate dioxygenase like [Source:HGNC Symbol;Acc:HGNC:28242]	3.46	1.79097	1.08339e-07	1.7388e-06	yes	up	3.92	4.3	10.28	8.6	4.11	9.44
ENSG00000145358	DDIT4L	DNA damage inducible transcript 4 like [Source:HGNC Symbol;Acc:HGNC:30555]	3.468	1.79402	0.000162355	0.00107487	yes	up	0.73	1.05	1.98	2.23	0.89	2.105
ENSG00000266469	AC005288.1	novel transcript, antisense to MED1 & FBXL20	3.473	1.79637	0.00205974	0.00921303	yes	up	3.26	2.6	8.47	4.19	2.93	6.33
ENSG00000277791	PSMB3	proteasome subunit beta 3 [Source:HGNC Symbol;Acc:HGNC:9540]	3.484	1.80068	3.69209e-16	3.61396e-14	yes	up	150.83	134.41	349.28	300.7	142.62	324.99
ENSG00000275993	SIK1B	salt inducible kinase 1B (putative) [Source:HGNC Symbol;Acc:HGNC:52389]	3.484	1.80081	3.00691e-12	1.44641e-10	yes	up	3.65	3.09	5.97	10.23	3.37	8.1
ENSG00000276529	AP001505.1	novel transcript	3.486	1.80158	0.00126681	0.00616788	yes	up	8.13	12.2	24.38	16.9	10.165	20.64
ENSG00000137965	IFI44	interferon induced protein 44 [Source:HGNC Symbol;Acc:HGNC:16938]	3.511	1.81175	0.00425337	0.016798	yes	up	0.79	1.38	2.74	2.8	1.085	2.77
ENSG00000168653	NDUFS5	NADH:ubiquinone oxidoreductase subunit S5 [Source:HGNC Symbol;Acc:HGNC:7712]	3.513	1.81264	1.43224e-16	1.47933e-14	yes	up	233.47	230.8	532.82	483.15	232.135	507.985
ENSG00000119705	SLIRP	SRA stem-loop interacting RNA binding protein [Source:HGNC Symbol;Acc:HGNC:20495]	3.52	1.81557	2.36001e-07	3.52556e-06	yes	up	46.71	50.12	120.01	86.08	48.415	103.045
ENSG00000075624	ACTB	actin beta [Source:HGNC Symbol;Acc:HGNC:132]	3.523	1.81674	1.73792e-26	6.3608e-24	yes	up	934.76	876.07	2075.96	2230.45	905.415	2153.2
ENSG00000239672	NME1	NME/NM23 nucleoside diphosphate kinase 1 [Source:HGNC Symbol;Acc:HGNC:7849]	3.526	1.81805	7.5895e-18	9.12691e-16	yes	up	139.14	133.67	336.43	293.44	136.405	314.935
ENSG00000115946	PNO1	partner of NOB1 homolog [Source:HGNC Symbol;Acc:HGNC:32790]	3.545	1.8258	2.83987e-16	2.81247e-14	yes	up	9.34	11.15	25.56	25.33	10.245	25.445
ENSG00000160818	GPATCH4	G-patch domain containing 4 [Source:HGNC Symbol;Acc:HGNC:25982]	3.554	1.82956	8.25814e-24	2.48275e-21	yes	up	41.13	41.79	94.2	109.01	41.46	101.605
ENSG00000177700	POLR2L	RNA polymerase II subunit L [Source:HGNC Symbol;Acc:HGNC:9199]	3.557	1.83047	3.53043e-15	3.01931e-13	yes	up	100.71	89.73	247.88	198.22	95.22	223.05
ENSG00000097021	ACOT7	acyl-CoA thioesterase 7 [Source:HGNC Symbol;Acc:HGNC:24157]	3.557	1.83061	1.48808e-15	1.32557e-13	yes	up	26.67	27.34	69.4	57.96	27.005	63.68
ENSG00000262454	MIR193BHG	MIR193B host gene [Source:HGNC Symbol;Acc:HGNC:51945]	3.558	1.83098	0.0156967	0.0492032	yes	up	0.24	0.82	0.55	0.49	0.53	0.52
ENSG00000167085	PHB	prohibitin [Source:HGNC Symbol;Acc:HGNC:8912]	3.561	1.83223	9.33814e-18	1.10716e-15	yes	up	72.39	75.07	210.01	150.9	73.73	180.455
ENSG00000273311	DGCR11	DiGeorge syndrome critical region gene 11 [Source:HGNC Symbol;Acc:HGNC:17226]	3.562	1.83268	0.0039882	0.0159225	yes	up	0.58	0.49	1.2	1.38	0.535	1.29
ENSG00000169627	BOLA2B	bolA family member 2B [Source:HGNC Symbol;Acc:HGNC:32479]	3.563	1.83293	2.23876e-10	7.04518e-09	yes	up	187.68	170.52	397.32	346.82	179.1	372.07
ENSG00000127533	F2RL3	F2R like thrombin or trypsin receptor 3 [Source:HGNC Symbol;Acc:HGNC:3540]	3.568	1.8352	0.000171644	0.00112838	yes	up	0.53	0.77	1.41	1.44	0.65	1.425
ENSG00000130164	LDLR	low density lipoprotein receptor [Source:HGNC Symbol;Acc:HGNC:6547]	3.568	1.83527	3.7372e-18	4.80301e-16	yes	up	6.76	5.74	11.43	18.14	6.25	14.785
ENSG00000120129	DUSP1	dual specificity phosphatase 1 [Source:HGNC Symbol;Acc:HGNC:3064]	3.578	1.83923	7.00965e-13	3.78252e-11	yes	up	6.36	7.25	16.64	16.3	6.805	16.47
ENSG00000167703	SLC43A2	solute carrier family 43 member 2 [Source:HGNC Symbol;Acc:HGNC:23087]	3.578	1.83931	5.97369e-07	7.96303e-06	yes	up	0.84	2.04	3.72	3.55	1.44	3.635
ENSG00000261553	AL137782.1	novel transcript	3.585	1.84179	0.000689838	0.00369288	yes	up	0.77	2.56	3.16	4.5	1.665	3.83
ENSG00000213337	ANKRD39	ankyrin repeat domain 39 [Source:HGNC Symbol;Acc:HGNC:28640]	3.588	1.84306	1.12452e-19	1.85612e-17	yes	up	30.08	31.25	97.63	91.39	30.665	94.51
ENSG00000176387	HSD11B2	hydroxysteroid 11-beta dehydrogenase 2 [Source:HGNC Symbol;Acc:HGNC:5209]	3.597	1.84689	0.00857307	0.0300277	yes	up	2.38	0.7	0.98	12.19	1.54	6.585
ENSG00000213221	DNLZ	DNL-type zinc finger [Source:HGNC Symbol;Acc:HGNC:33879]	3.603	1.84916	9.06292e-05	0.000652344	yes	up	1.03	1.13	3.38	1.7	1.08	2.54
ENSG00000140859	KIFC3	kinesin family member C3 [Source:HGNC Symbol;Acc:HGNC:6326]	3.609	1.85158	7.42568e-09	1.62785e-07	yes	up	3.87	2.67	8.86	8.88	3.27	8.87
ENSG00000198695	MT-ND6	mitochondrially encoded NADH:ubiquinone oxidoreductase core subunit 6 [Source:HGNC Symbol;Acc:HGNC:7462]	3.61	1.85218	1.73504e-15	1.52142e-13	yes	up	1615.57	1688.97	4962.25	3006.26	1652.27	3984.26
ENSG00000171388	APLN	apelin [Source:HGNC Symbol;Acc:HGNC:16665]	3.624	1.85774	0.000964597	0.0049093	yes	up	0.45	0.45	1.05	1.18	0.45	1.115
ENSG00000112081	SRSF3	serine and arginine rich splicing factor 3 [Source:HGNC Symbol;Acc:HGNC:10785]	3.63	1.85981	5.36395e-29	2.31557e-26	yes	up	128.62	136.48	340.27	363.07	132.55	351.67
ENSG00000187634	SAMD11	sterile alpha motif domain containing 11 [Source:HGNC Symbol;Acc:HGNC:28706]	3.64	1.86408	0.000351909	0.00207748	yes	up	1.52	1.54	4.98	2.19	1.53	3.585
ENSG00000248527	MTATP6P1	MT-ATP6 pseudogene 1 [Source:HGNC Symbol;Acc:HGNC:44575]	3.65	1.86802	6.36218e-15	5.22506e-13	yes	up	377.41	398.9	1027.62	757.44	388.155	892.53
ENSG00000214026	MRPL23	mitochondrial ribosomal protein L23 [Source:HGNC Symbol;Acc:HGNC:10322]	3.663	1.8729	3.53293e-15	3.01931e-13	yes	up	56.58	56.81	139.47	125.48	56.695	132.475
ENSG00000214025	ATP5PBP4	ATP synthase peripheral stalk-membrane subunit b pseudogene 4 [Source:HGNC Symbol;Acc:HGNC:39745]	3.667	1.87465	0.00433156	0.0170269	yes	up	1.08	1.27	2.12	3.68	1.175	2.9
ENSG00000114315	HES1	hes family bHLH transcription factor 1 [Source:HGNC Symbol;Acc:HGNC:5192]	3.669	1.87519	6.64628e-05	0.000497098	yes	up	1.41	2.13	4.53	3.89	1.77	4.21
ENSG00000267801	AC087289.6	novel transcript, antisense to TRIM47	3.676	1.878	1.38271e-06	1.67357e-05	yes	up	1.48	0.94	2.8	3.26	1.21	3.03
ENSG00000279753	AC011558.1	TEC	3.688	1.88265	0.00168981	0.00778164	yes	up	18.86	23.86	54.47	28.23	21.36	41.35
ENSG00000280206	AC026401.3	novel transcript	3.693	1.88467	4.63407e-06	4.84592e-05	yes	up	5.74	4.93	14.26	11.13	5.335	12.695
ENSG00000130204	AC011481.1	translocase of outer mitochondrial membrane 40 [Source:NCBI gene;Acc:10452]	3.711	1.89184	3.28445e-19	4.93724e-17	yes	up	40.81	40.51	103.12	95.66	40.66	99.39
ENSG00000167775	CD320	CD320 molecule [Source:HGNC Symbol;Acc:HGNC:16692]	3.712	1.89207	7.16533e-20	1.21854e-17	yes	up	140.76	139.78	375.96	317.79	140.27	346.875
ENSG00000123136	DDX39A	DExD-box helicase 39A [Source:HGNC Symbol;Acc:HGNC:17821]	3.726	1.89773	4.04962e-21	8.02111e-19	yes	up	106.41	102.65	254.21	236.74	104.53	245.475
ENSG00000116133	DHCR24	24-dehydrocholesterol reductase [Source:HGNC Symbol;Acc:HGNC:2859]	3.735	1.9013	5.00505e-24	1.53209e-21	yes	up	9.9	9.64	21.99	28.4	9.77	25.195
ENSG00000159199	ATP5MC1	ATP synthase membrane subunit c locus 1 [Source:HGNC Symbol;Acc:HGNC:841]	3.736	1.90167	1.85068e-17	2.1196e-15	yes	up	139.3	167.01	411.61	336.56	153.155	374.085
ENSG00000147804	SLC39A4	solute carrier family 39 member 4 [Source:HGNC Symbol;Acc:HGNC:17129]	3.749	1.90639	3.61524e-11	1.34363e-09	yes	up	20.11	25.35	62.1	52.49	22.73	57.295
ENSG00000072110	ACTN1	actinin alpha 1 [Source:HGNC Symbol;Acc:HGNC:163]	3.75	1.90695	0.000159901	0.00106267	yes	up	0.76	0.63	1.28	1.5	0.695	1.39
ENSG00000118777	ABCG2	ATP binding cassette subfamily G member 2 (Junior blood group) [Source:HGNC Symbol;Acc:HGNC:74]	3.769	1.91421	0.0130456	0.0422458	yes	up	0.25	0.21	0.56	0.45	0.23	0.505
ENSG00000184012	TMPRSS2	transmembrane serine protease 2 [Source:HGNC Symbol;Acc:HGNC:11876]	3.771	1.915	9.4738e-05	0.00067793	yes	up	1.86	0.78	2.78	2.02	1.32	2.4
ENSG00000121101	TEX14	testis expressed 14, intercellular bridge forming factor [Source:HGNC Symbol;Acc:HGNC:11737]	3.779	1.91804	0.00027502	0.00168189	yes	up	0.42	0.31	1.26	1.02	0.365	1.14
ENSG00000181291	TMEM132E	transmembrane protein 132E [Source:HGNC Symbol;Acc:HGNC:26991]	3.783	1.91942	7.49273e-05	0.00055231	yes	up	0.7	1.08	1.56	0.96	0.89	1.26
ENSG00000117318	ID3	inhibitor of DNA binding 3, HLH protein [Source:HGNC Symbol;Acc:HGNC:5362]	3.798	1.92525	1.55452e-14	1.16319e-12	yes	up	25	23.56	64.16	56.32	24.28	60.24
ENSG00000128011	LRFN1	leucine rich repeat and fibronectin type III domain containing 1 [Source:HGNC Symbol;Acc:HGNC:29290]	3.8	1.92584	0.00283667	0.0120146	yes	up	0.25	0.39	0.78	0.85	0.32	0.815
ENSG00000123810	B9D2	B9 domain containing 2 [Source:HGNC Symbol;Acc:HGNC:28636]	3.802	1.92659	7.97276e-06	7.81312e-05	yes	up	3.95	3.78	9.88	9.85	3.865	9.865
ENSG00000228649	SNHG26	small nucleolar RNA host gene 26 [Source:HGNC Symbol;Acc:HGNC:53131]	3.81	1.92975	0.00438333	0.0171863	yes	up	1.73	1.37	3.09	3.38	1.55	3.235
ENSG00000259522	AL136295.4	novel transcript	3.822	1.93424	0.00215798	0.00958619	yes	up	0.36	0.39	0.52	1.49	0.375	1.005
ENSG00000140691	ARMC5	armadillo repeat containing 5 [Source:HGNC Symbol;Acc:HGNC:25781]	3.827	1.93608	3.1049e-14	2.1872e-12	yes	up	5.69	4.45	12.88	12.43	5.07	12.655
ENSG00000117395	EBNA1BP2	EBNA1 binding protein 2 [Source:HGNC Symbol;Acc:HGNC:15531]	3.841	1.94155	8.55265e-22	1.77768e-19	yes	up	54.02	49.13	128.62	127.65	51.575	128.135
ENSG00000226800	CACTIN-AS1	CACTIN antisense RNA 1 [Source:HGNC Symbol;Acc:HGNC:31391]	3.848	1.94404	0.000321923	0.00192399	yes	up	0.91	0.8	2	2.48	0.855	2.24
ENSG00000230002	ALMS1-IT1	ALMS1 intronic transcript 1 [Source:HGNC Symbol;Acc:HGNC:41305]	3.861	1.94908	0.00234271	0.0102687	yes	up	0.58	0.48	1.21	1.59	0.53	1.4
ENSG00000188229	TUBB4B	tubulin beta 4B class IVb [Source:HGNC Symbol;Acc:HGNC:20771]	3.908	1.96661	1.82834e-25	6.28202e-23	yes	up	153.95	147.95	403.66	385.35	150.95	394.505
ENSG00000105248	YJU2	YJU2 splicing factor homolog [Source:HGNC Symbol;Acc:HGNC:25518]	3.909	1.96674	7.91885e-15	6.4097e-13	yes	up	15.8	13.91	41.67	35.23	14.855	38.45
ENSG00000095596	CYP26A1	cytochrome P450 family 26 subfamily A member 1 [Source:HGNC Symbol;Acc:HGNC:2603]	3.915	1.969	3.40021e-24	1.06011e-21	yes	up	48.6	46.17	116.07	124.37	47.385	120.22
ENSG00000228253	MT-ATP8	mitochondrially encoded ATP synthase membrane subunit 8 [Source:HGNC Symbol;Acc:HGNC:7415]	3.923	1.9719	1.01025e-17	1.18941e-15	yes	up	17969	18896.6	33868.1	37738.1	18432.8	35803.1
ENSG00000127325	BEST3	bestrophin 3 [Source:HGNC Symbol;Acc:HGNC:17105]	3.923	1.97196	2.13095e-10	6.74375e-09	yes	up	2.68	1.77	7.35	7.82	2.225	7.585
ENSG00000164611	PTTG1	pituitary tumor-transforming 1 [Source:HGNC Symbol;Acc:HGNC:9690]	3.943	1.9792	9.1812e-23	2.37807e-20	yes	up	99.82	86.93	232.81	244.82	93.375	238.815
ENSG00000145494	NDUFS6	NADH:ubiquinone oxidoreductase subunit S6 [Source:HGNC Symbol;Acc:HGNC:7713]	3.954	1.98329	2.63905e-19	4.11398e-17	yes	up	68.6	53.63	162.8	135.81	61.115	149.305
ENSG00000115541	HSPE1	heat shock protein family E (Hsp10) member 1 [Source:HGNC Symbol;Acc:HGNC:5269]	3.987	1.99526	1.17978e-19	1.92843e-17	yes	up	410.88	445.35	1121.65	974.12	428.115	1047.88
ENSG00000053372	MRTO4	MRT4 homolog, ribosome maturation factor [Source:HGNC Symbol;Acc:HGNC:18477]	3.989	1.99602	3.31824e-22	7.75916e-20	yes	up	23.41	20.26	58.48	56.36	21.835	57.42
ENSG00000259952	AC009133.2	novel transcript, antisense to MAZ	4.005	2.00167	4.4515e-09	1.02525e-07	yes	up	13.46	18.37	35.68	45.81	15.915	40.745
ENSG00000123975	CKS2	CDC28 protein kinase regulatory subunit 2 [Source:HGNC Symbol;Acc:HGNC:2000]	4.018	2.00645	5.08184e-20	8.82039e-18	yes	up	106.45	117.74	293.65	276.61	112.095	285.13
ENSG00000141994	DUS3L	dihydrouridine synthase 3 like [Source:HGNC Symbol;Acc:HGNC:26920]	4.018	2.00659	4.77392e-18	5.99804e-16	yes	up	19.18	19.58	54.84	53.99	19.38	54.415
ENSG00000135451	TROAP	trophinin associated protein [Source:HGNC Symbol;Acc:HGNC:12327]	4.02	2.0071	2.32575e-20	4.12172e-18	yes	up	18.71	17.2	66.49	55.57	17.955	61.03
ENSG00000048162	NOP16	NOP16 nucleolar protein [Source:HGNC Symbol;Acc:HGNC:26934]	4.029	2.01026	6.77804e-21	1.28219e-18	yes	up	39.7	43.02	113.01	110.72	41.36	111.865
ENSG00000110328	GALNT18	polypeptide N-acetylgalactosaminyltransferase 18 [Source:HGNC Symbol;Acc:HGNC:30488]	4.037	2.01331	3.4161e-08	6.28563e-07	yes	up	1.33	2.22	4.53	5.27	1.775	4.9
ENSG00000165238	WNK2	WNK lysine deficient protein kinase 2 [Source:HGNC Symbol;Acc:HGNC:14542]	4.05	2.01776	7.48713e-16	6.96428e-14	yes	up	3.9	4.28	10.64	11.7	4.09	11.17
ENSG00000163170	BOLA3	bolA family member 3 [Source:HGNC Symbol;Acc:HGNC:24415]	4.091	2.03256	1.17053e-11	4.89009e-10	yes	up	53.58	46.71	142.07	105.32	50.145	123.695
ENSG00000250917	AL035458.2	novel transcript, overlapping AHCY	4.095	2.03374	0.00708101	0.0257208	yes	up	0.7	0.31	1.4	1.37	0.505	1.385
ENSG00000164687	FABP5	fatty acid binding protein 5 [Source:HGNC Symbol;Acc:HGNC:3560]	4.145	2.05138	1.84134e-24	5.84921e-22	yes	up	168.25	173	462.07	447.76	170.625	454.915
ENSG00000112984	KIF20A	kinesin family member 20A [Source:HGNC Symbol;Acc:HGNC:9787]	4.163	2.05753	4.1942e-22	9.67309e-20	yes	up	6.95	7.35	17.15	24.99	7.15	21.07
ENSG00000244563	AC006011.1	ribosomal protein S26 (RPS26) pseudogene	4.163	2.05765	0.000962984	0.00490553	yes	up	18.61	8.67	31.71	29.75	13.64	30.73
ENSG00000141574	SECTM1	secreted and transmembrane 1 [Source:HGNC Symbol;Acc:HGNC:10707]	4.183	2.06447	2.20087e-10	6.93891e-09	yes	up	4.65	6.18	18.82	16.66	5.415	17.74
ENSG00000234964	FABP5P7	fatty acid binding protein 5 pseudogene 7 [Source:HGNC Symbol;Acc:HGNC:31070]	4.202	2.07098	2.8488e-11	1.08602e-09	yes	up	48.49	39.08	103.12	111.24	43.785	107.18
ENSG00000260005	AC027601.1	novel transcript, antisense to C17orf56	4.207	2.07264	1.98176e-05	0.000173324	yes	up	0.42	0.38	1.12	1.18	0.4	1.15
ENSG00000279191	AC068491.4	TEC	4.23	2.0805	0.00348408	0.0142235	yes	up	0.23	0.24	0.66	0.69	0.235	0.675
ENSG00000142507	PSMB6	proteasome subunit beta 6 [Source:HGNC Symbol;Acc:HGNC:9543]	4.275	2.09587	2.81702e-22	6.67991e-20	yes	up	109.65	106.62	316.66	276.97	108.135	296.815
ENSG00000259112	NDUFC2-KCTD14	NDUFC2-KCTD14 readthrough [Source:HGNC Symbol;Acc:HGNC:42956]	4.288	2.10035	4.1614e-05	0.000330322	yes	up	3.45	5.43	12.82	11.07	4.44	11.945
ENSG00000183684	ALYREF	Aly/REF export factor [Source:HGNC Symbol;Acc:HGNC:19071]	4.295	2.10275	1.06801e-22	2.72441e-20	yes	up	87.99	61.17	195.2	181.9	74.58	188.55
ENSG00000279738	AL022311.1	novel transcript, sense overlapping to EIF3L	4.296	2.10314	2.0016e-05	0.000174968	yes	up	0.09	0.08	0.22	0.27	0.085	0.245
ENSG00000219102	HNRNPA3P12	heterogeneous nuclear ribonucleoprotein A3 pseudogene 12 [Source:HGNC Symbol;Acc:HGNC:48758]	4.316	2.10959	0.00402335	0.0160362	yes	up	0.45	1.59	2.26	3.8	1.02	3.03
ENSG00000273156	AC124016.2	novel transcript	4.321	2.11135	0.000635497	0.00344359	yes	up	0.61	1.08	3.24	1.47	0.845	2.355
ENSG00000116649	SRM	spermidine synthase [Source:HGNC Symbol;Acc:HGNC:11296]	4.374	2.12891	5.34023e-23	1.42711e-20	yes	up	60.71	54.42	184.79	159.07	57.565	171.93
ENSG00000265206	AC004687.1	novel transcript, MIR142 host	4.382	2.13153	1.55886e-19	2.49951e-17	yes	up	62.67	71.07	109.72	87.82	66.87	98.77
ENSG00000218537	MIF-AS1	MIF antisense RNA 1 [Source:HGNC Symbol;Acc:HGNC:27669]	4.401	2.13771	0.00719467	0.0260493	yes	up	0.53	1.09	1.64	1.72	0.81	1.68
ENSG00000215417	MIR17HG	miR-17-92a-1 cluster host gene [Source:HGNC Symbol;Acc:HGNC:23564]	4.403	2.13853	2.82258e-07	4.12509e-06	yes	up	1.73	1.75	5.65	7.81	1.74	6.73
ENSG00000185028	LRRC14B	leucine rich repeat containing 14B [Source:HGNC Symbol;Acc:HGNC:37268]	4.421	2.14421	7.23103e-12	3.16212e-10	yes	up	2.72	2.01	6.95	7.3	2.365	7.125
ENSG00000284041	AC073111.3	novel protein, identical to ZNF775	4.449	2.15346	0.000868873	0.0044831	yes	up	0.53	0.83	1.58	3.61	0.68	2.595
ENSG00000179431	FJX1	four-jointed box kinase 1 [Source:HGNC Symbol;Acc:HGNC:17166]	4.46	2.15719	2.69698e-10	8.32127e-09	yes	up	1.96	2.15	6.68	6.07	2.055	6.375
ENSG00000232445	AC006329.1	novel transcript	4.466	2.15905	0.0009061	0.00465662	yes	up	1.83	2.17	5.59	5.98	2	5.785
ENSG00000277030	MIR8071-2	microRNA 8071-2 [Source:HGNC Symbol;Acc:HGNC:49958]	4.48	2.16346	3.66373e-14	2.51766e-12	yes	up	8.12	12.54	29.76	27.56	10.33	28.66
ENSG00000264577	AC010761.2	novel transcript, antisense to RPL23A	4.501	2.17014	7.82061e-10	2.1271e-08	yes	up	2.87	3.71	11.93	10.65	3.29	11.29
ENSG00000136929	HEMGN	hemogen [Source:HGNC Symbol;Acc:HGNC:17509]	4.527	2.17864	6.30046e-19	9.38712e-17	yes	up	5.28	5.43	16.21	17.58	5.355	16.895
ENSG00000187193	MT1X	metallothionein 1X [Source:HGNC Symbol;Acc:HGNC:7405]	4.528	2.17876	0.00528759	0.0200635	yes	up	7.17	2.28	10.39	14.35	4.725	12.37
ENSG00000158050	DUSP2	dual specificity phosphatase 2 [Source:HGNC Symbol;Acc:HGNC:3068]	4.613	2.20559	5.117e-09	1.16262e-07	yes	up	2.7	4.22	12.42	9.51	3.46	10.965
ENSG00000167553	TUBA1C	tubulin alpha 1c [Source:HGNC Symbol;Acc:HGNC:20768]	4.622	2.20851	9.22011e-31	5.17433e-28	yes	up	136.26	133.49	407.19	442.06	134.875	424.625
ENSG00000116455	WDR77	WD repeat domain 77 [Source:HGNC Symbol;Acc:HGNC:29652]	4.632	2.21172	9.04955e-20	1.5085e-17	yes	up	5.4	6.22	19.37	19.8	5.81	19.585
ENSG00000118162	KPTN	kaptin, actin binding protein [Source:HGNC Symbol;Acc:HGNC:6404]	4.674	2.22459	8.77044e-06	8.52043e-05	yes	up	0.99	3.22	4.06	4.16	2.105	4.11
ENSG00000285043	AC093512.2	Homo sapiens uncharaterized LOC112694756 (LOC112694756), transcript variant 1, mRNA. [Source:RefSeq mRNA;Acc:NM_001365304]	4.681	2.22682	1.34204e-33	8.85859e-31	yes	up	26.17	23.83	70.35	78.35	25	74.35
ENSG00000182481	KPNA2	karyopherin subunit alpha 2 [Source:HGNC Symbol;Acc:HGNC:6395]	4.692	2.23015	8.10924e-39	7.18564e-36	yes	up	60.52	61.33	178.39	207.06	60.925	192.725
ENSG00000146674	IGFBP3	insulin like growth factor binding protein 3 [Source:HGNC Symbol;Acc:HGNC:5472]	4.692	2.2303	9.93361e-28	3.88935e-25	yes	up	12.12	10.9	34.65	40.18	11.51	37.415
ENSG00000175063	UBE2C	ubiquitin conjugating enzyme E2 C [Source:HGNC Symbol;Acc:HGNC:15937]	4.715	2.23736	5.40158e-28	2.20315e-25	yes	up	86.62	77.69	255.38	255.58	82.155	255.48
ENSG00000258232	AC125611.3	novel transcript, antisense to TUBA1C	4.718	2.23828	1.67933e-23	4.87468e-21	yes	up	45.15	38.64	122.08	133.32	41.895	127.7
ENSG00000279748	AC008764.9	TEC	4.737	2.24385	0.000862353	0.00445323	yes	up	0.32	0.37	0.93	1.3	0.345	1.115
ENSG00000265185	SNORD3B-1	small nucleolar RNA, C/D box 3B-1 [Source:HGNC Symbol;Acc:HGNC:10168]	4.777	2.2561	1.0696e-05	0.000101797	yes	up	3.55	3	11.28	8.43	3.275	9.855
ENSG00000187796	CARD9	caspase recruitment domain family member 9 [Source:HGNC Symbol;Acc:HGNC:16391]	4.778	2.25627	9.75403e-08	1.58665e-06	yes	up	6.75	4.63	24.21	14.77	5.69	19.49
ENSG00000263731	AC145207.5	novel transcript	4.815	2.26745	6.77145e-06	6.75602e-05	yes	up	0.76	0.7	2.86	1.78	0.73	2.32
ENSG00000132744	ACY3	aminoacylase 3 [Source:HGNC Symbol;Acc:HGNC:24104]	4.907	2.29474	0.00963942	0.0329948	yes	up	0.52	0.57	2.06	0.94	0.545	1.5
ENSG00000104835	SARS2	seryl-tRNA synthetase 2, mitochondrial [Source:HGNC Symbol;Acc:HGNC:17697]	4.925	2.30006	4.35151e-17	4.69628e-15	yes	up	8.81	7.94	22.51	24.67	8.375	23.59
ENSG00000279148	AC126474.1	TEC	4.952	2.30798	0.00438826	0.0172016	yes	up	0.56	0.43	1.5	1.78	0.495	1.64
ENSG00000286019	AC239811.1	notch 2 N-terminal like B [Source:NCBI gene;Acc:100996763]	4.969	2.31284	8.71289e-08	1.43392e-06	yes	up	6.16	2.75	17.27	11.25	4.455	14.26
ENSG00000184009	ACTG1	actin gamma 1 [Source:HGNC Symbol;Acc:HGNC:144]	4.971	2.31343	1.76708e-44	3.30561e-41	yes	up	688.3	669.31	1882.42	2588.66	678.805	2235.54
ENSG00000231864	AL807752.3	novel transcript	4.991	2.31927	0.00210145	0.00936475	yes	up	1.4	1.13	4.43	3.62	1.265	4.025
ENSG00000213430	HSPD1P1	heat shock protein family D (Hsp60) member 1 pseudogene 1 [Source:HGNC Symbol;Acc:HGNC:35133]	5.074	2.34311	0.00147587	0.00698558	yes	up	0.45	0.41	1.28	1.67	0.43	1.475
ENSG00000157570	TSPAN18	tetraspanin 18 [Source:HGNC Symbol;Acc:HGNC:20660]	5.113	2.35423	0.0115259	0.0381988	yes	up	0.3	0.12	0.26	0.69	0.21	0.475
ENSG00000105676	ARMC6	armadillo repeat containing 6 [Source:HGNC Symbol;Acc:HGNC:25049]	5.137	2.36085	6.91073e-27	2.61989e-24	yes	up	14.12	12.8	46.69	44.7	13.46	45.695
ENSG00000126895	AVPR2	arginine vasopressin receptor 2 [Source:HGNC Symbol;Acc:HGNC:897]	5.189	2.37535	0.000451222	0.00256043	yes	up	0.52	0.9	1.64	3.44	0.71	2.54
ENSG00000230701	FBXW4P1	F-box and WD repeat domain containing 4 pseudogene 1 [Source:HGNC Symbol;Acc:HGNC:13609]	5.202	2.37898	2.21594e-08	4.27349e-07	yes	up	1.08	0.96	3.07	4.2	1.02	3.635
ENSG00000181418	DDN	dendrin [Source:HGNC Symbol;Acc:HGNC:24458]	5.268	2.39714	1.18199e-16	1.23602e-14	yes	up	1.82	1.43	5.51	6.17	1.625	5.84
ENSG00000267809	NDUFV2P1	NADH:ubiquinone oxidoreductase core subunit V2 pseudogene 1 [Source:HGNC Symbol;Acc:HGNC:7718]	5.478	2.45367	0.00426122	0.0168189	yes	up	0.97	0.39	2.31	2.75	0.68	2.53
ENSG00000169439	SDC2	syndecan 2 [Source:HGNC Symbol;Acc:HGNC:10659]	5.692	2.50899	1.92169e-10	6.16257e-09	yes	up	1.03	1.01	4.18	6.24	1.02	5.21
ENSG00000137267	TUBB2A	tubulin beta 2A class IIa [Source:HGNC Symbol;Acc:HGNC:12412]	5.692	2.509	1.20086e-09	3.14916e-08	yes	up	1.5	6.31	6.6	6.15	3.905	6.375
ENSG00000187837	HIST1H1C	histone cluster 1 H1 family member c [Source:HGNC Symbol;Acc:HGNC:4716]	5.708	2.51292	4.89948e-07	6.71724e-06	yes	up	2.73	6.41	17.71	15.63	4.57	16.67
ENSG00000134057	CCNB1	cyclin B1 [Source:HGNC Symbol;Acc:HGNC:1579]	5.733	2.51934	2.5107e-43	3.84273e-40	yes	up	36.31	37.41	132.57	148.93	36.86	140.75
ENSG00000110104	CCDC86	coiled-coil domain containing 86 [Source:HGNC Symbol;Acc:HGNC:28359]	5.734	2.51965	8.58682e-40	9.03548e-37	yes	up	48.01	48.97	190.22	183.05	48.49	186.635
ENSG00000284636	AC073648.6	RNA binding protein, fox-1 homolog (C. elegans) 1 (RBFOX1) pseudogene	5.82	2.54094	0.000849595	0.00439845	yes	up	2.59	19.86	18.74	7.51	11.225	13.125
ENSG00000156234	CXCL13	C-X-C motif chemokine ligand 13 [Source:HGNC Symbol;Acc:HGNC:10639]	5.834	2.54437	3.02288e-06	3.33507e-05	yes	up	1.83	0.81	4.97	5.25	1.32	5.11
ENSG00000180828	BHLHE22	basic helix-loop-helix family member e22 [Source:HGNC Symbol;Acc:HGNC:11963]	5.855	2.54957	4.26508e-10	1.26199e-08	yes	up	0.71	0.65	2.52	2.92	0.68	2.72
ENSG00000120949	TNFRSF8	TNF receptor superfamily member 8 [Source:HGNC Symbol;Acc:HGNC:11923]	6.032	2.59272	3.37287e-06	3.65416e-05	yes	up	0.42	0.23	1.27	1.37	0.325	1.32
ENSG00000183036	PCP4	Purkinje cell protein 4 [Source:HGNC Symbol;Acc:HGNC:8742]	6.108	2.6108	1.32039e-33	8.85859e-31	yes	up	136.88	147.08	552.24	520.49	141.98	536.365
ENSG00000242338	BMS1P4	BMS1, ribosome biogenesis factor pseudogene 4 [Source:HGNC Symbol;Acc:HGNC:23652]	6.465	2.69258	0.00221925	0.0098221	yes	up	0.3	0.2	1.23	0.93	0.25	1.08
ENSG00000127831	VIL1	villin 1 [Source:HGNC Symbol;Acc:HGNC:12690]	6.507	2.70191	6.87034e-06	6.84837e-05	yes	up	0.34	0.25	1.89	0.45	0.295	1.17
ENSG00000283879	AC132825.5	mitochondrially encoded NADH dehydrogenase 6 (MT-ND6) pseudogene	6.572	2.71641	0.00115772	0.00572266	yes	up	9.11	6.33	30.11	21.07	7.72	25.59
ENSG00000138115	CYP2C8	cytochrome P450 family 2 subfamily C member 8 [Source:HGNC Symbol;Acc:HGNC:2622]	6.831	2.77216	0.0017065	0.00784691	yes	up	0.13	0.38	0.98	1.3	0.255	1.14
ENSG00000260566	AC127459.1	novel transcript	6.931	2.79301	0.000291971	0.00176948	yes	up	0.21	0.26	1.45	0.57	0.235	1.01
ENSG00000275857	AC009133.4	novel transcript, antisense to KIF22	6.936	2.79408	0.0102862	0.0347817	yes	up	1.26	0.79	7.13	1.14	1.025	4.135
ENSG00000152661	GJA1	gap junction protein alpha 1 [Source:HGNC Symbol;Acc:HGNC:4274]	6.967	2.80052	1.3893e-44	2.92379e-41	yes	up	7.81	7.56	30.99	43.9	7.685	37.445
ENSG00000144485	HES6	hes family bHLH transcription factor 6 [Source:HGNC Symbol;Acc:HGNC:18254]	7.016	2.81072	2.36552e-29	1.04805e-26	yes	up	16.52	15.87	83.35	65.62	16.195	74.485
ENSG00000179241	LDLRAD3	low density lipoprotein receptor class A domain containing 3 [Source:HGNC Symbol;Acc:HGNC:27046]	7.036	2.81469	9.77411e-05	0.00069639	yes	up	0.09	0.28	0.74	0.93	0.185	0.835
ENSG00000166851	PLK1	polo like kinase 1 [Source:HGNC Symbol;Acc:HGNC:9077]	7.121	2.83216	7.92692e-49	2.88085e-45	yes	up	24.53	22.51	107.64	108.86	23.52	108.25
ENSG00000254501	AP003068.1	novel transcript	7.152	2.83825	0.00220595	0.00976836	yes	up	1.13	1.11	4.55	5.61	1.12	5.08
ENSG00000235419	AC010149.1	novel transcript, antisense to SP100	7.246	2.85716	0.00900728	0.0312158	yes	up	32.38	23.56	113.93	67.11	27.97	90.52
ENSG00000183148	ANKRD20A2	ankyrin repeat domain 20 family member A2 [Source:HGNC Symbol;Acc:HGNC:31979]	7.329	2.87371	0.00465577	0.0180485	yes	up	0.02	0.31	0.27	0.88	0.165	0.575
ENSG00000011052	NME1-NME2	NME1-NME2 readthrough [Source:HGNC Symbol;Acc:HGNC:33531]	7.622	2.93023	6.91727e-05	0.000514396	yes	up	15.04	5.65	57.22	45.48	10.345	51.35
ENSG00000101306	MYLK2	myosin light chain kinase 2 [Source:HGNC Symbol;Acc:HGNC:16243]	7.963	2.99325	1.29813e-05	0.000120415	yes	up	0.54	0.16	2.31	1.63	0.35	1.97
ENSG00000172005	MAL	mal, T cell differentiation protein [Source:HGNC Symbol;Acc:HGNC:6817]	7.974	2.99524	0.0134198	0.0432745	yes	up	0.18	0.23	1.26	0.84	0.205	1.05
ENSG00000117399	CDC20	cell division cycle 20 [Source:HGNC Symbol;Acc:HGNC:1723]	8.14	3.02507	2.35024e-48	6.59477e-45	yes	up	16.66	17.87	96.26	93.17	17.265	94.715
ENSG00000107562	CXCL12	C-X-C motif chemokine ligand 12 [Source:HGNC Symbol;Acc:HGNC:10672]	8.17	3.03036	0.000251346	0.00156285	yes	up	0.2	0.32	1.33	0.8	0.26	1.065
ENSG00000169245	CXCL10	C-X-C motif chemokine ligand 10 [Source:HGNC Symbol;Acc:HGNC:10637]	8.675	3.11692	1.05739e-39	1.04719e-36	yes	up	9.06	10	53.8	56.46	9.53	55.13
ENSG00000100122	CRYBB1	crystallin beta B1 [Source:HGNC Symbol;Acc:HGNC:2397]	9.003	3.17037	4.91583e-43	6.89691e-40	yes	up	17.79	19.46	113.55	102.19	18.625	107.87
ENSG00000172159	FRMD3	FERM domain containing 3 [Source:HGNC Symbol;Acc:HGNC:24125]	9.011	3.17176	0.000115523	0.000801271	yes	up	0.12	0.17	0.39	0.45	0.145	0.42
ENSG00000258610	AF111169.1	novel transcript	10.194	3.34964	0.0114425	0.0380049	yes	up	0.66	0	2.54	1.44	0.33	1.99
ENSG00000140451	PIF1	PIF1 5'-to-3' DNA helicase [Source:HGNC Symbol;Acc:HGNC:26220]	10.221	3.35349	1.36804e-33	8.85859e-31	yes	up	2.68	5.43	18.46	21.26	4.055	19.86
ENSG00000120738	EGR1	early growth response 1 [Source:HGNC Symbol;Acc:HGNC:3238]	10.556	3.39999	2.05325e-10	6.5347e-09	yes	up	0.3	0.24	1.7	2.19	0.27	1.945
ENSG00000166828	SCNN1G	sodium channel epithelial 1 gamma subunit [Source:HGNC Symbol;Acc:HGNC:10602]	10.665	3.41476	4.92781e-61	4.14823e-57	yes	up	4.21	3.67	25.37	32.33	3.94	28.85
ENSG00000245248	USP2-AS1	USP2 antisense RNA 1 (head to head) [Source:HGNC Symbol;Acc:HGNC:48673]	10.933	3.45067	0.000573206	0.00314861	yes	up	0.1	0.25	1.66	0.91	0.175	1.285
ENSG00000262848	AC136624.2	novel transcript, antisense to NOMO3	11.207	3.48627	0.00436993	0.0171377	yes	up	0.74	0.21	2.04	4.92	0.475	3.48
ENSG00000280721	LINC01943	long intergenic non-protein coding RNA 1943 [Source:HGNC Symbol;Acc:HGNC:52767]	11.817	3.56283	0.00273269	0.0116475	yes	up	0.24	0.2	1.63	1.59	0.22	1.61
ENSG00000255562	UNC93B6	unc-93 homolog B6, pseudogene [Source:HGNC Symbol;Acc:HGNC:34053]	12.01	3.5862	3.75299e-15	3.19118e-13	yes	up	1.38	1.37	12.4	9.2	1.375	10.8
ENSG00000153303	FRMD1	FERM domain containing 1 [Source:HGNC Symbol;Acc:HGNC:21240]	13.25	3.72793	5.11366e-12	2.33316e-10	yes	up	0.14	0.26	1.54	1.92	0.2	1.73
ENSG00000269951	AC090181.2	novel transcript, sense intronic to TSPAN3	13.534	3.75856	0.00658222	0.0241119	yes	up	0	0.47	1.91	2.39	0.235	2.15
ENSG00000248596	AC139491.2	novel transcript	14.317	3.83963	4.62761e-05	0.000361031	yes	up	0.21	0.09	1.2	0.72	0.15	0.96
ENSG00000259080	AC074091.1	novel transcript	15.352	3.94038	0.00539262	0.0203885	yes	up	0	0.13	1.08	0.28	0.065	0.68
ENSG00000166317	SYNPO2L	synaptopodin 2 like [Source:HGNC Symbol;Acc:HGNC:23532]	16.257	4.02296	0.00913686	0.0315674	yes	up	0.02	0.02	0.23	0.15	0.02	0.19
ENSG00000213860	RPL21P75	ribosomal protein L21 pseudogene 75 [Source:HGNC Symbol;Acc:HGNC:36460]	17.724	4.14763	0.00100817	0.00509716	yes	up	0.92	0	3.82	7.2	0.46	5.51
ENSG00000233426	EIF3FP3	eukaryotic translation initiation factor 3 subunit F pseudogene 3 [Source:HGNC Symbol;Acc:HGNC:37625]	18.177	4.18402	0.0121086	0.0398009	yes	up	0	0.17	1.56	0.2	0.085	0.88
ENSG00000171346	KRT15	keratin 15 [Source:HGNC Symbol;Acc:HGNC:6421]	19.269	4.26818	0.00489629	0.0188248	yes	up	0	0.09	0.54	0.87	0.045	0.705
ENSG00000100362	PVALB	parvalbumin [Source:HGNC Symbol;Acc:HGNC:9704]	19.956	4.31876	8.87177e-08	1.45864e-06	yes	up	1.57	0.45	15.12	8.24	1.01	11.68
ENSG00000277957	SENP3-EIF4A1	SENP3-EIF4A1 readthrough (NMD candidate) [Source:HGNC Symbol;Acc:HGNC:49182]	21.69	4.43894	3.11586e-06	3.40419e-05	yes	up	0.11	0	0.69	0.89	0.055	0.79
ENSG00000125968	ID1	inhibitor of DNA binding 1, HLH protein [Source:HGNC Symbol;Acc:HGNC:5360]	21.788	4.44548	9.33596e-18	1.10716e-15	yes	up	0.9	0.79	12.33	10.99	0.845	11.66
ENSG00000279945	AC013489.3	novel transcript	35.569	5.15253	0.0055053	0.0207401	yes	up	0.35	0	4.06	1.51	0.175	2.785
ENSG00000232748	AC135050.1	novel transcript, antisense to ZNF668	53.467	5.74056	3.78115e-06	4.05216e-05	yes	up	0	0.04	0.85	0.69	0.02	0.77
ENSG00000108551	RASD1	ras related dexamethasone induced 1 [Source:HGNC Symbol;Acc:HGNC:15828]	62.971	5.97661	0.00406364	0.0161548	yes	up	0	0	0.45	0.3	0	0.375
ENSG00000114405	C3orf14	chromosome 3 open reading frame 14 [Source:HGNC Symbol;Acc:HGNC:25024]	65.046	6.02338	0.00315716	0.013115	yes	up	0	0	0.61	0.66	0	0.635
ENSG00000283235	AC139493.2	novel transcript	76.808	6.26318	0.00141201	0.00675153	yes	up	0	0	0.46	1.42	0	0.94
ENSG00000213297	ZNF625-ZNF20	ZNF625-ZNF20 readthrough (NMD candidate) [Source:HGNC Symbol;Acc:HGNC:48368]	104.907	6.71296	0.000283085	0.00172369	yes	up	0	0	0.43	0.28	0	0.355
ENSG00000278600	AC015871.3	novel transcript, sense intronic to ST20	111.103	6.79575	0.000262696	0.00162222	yes	up	0	0	0.65	0.23	0	0.44
ENSG00000263859	AC145207.6	novel transcript	134.724	7.07387	0.000100427	0.000712213	yes	up	0	0	3.08	0.84	0	1.96
ENSG00000262456	AC006435.1	novel transcript, antisense to MNT	211.889	7.72716	3.05709e-06	3.3618e-05	yes	up	0	0	2.26	2.07	0	2.165
ENSG00000283228	AC068547.1	novel transcript	427.461	8.73965	2.96362e-08	5.56248e-07	yes	up	0	0	4.23	2.32	0	3.275
ENSG00000257181	AC025423.4	novel transcript	1561.24	10.6085	1.7843e-06	2.08759e-05	yes	up	0	0	34.62	11.07	0	22.845

## Sheet: down
Gene_id	Gene name	Gene description	FC(OE_CBX3/CON)	Log2FC(OE_CBX3/CON)	Pvalue	Padjust	Significant	Regulate	CON_1	CON_2	OE_CBX3_1	OE_CBX3_2	CON	OE_CBX3
ENSG00000236138	DUX4L26	double homeobox 4 like 26 (pseudogene) [Source:HGNC Symbol;Acc:HGNC:50807]	0.005	-7.51948	6.99477e-06	6.95593e-05	yes	down	2.59	2.16	0	0	2.375	0
ENSG00000148357	HMCN2	hemicentin 2 [Source:HGNC Symbol;Acc:HGNC:21293]	0.008	-6.89925	0.000107675	0.000755465	yes	down	0.09	0.19	0	0	0.14	0
ENSG00000276046	DUX4L13	double homeobox 4 like 13 (pseudogene) [Source:HGNC Symbol;Acc:HGNC:38672]	0.009	-6.80146	0.000176725	0.00115637	yes	down	1.89	1.01	0	0	1.45	0
ENSG00000148948	LRRC4C	leucine rich repeat containing 4C [Source:HGNC Symbol;Acc:HGNC:29317]	0.009	-6.75178	0.000200084	0.00128524	yes	down	0.77	0.59	0	0	0.68	0
ENSG00000273419	AC004877.1	novel transcript, antisense to ZNF862	0.011	-6.50579	0.000658078	0.00355337	yes	down	0.15	0.46	0	0	0.305	0
ENSG00000259383	AC012414.3	novel transcript	0.012	-6.42923	0.000689379	0.00369277	yes	down	2.36	2.23	0	0	2.295	0
ENSG00000228775	WEE2-AS1	WEE2 antisense RNA 1 [Source:HGNC Symbol;Acc:HGNC:48669]	0.012	-6.42923	0.000689379	0.00369277	yes	down	1.62	2.01	0	0	1.815	0
ENSG00000260287	TBC1D3G	TBC1 domain family member 3G [Source:HGNC Symbol;Acc:HGNC:29860]	0.012	-6.40696	0.00077788	0.00408182	yes	down	0.62	0.98	0	0	0.8	0
ENSG00000204588	LINC01123	long intergenic non-protein coding RNA 1123 [Source:HGNC Symbol;Acc:HGNC:49269]	0.013	-6.28841	0.00115193	0.00570411	yes	down	0.5	0.5	0	0	0.5	0
ENSG00000135406	PRPH	peripherin [Source:HGNC Symbol;Acc:HGNC:9461]	0.013	-6.28841	0.00115193	0.00570411	yes	down	1.44	1.3	0	0	1.37	0
ENSG00000166763	STRCP1	stereocilin pseudogene 1 [Source:HGNC Symbol;Acc:HGNC:33915]	0.014	-6.21061	0.00163576	0.00759504	yes	down	0.12	0.24	0	0	0.18	0
ENSG00000279114	Z99129.3	TEC	0.014	-6.1659	0.00188906	0.00854362	yes	down	0.2	0.1	0	0	0.15	0
ENSG00000109193	SULT1E1	sulfotransferase family 1E member 1 [Source:HGNC Symbol;Acc:HGNC:11377]	0.014	-6.11437	2.0381e-07	3.08021e-06	yes	down	3.26	3.55	0.04	0.09	3.405	0.065
ENSG00000237517	DGCR5	DiGeorge syndrome critical region gene 5 [Source:HGNC Symbol;Acc:HGNC:16757]	0.015	-6.03258	0.00385469	0.0154887	yes	down	0.27	0.05	0	0	0.16	0
ENSG00000204983	PRSS1	serine protease 1 [Source:HGNC Symbol;Acc:HGNC:9475]	0.016	-5.99514	0.00329719	0.0135685	yes	down	2.12	1.07	0	0	1.595	0
ENSG00000234377	RNF219-AS1	RNF219 antisense RNA 1 [Source:HGNC Symbol;Acc:HGNC:42700]	0.016	-5.9419	0.00387807	0.0155678	yes	down	0.29	0.53	0	0	0.41	0
ENSG00000183775	KCTD16	potassium channel tetramerization domain containing 16 [Source:HGNC Symbol;Acc:HGNC:29244]	0.017	-5.85526	0.00491553	0.0188773	yes	down	0.06	0.05	0	0	0.055	0
ENSG00000127362	TAS2R3	taste 2 receptor member 3 [Source:HGNC Symbol;Acc:HGNC:14910]	0.017	-5.84702	0.00499493	0.0191385	yes	down	0.94	0.83	0	0	0.885	0
ENSG00000149256	TENM4	teneurin transmembrane protein 4 [Source:HGNC Symbol;Acc:HGNC:29945]	0.021	-5.60458	3.03495e-08	5.65852e-07	yes	down	0.46	2.45	0	0.01	1.455	0.005
ENSG00000182557	SPNS3	sphingolipid transporter 3 (putative) [Source:HGNC Symbol;Acc:HGNC:28433]	0.021	-5.59892	0.00105132	0.00528045	yes	down	1.61	1.57	0	0.1	1.59	0.05
ENSG00000165029	ABCA1	ATP binding cassette subfamily A member 1 [Source:HGNC Symbol;Acc:HGNC:29]	0.024	-5.40656	8.45133e-19	1.21612e-16	yes	down	1.33	1.27	0.02	0.02	1.3	0.02
ENSG00000283270	AC244205.2	mal, T-cell differentiation protein-like (MALL) pseudogene	0.025	-5.33127	2.49951e-05	0.000211679	yes	down	2.69	2.88	0.04	0.06	2.785	0.05
ENSG00000216990	HSPD1P10	heat shock protein family D (Hsp60) member 1 pseudogene 10 [Source:HGNC Symbol;Acc:HGNC:35131]	0.029	-5.12255	0.00472189	0.018267	yes	down	0.86	0.85	0.03	0	0.855	0.015
ENSG00000230615	AL139220.2	novel transcript	0.029	-5.11253	0.00489199	0.0188126	yes	down	5.09	6.31	0.17	0	5.7	0.085
ENSG00000119771	KLHL29	kelch like family member 29 [Source:HGNC Symbol;Acc:HGNC:29404]	0.031	-4.99513	3.46078e-09	8.16046e-08	yes	down	1.14	1.15	0.03	0.02	1.145	0.025
ENSG00000286196	AL162586.2	Novel transcript, antisense to SH2D3C	0.033	-4.93024	0.00829444	0.0292206	yes	down	0.38	0.65	0.02	0	0.515	0.01
ENSG00000130707	ASS1	argininosuccinate synthase 1 [Source:HGNC Symbol;Acc:HGNC:758]	0.033	-4.90684	1.2258e-74	2.06376e-70	yes	down	64.72	61.18	1.36	1.67	62.95	1.515
ENSG00000160179	ABCG1	ATP binding cassette subfamily G member 1 [Source:HGNC Symbol;Acc:HGNC:73]	0.034	-4.87059	6.05267e-39	5.66127e-36	yes	down	12.07	12.45	0.32	0.28	12.26	0.3
ENSG00000225796	MTND4P23	MT-ND4 pseudogene 23 [Source:HGNC Symbol;Acc:HGNC:42210]	0.034	-4.86289	0.00921027	0.0317735	yes	down	0.78	1.09	0	0.05	0.935	0.025
ENSG00000132837	DMGDH	dimethylglycine dehydrogenase [Source:HGNC Symbol;Acc:HGNC:24475]	0.035	-4.84919	3.98859e-08	7.22063e-07	yes	down	4.69	3.61	0	0.23	4.15	0.115
ENSG00000228878	SEPT7-AS1	SEPT7 antisense RNA 1 (head to head) [Source:HGNC Symbol;Acc:HGNC:51153]	0.035	-4.82796	2.04947e-05	0.000178319	yes	down	0.78	1.74	0.16	0	1.26	0.08
ENSG00000153064	BANK1	B cell scaffold protein with ankyrin repeats 1 [Source:HGNC Symbol;Acc:HGNC:18233]	0.035	-4.82124	1.56781e-05	0.000142142	yes	down	1.19	1.05	0	0.06	1.12	0.03
ENSG00000258991	DUX4L19	double homeobox 4 like 19 (pseudogene) [Source:HGNC Symbol;Acc:HGNC:37718]	0.036	-4.78913	0.0119074	0.0392547	yes	down	0.71	1.19	0.04	0	0.95	0.02
ENSG00000256124	LINC01152	long intergenic non-protein coding RNA 1152 [Source:HGNC Symbol;Acc:HGNC:16752]	0.037	-4.76675	0.01224	0.040178	yes	down	0.47	0.47	0.01	0	0.47	0.005
ENSG00000233377	MTND4P20	MT-ND4 pseudogene 20 [Source:HGNC Symbol;Acc:HGNC:42207]	0.039	-4.66728	0.0157173	0.0492311	yes	down	1.68	1.26	0.06	0	1.47	0.03
ENSG00000175189	INHBC	inhibin subunit beta C [Source:HGNC Symbol;Acc:HGNC:6068]	0.041	-4.60183	3.56337e-07	5.07984e-06	yes	down	1.52	1.31	0.05	0.02	1.415	0.035
ENSG00000229754	CXCR2P1	C-X-C motif chemokine receptor 2 pseudogene 1 [Source:HGNC Symbol;Acc:HGNC:6028]	0.041	-4.59586	5.84375e-05	0.000444379	yes	down	1.66	1.13	0.03	0.07	1.395	0.05
ENSG00000266714	MYO15B	myosin XVB [Source:HGNC Symbol;Acc:HGNC:14083]	0.042	-4.57979	0.000985726	0.00499419	yes	down	1.82	0.96	0.17	0.19	1.39	0.18
ENSG00000285108	AC103718.1	novel transcript	0.042	-4.57249	0.00103758	0.00522078	yes	down	0.13	0.18	0	0.01	0.155	0.005
ENSG00000170965	PLAC1	placenta specific 1 [Source:HGNC Symbol;Acc:HGNC:9044]	0.046	-4.43868	0.000262758	0.00162222	yes	down	3.19	2.07	0.13	0	2.63	0.065
ENSG00000198520	ARMH1	armadillo-like helical domain containing 1 [Source:HGNC Symbol;Acc:HGNC:34345]	0.05	-4.33603	0.00284347	0.0120313	yes	down	1.2	2.64	0	0.12	1.92	0.06
ENSG00000160255	ITGB2	integrin subunit beta 2 [Source:HGNC Symbol;Acc:HGNC:6155]	0.05	-4.3151	0.00403228	0.0160536	yes	down	0.48	1.17	0.04	0	0.825	0.02
ENSG00000006468	ETV1	ETS variant 1 [Source:HGNC Symbol;Acc:HGNC:3490]	0.053	-4.24558	2.55733e-06	2.89545e-05	yes	down	0.83	0.89	0	0.19	0.86	0.095
ENSG00000170382	LRRN2	leucine rich repeat neuronal 2 [Source:HGNC Symbol;Acc:HGNC:16914]	0.053	-4.22495	1.09885e-17	1.27588e-15	yes	down	13.89	6.56	0.69	0.24	10.225	0.465
ENSG00000134668	SPOCD1	SPOC domain containing 1 [Source:HGNC Symbol;Acc:HGNC:26338]	0.054	-4.20363	0.0043385	0.0170462	yes	down	1.02	0.47	0.08	0.03	0.745	0.055
ENSG00000225361	PPP1R26-AS1	PPP1R26 antisense RNA 1 [Source:HGNC Symbol;Acc:HGNC:48717]	0.056	-4.16181	0.00546889	0.0206167	yes	down	2.62	2.47	0	0.04	2.545	0.02
ENSG00000163683	SMIM14	small integral membrane protein 14 [Source:HGNC Symbol;Acc:HGNC:27321]	0.056	-4.15637	8.55562e-49	2.88085e-45	yes	down	13.23	15.55	0.58	0.46	14.39	0.52
ENSG00000183111	ARHGEF37	Rho guanine nucleotide exchange factor 37 [Source:HGNC Symbol;Acc:HGNC:34430]	0.056	-4.15053	9.39602e-05	0.000673441	yes	down	0.54	0.52	0.01	0.04	0.53	0.025
ENSG00000275496	CU633906.1	uncharacterized LOC102724701 [Source:NCBI gene;Acc:102724701]	0.058	-4.10989	5.01647e-05	0.000388667	yes	down	2.3	0.9	0.16	0.12	1.6	0.14
ENSG00000281591	DBET	D4Z4 binding element transcript [Source:HGNC Symbol;Acc:HGNC:43904]	0.058	-4.10578	0.0064934	0.023828	yes	down	0.39	0.41	0	0.04	0.4	0.02
ENSG00000260328	AC104024.2	novel transcript	0.058	-4.09555	0.00842642	0.0296297	yes	down	0.33	0.49	0.03	0	0.41	0.015
ENSG00000265778	AC018413.1	novel transcript, antisense to ZFN156	0.059	-4.08017	0.000932956	0.00477569	yes	down	4.16	4.96	0.04	0.12	4.56	0.08
ENSG00000172348	RCAN2	regulator of calcineurin 2 [Source:HGNC Symbol;Acc:HGNC:3041]	0.059	-4.07319	2.97936e-12	1.43726e-10	yes	down	3.15	2.79	0.07	0.2	2.97	0.135
ENSG00000229191	AL358473.1	novel transcript, antisense KIF21B	0.059	-4.07305	2.02458e-20	3.66514e-18	yes	down	4.04	4.92	0.23	0.14	4.48	0.185
ENSG00000138109	CYP2C9	cytochrome P450 family 2 subfamily C member 9 [Source:HGNC Symbol;Acc:HGNC:2623]	0.06	-4.04808	8.36018e-05	0.000608	yes	down	2.19	2.97	0.09	0	2.58	0.045
ENSG00000266904	LINC00663	long intergenic non-protein coding RNA 663 [Source:HGNC Symbol;Acc:HGNC:28609]	0.061	-4.04591	0.00204706	0.00917092	yes	down	3.44	2.61	0.11	0	3.025	0.055
ENSG00000260596	DUX4	double homeobox 4 [Source:HGNC Symbol;Acc:HGNC:50800]	0.065	-3.9529	0.000654072	0.00353514	yes	down	1.22	1.77	0.09	0	1.495	0.045
ENSG00000276490	AL583836.1	novel transcript	0.066	-3.9253	0.0118624	0.0391293	yes	down	0.45	0.58	0	0.04	0.515	0.02
ENSG00000240875	LINC00886	long intergenic non-protein coding RNA 886 [Source:HGNC Symbol;Acc:HGNC:48572]	0.066	-3.91337	0.0127474	0.0414474	yes	down	0.64	0.57	0	0.21	0.605	0.105
ENSG00000250305	TRMT9B	tRNA methyltransferase 9B (putative) [Source:HGNC Symbol;Acc:HGNC:26725]	0.067	-3.9037	2.07984e-05	0.000180589	yes	down	0.61	0.6	0.03	0.15	0.605	0.09
ENSG00000101049	SGK2	SGK2, serine/threonine kinase 2 [Source:HGNC Symbol;Acc:HGNC:13900]	0.067	-3.89345	0.0154366	0.0485295	yes	down	1.62	0.76	0.04	0	1.19	0.02
ENSG00000226237	GAS1RR	GAS1 adjacent regulatory RNA [Source:HGNC Symbol;Acc:HGNC:52261]	0.068	-3.87327	0.00239177	0.0104483	yes	down	0.41	0.34	0.01	0.03	0.375	0.02
ENSG00000157214	STEAP2	STEAP2 metalloreductase [Source:HGNC Symbol;Acc:HGNC:17885]	0.069	-3.85413	0.000159705	0.00106267	yes	down	0.31	0.48	0.01	0.04	0.395	0.025
ENSG00000280703	AC060814.4	novel transcript	0.069	-3.85273	0.013357	0.0431214	yes	down	1.36	1.17	0.02	0.07	1.265	0.045
ENSG00000224881	AC068279.1	novel pseudogene	0.069	-3.84777	0.00297221	0.0124913	yes	down	2.85	1.97	0.12	0.09	2.41	0.105
ENSG00000160200	CBS	cystathionine-beta-synthase [Source:HGNC Symbol;Acc:HGNC:1550]	0.073	-3.78166	4.10155e-57	2.30179e-53	yes	down	76.45	70.87	3.04	2.99	73.66	3.015
ENSG00000139269	INHBE	inhibin subunit beta E [Source:HGNC Symbol;Acc:HGNC:24029]	0.073	-3.77394	6.52849e-18	8.08189e-16	yes	down	7.21	7.52	0.58	0.36	7.365	0.47
ENSG00000167995	BEST1	bestrophin 1 [Source:HGNC Symbol;Acc:HGNC:12703]	0.074	-3.76368	9.98928e-10	2.67376e-08	yes	down	2.76	4.02	0.09	0.15	3.39	0.12
ENSG00000196074	SYCP2	synaptonemal complex protein 2 [Source:HGNC Symbol;Acc:HGNC:11490]	0.076	-3.72163	2.4255e-06	2.75917e-05	yes	down	1.93	0.98	0.11	0.07	1.455	0.09
ENSG00000188897	AC099489.1	vitellogenin [Source:NCBI gene;Acc:400499]	0.079	-3.67008	5.41505e-11	1.93974e-09	yes	down	2.24	1.81	0.05	0.05	2.025	0.05
ENSG00000160188	RSPH1	radial spoke head component 1 [Source:HGNC Symbol;Acc:HGNC:12371]	0.079	-3.65814	0.00151043	0.00712915	yes	down	1.18	1.99	0.07	0.11	1.585	0.09
ENSG00000176834	VSIG10	V-set and immunoglobulin domain containing 10 [Source:HGNC Symbol;Acc:HGNC:26078]	0.08	-3.64035	0.00988561	0.0336435	yes	down	2.92	2.01	0.14	0	2.465	0.07
ENSG00000176945	MUC20	mucin 20, cell surface associated [Source:HGNC Symbol;Acc:HGNC:23282]	0.081	-3.62851	1.5264e-11	6.25268e-10	yes	down	5.67	4.54	0.25	0.2	5.105	0.225
ENSG00000273032	DGCR9	DiGeorge syndrome critical region gene 9 [Source:HGNC Symbol;Acc:HGNC:17227]	0.081	-3.62367	5.83936e-05	0.000444246	yes	down	3.37	2.12	0.11	0.11	2.745	0.11
ENSG00000245498	AP000866.1	novel transcript, antisense to C11orf61	0.082	-3.602	0.000175354	0.00114785	yes	down	0.98	1.04	0.03	0.09	1.01	0.06
ENSG00000111087	GLI1	GLI family zinc finger 1 [Source:HGNC Symbol;Acc:HGNC:4317]	0.084	-3.58194	5.88574e-05	0.000447167	yes	down	2.14	1.86	0.22	0.79	2	0.505
ENSG00000279152	AC129492.8	TEC	0.085	-3.56029	0.00192068	0.00867163	yes	down	3.06	5.09	0.39	0	4.075	0.195
ENSG00000258883	AC068446.3	neurobeachin (NBEA) pseudogene	0.085	-3.55672	2.64978e-18	3.51274e-16	yes	down	2.09	2.51	0.07	0.21	2.3	0.14
ENSG00000089847	ANKRD24	ankyrin repeat domain 24 [Source:HGNC Symbol;Acc:HGNC:29424]	0.085	-3.5525	0.000400804	0.00231725	yes	down	1.08	0.66	0.07	0.02	0.87	0.045
ENSG00000183773	AIFM3	apoptosis inducing factor, mitochondria associated 3 [Source:HGNC Symbol;Acc:HGNC:26398]	0.086	-3.53853	0.00499834	0.0191465	yes	down	0.74	1.54	0.07	0	1.14	0.035
ENSG00000187678	SPRY4	sprouty RTK signaling antagonist 4 [Source:HGNC Symbol;Acc:HGNC:15533]	0.087	-3.52518	0.000354384	0.00209054	yes	down	0.48	1.45	0.03	0.03	0.965	0.03
ENSG00000280367	AP002364.1	novel transcript	0.088	-3.50834	0.0149402	0.0472452	yes	down	0.41	0.32	0.04	0	0.365	0.02
ENSG00000020181	ADGRA2	adhesion G protein-coupled receptor A2 [Source:HGNC Symbol;Acc:HGNC:17849]	0.089	-3.48198	0.000311109	0.00186732	yes	down	0.67	0.43	0.05	0	0.55	0.025
ENSG00000164344	KLKB1	kallikrein B1 [Source:HGNC Symbol;Acc:HGNC:6371]	0.09	-3.47562	4.68414e-10	1.37152e-08	yes	down	1.96	2.53	0.03	0.18	2.245	0.105
ENSG00000118407	FILIP1	filamin A interacting protein 1 [Source:HGNC Symbol;Acc:HGNC:21015]	0.09	-3.47531	0.0136221	0.0437677	yes	down	0.17	0.15	0	0.03	0.16	0.015
ENSG00000156113	KCNMA1	potassium calcium-activated channel subfamily M alpha 1 [Source:HGNC Symbol;Acc:HGNC:6284]	0.09	-3.47001	0.00125519	0.00612646	yes	down	0.94	0.69	0.09	0	0.815	0.045
ENSG00000101282	RSPO4	R-spondin 4 [Source:HGNC Symbol;Acc:HGNC:16175]	0.091	-3.46468	0.0114244	0.037952	yes	down	0.45	0.48	0.02	0.05	0.465	0.035
ENSG00000285847	AL713852.1	novel transcript	0.091	-3.46225	1.63034e-09	4.14002e-08	yes	down	3.34	2.95	0.07	0.16	3.145	0.115
ENSG00000285184	AC244033.2	novel transcript	0.091	-3.46166	6.64716e-06	6.64164e-05	yes	down	1.7	2.6	0.14	0.11	2.15	0.125
ENSG00000182379	NXPH4	neurexophilin 4 [Source:HGNC Symbol;Acc:HGNC:8078]	0.091	-3.45255	1.20757e-12	6.27488e-11	yes	down	11.93	8.34	0.28	0.93	10.135	0.605
ENSG00000162069	BICDL2	BICD family like cargo adaptor 2 [Source:HGNC Symbol;Acc:HGNC:33584]	0.092	-3.43879	0.0138429	0.0443753	yes	down	0.29	0.74	0.03	0.04	0.515	0.035
ENSG00000174137	FAM53A	family with sequence similarity 53 member A [Source:HGNC Symbol;Acc:HGNC:31860]	0.092	-3.43491	0.000542809	0.00299827	yes	down	1.95	1.04	0.08	0.13	1.495	0.105
ENSG00000285336	AC108734.4	novel transcript	0.093	-3.42472	0.000715203	0.0038117	yes	down	0.86	1.07	0.02	0.29	0.965	0.155
ENSG00000060982	BCAT1	branched chain amino acid transaminase 1 [Source:HGNC Symbol;Acc:HGNC:976]	0.093	-3.42441	5.89396e-12	2.63469e-10	yes	down	1.1	1.06	0.17	0.08	1.08	0.125
ENSG00000242512	LINC01206	long intergenic non-protein coding RNA 1206 [Source:HGNC Symbol;Acc:HGNC:49637]	0.094	-3.40798	2.22896e-14	1.61753e-12	yes	down	2.59	2.91	0.06	0.16	2.75	0.11
ENSG00000261652	C15orf65	chromosome 15 open reading frame 65 [Source:HGNC Symbol;Acc:HGNC:44654]	0.094	-3.40772	6.93223e-12	3.03935e-10	yes	down	22.96	21.76	1.53	1.11	22.36	1.32
ENSG00000163898	LIPH	lipase H [Source:HGNC Symbol;Acc:HGNC:18483]	0.095	-3.40123	0.00226484	0.0100002	yes	down	0.45	0.52	0.11	0.03	0.485	0.07
ENSG00000244405	ETV5	ETS variant 5 [Source:HGNC Symbol;Acc:HGNC:3494]	0.095	-3.40047	3.98592e-42	4.88922e-39	yes	down	16.44	17.62	1.29	1.38	17.03	1.335
ENSG00000185518	SV2B	synaptic vesicle glycoprotein 2B [Source:HGNC Symbol;Acc:HGNC:16874]	0.095	-3.40006	9.4038e-08	1.53987e-06	yes	down	0.85	1.01	0.05	0.03	0.93	0.04
ENSG00000235295	LINC01634	long intergenic non-protein coding RNA 1634 [Source:HGNC Symbol;Acc:HGNC:52421]	0.095	-3.39641	0.00105799	0.00530603	yes	down	0.74	1.4	0.02	0.14	1.07	0.08
ENSG00000064787	BCAS1	breast carcinoma amplified sequence 1 [Source:HGNC Symbol;Acc:HGNC:974]	0.095	-3.39175	0.00539108	0.0203885	yes	down	0.26	0.38	0.01	0.06	0.32	0.035
ENSG00000263006	ROCK1P1	Rho associated coiled-coil containing protein kinase 1 pseudogene 1 [Source:HGNC Symbol;Acc:HGNC:37832]	0.097	-3.36904	8.66705e-19	1.23323e-16	yes	down	13.13	20.33	1.19	1.12	16.73	1.155
ENSG00000145451	GLRA3	glycine receptor alpha 3 [Source:HGNC Symbol;Acc:HGNC:4328]	0.097	-3.36764	0.0160063	0.0498763	yes	down	0.18	0.15	0	0.04	0.165	0.02
ENSG00000111981	ULBP1	UL16 binding protein 1 [Source:HGNC Symbol;Acc:HGNC:14893]	0.098	-3.35726	1.2365e-11	5.15292e-10	yes	down	3.1	3.42	0.19	0.25	3.26	0.22
ENSG00000185633	NDUFA4L2	NDUFA4, mitochondrial complex associated like 2 [Source:HGNC Symbol;Acc:HGNC:29836]	0.098	-3.3556	1.18096e-08	2.46377e-07	yes	down	6.18	10.47	0.46	0.68	8.325	0.57
ENSG00000165841	CYP2C19	cytochrome P450 family 2 subfamily C member 19 [Source:HGNC Symbol;Acc:HGNC:2621]	0.098	-3.3552	0.0102828	0.0347793	yes	down	0.4	0.41	0.06	0	0.405	0.03
ENSG00000151320	AKAP6	A-kinase anchoring protein 6 [Source:HGNC Symbol;Acc:HGNC:376]	0.098	-3.34581	2.01712e-20	3.66514e-18	yes	down	3.92	2.93	0.27	0.32	3.425	0.295
ENSG00000170209	ANKK1	ankyrin repeat and kinase domain containing 1 [Source:HGNC Symbol;Acc:HGNC:21027]	0.099	-3.34212	0.000524926	0.00291383	yes	down	1.06	1.36	0.09	0.05	1.21	0.07
ENSG00000275674	AC091167.6	novel protein	0.099	-3.33169	0.000459899	0.00260264	yes	down	4.62	3.54	0.28	0.17	4.08	0.225
ENSG00000153237	CCDC148	coiled-coil domain containing 148 [Source:HGNC Symbol;Acc:HGNC:25191]	0.1	-3.31997	0.00143775	0.00683893	yes	down	1.28	1.05	0.21	0	1.165	0.105
ENSG00000179111	HES7	hes family bHLH transcription factor 7 [Source:HGNC Symbol;Acc:HGNC:15977]	0.1	-3.31937	0.00263449	0.0113033	yes	down	1.92	2.12	0.08	0.12	2.02	0.1
ENSG00000197496	SLC2A10	solute carrier family 2 member 10 [Source:HGNC Symbol;Acc:HGNC:13444]	0.102	-3.29813	2.3531e-16	2.34419e-14	yes	down	3.96	4.33	0.25	0.52	4.145	0.385
ENSG00000184347	SLIT3	slit guidance ligand 3 [Source:HGNC Symbol;Acc:HGNC:11087]	0.102	-3.29661	0.00779176	0.0278046	yes	down	0.4	0.26	0.05	0.17	0.33	0.11
ENSG00000279968	GVQW2	GVQW motif containing 2 [Source:HGNC Symbol;Acc:HGNC:51715]	0.102	-3.29261	0.00120932	0.00594627	yes	down	1.3	1.73	0.03	0.09	1.515	0.06
ENSG00000128965	CHAC1	ChaC glutathione specific gamma-glutamylcyclotransferase 1 [Source:HGNC Symbol;Acc:HGNC:28680]	0.102	-3.28728	1.52789e-43	2.57236e-40	yes	down	83.11	82.47	6.42	6.88	82.79	6.65
ENSG00000064989	CALCRL	calcitonin receptor like receptor [Source:HGNC Symbol;Acc:HGNC:16709]	0.103	-3.27996	9.33891e-12	3.99061e-10	yes	down	2.25	2.66	0.1	0.51	2.455	0.305
ENSG00000240219	AL512306.2	novel transcript	0.104	-3.26768	1.6698e-12	8.46767e-11	yes	down	7.24	5.59	0.56	0.31	6.415	0.435
ENSG00000129028	THAP10	THAP domain containing 10 [Source:HGNC Symbol;Acc:HGNC:23193]	0.105	-3.2494	7.04406e-08	1.18594e-06	yes	down	3.63	5.02	0.44	0.17	4.325	0.305
ENSG00000205930	C21orf62-AS1	C21orf62 antisense RNA 1 [Source:HGNC Symbol;Acc:HGNC:1290]	0.107	-3.22512	6.50525e-06	6.51919e-05	yes	down	3.16	3.76	0.23	0.6	3.46	0.415
ENSG00000223704	LINC01422	long intergenic non-protein coding RNA 1422 [Source:HGNC Symbol;Acc:HGNC:50728]	0.108	-3.21551	0.00117114	0.00577713	yes	down	0.39	0.41	0.01	0.06	0.4	0.035
ENSG00000286025	AC000095.3	novel protein, similar to B830017H08Rik (M. musculus)	0.108	-3.20737	0.0120385	0.0396323	yes	down	0.78	0.95	0.07	0.04	0.865	0.055
ENSG00000274276	CBSL	cystathionine-beta-synthase like [Source:HGNC Symbol;Acc:HGNC:51829]	0.109	-3.1998	1.1411e-11	4.79089e-10	yes	down	6.87	7.44	1.1	0.43	7.155	0.765
ENSG00000143127	ITGA10	integrin subunit alpha 10 [Source:HGNC Symbol;Acc:HGNC:6135]	0.11	-3.18282	0.0105418	0.0354679	yes	down	0.25	0.46	0.07	0	0.355	0.035
ENSG00000016602	CLCA4	chloride channel accessory 4 [Source:HGNC Symbol;Acc:HGNC:2018]	0.111	-3.17692	0.00242415	0.0105597	yes	down	0.6	0.66	0.05	0.04	0.63	0.045
ENSG00000186642	PDE2A	phosphodiesterase 2A [Source:HGNC Symbol;Acc:HGNC:8777]	0.111	-3.17599	0.013362	0.0431289	yes	down	0.68	1.04	0.32	0.02	0.86	0.17
ENSG00000152463	OLAH	oleoyl-ACP hydrolase [Source:HGNC Symbol;Acc:HGNC:25625]	0.111	-3.16555	0.00129131	0.00626347	yes	down	1.61	1.33	0.14	0.18	1.47	0.16
ENSG00000007062	PROM1	prominin 1 [Source:HGNC Symbol;Acc:HGNC:9454]	0.112	-3.15668	0.0125996	0.041094	yes	down	0.39	0.31	0.23	0.04	0.35	0.135
ENSG00000278766	AC092683.2	novel transcript	0.113	-3.14168	0.014497	0.0461033	yes	down	4.02	2.36	0.1	0.44	3.19	0.27
ENSG00000075290	WNT8B	Wnt family member 8B [Source:HGNC Symbol;Acc:HGNC:12789]	0.113	-3.14168	0.014497	0.0461033	yes	down	0.85	0.51	0.02	0.09	0.68	0.055
ENSG00000172164	SNTB1	syntrophin beta 1 [Source:HGNC Symbol;Acc:HGNC:11168]	0.114	-3.1289	8.5809e-30	4.12766e-27	yes	down	10.04	10.1	0.56	0.99	10.07	0.775
ENSG00000253616	AC107959.3	novel transcript	0.116	-3.10758	9.50108e-09	2.03512e-07	yes	down	6.21	5.18	0.86	1.25	5.695	1.055
ENSG00000205740	AL359878.1	novel transcript, antisense to GTPBP4	0.118	-3.08818	0.00849047	0.0297989	yes	down	0.62	0.44	0.01	0.08	0.53	0.045
ENSG00000041982	TNC	tenascin C [Source:HGNC Symbol;Acc:HGNC:5318]	0.118	-3.08342	9.04789e-06	8.75462e-05	yes	down	1.18	1.42	0.19	0.31	1.3	0.25
ENSG00000260454	AL355607.2	novel transcript	0.118	-3.0784	1.37453e-05	0.000126318	yes	down	1.71	1.93	0.04	0.29	1.82	0.165
ENSG00000100889	PCK2	phosphoenolpyruvate carboxykinase 2, mitochondrial [Source:HGNC Symbol;Acc:HGNC:8725]	0.118	-3.07797	4.06564e-42	4.88922e-39	yes	down	55.4	55.04	5.31	3.68	55.22	4.495
ENSG00000175170	FAM182B	family with sequence similarity 182 member B [Source:HGNC Symbol;Acc:HGNC:34503]	0.119	-3.07505	0.00973005	0.0332215	yes	down	1.17	1.42	0.29	0.04	1.295	0.165
ENSG00000112297	CRYBG1	crystallin beta-gamma domain containing 1 [Source:HGNC Symbol;Acc:HGNC:356]	0.119	-3.07039	3.10035e-06	3.39385e-05	yes	down	0.64	0.71	0.02	0.08	0.675	0.05
ENSG00000180730	SHISA2	shisa family member 2 [Source:HGNC Symbol;Acc:HGNC:20366]	0.119	-3.06975	0.00208296	0.00929957	yes	down	0.68	0.92	0.03	0.11	0.8	0.07
ENSG00000259405	ISCA1P4	iron-sulfur cluster assembly 1 pseudogene 4 [Source:HGNC Symbol;Acc:HGNC:38025]	0.121	-3.04664	9.63667e-05	0.000688053	yes	down	4.53	48.49	0.48	0.36	26.51	0.42
ENSG00000197768	STPG3	sperm-tail PG-rich repeat containing 3 [Source:HGNC Symbol;Acc:HGNC:37285]	0.121	-3.04326	0.0109997	0.0367833	yes	down	2.05	2.27	0.27	0.06	2.16	0.165
ENSG00000273372	SFTPD-AS1	SFTPD antisense RNA 1 [Source:HGNC Symbol;Acc:HGNC:51589]	0.122	-3.04018	1.52679e-06	1.82305e-05	yes	down	1.13	1.03	0.07	0.11	1.08	0.09
ENSG00000286086	AC099661.1	novel transcript	0.123	-3.02737	0.0066415	0.0243026	yes	down	1.1	1.46	0.15	0.04	1.28	0.095
ENSG00000111275	ALDH2	aldehyde dehydrogenase 2 family member [Source:HGNC Symbol;Acc:HGNC:404]	0.123	-3.01996	2.69071e-13	1.58395e-11	yes	down	5.45	5.53	0.13	0.12	5.49	0.125
ENSG00000183128	CALHM3	calcium homeostasis modulator 3 [Source:HGNC Symbol;Acc:HGNC:23458]	0.124	-3.00582	0.00147967	0.00700159	yes	down	1.34	1.86	0.14	0.12	1.6	0.13
ENSG00000215483	LINC00598	long intergenic non-protein coding RNA 598 [Source:HGNC Symbol;Acc:HGNC:42770]	0.125	-3.00249	2.05479e-19	3.26363e-17	yes	down	7.14	8.1	0.64	0.57	7.62	0.605
ENSG00000205436	EXOC3L4	exocyst complex component 3 like 4 [Source:HGNC Symbol;Acc:HGNC:20120]	0.127	-2.98196	0.0139151	0.0445729	yes	down	2.84	2.05	0.46	0.03	2.445	0.245
ENSG00000135407	AVIL	advillin [Source:HGNC Symbol;Acc:HGNC:14188]	0.127	-2.97655	5.32733e-17	5.64093e-15	yes	down	13.21	14.44	1.51	1.81	13.825	1.66
ENSG00000132932	ATP8A2	ATPase phospholipid transporting 8A2 [Source:HGNC Symbol;Acc:HGNC:13533]	0.127	-2.97538	1.12783e-05	0.000106675	yes	down	0.43	0.49	0.04	0.04	0.46	0.04
ENSG00000284952	AC104472.3	novel transcript	0.127	-2.97333	7.77888e-06	7.64538e-05	yes	down	4.04	3.85	0.58	0.04	3.945	0.31
ENSG00000175147	TMEM51-AS1	TMEM51 antisense RNA 1 [Source:HGNC Symbol;Acc:HGNC:26301]	0.128	-2.96779	0.00317358	0.0131701	yes	down	0.39	0.41	0.07	0.06	0.4	0.065
ENSG00000271013	LRRC37A9P	leucine rich repeat containing 37 member A9, pseudogene [Source:HGNC Symbol;Acc:HGNC:43813]	0.128	-2.96775	0.00319495	0.0132423	yes	down	0.32	0.43	0.02	0.04	0.375	0.03
ENSG00000235192	AC009495.3	novel transcript	0.128	-2.96687	0.00132609	0.00640816	yes	down	5.27	2.21	0.26	0.47	3.74	0.365
ENSG00000171160	MORN4	MORN repeat containing 4 [Source:HGNC Symbol;Acc:HGNC:24001]	0.129	-2.95468	1.01146e-13	6.33044e-12	yes	down	11.98	14.66	1.55	1.83	13.32	1.69
ENSG00000166349	RAG1	recombination activating 1 [Source:HGNC Symbol;Acc:HGNC:9831]	0.129	-2.95002	0.000129622	0.000887839	yes	down	0.46	0.63	0.06	0.04	0.545	0.05
ENSG00000280337	DUX4L25	double homeobox 4 like 25 (pseudogene) [Source:HGNC Symbol;Acc:HGNC:50806]	0.129	-2.9499	0.0134604	0.0433721	yes	down	1.7	1.04	0.1	0.17	1.37	0.135
ENSG00000204334	ERICH2	glutamate rich 2 [Source:HGNC Symbol;Acc:HGNC:44395]	0.13	-2.9469	1.28038e-09	3.33176e-08	yes	down	10.85	9.92	0.89	1.13	10.385	1.01
ENSG00000158352	SHROOM4	shroom family member 4 [Source:HGNC Symbol;Acc:HGNC:29215]	0.131	-2.93772	1.7228e-06	2.01998e-05	yes	down	0.62	0.56	0.05	0.06	0.59	0.055
ENSG00000196421	C20orf204	chromosome 20 open reading frame 204 [Source:HGNC Symbol;Acc:HGNC:27655]	0.131	-2.93034	0.000747683	0.00395227	yes	down	1.44	0.73	0.05	0.09	1.085	0.07
ENSG00000196376	SLC35F1	solute carrier family 35 member F1 [Source:HGNC Symbol;Acc:HGNC:21483]	0.132	-2.92346	6.88413e-29	2.89753e-26	yes	down	10.17	9.8	0.83	0.99	9.985	0.91
ENSG00000226029	LINC01772	long intergenic non-protein coding RNA 1772 [Source:HGNC Symbol;Acc:HGNC:52562]	0.132	-2.9186	0.00240357	0.010489	yes	down	0.87	0.58	0.04	0.1	0.725	0.07
ENSG00000174600	CMKLR1	chemerin chemokine-like receptor 1 [Source:HGNC Symbol;Acc:HGNC:2121]	0.132	-2.91826	8.67134e-08	1.43061e-06	yes	down	1.4	2.41	0.15	0.7	1.905	0.425
ENSG00000236358	AL355472.2	novel transcript	0.133	-2.91044	0.00879459	0.0306491	yes	down	1.44	3.04	0.3	0.16	2.24	0.23
ENSG00000224536	AC096677.1	novel transcript	0.134	-2.89802	1.19075e-14	9.23844e-13	yes	down	11.17	9.05	0.99	0.99	10.11	0.99
ENSG00000251364	AC107884.1	novel transcript, antisense to OLFML1	0.136	-2.8817	3.53211e-15	3.01931e-13	yes	down	5	7.22	0.43	0.83	6.11	0.63
ENSG00000091972	CD200	CD200 molecule [Source:HGNC Symbol;Acc:HGNC:7203]	0.136	-2.87657	0.00269393	0.0115114	yes	down	1.36	1.13	0.31	0.13	1.245	0.22
ENSG00000273824	AC008033.3	novel transcript	0.137	-2.86737	0.00358705	0.0145979	yes	down	1.5	2.16	0.07	0.3	1.83	0.185
ENSG00000055955	ITIH4	inter-alpha-trypsin inhibitor heavy chain family member 4 [Source:HGNC Symbol;Acc:HGNC:6169]	0.137	-2.86335	5.94006e-08	1.0184e-06	yes	down	5.22	6.75	1.09	1.21	5.985	1.15
ENSG00000185634	SHC4	SHC adaptor protein 4 [Source:HGNC Symbol;Acc:HGNC:16743]	0.138	-2.85791	0.00385632	0.0154915	yes	down	1.56	1.17	0.18	0.14	1.365	0.16
ENSG00000132965	ALOX5AP	arachidonate 5-lipoxygenase activating protein [Source:HGNC Symbol;Acc:HGNC:436]	0.138	-2.85757	2.25798e-26	8.08837e-24	yes	down	66.14	68.41	6.06	6.09	67.275	6.075
ENSG00000078018	MAP2	microtubule associated protein 2 [Source:HGNC Symbol;Acc:HGNC:6839]	0.138	-2.85681	6.32603e-31	3.67259e-28	yes	down	15.15	15.7	1.11	2.46	15.425	1.785
ENSG00000152926	ZNF117	zinc finger protein 117 [Source:HGNC Symbol;Acc:HGNC:12897]	0.138	-2.85658	4.55358e-30	2.39575e-27	yes	down	25.76	27.84	1.79	3.69	26.8	2.74
ENSG00000012223	LTF	lactotransferrin [Source:HGNC Symbol;Acc:HGNC:6720]	0.139	-2.85173	0.00374623	0.0151212	yes	down	2.45	0.9	0.14	0.03	1.675	0.085
ENSG00000136010	ALDH1L2	aldehyde dehydrogenase 1 family member L2 [Source:HGNC Symbol;Acc:HGNC:26777]	0.139	-2.8515	1.87279e-41	2.10202e-38	yes	down	45.41	51.64	3.32	6.12	48.525	4.72
ENSG00000115423	DNAH6	dynein axonemal heavy chain 6 [Source:HGNC Symbol;Acc:HGNC:2951]	0.139	-2.84766	7.58581e-10	2.07666e-08	yes	down	0.85	0.82	0.06	0.16	0.835	0.11
ENSG00000041353	RAB27B	RAB27B, member RAS oncogene family [Source:HGNC Symbol;Acc:HGNC:9767]	0.14	-2.83945	0.00127026	0.00618083	yes	down	1.27	0.37	0.02	0.51	0.82	0.265
ENSG00000174885	NLRP6	NLR family pyrin domain containing 6 [Source:HGNC Symbol;Acc:HGNC:22944]	0.14	-2.83871	0.0016827	0.00775669	yes	down	1.17	0.88	0.21	0.07	1.025	0.14
ENSG00000227398	KIF9-AS1	KIF9 antisense RNA 1 [Source:HGNC Symbol;Acc:HGNC:26822]	0.14	-2.83814	0.0112408	0.0374455	yes	down	0.26	0.39	0.02	0.05	0.325	0.035
ENSG00000276509	AC239799.1	novel transcript	0.141	-2.83098	0.000220964	0.00140277	yes	down	2.45	1.48	0.2	0.16	1.965	0.18
ENSG00000091844	RGS17	regulator of G protein signaling 17 [Source:HGNC Symbol;Acc:HGNC:14088]	0.141	-2.82957	1.39407e-06	1.68489e-05	yes	down	0.87	0.8	0.1	0.05	0.835	0.075
ENSG00000167291	TBC1D16	TBC1 domain family member 16 [Source:HGNC Symbol;Acc:HGNC:28356]	0.141	-2.82338	0.0149368	0.0472433	yes	down	0.37	0.16	0.02	0.01	0.265	0.015
ENSG00000171914	TLN2	talin 2 [Source:HGNC Symbol;Acc:HGNC:15447]	0.141	-2.82149	0.00626206	0.0231151	yes	down	0.19	0.15	0.01	0.03	0.17	0.02
ENSG00000086967	MYBPC2	myosin binding protein C, fast type [Source:HGNC Symbol;Acc:HGNC:7550]	0.142	-2.81315	0.00267525	0.0114506	yes	down	0.51	0.83	0.04	0.1	0.67	0.07
ENSG00000007314	SCN4A	sodium voltage-gated channel alpha subunit 4 [Source:HGNC Symbol;Acc:HGNC:10591]	0.144	-2.79984	1.06492e-05	0.000101466	yes	down	0.57	1.33	0.05	0.08	0.95	0.065
ENSG00000005243	COPZ2	coatomer protein complex subunit zeta 2 [Source:HGNC Symbol;Acc:HGNC:19356]	0.144	-2.79317	4.41884e-05	0.000346994	yes	down	9.1	7.74	0.59	0.69	8.42	0.64
ENSG00000142765	SYTL1	synaptotagmin like 1 [Source:HGNC Symbol;Acc:HGNC:15584]	0.145	-2.79012	7.62449e-30	3.77547e-27	yes	down	40.65	33.43	3.4	3.28	37.04	3.34
ENSG00000258461	AC012651.1	novel transcript	0.145	-2.78123	9.55972e-08	1.5578e-06	yes	down	2.1	2.6	0.18	0.28	2.35	0.23
ENSG00000150051	MKX	mohawk homeobox [Source:HGNC Symbol;Acc:HGNC:23729]	0.146	-2.77845	1.01529e-06	1.2683e-05	yes	down	2.05	2	0.47	0.26	2.025	0.365
ENSG00000272419	LINC01145	long intergenic non-protein coding RNA 1145 [Source:HGNC Symbol;Acc:HGNC:49462]	0.146	-2.77577	5.69524e-25	1.9177e-22	yes	down	24.83	23.82	2.19	2.78	24.325	2.485
ENSG00000154645	CHODL	chondrolectin [Source:HGNC Symbol;Acc:HGNC:17807]	0.147	-2.77021	0.00113703	0.00564693	yes	down	1.91	1.08	0.12	0.21	1.495	0.165
ENSG00000123384	LRP1	LDL receptor related protein 1 [Source:HGNC Symbol;Acc:HGNC:6692]	0.147	-2.76431	1.15444e-05	0.000108765	yes	down	0.41	0.47	0.02	0.09	0.44	0.055
ENSG00000169933	FRMPD4	FERM and PDZ domain containing 4 [Source:HGNC Symbol;Acc:HGNC:29007]	0.147	-2.76218	3.53593e-05	0.000287172	yes	down	0.6	0.6	0.04	0.21	0.6	0.125
ENSG00000142621	FHAD1	forkhead associated phosphopeptide binding domain 1 [Source:HGNC Symbol;Acc:HGNC:29408]	0.148	-2.75945	0.0078475	0.0279739	yes	down	1.22	1.51	0.03	0.39	1.365	0.21
ENSG00000213760	ATP6V1G2	ATPase H+ transporting V1 subunit G2 [Source:HGNC Symbol;Acc:HGNC:862]	0.148	-2.75629	1.2286e-07	1.94954e-06	yes	down	7.38	7.36	0.46	0.95	7.37	0.705
ENSG00000239467	AC007405.3	glutamate rich 2 [Source:NCBI gene;Acc:285141]	0.148	-2.75366	3.3202e-11	1.25053e-09	yes	down	13.66	12.69	1.26	1.33	13.175	1.295
ENSG00000183023	SLC8A1	solute carrier family 8 member A1 [Source:HGNC Symbol;Acc:HGNC:11068]	0.149	-2.75037	0.000373523	0.00218507	yes	down	0.44	0.62	0.02	0.05	0.53	0.035
ENSG00000175832	ETV4	ETS variant 4 [Source:HGNC Symbol;Acc:HGNC:3493]	0.149	-2.7452	0.000282411	0.00172084	yes	down	1.87	1.6	0.15	0.24	1.735	0.195
ENSG00000272668	AL590560.2	novel transcript, antisense to VSIG8	0.151	-2.73027	0.000167476	0.0011053	yes	down	0.63	0.46	0.03	0.08	0.545	0.055
ENSG00000012171	SEMA3B	semaphorin 3B [Source:HGNC Symbol;Acc:HGNC:10724]	0.151	-2.72793	0.000596515	0.00325646	yes	down	1.65	1.63	0.08	0.2	1.64	0.14
ENSG00000134363	FST	follistatin [Source:HGNC Symbol;Acc:HGNC:3971]	0.151	-2.72736	0.00974417	0.0332537	yes	down	0.99	1.03	0.08	0.08	1.01	0.08
ENSG00000258102	MAP1LC3B2	microtubule associated protein 1 light chain 3 beta 2 [Source:HGNC Symbol;Acc:HGNC:34390]	0.151	-2.72324	0.00148742	0.00703633	yes	down	5.24	5.72	0.5	0.57	5.48	0.535
ENSG00000128165	ADM2	adrenomedullin 2 [Source:HGNC Symbol;Acc:HGNC:28898]	0.152	-2.71937	7.00256e-27	2.61989e-24	yes	down	16.26	17.33	1.89	1.54	16.795	1.715
ENSG00000113905	HRG	histidine rich glycoprotein [Source:HGNC Symbol;Acc:HGNC:5181]	0.153	-2.71291	0.00524626	0.0199337	yes	down	1.04	1.05	0.16	0.07	1.045	0.115
ENSG00000174951	FUT1	fucosyltransferase 1 (H blood group) [Source:HGNC Symbol;Acc:HGNC:4012]	0.153	-2.70755	5.64539e-15	4.68205e-13	yes	down	6.09	5.26	0.45	0.63	5.675	0.54
ENSG00000198496	NBR2	neighbor of BRCA1 lncRNA 2 [Source:HGNC Symbol;Acc:HGNC:20691]	0.153	-2.70687	7.29744e-36	5.85046e-33	yes	down	24.15	26.17	2.62	2.72	25.16	2.67
ENSG00000197992	CLEC9A	C-type lectin domain containing 9A [Source:HGNC Symbol;Acc:HGNC:26705]	0.154	-2.70256	3.08009e-16	3.03253e-14	yes	down	16.84	15.21	1.28	2.08	16.025	1.68
ENSG00000166750	SLFN5	schlafen family member 5 [Source:HGNC Symbol;Acc:HGNC:28286]	0.154	-2.69951	4.81026e-34	3.52111e-31	yes	down	13.71	15.05	1.07	2	14.38	1.535
ENSG00000120594	PLXDC2	plexin domain containing 2 [Source:HGNC Symbol;Acc:HGNC:21013]	0.155	-2.69202	1.78454e-15	1.55671e-13	yes	down	2.11	1.76	0.45	0.19	1.935	0.32
ENSG00000163449	TMEM169	transmembrane protein 169 [Source:HGNC Symbol;Acc:HGNC:25130]	0.157	-2.67196	1.0406e-05	9.93735e-05	yes	down	1.84	3.79	0.15	0.44	2.815	0.295
ENSG00000143297	FCRL5	Fc receptor like 5 [Source:HGNC Symbol;Acc:HGNC:18508]	0.157	-2.6707	2.63272e-08	4.99149e-07	yes	down	2.41	2.56	0.22	0.28	2.485	0.25
ENSG00000238113	LINC01410	long intergenic non-protein coding RNA 1410 [Source:HGNC Symbol;Acc:HGNC:50702]	0.157	-2.66965	1.5277e-25	5.35842e-23	yes	down	8.7	8.95	0.8	1.27	8.825	1.035
ENSG00000143341	HMCN1	hemicentin 1 [Source:HGNC Symbol;Acc:HGNC:19194]	0.157	-2.66869	0.000168902	0.00111384	yes	down	0.38	0.56	0.01	0.04	0.47	0.025
ENSG00000179915	NRXN1	neurexin 1 [Source:HGNC Symbol;Acc:HGNC:8008]	0.158	-2.66586	0.0125991	0.041094	yes	down	0.86	0.91	0.05	0.07	0.885	0.06
ENSG00000066032	CTNNA2	catenin alpha 2 [Source:HGNC Symbol;Acc:HGNC:2510]	0.16	-2.6465	6.45028e-22	1.39227e-19	yes	down	30.81	24.5	4.93	1.48	27.655	3.205
ENSG00000272374	Z97832.2	novel transcript, antisense to SCUBE3	0.16	-2.64574	0.00530719	0.0201243	yes	down	0.58	0.47	0.08	0.03	0.525	0.055
ENSG00000260192	LINC02240	long intergenic non-protein coding RNA 2240 [Source:HGNC Symbol;Acc:HGNC:53118]	0.161	-2.63624	6.82604e-22	1.45472e-19	yes	down	48.29	15.46	1.95	0.77	31.875	1.36
ENSG00000138759	FRAS1	Fraser extracellular matrix complex subunit 1 [Source:HGNC Symbol;Acc:HGNC:19185]	0.161	-2.63611	1.97683e-07	2.99029e-06	yes	down	0.48	0.56	0.61	0.08	0.52	0.345
ENSG00000161912	ADCY10P1	adenylate cyclase 10, soluble pseudogene 1 [Source:HGNC Symbol;Acc:HGNC:44143]	0.161	-2.63209	7.32195e-06	7.25558e-05	yes	down	1.63	1.9	0.18	0.34	1.765	0.26
ENSG00000234224	TMEM229A	transmembrane protein 229A [Source:HGNC Symbol;Acc:HGNC:37279]	0.162	-2.62979	0.011285	0.037578	yes	down	1.23	0.62	0.11	0.09	0.925	0.1
ENSG00000185621	LMLN	leishmanolysin like peptidase [Source:HGNC Symbol;Acc:HGNC:15991]	0.163	-2.61398	5.07876e-21	9.82828e-19	yes	down	8.65	8.84	1.14	1.38	8.745	1.26
ENSG00000188199	NUTM2B	NUT family member 2B [Source:HGNC Symbol;Acc:HGNC:23445]	0.163	-2.61371	0.0159319	0.049709	yes	down	0.45	0.34	0.04	0.05	0.395	0.045
ENSG00000232832	LMLN-AS1	LMLN antisense RNA 1 [Source:HGNC Symbol;Acc:HGNC:40738]	0.164	-2.60883	4.99436e-21	9.77734e-19	yes	down	10.94	12.94	1.26	1.97	11.94	1.615
ENSG00000149926	FAM57B	family with sequence similarity 57 member B [Source:HGNC Symbol;Acc:HGNC:25295]	0.166	-2.59229	2.85268e-06	3.1714e-05	yes	down	6.49	4.82	0.62	0.56	5.655	0.59
ENSG00000197119	SLC25A29	solute carrier family 25 member 29 [Source:HGNC Symbol;Acc:HGNC:20116]	0.167	-2.5803	0.000303849	0.00183027	yes	down	1.72	1.87	0.36	0.32	1.795	0.34
ENSG00000154309	DISP1	dispatched RND transporter family member 1 [Source:HGNC Symbol;Acc:HGNC:19711]	0.167	-2.57879	0.000862555	0.00445323	yes	down	0.82	0.7	0.23	0.04	0.76	0.135
ENSG00000260876	LINC01229	long intergenic non-protein coding RNA 1229 [Source:HGNC Symbol;Acc:HGNC:49682]	0.169	-2.56779	0.000503255	0.00281301	yes	down	3.49	2.85	0.79	0.5	3.17	0.645
ENSG00000235513	AL035681.1	novel transcript, antisense to L3MBTL2	0.169	-2.56654	3.00215e-07	4.34603e-06	yes	down	3.83	3.8	0.27	0.58	3.815	0.425
ENSG00000161643	SIGLEC16	sialic acid binding Ig like lectin 16 (gene/pseudogene) [Source:HGNC Symbol;Acc:HGNC:24851]	0.17	-2.55847	0.00612975	0.0226864	yes	down	1.93	2.93	0.16	0.05	2.43	0.105
ENSG00000154258	ABCA9	ATP binding cassette subfamily A member 9 [Source:HGNC Symbol;Acc:HGNC:39]	0.17	-2.55842	0.00284249	0.0120302	yes	down	0.36	0.43	0.05	0.18	0.395	0.115
ENSG00000204789	ZNF204P	zinc finger protein 204, pseudogene [Source:HGNC Symbol;Acc:HGNC:12995]	0.171	-2.54578	2.28238e-10	7.15572e-09	yes	down	5.42	5.77	0.47	0.8	5.595	0.635
ENSG00000170091	NSG2	neuronal vesicle trafficking associated 2 [Source:HGNC Symbol;Acc:HGNC:24955]	0.171	-2.54566	0.000576587	0.00316512	yes	down	2.33	1.21	0.3	0.25	1.77	0.275
ENSG00000173261	PLAC8L1	PLAC8 like 1 [Source:HGNC Symbol;Acc:HGNC:31746]	0.172	-2.5426	0.00228214	0.0100553	yes	down	13.37	3.32	0.12	0.7	8.345	0.41
ENSG00000261366	MANEA-DT	MANEA divergent transcript [Source:HGNC Symbol;Acc:HGNC:43732]	0.172	-2.53943	3.39581e-14	2.35275e-12	yes	down	4.92	5.28	0.47	0.84	5.1	0.655
ENSG00000239736	CEACAMP3	carcinoembryonic antigen related cell adhesion molecule pseudogene 3 [Source:HGNC Symbol;Acc:HGNC:1825]	0.172	-2.5355	0.000683505	0.00366598	yes	down	3.29	3.16	0.18	0.45	3.225	0.315
ENSG00000166793	YPEL4	yippee like 4 [Source:HGNC Symbol;Acc:HGNC:18328]	0.173	-2.53393	0.00974543	0.0332537	yes	down	1.33	1.04	0.08	0.25	1.185	0.165
ENSG00000163462	TRIM46	tripartite motif containing 46 [Source:HGNC Symbol;Acc:HGNC:19019]	0.173	-2.53355	0.000239568	0.00150499	yes	down	1.29	2.73	0.15	0.27	2.01	0.21
ENSG00000233396	LINC01719	long intergenic non-protein coding RNA 1719 [Source:HGNC Symbol;Acc:HGNC:52506]	0.174	-2.52454	0.00957	0.0328214	yes	down	1.33	1.19	0.09	0.16	1.26	0.125
ENSG00000168016	TRANK1	tetratricopeptide repeat and ankyrin repeat containing 1 [Source:HGNC Symbol;Acc:HGNC:29011]	0.174	-2.52375	9.75508e-24	2.88134e-21	yes	down	17.12	19.38	0.82	2.39	18.25	1.605
ENSG00000176381	PRR18	proline rich 18 [Source:HGNC Symbol;Acc:HGNC:28574]	0.174	-2.52278	0.0130188	0.0421672	yes	down	0.95	0.89	0.2	0.04	0.92	0.12
ENSG00000260916	CCPG1	cell cycle progression 1 [Source:HGNC Symbol;Acc:HGNC:24227]	0.175	-2.51809	6.51669e-46	1.56736e-42	yes	down	248.4	255.97	26.48	36.39	252.185	31.435
ENSG00000257410	AC089984.1	novel transcript	0.176	-2.50604	0.000726818	0.00386504	yes	down	3.62	2.36	0.44	0.25	2.99	0.345
ENSG00000141756	FKBP10	FKBP prolyl isomerase 10 [Source:HGNC Symbol;Acc:HGNC:18169]	0.176	-2.5055	0.000851325	0.00440606	yes	down	3.85	3.48	0.3	0.38	3.665	0.34
ENSG00000162843	WDR64	WD repeat domain 64 [Source:HGNC Symbol;Acc:HGNC:26570]	0.177	-2.50104	6.38431e-08	1.08462e-06	yes	down	4.09	5.42	0.7	0.46	4.755	0.58
ENSG00000160183	TMPRSS3	transmembrane serine protease 3 [Source:HGNC Symbol;Acc:HGNC:11877]	0.177	-2.50035	0.0156848	0.0491842	yes	down	1.61	0.92	0.14	0.12	1.265	0.13
ENSG00000227449	FGF7P6	fibroblast growth factor 7 pseudogene 6 [Source:HGNC Symbol;Acc:HGNC:27852]	0.178	-2.49237	8.98915e-05	0.000647588	yes	down	2.5	12.26	0.23	0.45	7.38	0.34
ENSG00000073331	ALPK1	alpha kinase 1 [Source:HGNC Symbol;Acc:HGNC:20917]	0.178	-2.49096	7.65998e-22	1.61204e-19	yes	down	16.37	16.09	1.69	2.56	16.23	2.125
ENSG00000136531	SCN2A	sodium voltage-gated channel alpha subunit 2 [Source:HGNC Symbol;Acc:HGNC:10588]	0.178	-2.48792	0.00525975	0.0199804	yes	down	0.3	0.25	0.03	0.07	0.275	0.05
ENSG00000253438	PCAT1	prostate cancer associated transcript 1 [Source:HGNC Symbol;Acc:HGNC:43022]	0.179	-2.48548	0.00648133	0.0237993	yes	down	37.17	2.5	0.17	0.68	19.835	0.425
ENSG00000225920	RIMKLBP2	ribosomal modification protein rimK like family member B pseudogene 2 [Source:HGNC Symbol;Acc:HGNC:39163]	0.179	-2.48481	0.00815543	0.0288831	yes	down	6.42	5.23	0.19	1.32	5.825	0.755
ENSG00000213963	AC019080.1	novel transcript	0.179	-2.48453	2.96155e-10	9.0821e-09	yes	down	7.15	5.04	0.27	1.65	6.095	0.96
ENSG00000091536	MYO15A	myosin XVA [Source:HGNC Symbol;Acc:HGNC:7594]	0.179	-2.48445	0.00390506	0.0156463	yes	down	2.13	0.88	0.08	0.16	1.505	0.12
ENSG00000166432	ZMAT1	zinc finger matrin-type 1 [Source:HGNC Symbol;Acc:HGNC:29377]	0.179	-2.483	0.000379322	0.00221361	yes	down	10.75	10.87	1.03	2.38	10.81	1.705
ENSG00000263412	AC004477.1	novel transcript, antisense to NFE2L1	0.179	-2.48288	0.000665064	0.0035819	yes	down	7.45	6.18	0.78	0.34	6.815	0.56
ENSG00000184014	DENND5A	DENN domain containing 5A [Source:HGNC Symbol;Acc:HGNC:19344]	0.179	-2.48159	1.18137e-09	3.1029e-08	yes	down	4.28	4.52	1.36	0.5	4.4	0.93
ENSG00000273007	AC021205.3	novel transcript, antisense to FGF2	0.179	-2.48151	0.0020579	0.00920721	yes	down	1.82	2.01	0.13	0.36	1.915	0.245
ENSG00000181722	ZBTB20	zinc finger and BTB domain containing 20 [Source:HGNC Symbol;Acc:HGNC:13503]	0.179	-2.47806	0.00265435	0.011374	yes	down	0.13	0.15	0.03	0.13	0.14	0.08
ENSG00000257335	MGAM	maltase-glucoamylase [Source:HGNC Symbol;Acc:HGNC:7043]	0.18	-2.47612	0.000957115	0.00487711	yes	down	0.49	0.32	0.04	0.04	0.405	0.04
ENSG00000166546	BEAN1	brain expressed associated with NEDD4 1 [Source:HGNC Symbol;Acc:HGNC:24160]	0.181	-2.46709	1.45065e-06	1.74575e-05	yes	down	3.65	4.94	0.57	0.4	4.295	0.485
ENSG00000148175	STOM	stomatin [Source:HGNC Symbol;Acc:HGNC:3383]	0.181	-2.46419	9.6445e-39	8.11874e-36	yes	down	68.71	68.31	7.61	9.59	68.51	8.6
ENSG00000107611	CUBN	cubilin [Source:HGNC Symbol;Acc:HGNC:2548]	0.182	-2.46098	3.37875e-05	0.000275737	yes	down	1.66	0.97	0.25	0.05	1.315	0.15
ENSG00000278673	AC136352.4	-	0.183	-2.45082	5.38502e-06	5.52145e-05	yes	down	4.19	4.92	0.47	0.65	4.555	0.56
ENSG00000164647	STEAP1	STEAP family member 1 [Source:HGNC Symbol;Acc:HGNC:11378]	0.183	-2.45015	3.24822e-14	2.2598e-12	yes	down	31.3	24.39	3.31	3.12	27.845	3.215
ENSG00000160862	AZGP1	alpha-2-glycoprotein 1, zinc-binding [Source:HGNC Symbol;Acc:HGNC:910]	0.183	-2.45006	1.85888e-08	3.66464e-07	yes	down	14.13	13.44	1.8	1.27	13.785	1.535
ENSG00000286190	AC055839.2	uncharacterized LOC728392 [Source:NCBI gene;Acc:728392]	0.183	-2.44761	8.22093e-05	0.000599686	yes	down	3.19	3.72	0.46	0.37	3.455	0.415
ENSG00000065621	GSTO2	glutathione S-transferase omega 2 [Source:HGNC Symbol;Acc:HGNC:23064]	0.184	-2.44502	0.000116924	0.000809099	yes	down	1.34	1.34	0.47	0.14	1.34	0.305
ENSG00000255330	AL096711.2	novel transcript	0.184	-2.43981	3.49984e-12	1.65981e-10	yes	down	2.22	2.73	0.26	0.76	2.475	0.51
ENSG00000183570	PCBP3	poly(rC) binding protein 3 [Source:HGNC Symbol;Acc:HGNC:8651]	0.184	-2.43951	3.05066e-09	7.30205e-08	yes	down	8.35	9.78	1.15	1.79	9.065	1.47
ENSG00000250673	REELD1	reeler domain containing 1 [Source:HGNC Symbol;Acc:HGNC:53638]	0.185	-2.43768	4.07363e-17	4.42475e-15	yes	down	6.08	12.53	0.68	1.21	9.305	0.945
ENSG00000188993	LRRC66	leucine rich repeat containing 66 [Source:HGNC Symbol;Acc:HGNC:34299]	0.185	-2.4358	0.0074976	0.0269549	yes	down	0.72	0.62	0.09	0.07	0.67	0.08
ENSG00000131711	MAP1B	microtubule associated protein 1B [Source:HGNC Symbol;Acc:HGNC:6836]	0.185	-2.43244	0.0142159	0.0453208	yes	down	0.37	0.17	0.03	0.01	0.27	0.02
ENSG00000144481	TRPM8	transient receptor potential cation channel subfamily M member 8 [Source:HGNC Symbol;Acc:HGNC:17961]	0.185	-2.43066	1.3187e-29	6.00046e-27	yes	down	45.59	48.25	6.7	11.44	46.92	9.07
ENSG00000166866	MYO1A	myosin IA [Source:HGNC Symbol;Acc:HGNC:7595]	0.186	-2.42613	0.0110909	0.0370343	yes	down	2.4	0.52	0.28	0.26	1.46	0.27
ENSG00000214290	COLCA2	colorectal cancer associated 2 [Source:HGNC Symbol;Acc:HGNC:26978]	0.187	-2.41849	0.00336792	0.0138096	yes	down	1.81	3.73	0.26	0.42	2.77	0.34
ENSG00000225265	TAF1A-AS1	TAF1A antisense RNA 1 [Source:HGNC Symbol;Acc:HGNC:40573]	0.187	-2.4173	0.00143982	0.00684575	yes	down	2.66	3.01	0.5	0.38	2.835	0.44
ENSG00000120925	RNF170	ring finger protein 170 [Source:HGNC Symbol;Acc:HGNC:25358]	0.188	-2.40924	1.23057e-13	7.50647e-12	yes	down	7.38	6.9	0.76	1.13	7.14	0.945
ENSG00000144821	MYH15	myosin heavy chain 15 [Source:HGNC Symbol;Acc:HGNC:31073]	0.188	-2.40863	4.50599e-17	4.83203e-15	yes	down	4.14	4.58	0.45	0.63	4.36	0.54
ENSG00000274333	CU633967.1	uncharacterized LOC102724219 [Source:NCBI gene;Acc:102724219]	0.189	-2.40382	0.000130444	0.000892386	yes	down	2.6	3.88	0.69	0.23	3.24	0.46
ENSG00000053747	LAMA3	laminin subunit alpha 3 [Source:HGNC Symbol;Acc:HGNC:6483]	0.189	-2.40164	0.00469791	0.0181867	yes	down	0.75	0.38	0.04	0.58	0.565	0.31
ENSG00000168671	UGT3A2	UDP glycosyltransferase family 3 member A2 [Source:HGNC Symbol;Acc:HGNC:27266]	0.189	-2.40104	1.98775e-10	6.33821e-09	yes	down	5.85	5.43	1.6	0.74	5.64	1.17
ENSG00000113758	DBN1	drebrin 1 [Source:HGNC Symbol;Acc:HGNC:2695]	0.189	-2.40045	3.08542e-05	0.000255106	yes	down	2.17	1.84	0.22	0.7	2.005	0.46
ENSG00000163803	PLB1	phospholipase B1 [Source:HGNC Symbol;Acc:HGNC:30041]	0.19	-2.39938	0.00167971	0.00775423	yes	down	1.52	0.86	0.07	0.34	1.19	0.205
ENSG00000140044	JDP2	Jun dimerization protein 2 [Source:HGNC Symbol;Acc:HGNC:17546]	0.19	-2.39652	5.74292e-06	5.85632e-05	yes	down	5.25	4.7	0.86	0.63	4.975	0.745
ENSG00000260409	AC012414.5	novel transcript	0.191	-2.38985	7.74002e-07	9.99318e-06	yes	down	7.07	8.28	0.51	1.62	7.675	1.065
ENSG00000283709	FAM238C	family with sequence similarity 238 member C [Source:HGNC Symbol;Acc:HGNC:24672]	0.191	-2.38535	3.38561e-05	0.000276163	yes	down	2.77	5.19	0.9	0.28	3.98	0.59
ENSG00000078114	NEBL	nebulette [Source:HGNC Symbol;Acc:HGNC:16932]	0.191	-2.38515	6.17657e-07	8.20101e-06	yes	down	2.2	1.44	0.61	0.49	1.82	0.55
ENSG00000181634	TNFSF15	TNF superfamily member 15 [Source:HGNC Symbol;Acc:HGNC:11931]	0.193	-2.37619	1.36809e-09	3.52841e-08	yes	down	1.9	2.26	0.24	0.3	2.08	0.27
ENSG00000168594	ADAM29	ADAM metallopeptidase domain 29 [Source:HGNC Symbol;Acc:HGNC:207]	0.193	-2.37556	0.00125382	0.0061222	yes	down	1.15	1.66	0.19	0.14	1.405	0.165
ENSG00000186318	BACE1	beta-secretase 1 [Source:HGNC Symbol;Acc:HGNC:933]	0.193	-2.37398	8.99865e-06	8.72089e-05	yes	down	1.75	2.17	0.3	0.63	1.96	0.465
ENSG00000149257	SERPINH1	serpin family H member 1 [Source:HGNC Symbol;Acc:HGNC:1546]	0.194	-2.36926	7.86426e-08	1.30833e-06	yes	down	5.65	4.5	0.7	0.61	5.075	0.655
ENSG00000221886	ZBED8	zinc finger BED-type containing 8 [Source:HGNC Symbol;Acc:HGNC:30804]	0.194	-2.36779	9.04338e-08	1.48541e-06	yes	down	3.76	3.95	0.52	0.5	3.855	0.51
ENSG00000248508	SRP14-AS1	SRP14 antisense RNA1 (head to head) [Source:HGNC Symbol;Acc:HGNC:48619]	0.194	-2.36504	2.0905e-20	3.74422e-18	yes	down	7.45	9.78	1.56	1.43	8.615	1.495
ENSG00000253734	LINC01289	long intergenic non-protein coding RNA 1289 [Source:HGNC Symbol;Acc:HGNC:50354]	0.195	-2.36154	0.000269243	0.00165237	yes	down	1.29	1.1	0.13	0.2	1.195	0.165
ENSG00000168916	ZNF608	zinc finger protein 608 [Source:HGNC Symbol;Acc:HGNC:29238]	0.195	-2.36115	3.454e-13	1.97795e-11	yes	down	6.58	7.18	0.72	11.52	6.88	6.12
ENSG00000275481	AC025031.4	novel transcript	0.195	-2.35969	0.00857486	0.0300277	yes	down	0.68	1.05	0.03	0.23	0.865	0.13
ENSG00000196517	SLC6A9	solute carrier family 6 member 9 [Source:HGNC Symbol;Acc:HGNC:11056]	0.195	-2.35479	6.6299e-30	3.38245e-27	yes	down	50.71	56.62	7.38	7.09	53.665	7.235
ENSG00000233621	LINC01137	long intergenic non-protein coding RNA 1137 [Source:HGNC Symbol;Acc:HGNC:49453]	0.196	-2.35463	3.82943e-07	5.40421e-06	yes	down	7.35	8.12	0.85	1.23	7.735	1.04
ENSG00000107819	SFXN3	sideroflexin 3 [Source:HGNC Symbol;Acc:HGNC:16087]	0.197	-2.34503	1.36894e-08	2.80042e-07	yes	down	5.96	5.94	0.77	0.51	5.95	0.64
ENSG00000260011	AC132938.1	novel transcript	0.197	-2.34499	1.96026e-14	1.44117e-12	yes	down	3.09	2.74	0.37	0.43	2.915	0.4
ENSG00000282798	AC008993.2	TEC	0.197	-2.34069	0.000308099	0.00185123	yes	down	7.61	8.4	0.65	1.61	8.005	1.13
ENSG00000133466	C1QTNF6	C1q and TNF related 6 [Source:HGNC Symbol;Acc:HGNC:14343]	0.198	-2.33811	1.80699e-14	1.34613e-12	yes	down	5.54	7.08	0.8	0.67	6.31	0.735
ENSG00000156042	CFAP70	cilia and flagella associated protein 70 [Source:HGNC Symbol;Acc:HGNC:30726]	0.198	-2.33727	3.22529e-13	1.87245e-11	yes	down	7.89	7.71	1.33	1.08	7.8	1.205
ENSG00000128872	TMOD2	tropomodulin 2 [Source:HGNC Symbol;Acc:HGNC:11872]	0.198	-2.33539	1.46051e-15	1.30794e-13	yes	down	3.72	4.06	0.49	0.71	3.89	0.6
ENSG00000137198	GMPR	guanosine monophosphate reductase [Source:HGNC Symbol;Acc:HGNC:4376]	0.198	-2.33501	2.67673e-07	3.94273e-06	yes	down	8.96	8.13	1.72	0.92	8.545	1.32
ENSG00000182601	HS3ST4	heparan sulfate-glucosamine 3-sulfotransferase 4 [Source:HGNC Symbol;Acc:HGNC:5200]	0.199	-2.33233	0.0160099	0.0498783	yes	down	9.64	2	1.4	4.28	5.82	2.84
ENSG00000117139	KDM5B	lysine demethylase 5B [Source:HGNC Symbol;Acc:HGNC:18039]	0.199	-2.32617	1.04394e-06	1.29806e-05	yes	down	2.22	2.2	0.23	0.6	2.21	0.415
ENSG00000163536	SERPINI1	serpin family I member 1 [Source:HGNC Symbol;Acc:HGNC:8943]	0.2	-2.32259	2.00742e-23	5.72828e-21	yes	down	39.63	37.98	6.07	6.34	38.805	6.205
ENSG00000273253	AL022328.4	novel transcript, antisense TRABD	0.2	-2.32177	0.0144598	0.0460111	yes	down	2.69	2.46	0.43	0.24	2.575	0.335
ENSG00000073464	CLCN4	chloride voltage-gated channel 4 [Source:HGNC Symbol;Acc:HGNC:2022]	0.201	-2.31764	1.05005e-07	1.69987e-06	yes	down	1.51	1.46	0.22	0.23	1.485	0.225
ENSG00000187955	COL14A1	collagen type XIV alpha 1 chain [Source:HGNC Symbol;Acc:HGNC:2191]	0.201	-2.31617	0.000148508	0.00099891	yes	down	1.65	1.2	0.07	0.12	1.425	0.095
ENSG00000119943	PYROXD2	pyridine nucleotide-disulphide oxidoreductase domain 2 [Source:HGNC Symbol;Acc:HGNC:23517]	0.201	-2.31462	4.11052e-08	7.4095e-07	yes	down	18.02	12.96	2.96	1.33	15.49	2.145
ENSG00000145777	TSLP	thymic stromal lymphopoietin [Source:HGNC Symbol;Acc:HGNC:30743]	0.201	-2.31394	6.30729e-06	6.35485e-05	yes	down	3.07	3.23	0.35	0.53	3.15	0.44
ENSG00000243323	PTPRVP	protein tyrosine phosphatase, receptor type V, pseudogene [Source:HGNC Symbol;Acc:HGNC:13421]	0.201	-2.31377	1.53491e-21	3.15144e-19	yes	down	12.38	12.4	1.67	1.68	12.39	1.675
ENSG00000163328	GPR155	G protein-coupled receptor 155 [Source:HGNC Symbol;Acc:HGNC:22951]	0.202	-2.31005	6.95785e-18	8.42751e-16	yes	down	5.96	6.02	0.76	1.06	5.99	0.91
ENSG00000104413	ESRP1	epithelial splicing regulatory protein 1 [Source:HGNC Symbol;Acc:HGNC:25966]	0.203	-2.30249	1.52754e-24	4.94569e-22	yes	down	26.79	25.22	3.32	4.18	26.005	3.75
ENSG00000130340	SNX9	sorting nexin 9 [Source:HGNC Symbol;Acc:HGNC:14973]	0.203	-2.2985	0.00809838	0.0287162	yes	down	0.43	0.7	0.06	0.1	0.565	0.08
ENSG00000144824	PHLDB2	pleckstrin homology like domain family B member 2 [Source:HGNC Symbol;Acc:HGNC:29573]	0.203	-2.29785	6.89577e-08	1.16213e-06	yes	down	2.64	3.4	0.55	0.5	3.02	0.525
ENSG00000087258	GNAO1	G protein subunit alpha o1 [Source:HGNC Symbol;Acc:HGNC:4389]	0.204	-2.29478	0.0026874	0.0114923	yes	down	1.24	0.81	0.59	0.12	1.025	0.355
ENSG00000088756	ARHGAP28	Rho GTPase activating protein 28 [Source:HGNC Symbol;Acc:HGNC:25509]	0.204	-2.29346	8.4883e-05	0.000615881	yes	down	1.59	2.22	0.19	0.41	1.905	0.3
ENSG00000270344	POC1B-AS1	POC1B antisense RNA 1 [Source:HGNC Symbol;Acc:HGNC:52949]	0.204	-2.29016	1.89987e-06	2.20747e-05	yes	down	1.05	1.25	0.1	0.24	1.15	0.17
ENSG00000203772	SPRN	shadow of prion protein [Source:HGNC Symbol;Acc:HGNC:16871]	0.205	-2.28692	0.00273827	0.0116624	yes	down	0.72	1.41	0.14	0.16	1.065	0.15
ENSG00000153132	CLGN	calmegin [Source:HGNC Symbol;Acc:HGNC:2060]	0.205	-2.28649	1.3265e-31	7.97605e-29	yes	down	51.08	49.63	6.21	7.95	50.355	7.08
ENSG00000178809	TRIM73	tripartite motif containing 73 [Source:HGNC Symbol;Acc:HGNC:18162]	0.205	-2.28383	0.000371129	0.00217356	yes	down	4.7	2.26	0.46	0.21	3.48	0.335
ENSG00000280014	AC243960.7	TEC	0.205	-2.28363	0.00163102	0.00757882	yes	down	8.44	6.32	0.93	1.04	7.38	0.985
ENSG00000111254	AKAP3	A-kinase anchoring protein 3 [Source:HGNC Symbol;Acc:HGNC:373]	0.206	-2.28055	0.0110383	0.0368951	yes	down	2.06	0.86	0.09	0.35	1.46	0.22
ENSG00000266850	AC090912.2	novel transcript, antisense to RBBP8	0.206	-2.2785	0.000111592	0.000778276	yes	down	2.65	3.26	0.37	0.25	2.955	0.31
ENSG00000163141	BNIPL	BCL2 interacting protein like [Source:HGNC Symbol;Acc:HGNC:16976]	0.206	-2.27849	0.00369859	0.0149542	yes	down	1.04	1.62	0.19	0.12	1.33	0.155
ENSG00000256356	HSPA8P5	heat shock protein family A (Hsp70) member 8 pseudogene 5 [Source:HGNC Symbol;Acc:HGNC:44920]	0.207	-2.27541	0.0145097	0.0461347	yes	down	0.98	1.08	0.11	0.19	1.03	0.15
ENSG00000284634	AC092821.3	novel transcript	0.207	-2.27388	0.00162263	0.00755283	yes	down	7.44	9.12	1.65	4.34	8.28	2.995
ENSG00000165966	PDZRN4	PDZ domain containing ring finger 4 [Source:HGNC Symbol;Acc:HGNC:30552]	0.207	-2.27385	0.0081801	0.0289372	yes	down	0.74	0.74	0.09	0.15	0.74	0.12
ENSG00000285103	AL451123.1	novel transcript	0.207	-2.27185	0.00466125	0.0180656	yes	down	0.33	0.46	0.16	0.03	0.395	0.095
ENSG00000258647	LINC00930	long intergenic non-protein coding RNA 930 [Source:HGNC Symbol;Acc:HGNC:48620]	0.209	-2.2612	0.00473303	0.0182974	yes	down	3.93	3.72	1.32	0.13	3.825	0.725
ENSG00000277734	TRAC	T cell receptor alpha constant [Source:HGNC Symbol;Acc:HGNC:12029]	0.209	-2.25998	0.000830259	0.00431294	yes	down	4.84	4.75	0.64	0.72	4.795	0.68
ENSG00000234062	AL390879.1	transmembrane 9 superfamily member 2 (TM9SF2) pseudogene	0.209	-2.25881	0.00125604	0.00612646	yes	down	4.64	5.67	0.34	0.49	5.155	0.415
ENSG00000279672	AP006621.5	TEC	0.209	-2.25774	0.00449469	0.0175295	yes	down	4.42	3.96	0.93	0.16	4.19	0.545
ENSG00000213462	ERV3-1	endogenous retrovirus group 3 member 1, envelope [Source:HGNC Symbol;Acc:HGNC:3454]	0.209	-2.25634	1.09496e-14	8.53461e-13	yes	down	19.97	23.19	4	5.92	21.58	4.96
ENSG00000169398	PTK2	protein tyrosine kinase 2 [Source:HGNC Symbol;Acc:HGNC:9611]	0.209	-2.25499	0.00177319	0.00808815	yes	down	1.89	2.42	0.21	0.92	2.155	0.565
ENSG00000261360	AC010491.1	novel transcript, antisense to FAM105B	0.21	-2.25083	0.00993512	0.0337983	yes	down	0.59	1.22	0.33	0.11	0.905	0.22
ENSG00000160323	ADAMTS13	ADAM metallopeptidase with thrombospondin type 1 motif 13 [Source:HGNC Symbol;Acc:HGNC:1366]	0.211	-2.24401	0.00327047	0.0134889	yes	down	1	1.43	0.08	0.31	1.215	0.195
ENSG00000280054	AC004241.5	TEC	0.212	-2.23927	0.0151135	0.0476769	yes	down	0.71	1.12	0.07	0.21	0.915	0.14
ENSG00000256029	AL590560.1	novel transcript	0.212	-2.23682	0.0136451	0.0438105	yes	down	0.29	0.36	0.08	0.8	0.325	0.44
ENSG00000174808	BTC	betacellulin [Source:HGNC Symbol;Acc:HGNC:1121]	0.215	-2.22001	0.00167042	0.00771767	yes	down	1.86	1.21	0.21	0.33	1.535	0.27
ENSG00000242866	STRC	stereocilin [Source:HGNC Symbol;Acc:HGNC:16035]	0.215	-2.218	6.77367e-06	6.75602e-05	yes	down	2.03	3.07	0.31	0.38	2.55	0.345
ENSG00000182397	DNM1P46	dynamin 1 pseudogene 46 [Source:HGNC Symbol;Acc:HGNC:35199]	0.215	-2.21605	0.0105176	0.0354077	yes	down	0.74	0.64	0.06	0.2	0.69	0.13
ENSG00000223396	RPS10P7	ribosomal protein S10 pseudogene 7 [Source:HGNC Symbol;Acc:HGNC:36423]	0.216	-2.21376	1.30359e-18	1.76994e-16	yes	down	12.66	13.2	1.76	1.77	12.93	1.765
ENSG00000284862	CCDC39	coiled-coil domain containing 39 [Source:HGNC Symbol;Acc:HGNC:25244]	0.217	-2.202	2.58372e-05	0.000217715	yes	down	2.32	2.83	0.35	0.28	2.575	0.315
ENSG00000150045	KLRF1	killer cell lectin like receptor F1 [Source:HGNC Symbol;Acc:HGNC:13342]	0.217	-2.20126	0.013503	0.0434676	yes	down	2.46	2.17	0.84	0.3	2.315	0.57
ENSG00000281909	HERC2P7	hect domain and RLD 2 pseudogene 7 [Source:HGNC Symbol;Acc:HGNC:4875]	0.218	-2.20087	0.009005	0.0312144	yes	down	1.38	1.26	0.15	0.23	1.32	0.19
ENSG00000106804	C5	complement C5 [Source:HGNC Symbol;Acc:HGNC:1331]	0.219	-2.19297	1.96471e-11	7.80136e-10	yes	down	4.42	5.29	0.7	1.12	4.855	0.91
ENSG00000229964	AC080129.1	novel transcript	0.219	-2.1884	0.000644166	0.00348944	yes	down	1.26	1.75	0.28	0.15	1.505	0.215
ENSG00000171174	RBKS	ribokinase [Source:HGNC Symbol;Acc:HGNC:30325]	0.22	-2.18658	0.000254371	0.00157797	yes	down	4.53	5.53	0.65	0.64	5.03	0.645
ENSG00000170006	TMEM154	transmembrane protein 154 [Source:HGNC Symbol;Acc:HGNC:26489]	0.22	-2.18287	1.26225e-29	5.90312e-27	yes	down	18.02	22.75	2.12	4.15	20.385	3.135
ENSG00000129595	EPB41L4A	erythrocyte membrane protein band 4.1 like 4A [Source:HGNC Symbol;Acc:HGNC:13278]	0.22	-2.18248	3.78171e-10	1.1329e-08	yes	down	13.64	4.8	0.72	0.63	9.22	0.675
ENSG00000185010	F8	coagulation factor VIII [Source:HGNC Symbol;Acc:HGNC:3546]	0.221	-2.17618	1.37734e-05	0.000126508	yes	down	3.66	4.28	0.66	0.39	3.97	0.525
ENSG00000259429	UBE2Q2P2	ubiquitin conjugating enzyme E2 Q2 pseudogene 2 [Source:HGNC Symbol;Acc:HGNC:37440]	0.222	-2.17195	0.00932731	0.03212	yes	down	3.34	6.61	0.42	1.21	4.975	0.815
ENSG00000073910	FRY	FRY microtubule binding protein [Source:HGNC Symbol;Acc:HGNC:20367]	0.222	-2.17114	1.05644e-07	1.70529e-06	yes	down	1.94	2.58	0.52	0.22	2.26	0.37
ENSG00000100271	TTLL1	tubulin tyrosine ligase like 1 [Source:HGNC Symbol;Acc:HGNC:1312]	0.222	-2.17064	4.41952e-06	4.63307e-05	yes	down	7.03	9.81	1.7	0.72	8.42	1.21
ENSG00000270605	AL353622.1	novel transcript	0.222	-2.16995	1.19288e-10	3.9769e-09	yes	down	16.81	15.58	2.04	2.79	16.195	2.415
ENSG00000211673	IGLV3-1	immunoglobulin lambda variable 3-1 [Source:HGNC Symbol;Acc:HGNC:5896]	0.223	-2.16507	7.1146e-08	1.19662e-06	yes	down	6.69	8.55	1.34	1.59	7.62	1.465
ENSG00000196220	SRGAP3	SLIT-ROBO Rho GTPase activating protein 3 [Source:HGNC Symbol;Acc:HGNC:19744]	0.223	-2.16288	0.00114313	0.00567125	yes	down	2.04	2.17	0.19	1.16	2.105	0.675
ENSG00000167608	TMC4	transmembrane channel like 4 [Source:HGNC Symbol;Acc:HGNC:22998]	0.225	-2.15419	5.40268e-09	1.21766e-07	yes	down	8.37	12.57	4.48	4.23	10.47	4.355
ENSG00000186628	FSD2	fibronectin type III and SPRY domain containing 2 [Source:HGNC Symbol;Acc:HGNC:18024]	0.225	-2.15406	0.000276562	0.00168947	yes	down	1.38	1.15	0.09	0.16	1.265	0.125
ENSG00000173930	SLCO4C1	solute carrier organic anion transporter family member 4C1 [Source:HGNC Symbol;Acc:HGNC:23612]	0.225	-2.1537	6.56969e-10	1.83733e-08	yes	down	3.16	3.73	0.43	0.64	3.445	0.535
ENSG00000258590	NBEAP1	neurobeachin pseudogene 1 [Source:HGNC Symbol;Acc:HGNC:1007]	0.226	-2.14819	1.48545e-07	2.31138e-06	yes	down	7.31	6.75	0.93	0.9	7.03	0.915
ENSG00000101333	PLCB4	phospholipase C beta 4 [Source:HGNC Symbol;Acc:HGNC:9059]	0.226	-2.14602	2.44548e-07	3.64678e-06	yes	down	1.82	2.06	0.25	0.35	1.94	0.3
ENSG00000166257	SCN3B	sodium voltage-gated channel beta subunit 3 [Source:HGNC Symbol;Acc:HGNC:20665]	0.226	-2.1454	2.22092e-05	0.000191065	yes	down	1.25	1.29	0.17	0.21	1.27	0.19
ENSG00000180626	ZNF594	zinc finger protein 594 [Source:HGNC Symbol;Acc:HGNC:29392]	0.226	-2.14258	2.85117e-11	1.08602e-09	yes	down	23.24	7.96	0.79	4.75	15.6	2.77
ENSG00000144115	THNSL2	threonine synthase like 2 [Source:HGNC Symbol;Acc:HGNC:25602]	0.227	-2.14138	5.6114e-08	9.7195e-07	yes	down	5.06	4.61	0.87	2.24	4.835	1.555
ENSG00000130766	SESN2	sestrin 2 [Source:HGNC Symbol;Acc:HGNC:20746]	0.227	-2.14081	1.77167e-30	9.6219e-28	yes	down	66.49	63.07	9.59	10.43	64.78	10.01
ENSG00000100154	TTC28	tetratricopeptide repeat domain 28 [Source:HGNC Symbol;Acc:HGNC:29179]	0.227	-2.14058	0.0124992	0.0408456	yes	down	0.17	0.66	0.06	0.04	0.415	0.05
ENSG00000155961	RAB39B	RAB39B, member RAS oncogene family [Source:HGNC Symbol;Acc:HGNC:16499]	0.227	-2.13869	9.33626e-15	7.48502e-13	yes	down	11.75	11.46	1.34	2.36	11.605	1.85
ENSG00000151012	SLC7A11	solute carrier family 7 member 11 [Source:HGNC Symbol;Acc:HGNC:11059]	0.227	-2.13723	2.86312e-19	4.38214e-17	yes	down	10.51	11.68	1.22	2.34	11.095	1.78
ENSG00000149150	SLC43A1	solute carrier family 43 member 1 [Source:HGNC Symbol;Acc:HGNC:9225]	0.228	-2.13572	9.23174e-19	1.28451e-16	yes	down	28.3	28.56	4.29	4.49	28.43	4.39
ENSG00000259976	AC093010.3	novel transcript	0.228	-2.13102	2.64684e-07	3.90211e-06	yes	down	0.84	0.9	0.08	0.2	0.87	0.14
ENSG00000233237	LINC00472	long intergenic non-protein coding RNA 472 [Source:HGNC Symbol;Acc:HGNC:21380]	0.229	-2.12905	2.82603e-08	5.328e-07	yes	down	2.28	2.02	0.2	0.62	2.15	0.41
ENSG00000231233	CFAP58-DT	CFAP58 divergent transcript [Source:HGNC Symbol;Acc:HGNC:45243]	0.229	-2.12851	3.66631e-08	6.67308e-07	yes	down	23.64	24.08	3.75	2.88	23.86	3.315
ENSG00000114423	CBLB	Cbl proto-oncogene B [Source:HGNC Symbol;Acc:HGNC:1542]	0.229	-2.1283	1.78969e-05	0.000159424	yes	down	26.49	1.29	0.6	0.49	13.89	0.545
ENSG00000270977	AC015849.5	novel transcript	0.23	-2.12288	0.00409644	0.016266	yes	down	1.75	0.7	0.06	0.13	1.225	0.095
ENSG00000163617	CCDC191	coiled-coil domain containing 191 [Source:HGNC Symbol;Acc:HGNC:29272]	0.23	-2.11896	1.73222e-09	4.39212e-08	yes	down	5.31	6.24	1.39	1.36	5.775	1.375
ENSG00000071242	RPS6KA2	ribosomal protein S6 kinase A2 [Source:HGNC Symbol;Acc:HGNC:10431]	0.231	-2.11528	2.97266e-19	4.50881e-17	yes	down	11.32	12.71	1.73	3.61	12.015	2.67
ENSG00000188687	SLC4A5	solute carrier family 4 member 5 [Source:HGNC Symbol;Acc:HGNC:18168]	0.231	-2.11466	6.05251e-06	6.13118e-05	yes	down	1.62	2.54	0.78	0.52	2.08	0.65
ENSG00000150627	WDR17	WD repeat domain 17 [Source:HGNC Symbol;Acc:HGNC:16661]	0.231	-2.11276	1.36133e-09	3.52065e-08	yes	down	4.07	4.68	0.5	1.18	4.375	0.84
ENSG00000189367	KIAA0408	KIAA0408 [Source:HGNC Symbol;Acc:HGNC:21636]	0.232	-2.10649	0.00530677	0.0201243	yes	down	1.14	1.29	0.1	0.25	1.215	0.175
ENSG00000167103	PIP5KL1	phosphatidylinositol-4-phosphate 5-kinase like 1 [Source:HGNC Symbol;Acc:HGNC:28711]	0.232	-2.10512	5.53828e-22	1.22687e-19	yes	down	82.43	81.21	10.32	10.29	81.82	10.305
ENSG00000085733	CTTN	cortactin [Source:HGNC Symbol;Acc:HGNC:3338]	0.232	-2.10494	2.38779e-09	5.87732e-08	yes	down	8.19	7.11	0.96	2.77	7.65	1.865
ENSG00000253535	AC120193.1	novel transcript	0.233	-2.10252	1.30497e-07	2.04567e-06	yes	down	1.69	1.41	0.27	0.28	1.55	0.275
ENSG00000077935	SMC1B	structural maintenance of chromosomes 1B [Source:HGNC Symbol;Acc:HGNC:11112]	0.233	-2.10048	0.000100686	0.000713448	yes	down	1.58	1.5	0.22	0.3	1.54	0.26
ENSG00000240429	LRRFIP1P1	LRR binding FLII interacting protein 1 pseudogene 1 [Source:HGNC Symbol;Acc:HGNC:32937]	0.234	-2.09432	0.000614572	0.00333665	yes	down	2.2	2.17	0.3	0.41	2.185	0.355
ENSG00000263004	AC007114.1	novel transcript	0.235	-2.08971	0.00494172	0.0189692	yes	down	7.09	10.98	1.35	0.89	9.035	1.12
ENSG00000273151	AC073957.3	novel transcript, antisense to GET4	0.235	-2.0888	4.84347e-09	1.10794e-07	yes	down	5.33	5.03	0.43	1.33	5.18	0.88
ENSG00000164292	RHOBTB3	Rho related BTB domain containing 3 [Source:HGNC Symbol;Acc:HGNC:18757]	0.235	-2.0882	6.91919e-15	5.65493e-13	yes	down	13.11	11.78	3.05	4.98	12.445	4.015
ENSG00000164707	SLC13A4	solute carrier family 13 member 4 [Source:HGNC Symbol;Acc:HGNC:15827]	0.235	-2.08815	0.00232355	0.0102006	yes	down	0.79	0.98	0.08	0.31	0.885	0.195
ENSG00000196167	COLCA1	colorectal cancer associated 1 [Source:HGNC Symbol;Acc:HGNC:33789]	0.235	-2.08669	3.10005e-17	3.45645e-15	yes	down	5.73	5.68	0.84	0.93	5.705	0.885
ENSG00000259495	AC016705.2	novel transcript	0.236	-2.08515	0.014336	0.0456605	yes	down	0.31	0.37	0.03	0.09	0.34	0.06
ENSG00000006747	SCIN	scinderin [Source:HGNC Symbol;Acc:HGNC:21695]	0.236	-2.08165	2.63178e-06	2.96466e-05	yes	down	2.3	1.97	0.47	0.53	2.135	0.5
ENSG00000231312	MAP4K3-DT	MAP4K3 divergent transcript [Source:HGNC Symbol;Acc:HGNC:54056]	0.238	-2.07213	3.29691e-17	3.65176e-15	yes	down	18.77	22.7	5.84	6.04	20.735	5.94
ENSG00000182463	TSHZ2	teashirt zinc finger homeobox 2 [Source:HGNC Symbol;Acc:HGNC:13010]	0.238	-2.07212	0.00883557	0.0307645	yes	down	0.34	0.52	0.24	0.04	0.43	0.14
ENSG00000151692	RNF144A	ring finger protein 144A [Source:HGNC Symbol;Acc:HGNC:20457]	0.238	-2.07051	1.00398e-11	4.25549e-10	yes	down	4.09	4.43	0.56	0.85	4.26	0.705
ENSG00000279149	AL356750.1	TEC	0.238	-2.06856	0.00334686	0.0137333	yes	down	1.53	1.33	0.23	0.23	1.43	0.23
ENSG00000197054	ZNF763	zinc finger protein 763 [Source:HGNC Symbol;Acc:HGNC:27614]	0.239	-2.06634	0.00258679	0.0111441	yes	down	2.01	3.04	1.14	0.22	2.525	0.68
ENSG00000286241	AC080089.1	novel transcript	0.239	-2.06595	1.3849e-05	0.000127133	yes	down	8.78	7.86	1.22	0.77	8.32	0.995
ENSG00000251301	LINC02384	long intergenic non-protein coding RNA 2384 [Source:HGNC Symbol;Acc:HGNC:53308]	0.239	-2.06567	9.36424e-05	0.000672022	yes	down	13.68	16.4	2.31	2.64	15.04	2.475
ENSG00000167861	HID1	HID1 domain containing [Source:HGNC Symbol;Acc:HGNC:15736]	0.24	-2.06119	0.00198433	0.00891834	yes	down	1.88	1.45	0.76	0.57	1.665	0.665
ENSG00000234722	LINC01287	long intergenic non-protein coding RNA 1287 [Source:HGNC Symbol;Acc:HGNC:50351]	0.24	-2.05956	9.75589e-05	0.000695452	yes	down	5.36	4.18	0.69	0.63	4.77	0.66
ENSG00000214279	SCART1	scavenger receptor family member expressed on T cells 1 [Source:HGNC Symbol;Acc:HGNC:32411]	0.24	-2.05859	1.30136e-05	0.000120648	yes	down	2.57	1.86	0.27	0.36	2.215	0.315
ENSG00000272341	AL137003.2	novel transcript	0.24	-2.05768	1.31458e-05	0.000121499	yes	down	3.15	3.77	0.43	0.73	3.46	0.58
ENSG00000171124	FUT3	fucosyltransferase 3 (Lewis blood group) [Source:HGNC Symbol;Acc:HGNC:4014]	0.24	-2.0573	0.0105744	0.0355634	yes	down	1.85	1.3	0.24	0.54	1.575	0.39
ENSG00000101349	PAK5	p21 (RAC1) activated kinase 5 [Source:HGNC Symbol;Acc:HGNC:15916]	0.24	-2.05656	0.00103219	0.00519673	yes	down	0.96	0.92	0.14	0.18	0.94	0.16
ENSG00000253320	AZIN1-AS1	AZIN1 antisense RNA 1 [Source:HGNC Symbol;Acc:HGNC:51558]	0.242	-2.04912	0.00542694	0.0204861	yes	down	6.88	4.62	2.16	0.33	5.75	1.245
ENSG00000234338	AC073349.2	endogenous retroviral family W, env(C7), member 2 (ERVWE2) pseudogene	0.243	-2.04006	0.00217588	0.00965556	yes	down	3.57	3.54	0.2	1.07	3.555	0.635
ENSG00000223745	CCDC18-AS1	CCDC18 antisense RNA 1 [Source:HGNC Symbol;Acc:HGNC:52262]	0.243	-2.03971	3.60227e-21	7.30696e-19	yes	down	24.31	25.81	3.33	7.8	25.06	5.565
ENSG00000285554	AC242988.2	Novel transcript	0.244	-2.03649	0.00445053	0.017393	yes	down	1.15	3.02	0.38	0.25	2.085	0.315
ENSG00000102057	KCND1	potassium voltage-gated channel subfamily D member 1 [Source:HGNC Symbol;Acc:HGNC:6237]	0.244	-2.03632	2.25514e-10	7.0835e-09	yes	down	4.69	5.57	1.22	1.18	5.13	1.2
ENSG00000161381	PLXDC1	plexin domain containing 1 [Source:HGNC Symbol;Acc:HGNC:20945]	0.244	-2.03331	0.000694957	0.00371556	yes	down	5.72	5.32	0.54	1.14	5.52	0.84
ENSG00000134594	RAB33A	RAB33A, member RAS oncogene family [Source:HGNC Symbol;Acc:HGNC:9773]	0.245	-2.03077	0.000494719	0.00277174	yes	down	9.33	6.42	1.46	1.01	7.875	1.235
ENSG00000211890	IGHA2	immunoglobulin heavy constant alpha 2 (A2m marker) [Source:HGNC Symbol;Acc:HGNC:5479]	0.246	-2.02278	0.000452077	0.00256441	yes	down	7.8	6.41	0.76	1.18	7.105	0.97
ENSG00000274020	LINC01138	long intergenic non-protein coding RNA 1138 [Source:HGNC Symbol;Acc:HGNC:49454]	0.247	-2.01909	8.6828e-10	2.35022e-08	yes	down	15.35	16.47	2.86	2.62	15.91	2.74
ENSG00000113739	STC2	stanniocalcin 2 [Source:HGNC Symbol;Acc:HGNC:11374]	0.247	-2.01732	0.0107925	0.0361958	yes	down	1.91	0.99	0.12	0.16	1.45	0.14
ENSG00000126778	SIX1	SIX homeobox 1 [Source:HGNC Symbol;Acc:HGNC:10887]	0.248	-2.01431	8.55475e-09	1.85603e-07	yes	down	5.13	4.35	1.04	1.06	4.74	1.05
ENSG00000258377	AL139099.1	novel transcript	0.248	-2.01399	0.000316691	0.00189475	yes	down	1.94	4.54	0.35	0.77	3.24	0.56
ENSG00000205464	ATP6AP1L	ATPase H+ transporting accessory protein 1 like [Source:HGNC Symbol;Acc:HGNC:28091]	0.248	-2.01353	9.80891e-05	0.000698278	yes	down	5.46	5.25	0.91	0.36	5.355	0.635
ENSG00000074935	TUBE1	tubulin epsilon 1 [Source:HGNC Symbol;Acc:HGNC:20775]	0.248	-2.01266	4.5608e-22	1.03764e-19	yes	down	48.3	54.62	7.34	11.32	51.46	9.33
ENSG00000198478	SH3BGRL2	SH3 domain binding glutamate rich protein like 2 [Source:HGNC Symbol;Acc:HGNC:15567]	0.249	-2.00709	6.98237e-19	1.03119e-16	yes	down	13.53	16.16	2.2	2.92	14.845	2.56
ENSG00000074964	ARHGEF10L	Rho guanine nucleotide exchange factor 10 like [Source:HGNC Symbol;Acc:HGNC:25540]	0.249	-2.00511	7.3135e-05	0.000540993	yes	down	2.82	3.34	0.22	0.37	3.08	0.295
ENSG00000162804	SNED1	sushi, nidogen and EGF like domains 1 [Source:HGNC Symbol;Acc:HGNC:24696]	0.249	-2.0042	4.95827e-07	6.76478e-06	yes	down	5.76	6.11	0.81	1.16	5.935	0.985
ENSG00000148680	HTR7	5-hydroxytryptamine receptor 7 [Source:HGNC Symbol;Acc:HGNC:5302]	0.25	-1.99862	0.000388247	0.00225398	yes	down	1.86	1.95	0.36	0.27	1.905	0.315
ENSG00000082641	NFE2L1	nuclear factor, erythroid 2 like 1 [Source:HGNC Symbol;Acc:HGNC:7781]	0.251	-1.99533	5.26938e-35	4.03252e-32	yes	down	406.45	393.58	59.24	66.81	400.015	63.025
ENSG00000087076	HSD17B14	hydroxysteroid 17-beta dehydrogenase 14 [Source:HGNC Symbol;Acc:HGNC:23238]	0.251	-1.99297	0.00108634	0.00542398	yes	down	9.96	7.16	1.9	1.39	8.56	1.645
ENSG00000157578	LCA5L	LCA5L, lebercilin like [Source:HGNC Symbol;Acc:HGNC:1255]	0.251	-1.99272	0.00153318	0.00721427	yes	down	2.23	2.31	0.62	0.5	2.27	0.56
ENSG00000135205	CCDC146	coiled-coil domain containing 146 [Source:HGNC Symbol;Acc:HGNC:29296]	0.251	-1.99152	0.00631575	0.0232878	yes	down	2.1	1.39	0.45	1.16	1.745	0.805
ENSG00000224505	AC138150.1	novel transcript, antisense to HEXIM1 and HEXIM2	0.252	-1.98614	0.00060028	0.00327383	yes	down	1.63	2.6	0.13	1.21	2.115	0.67
ENSG00000237161	AC068446.1	p21 protein (Cdc42/Rac)-activated kinase 2 (PAK2) pseudogene	0.253	-1.98537	2.41349e-05	0.000205739	yes	down	7.3	6.93	0.71	1.88	7.115	1.295
ENSG00000280165	PCDH20	protocadherin 20 [Source:HGNC Symbol;Acc:HGNC:14257]	0.253	-1.98535	0.00779352	0.027805	yes	down	0.63	0.6	0.08	0.14	0.615	0.11
ENSG00000180953	ST20	suppressor of tumorigenicity 20 [Source:HGNC Symbol;Acc:HGNC:33520]	0.253	-1.98498	1.31802e-09	3.41387e-08	yes	down	10.17	6.31	2.27	2.32	8.24	2.295
ENSG00000110492	MDK	midkine [Source:HGNC Symbol;Acc:HGNC:6972]	0.253	-1.9843	0.000934926	0.00478141	yes	down	7.41	7.35	1.12	1.43	7.38	1.275
ENSG00000258676	AC091544.2	novel transcript	0.253	-1.9829	0.00700098	0.0254631	yes	down	1.49	1.91	0.2	0.4	1.7	0.3
ENSG00000147246	HTR2C	5-hydroxytryptamine receptor 2C [Source:HGNC Symbol;Acc:HGNC:5295]	0.253	-1.98128	0.00374346	0.0151139	yes	down	0.74	0.76	0.11	0.16	0.75	0.135
ENSG00000165028	NIPSNAP3B	nipsnap homolog 3B [Source:HGNC Symbol;Acc:HGNC:23641]	0.253	-1.98056	1.57408e-08	3.17759e-07	yes	down	7.42	10.11	0.85	1.17	8.765	1.01
ENSG00000069493	CLEC2D	C-type lectin domain family 2 member D [Source:HGNC Symbol;Acc:HGNC:14351]	0.254	-1.97972	8.05433e-16	7.45069e-14	yes	down	19.65	17.28	2.81	3.75	18.465	3.28
ENSG00000164406	LEAP2	liver enriched antimicrobial peptide 2 [Source:HGNC Symbol;Acc:HGNC:29571]	0.254	-1.97835	2.5629e-09	6.26256e-08	yes	down	15.92	13.93	3.17	2.29	14.925	2.73
ENSG00000228451	SDAD1P1	SDA1 domain containing 1 pseudogene 1 [Source:HGNC Symbol;Acc:HGNC:31403]	0.254	-1.9758	0.00968053	0.0330927	yes	down	1.12	0.94	0.11	0.39	1.03	0.25
ENSG00000101986	ABCD1	ATP binding cassette subfamily D member 1 [Source:HGNC Symbol;Acc:HGNC:61]	0.255	-1.96991	1.31282e-08	2.69544e-07	yes	down	6.35	5.32	1.09	0.97	5.835	1.03
ENSG00000117425	PTCH2	patched 2 [Source:HGNC Symbol;Acc:HGNC:9586]	0.255	-1.96926	0.000664728	0.00358156	yes	down	1.26	1.12	0.14	0.29	1.19	0.215
ENSG00000132874	SLC14A2	solute carrier family 14 member 2 [Source:HGNC Symbol;Acc:HGNC:10919]	0.255	-1.9689	2.83886e-05	0.000237432	yes	down	1.94	1.51	0.27	0.33	1.725	0.3
ENSG00000135069	PSAT1	phosphoserine aminotransferase 1 [Source:HGNC Symbol;Acc:HGNC:19129]	0.256	-1.96442	2.21777e-32	1.3829e-29	yes	down	335.29	343.02	53.84	64.14	339.155	58.99
ENSG00000184619	KRBA2	KRAB-A domain containing 2 [Source:HGNC Symbol;Acc:HGNC:26989]	0.256	-1.96437	2.14049e-07	3.22048e-06	yes	down	3.68	4.42	0.61	1.01	4.05	0.81
ENSG00000235706	DICER1-AS1	DICER1 antisense RNA 1 [Source:HGNC Symbol;Acc:HGNC:43017]	0.256	-1.96422	1.3507e-05	0.000124332	yes	down	6.04	6.23	1.43	1.23	6.135	1.33
ENSG00000277363	SRCIN1	SRC kinase signaling inhibitor 1 [Source:HGNC Symbol;Acc:HGNC:29506]	0.256	-1.96371	0.0135725	0.0436247	yes	down	2.21	1.45	0.54	0.21	1.83	0.375
ENSG00000135842	FAM129A	family with sequence similarity 129 member A [Source:HGNC Symbol;Acc:HGNC:16784]	0.257	-1.96273	1.1628e-20	2.15131e-18	yes	down	27.43	28.71	3.84	6.89	28.07	5.365
ENSG00000248213	CICP16	capicua transcriptional repressor pseudogene 16 [Source:HGNC Symbol;Acc:HGNC:38550]	0.257	-1.95885	0.00528591	0.0200617	yes	down	1.62	1.34	0.1	0.45	1.48	0.275
ENSG00000237352	LINC01358	long intergenic non-protein coding RNA 1358 [Source:HGNC Symbol;Acc:HGNC:50589]	0.258	-1.95477	0.00181899	0.00827241	yes	down	5.07	12.6	1.83	1.53	8.835	1.68
ENSG00000224424	PRKAR2A-AS1	PRKAR2A antisense RNA 1 [Source:HGNC Symbol;Acc:HGNC:40471]	0.258	-1.95315	0.00310086	0.0129223	yes	down	1.8	3.84	0.53	0.16	2.82	0.345
ENSG00000225793	AL080250.1	novel transcript	0.259	-1.95062	0.0141589	0.0451905	yes	down	5.48	6.02	1.02	0.87	5.75	0.945
ENSG00000154319	FAM167A	family with sequence similarity 167 member A [Source:HGNC Symbol;Acc:HGNC:15549]	0.26	-1.94312	3.47534e-08	6.37373e-07	yes	down	3.83	3.97	0.58	0.89	3.9	0.735
ENSG00000250775	AC093730.1	novel transcript	0.261	-1.93713	3.99662e-05	0.000318594	yes	down	3.43	2.74	0.32	0.69	3.085	0.505
ENSG00000215386	MIR99AHG	mir-99a-let-7c cluster host gene [Source:HGNC Symbol;Acc:HGNC:1274]	0.261	-1.93609	0.00426168	0.0168189	yes	down	2.35	2.12	0.4	1.15	2.235	0.775
ENSG00000154263	ABCA10	ATP binding cassette subfamily A member 10 [Source:HGNC Symbol;Acc:HGNC:30]	0.262	-1.93152	0.000945983	0.00482623	yes	down	1.87	2.6	0.66	0.48	2.235	0.57
ENSG00000132958	TPTE2	transmembrane phosphoinositide 3-phosphatase and tensin homolog 2 [Source:HGNC Symbol;Acc:HGNC:17299]	0.263	-1.92761	0.00330307	0.0135834	yes	down	2.19	2.4	0.44	0.53	2.295	0.485
ENSG00000227502	LINC01268	long intergenic non-protein coding RNA 1268 [Source:HGNC Symbol;Acc:HGNC:50323]	0.263	-1.92689	0.00140805	0.00673976	yes	down	1.79	1.75	0.22	0.44	1.77	0.33
ENSG00000110002	VWA5A	von Willebrand factor A domain containing 5A [Source:HGNC Symbol;Acc:HGNC:6658]	0.263	-1.9262	2.34748e-08	4.50138e-07	yes	down	6.74	6.38	1.01	1.81	6.56	1.41
ENSG00000249087	ZNF436-AS1	ZNF436 antisense RNA 1 [Source:HGNC Symbol;Acc:HGNC:25122]	0.264	-1.92127	0.00590563	0.0219678	yes	down	2.59	2.67	0.51	0.59	2.63	0.55
ENSG00000081479	LRP2	LDL receptor related protein 2 [Source:HGNC Symbol;Acc:HGNC:6694]	0.265	-1.91839	0.000156293	0.0010446	yes	down	0.91	0.98	0.2	0.51	0.945	0.355
ENSG00000079156	OSBPL6	oxysterol binding protein like 6 [Source:HGNC Symbol;Acc:HGNC:16388]	0.265	-1.91702	3.77232e-12	1.77404e-10	yes	down	7.17	6.83	0.93	1.44	7	1.185
ENSG00000266903	AC243964.2	novel transcript, antisense to CEACAM16, CEACAM19, PVR & IGSF23	0.265	-1.91546	0.00261379	0.0112288	yes	down	4.57	4.09	0.8	0.69	4.33	0.745
ENSG00000273002	AL355388.2	novel transcript, antisense to ARHGEF2	0.266	-1.91268	5.54167e-05	0.000424668	yes	down	5.23	3.86	0.7	0.88	4.545	0.79
ENSG00000070669	ASNS	asparagine synthetase (glutamine-hydrolyzing) [Source:HGNC Symbol;Acc:HGNC:753]	0.266	-1.90983	5.49609e-28	2.20315e-25	yes	down	315.65	324.2	56.31	57.5	319.925	56.905
ENSG00000284308	C2orf81	chromosome 2 open reading frame 81 [Source:HGNC Symbol;Acc:HGNC:34350]	0.266	-1.90786	0.000157321	0.00104981	yes	down	4.95	4.22	0.99	0.81	4.585	0.9
ENSG00000279277	AC012020.1	novel transcript	0.266	-1.90782	0.00293613	0.0123706	yes	down	1.59	1.43	0.15	0.57	1.51	0.36
ENSG00000197885	NKIRAS1	NFKB inhibitor interacting Ras like 1 [Source:HGNC Symbol;Acc:HGNC:17899]	0.267	-1.90532	8.71127e-12	3.7414e-10	yes	down	17.98	15.84	3.08	3.99	16.91	3.535
ENSG00000160190	SLC37A1	solute carrier family 37 member 1 [Source:HGNC Symbol;Acc:HGNC:11024]	0.268	-1.90112	3.71398e-13	2.09827e-11	yes	down	13.77	15.66	2.34	3.48	14.715	2.91
ENSG00000270074	AC087203.3	novel transcript	0.268	-1.89817	0.00223664	0.00988606	yes	down	2.96	3.31	0.54	0.59	3.135	0.565
ENSG00000279278	AC245060.6	novel transcript	0.268	-1.89739	1.3069e-09	3.3903e-08	yes	down	4.08	4.64	0.5	1.18	4.36	0.84
ENSG00000255624	AC073585.1	chromosome 10 open reading frame 88 (C10orf88) pseudogene	0.269	-1.89692	3.16078e-05	0.000259838	yes	down	5.28	4.97	0.56	1.37	5.125	0.965
ENSG00000204186	ZDBF2	zinc finger DBF-type containing 2 [Source:HGNC Symbol;Acc:HGNC:29313]	0.269	-1.89489	5.4141e-14	3.57458e-12	yes	down	23.89	23.87	2.71	6.18	23.88	4.445
ENSG00000118514	ALDH8A1	aldehyde dehydrogenase 8 family member A1 [Source:HGNC Symbol;Acc:HGNC:15471]	0.269	-1.89455	0.00161262	0.00751321	yes	down	2.58	2.94	0.46	0.63	2.76	0.545
ENSG00000135338	LCA5	LCA5, lebercilin [Source:HGNC Symbol;Acc:HGNC:31923]	0.269	-1.89389	4.60684e-06	4.82043e-05	yes	down	2.33	2.36	0.35	0.52	2.345	0.435
ENSG00000166123	GPT2	glutamic--pyruvic transaminase 2 [Source:HGNC Symbol;Acc:HGNC:18062]	0.27	-1.89102	6.35305e-25	2.09726e-22	yes	down	47.15	47.32	8.84	13.45	47.235	11.145
ENSG00000088881	EBF4	EBF family member 4 [Source:HGNC Symbol;Acc:HGNC:29278]	0.27	-1.89035	0.000173052	0.00113498	yes	down	5.51	3.65	0.78	1.38	4.58	1.08
ENSG00000119042	SATB2	SATB homeobox 2 [Source:HGNC Symbol;Acc:HGNC:21637]	0.271	-1.88108	4.27574e-08	7.66627e-07	yes	down	2.87	3.61	0.52	0.82	3.24	0.67
ENSG00000073605	GSDMB	gasdermin B [Source:HGNC Symbol;Acc:HGNC:23690]	0.272	-1.88064	2.39631e-18	3.20192e-16	yes	down	59.39	58.8	11.45	15.47	59.095	13.46
ENSG00000231527	FAM27C	family with sequence similarity 27 member C [Source:HGNC Symbol;Acc:HGNC:23668]	0.272	-1.87831	9.85163e-05	0.000700727	yes	down	4.77	5.27	1.73	0.71	5.02	1.22
ENSG00000164659	KIAA1324L	KIAA1324 like [Source:HGNC Symbol;Acc:HGNC:21945]	0.272	-1.87813	5.35313e-10	1.53412e-08	yes	down	9.44	10.29	1.39	3.51	9.865	2.45
ENSG00000151474	FRMD4A	FERM domain containing 4A [Source:HGNC Symbol;Acc:HGNC:25491]	0.273	-1.87455	2.25627e-05	0.000193612	yes	down	3.76	3.25	0.53	0.98	3.505	0.755
ENSG00000246596	AC139795.1	SUMO interacting motifs containing 1 (SIMC1) pseudogene	0.273	-1.87433	0.000211802	0.00134969	yes	down	10.52	9.37	0.58	3.57	9.945	2.075
ENSG00000123329	ARHGAP9	Rho GTPase activating protein 9 [Source:HGNC Symbol;Acc:HGNC:14130]	0.273	-1.8717	1.49612e-07	2.32582e-06	yes	down	13.97	15.34	1.95	2.83	14.655	2.39
ENSG00000170915	PAQR8	progestin and adipoQ receptor family member 8 [Source:HGNC Symbol;Acc:HGNC:15708]	0.274	-1.86708	4.2553e-16	4.11737e-14	yes	down	14.56	14.66	2.12	3.34	14.61	2.73
ENSG00000143630	HCN3	hyperpolarization activated cyclic nucleotide gated potassium channel 3 [Source:HGNC Symbol;Acc:HGNC:19183]	0.274	-1.86563	3.47479e-12	1.65258e-10	yes	down	15.69	11.53	2.4	1.84	13.61	2.12
ENSG00000164078	MST1R	macrophage stimulating 1 receptor [Source:HGNC Symbol;Acc:HGNC:7381]	0.275	-1.86487	0.00443266	0.0173312	yes	down	1.87	2.73	0.34	0.28	2.3	0.31
ENSG00000127946	HIP1	huntingtin interacting protein 1 [Source:HGNC Symbol;Acc:HGNC:4913]	0.275	-1.86349	4.34883e-10	1.28451e-08	yes	down	3.43	3.44	0.76	1.09	3.435	0.925
ENSG00000112796	ENPP5	ectonucleotide pyrophosphatase/phosphodiesterase 5 (putative) [Source:HGNC Symbol;Acc:HGNC:13717]	0.275	-1.86103	3.94338e-06	4.20727e-05	yes	down	3.8	4.27	0.61	0.63	4.035	0.62
ENSG00000125744	RTN2	reticulon 2 [Source:HGNC Symbol;Acc:HGNC:10468]	0.276	-1.85865	0.00458399	0.017803	yes	down	5.21	5.09	1.56	0.46	5.15	1.01
ENSG00000186231	KLHL32	kelch like family member 32 [Source:HGNC Symbol;Acc:HGNC:21221]	0.276	-1.85584	7.48364e-08	1.25243e-06	yes	down	5.58	8.4	0.95	1.94	6.99	1.445
ENSG00000169031	COL4A3	collagen type IV alpha 3 chain [Source:HGNC Symbol;Acc:HGNC:2204]	0.276	-1.85515	5.08501e-16	4.83679e-14	yes	down	17.94	16.25	3.69	6.06	17.095	4.875
ENSG00000184060	ADAP2	ArfGAP with dual PH domains 2 [Source:HGNC Symbol;Acc:HGNC:16487]	0.277	-1.8513	0.00442589	0.0173168	yes	down	2.54	3.99	0.18	0.51	3.265	0.345
ENSG00000238105	GOLGA2P5	GOLGA2 pseudogene 5 [Source:HGNC Symbol;Acc:HGNC:25315]	0.278	-1.84911	6.9253e-18	8.42751e-16	yes	down	31.55	33.62	5.03	8.15	32.585	6.59
ENSG00000267317	AC027307.2	novel transcript, antisense to APC2	0.279	-1.84415	1.0074e-08	2.13928e-07	yes	down	11.88	14.74	2.49	2.6	13.31	2.545
ENSG00000243224	AC006252.1	novel transcript, antisense to TWF2	0.279	-1.84059	0.0017349	0.00795884	yes	down	7.62	10.12	1.4	1.3	8.87	1.35
ENSG00000182700	IGIP	IgA inducing protein [Source:HGNC Symbol;Acc:HGNC:33847]	0.28	-1.83905	1.08638e-09	2.87584e-08	yes	down	6.51	6.98	1.17	1.42	6.745	1.295
ENSG00000249489	GAPDHP70	glyceraldehyde 3 phosphate dehydrogenase pseudogene 70 [Source:HGNC Symbol;Acc:HGNC:4148]	0.28	-1.83806	0.000503715	0.00281465	yes	down	4.04	5.42	0.66	1.1	4.73	0.88
ENSG00000100968	NFATC4	nuclear factor of activated T cells 4 [Source:HGNC Symbol;Acc:HGNC:7778]	0.281	-1.83092	5.68447e-08	9.82584e-07	yes	down	6.96	7.91	2.12	1.71	7.435	1.915
ENSG00000185245	GP1BA	glycoprotein Ib platelet subunit alpha [Source:HGNC Symbol;Acc:HGNC:4439]	0.281	-1.83081	0.000530129	0.00293787	yes	down	2.61	2.58	0.47	0.52	2.595	0.495
ENSG00000013392	RWDD2A	RWD domain containing 2A [Source:HGNC Symbol;Acc:HGNC:21385]	0.281	-1.83054	8.77701e-11	2.97324e-09	yes	down	7.63	7.31	1.32	1.55	7.47	1.435
ENSG00000184939	ZFP90	ZFP90 zinc finger protein [Source:HGNC Symbol;Acc:HGNC:23329]	0.283	-1.82191	4.86357e-12	2.23462e-10	yes	down	14.55	14.4	1.92	3.88	14.475	2.9
ENSG00000215068	AC025171.2	novel transcript, antisense to ANXA2R	0.283	-1.82174	1.13326e-09	2.98584e-08	yes	down	5.45	6.01	0.66	1.29	5.73	0.975
ENSG00000139174	PRICKLE1	prickle planar cell polarity protein 1 [Source:HGNC Symbol;Acc:HGNC:17019]	0.283	-1.82048	1.57906e-06	1.87748e-05	yes	down	2.93	2.74	0.45	0.89	2.835	0.67
ENSG00000183091	NEB	nebulin [Source:HGNC Symbol;Acc:HGNC:7720]	0.283	-1.81972	3.76044e-05	0.000303067	yes	down	2.41	3.08	0.79	0.69	2.745	0.74
ENSG00000100027	YPEL1	yippee like 1 [Source:HGNC Symbol;Acc:HGNC:12845]	0.284	-1.81831	8.51982e-06	8.31052e-05	yes	down	2.83	3.13	0.63	0.5	2.98	0.565
ENSG00000177301	KCNA2	potassium voltage-gated channel subfamily A member 2 [Source:HGNC Symbol;Acc:HGNC:6220]	0.284	-1.81596	2.63513e-06	2.96557e-05	yes	down	1.52	12.27	11.39	2.77	6.895	7.08
ENSG00000078081	LAMP3	lysosomal associated membrane protein 3 [Source:HGNC Symbol;Acc:HGNC:14582]	0.284	-1.81498	8.72865e-19	1.23323e-16	yes	down	30.05	30.19	4.94	7.81	30.12	6.375
ENSG00000198270	TMEM116	transmembrane protein 116 [Source:HGNC Symbol;Acc:HGNC:25084]	0.285	-1.81296	1.60998e-06	1.90616e-05	yes	down	8.17	8.84	1.19	2.78	8.505	1.985
ENSG00000247765	AC068446.2	novel transcript	0.285	-1.80913	0.00160574	0.00748664	yes	down	2.56	2.96	0.3	0.8	2.76	0.55
ENSG00000240303	ACAD11	acyl-CoA dehydrogenase family member 11 [Source:HGNC Symbol;Acc:HGNC:30211]	0.286	-1.80837	2.77428e-10	8.5389e-09	yes	down	15.64	14.78	2.36	3.63	15.21	2.995
ENSG00000236778	INTS6-AS1	INTS6 antisense RNA 1 [Source:HGNC Symbol;Acc:HGNC:42691]	0.286	-1.80826	0.000526556	0.00291999	yes	down	4.66	7.08	1.15	1.8	5.87	1.475
ENSG00000158296	SLC13A3	solute carrier family 13 member 3 [Source:HGNC Symbol;Acc:HGNC:14430]	0.286	-1.80448	0.00559948	0.0210149	yes	down	1.08	1	0.36	0.27	1.04	0.315
ENSG00000101255	TRIB3	tribbles pseudokinase 3 [Source:HGNC Symbol;Acc:HGNC:16228]	0.287	-1.80212	1.48661e-22	3.62733e-20	yes	down	193.53	185.56	36.84	37.35	189.545	37.095
ENSG00000260337	AC091544.4	novel transcript	0.287	-1.80057	0.00168221	0.00775669	yes	down	1.49	1.17	0.21	0.32	1.33	0.265
ENSG00000262691	AC040160.1	novel transcript	0.287	-1.79993	0.00363028	0.0147382	yes	down	1.68	1.67	0.23	0.45	1.675	0.34
ENSG00000147485	PXDNL	peroxidasin like [Source:HGNC Symbol;Acc:HGNC:26359]	0.288	-1.79527	0.0135266	0.0435091	yes	down	2.8	2.98	0.51	0.61	2.89	0.56
ENSG00000286033	CR381670.2	novel transcript	0.288	-1.79525	2.67543e-06	2.99891e-05	yes	down	8.13	8.49	1.19	4.63	8.31	2.91
ENSG00000245164	LINC00861	long intergenic non-protein coding RNA 861 [Source:HGNC Symbol;Acc:HGNC:45133]	0.289	-1.7925	1.45926e-05	0.00013316	yes	down	40.38	4.95	0.73	1.29	22.665	1.01
ENSG00000224934	AL391684.1	novel transcript	0.289	-1.79118	0.000120533	0.00083134	yes	down	2.87	2.99	0.33	0.86	2.93	0.595
ENSG00000167972	ABCA3	ATP binding cassette subfamily A member 3 [Source:HGNC Symbol;Acc:HGNC:33]	0.289	-1.78844	0.00155313	0.00729778	yes	down	1.15	2.53	0.73	0.12	1.84	0.425
ENSG00000278023	RDM1	RAD52 motif containing 1 [Source:HGNC Symbol;Acc:HGNC:19950]	0.29	-1.78731	0.00144121	0.00684855	yes	down	10.46	7.43	2.15	1.31	8.945	1.73
ENSG00000147852	VLDLR	very low density lipoprotein receptor [Source:HGNC Symbol;Acc:HGNC:12698]	0.29	-1.7862	2.653e-12	1.29173e-10	yes	down	7.99	9.94	1.48	1.77	8.965	1.625
ENSG00000156509	FBXO43	F-box protein 43 [Source:HGNC Symbol;Acc:HGNC:28521]	0.29	-1.78619	8.97067e-07	1.13985e-05	yes	down	4.75	4.89	0.79	1.1	4.82	0.945
ENSG00000243696	AC006254.1	novel MUSTN1-ITIH4 readthrough	0.29	-1.78416	0.00032289	0.00192772	yes	down	1.89	3.06	0.45	0.26	2.475	0.355
ENSG00000213742	ZNF337-AS1	ZNF337 antisense RNA 1 [Source:HGNC Symbol;Acc:HGNC:40759]	0.291	-1.78303	1.56446e-10	5.1045e-09	yes	down	24.43	20.19	5.94	9.26	22.31	7.6
ENSG00000110628	SLC22A18	solute carrier family 22 member 18 [Source:HGNC Symbol;Acc:HGNC:10964]	0.291	-1.77956	1.13232e-06	1.3971e-05	yes	down	13.43	11.53	3.24	2.22	12.48	2.73
ENSG00000104093	DMXL2	Dmx like 2 [Source:HGNC Symbol;Acc:HGNC:2938]	0.292	-1.77602	6.17331e-10	1.74094e-08	yes	down	16.35	15.96	3.41	6.18	16.155	4.795
ENSG00000236753	MKLN1-AS	MKLN1 antisense RNA [Source:HGNC Symbol;Acc:HGNC:40374]	0.292	-1.77474	0.00309803	0.0129137	yes	down	4.65	3.3	0.64	0.98	3.975	0.81
ENSG00000046653	GPM6B	glycoprotein M6B [Source:HGNC Symbol;Acc:HGNC:4461]	0.293	-1.7729	0.00481925	0.0185966	yes	down	1.37	1.51	0.13	0.54	1.44	0.335
ENSG00000188282	RUFY4	RUN and FYVE domain containing 4 [Source:HGNC Symbol;Acc:HGNC:24804]	0.293	-1.77226	5.31228e-10	1.52813e-08	yes	down	13.43	14.91	1.8	2.34	14.17	2.07
ENSG00000179406	LINC00174	long intergenic non-protein coding RNA 174 [Source:HGNC Symbol;Acc:HGNC:27788]	0.293	-1.77012	3.2132e-08	5.95705e-07	yes	down	7.76	7.23	1.37	2.17	7.495	1.77
ENSG00000113555	PCDH12	protocadherin 12 [Source:HGNC Symbol;Acc:HGNC:8657]	0.293	-1.76874	6.52533e-05	0.000489484	yes	down	1.31	1.71	0.21	0.34	1.51	0.275
ENSG00000259772	AC012236.1	uncharacterized LOC283710 [Source:NCBI gene;Acc:283710]	0.294	-1.76765	5.03132e-10	1.46047e-08	yes	down	51.33	48.31	10.75	10.23	49.82	10.49
ENSG00000260910	LINC00565	long intergenic non-protein coding RNA 565 [Source:HGNC Symbol;Acc:HGNC:43709]	0.294	-1.76723	2.32362e-05	0.000198782	yes	down	4.15	5.19	0.89	0.97	4.67	0.93
ENSG00000223768	LINC00205	long intergenic non-protein coding RNA 205 [Source:HGNC Symbol;Acc:HGNC:16420]	0.295	-1.76133	0.000717189	0.00382108	yes	down	0.83	1.96	0.19	0.32	1.395	0.255
ENSG00000170482	SLC23A1	solute carrier family 23 member 1 [Source:HGNC Symbol;Acc:HGNC:10974]	0.295	-1.7593	1.82544e-14	1.35388e-12	yes	down	15.47	14.1	3.35	2.65	14.785	3
ENSG00000164463	CREBRF	CREB3 regulatory factor [Source:HGNC Symbol;Acc:HGNC:24050]	0.296	-1.75865	5.31885e-10	1.52813e-08	yes	down	7.36	7.76	1.3	2.53	7.56	1.915
ENSG00000112902	SEMA5A	semaphorin 5A [Source:HGNC Symbol;Acc:HGNC:10736]	0.296	-1.75509	1.01638e-06	1.26847e-05	yes	down	1.44	1.52	0.2	0.42	1.48	0.31
ENSG00000272720	AL022322.1	novel transcript, antisense to BAIAP2L2	0.296	-1.75443	0.0147569	0.0467708	yes	down	2.69	2.16	0.4	0.59	2.425	0.495
ENSG00000162512	SDC3	syndecan 3 [Source:HGNC Symbol;Acc:HGNC:10660]	0.297	-1.75366	1.54969e-07	2.40467e-06	yes	down	3.3	3.09	0.62	0.69	3.195	0.655
ENSG00000274265	AC245297.3	novel transcript	0.297	-1.75259	2.55172e-05	0.00021545	yes	down	14.75	11.7	3.24	1.37	13.225	2.305
ENSG00000149050	ZNF214	zinc finger protein 214 [Source:HGNC Symbol;Acc:HGNC:13006]	0.297	-1.75137	7.44677e-06	7.3706e-05	yes	down	2.55	2.68	0.39	0.63	2.615	0.51
ENSG00000215837	SDHAP2	succinate dehydrogenase complex flavoprotein subunit A pseudogene 2 [Source:HGNC Symbol;Acc:HGNC:27408]	0.297	-1.75129	0.00912791	0.0315608	yes	down	1.85	1.16	0.33	0.32	1.505	0.325
ENSG00000283189	AC104452.1	novel protein	0.297	-1.75028	2.68671e-12	1.30356e-10	yes	down	11.45	12.2	3.21	2.83	11.825	3.02
ENSG00000157224	CLDN12	claudin 12 [Source:HGNC Symbol;Acc:HGNC:2034]	0.298	-1.74753	4.91391e-12	2.24811e-10	yes	down	11.46	10.82	2.21	2.31	11.14	2.26
ENSG00000186472	PCLO	piccolo presynaptic cytomatrix protein [Source:HGNC Symbol;Acc:HGNC:13406]	0.298	-1.74518	0.00485757	0.0187144	yes	down	0.78	1.13	0.06	0.12	0.955	0.09
ENSG00000204815	TTC25	tetratricopeptide repeat domain 25 [Source:HGNC Symbol;Acc:HGNC:25280]	0.298	-1.74468	0.0038926	0.0156075	yes	down	1.5	2.13	0.25	0.73	1.815	0.49
ENSG00000132718	SYT11	synaptotagmin 11 [Source:HGNC Symbol;Acc:HGNC:19239]	0.299	-1.74409	3.44007e-09	8.12301e-08	yes	down	5.77	7.05	0.92	1.78	6.41	1.35
ENSG00000239494	RN7SL333P	RNA, 7SL, cytoplasmic 333, pseudogene [Source:HGNC Symbol;Acc:HGNC:46349]	0.299	-1.74304	2.5873e-06	2.92347e-05	yes	down	11.02	6.84	0.87	2.1	8.93	1.485
ENSG00000172086	KRCC1	lysine rich coiled-coil 1 [Source:HGNC Symbol;Acc:HGNC:28039]	0.299	-1.74037	5.31936e-12	2.41393e-10	yes	down	25.78	31.73	5.58	5.85	28.755	5.715
ENSG00000145362	ANK2	ankyrin 2 [Source:HGNC Symbol;Acc:HGNC:493]	0.3	-1.73885	0.000257906	0.00159695	yes	down	1.81	1.84	0.29	0.73	1.825	0.51
ENSG00000141576	RNF157	ring finger protein 157 [Source:HGNC Symbol;Acc:HGNC:29402]	0.3	-1.73878	1.6645e-13	9.9374e-12	yes	down	15.4	11.21	2.93	3.98	13.305	3.455
ENSG00000115266	APC2	APC2, WNT signaling pathway regulator [Source:HGNC Symbol;Acc:HGNC:24036]	0.3	-1.73819	7.28673e-11	2.55051e-09	yes	down	11.94	12.63	2.46	2.14	12.285	2.3
ENSG00000079931	MOXD1	monooxygenase DBH like 1 [Source:HGNC Symbol;Acc:HGNC:21063]	0.301	-1.73406	9.50035e-12	4.03909e-10	yes	down	12.77	15.63	2.34	3.04	14.2	2.69
ENSG00000242444	AC007207.1	ribosomal protein L18 (RPL18) pseudogene	0.301	-1.7304	2.32898e-14	1.67567e-12	yes	down	18.58	16.47	5.63	6.8	17.525	6.215
ENSG00000162755	KLHDC9	kelch domain containing 9 [Source:HGNC Symbol;Acc:HGNC:28489]	0.301	-1.72999	5.75531e-07	7.6963e-06	yes	down	20.82	23.04	4.55	4.52	21.93	4.535
ENSG00000230074	AL162231.2	novel transcript	0.302	-1.72976	0.00022863	0.00144653	yes	down	5.64	5.6	0.81	0.63	5.62	0.72
ENSG00000205056	LINC02397	long intergenic non-protein coding RNA 2397 [Source:HGNC Symbol;Acc:HGNC:53323]	0.302	-1.72933	0.00119494	0.00588936	yes	down	0.52	0.5	0.09	0.12	0.51	0.105
ENSG00000245573	BDNF-AS	BDNF antisense RNA [Source:HGNC Symbol;Acc:HGNC:20608]	0.302	-1.72653	0.00010735	0.000754003	yes	down	5.42	5.55	1.2	1.35	5.485	1.275
ENSG00000271270	TMCC1-AS1	TMCC1 antisense RNA 1 (head to head) [Source:HGNC Symbol;Acc:HGNC:49060]	0.302	-1.72595	0.0151393	0.0477402	yes	down	1.97	2.19	0.36	0.43	2.08	0.395
ENSG00000196172	ZNF681	zinc finger protein 681 [Source:HGNC Symbol;Acc:HGNC:26457]	0.303	-1.72482	3.21878e-10	9.76422e-09	yes	down	6.1	6.86	1.12	1.72	6.48	1.42
ENSG00000261534	AL596244.1	novel transcript, overlapping TTLL11	0.304	-1.71771	0.00096917	0.00492661	yes	down	1.79	1.54	0.37	0.31	1.665	0.34
ENSG00000160460	SPTBN4	spectrin beta, non-erythrocytic 4 [Source:HGNC Symbol;Acc:HGNC:14896]	0.304	-1.71696	0.00890239	0.0309543	yes	down	3.97	2.95	0.67	0.42	3.46	0.545
ENSG00000179240	GVQW3	GVQW motif containing 3 [Source:HGNC Symbol;Acc:HGNC:51239]	0.305	-1.71416	2.29466e-07	3.43709e-06	yes	down	8.15	10.58	1.24	2.08	9.365	1.66
ENSG00000245680	ZNF585B	zinc finger protein 585B [Source:HGNC Symbol;Acc:HGNC:30948]	0.305	-1.71218	0.00562884	0.0211016	yes	down	2.46	1.71	0.78	1.23	2.085	1.005
ENSG00000122986	HVCN1	hydrogen voltage gated channel 1 [Source:HGNC Symbol;Acc:HGNC:28240]	0.306	-1.70869	0.000568402	0.00312324	yes	down	5.94	4.63	1.21	0.97	5.285	1.09
ENSG00000135547	HEY2	hes related family bHLH transcription factor with YRPW motif 2 [Source:HGNC Symbol;Acc:HGNC:4881]	0.306	-1.70696	8.28561e-08	1.36896e-06	yes	down	8.37	8.69	1.87	1.65	8.53	1.76
ENSG00000106086	PLEKHA8	pleckstrin homology domain containing A8 [Source:HGNC Symbol;Acc:HGNC:30037]	0.306	-1.70642	1.85611e-13	1.10422e-11	yes	down	26.7	24.85	4.41	7.42	25.775	5.915
ENSG00000250565	ATP6V1E2	ATPase H+ transporting V1 subunit E2 [Source:HGNC Symbol;Acc:HGNC:18125]	0.307	-1.70373	4.69825e-06	4.90389e-05	yes	down	8.78	7.25	1.97	1.72	8.015	1.845
ENSG00000139178	C1RL	complement C1r subcomponent like [Source:HGNC Symbol;Acc:HGNC:21265]	0.307	-1.70257	1.00736e-09	2.69205e-08	yes	down	24	24.61	3.89	8.73	24.305	6.31
ENSG00000225032	AL162586.1	novel transcript	0.308	-1.69747	1.80854e-06	2.11155e-05	yes	down	6.11	6.02	0.98	1.32	6.065	1.15
ENSG00000228486	C2orf92	chromosome 2 open reading frame 92 [Source:HGNC Symbol;Acc:HGNC:49272]	0.308	-1.69677	2.13792e-06	2.45693e-05	yes	down	8.52	10.3	2.56	3.36	9.41	2.96
ENSG00000198156	NPIPB6	nuclear pore complex interacting protein family member B6 [Source:HGNC Symbol;Acc:HGNC:37454]	0.31	-1.69103	1.21891e-10	4.04765e-09	yes	down	15.2	12.86	1.73	3.02	14.03	2.375
ENSG00000170919	TPT1-AS1	TPT1 antisense RNA 1 [Source:HGNC Symbol;Acc:HGNC:43686]	0.311	-1.68664	0.000392611	0.0022746	yes	down	4.29	7.19	2.16	1.86	5.74	2.01
ENSG00000270049	AC009061.2	novel transcript, antisense to AGRP	0.311	-1.68625	0.0106059	0.0356552	yes	down	4.57	4.85	1.51	1.18	4.71	1.345
ENSG00000186056	MATN1-AS1	MATN1 antisense RNA 1 [Source:HGNC Symbol;Acc:HGNC:40364]	0.311	-1.68331	6.61832e-05	0.000495447	yes	down	3.42	4.26	1.18	0.8	3.84	0.99
ENSG00000147180	ZNF711	zinc finger protein 711 [Source:HGNC Symbol;Acc:HGNC:13128]	0.313	-1.67568	5.72355e-08	9.87313e-07	yes	down	5.14	5.76	0.91	1.57	5.45	1.24
ENSG00000049239	H6PD	hexose-6-phosphate dehydrogenase/glucose 1-dehydrogenase [Source:HGNC Symbol;Acc:HGNC:4795]	0.313	-1.67561	1.10652e-10	3.70365e-09	yes	down	3.77	4.25	0.85	1.38	4.01	1.115
ENSG00000285571	AL513548.4	novel transcript	0.314	-1.67339	6.10131e-07	8.11388e-06	yes	down	4.14	6.18	0.73	1.56	5.16	1.145
ENSG00000185745	IFIT1	interferon induced protein with tetratricopeptide repeats 1 [Source:HGNC Symbol;Acc:HGNC:5407]	0.314	-1.67117	0.00533163	0.0202058	yes	down	1.21	0.86	0.19	0.27	1.035	0.23
ENSG00000235621	LINC00494	long intergenic non-protein coding RNA 494 [Source:HGNC Symbol;Acc:HGNC:27657]	0.314	-1.67012	9.49096e-12	4.03909e-10	yes	down	13.1	14.99	2.16	3.05	14.045	2.605
ENSG00000183044	ABAT	4-aminobutyrate aminotransferase [Source:HGNC Symbol;Acc:HGNC:23]	0.314	-1.66899	7.29249e-05	0.000539676	yes	down	2.34	2.98	0.78	0.51	2.66	0.645
ENSG00000274211	SOCS7	suppressor of cytokine signaling 7 [Source:HGNC Symbol;Acc:HGNC:29846]	0.315	-1.66848	8.40466e-11	2.86111e-09	yes	down	6.29	6.72	0.97	1.66	6.505	1.315
ENSG00000259448	LINC02352	long intergenic non-protein coding RNA 2352 [Source:HGNC Symbol;Acc:HGNC:53274]	0.315	-1.66608	4.99247e-08	8.76467e-07	yes	down	10.25	9.45	0.97	1.7	9.85	1.335
ENSG00000171298	GAA	glucosidase alpha, acid [Source:HGNC Symbol;Acc:HGNC:4065]	0.316	-1.66213	5.15258e-05	0.000397931	yes	down	6.2	6.88	2.43	1.61	6.54	2.02
ENSG00000012822	CALCOCO1	calcium binding and coiled-coil domain 1 [Source:HGNC Symbol;Acc:HGNC:29306]	0.316	-1.66061	3.02551e-18	3.94864e-16	yes	down	74.6	75.67	17.53	19.71	75.135	18.62
ENSG00000171291	ZNF439	zinc finger protein 439 [Source:HGNC Symbol;Acc:HGNC:20873]	0.317	-1.65871	0.00801674	0.0284566	yes	down	1.72	1.79	0.27	0.51	1.755	0.39
ENSG00000010818	HIVEP2	human immunodeficiency virus type I enhancer binding protein 2 [Source:HGNC Symbol;Acc:HGNC:4921]	0.317	-1.65774	7.49691e-10	2.05567e-08	yes	down	6.61	6.96	0.96	2.09	6.785	1.525
ENSG00000079385	CEACAM1	carcinoembryonic antigen related cell adhesion molecule 1 [Source:HGNC Symbol;Acc:HGNC:1814]	0.317	-1.65758	5.70645e-07	7.64311e-06	yes	down	5.58	5.6	1.02	1.25	5.59	1.135
ENSG00000280649	AC245100.8	TEC	0.317	-1.65731	0.00227551	0.0100316	yes	down	5.62	7.91	1.46	1.35	6.765	1.405
ENSG00000169989	TIGD4	tigger transposable element derived 4 [Source:HGNC Symbol;Acc:HGNC:18335]	0.317	-1.65719	0.000686366	0.00367898	yes	down	2.7	3.06	0.55	0.7	2.88	0.625
ENSG00000124215	CDH26	cadherin 26 [Source:HGNC Symbol;Acc:HGNC:15902]	0.317	-1.65688	0.0123762	0.0405382	yes	down	1.52	2.28	0.34	0.49	1.9	0.415
ENSG00000149294	NCAM1	neural cell adhesion molecule 1 [Source:HGNC Symbol;Acc:HGNC:7656]	0.317	-1.65681	7.48712e-11	2.61521e-09	yes	down	6.95	8.78	1.13	2.79	7.865	1.96
ENSG00000128408	RIBC2	RIB43A domain with coiled-coils 2 [Source:HGNC Symbol;Acc:HGNC:13241]	0.319	-1.65041	0.00016429	0.0010864	yes	down	8.61	6.81	1.81	1.51	7.71	1.66
ENSG00000183625	CCR3	C-C motif chemokine receptor 3 [Source:HGNC Symbol;Acc:HGNC:1604]	0.319	-1.64929	1.64912e-07	2.53265e-06	yes	down	20.35	19.43	3.48	6.13	19.89	4.805
ENSG00000182568	SATB1	SATB homeobox 1 [Source:HGNC Symbol;Acc:HGNC:10541]	0.319	-1.64841	5.2921e-11	1.9038e-09	yes	down	6.69	10.7	1.61	1.79	8.695	1.7
ENSG00000165591	FAAH2	fatty acid amide hydrolase 2 [Source:HGNC Symbol;Acc:HGNC:26440]	0.319	-1.64735	6.28597e-12	2.79236e-10	yes	down	26.57	25.94	10.46	10.02	26.255	10.24
ENSG00000272975	MYHAS	myosin heavy chain gene cluster antisense RNA [Source:HGNC Symbol;Acc:HGNC:50609]	0.32	-1.64569	0.00316543	0.0131426	yes	down	7.33	5.24	0.86	1.6	6.285	1.23
ENSG00000164171	ITGA2	integrin subunit alpha 2 [Source:HGNC Symbol;Acc:HGNC:6137]	0.32	-1.64566	5.04821e-05	0.000390408	yes	down	1.35	1.93	0.24	0.5	1.64	0.37
ENSG00000258430	AL583722.2	novel transcript, antisense to AKT1	0.32	-1.64557	0.00792641	0.0281875	yes	down	20.36	6.7	2.25	3.5	13.53	2.875
ENSG00000162694	EXTL2	exostosin like glycosyltransferase 2 [Source:HGNC Symbol;Acc:HGNC:3516]	0.32	-1.64362	3.02729e-06	3.33775e-05	yes	down	5.98	7.29	0.96	1.76	6.635	1.36
ENSG00000229228	LINC00582	long intergenic non-protein coding RNA 582 [Source:HGNC Symbol;Acc:HGNC:43842]	0.322	-1.63699	0.00137706	0.00662453	yes	down	14.88	15.31	3.2	2.82	15.095	3.01
ENSG00000230091	TMEM254-AS1	TMEM254 antisense RNA 1 [Source:HGNC Symbol;Acc:HGNC:27340]	0.322	-1.63686	0.0141474	0.0451623	yes	down	1.78	0.93	0.35	0.24	1.355	0.295
ENSG00000120555	SEPT7P9	septin 7 pseudogene 9 [Source:HGNC Symbol;Acc:HGNC:30810]	0.322	-1.63628	0.00767044	0.0274707	yes	down	8.59	10.79	1.01	3.31	9.69	2.16
ENSG00000148225	WDR31	WD repeat domain 31 [Source:HGNC Symbol;Acc:HGNC:21421]	0.322	-1.63577	3.70052e-06	3.97841e-05	yes	down	3.64	3.79	0.68	0.79	3.715	0.735
ENSG00000127249	ATP13A4	ATPase 13A4 [Source:HGNC Symbol;Acc:HGNC:25422]	0.322	-1.63307	7.92513e-05	0.000579867	yes	down	3.39	2.86	1.1	4.94	3.125	3.02
ENSG00000081181	ARG2	arginase 2 [Source:HGNC Symbol;Acc:HGNC:664]	0.323	-1.63232	0.000398232	0.00230558	yes	down	4.81	4.95	1.16	0.99	4.88	1.075
ENSG00000198756	COLGALT2	collagen beta(1-O)galactosyltransferase 2 [Source:HGNC Symbol;Acc:HGNC:16790]	0.323	-1.63158	0.000139487	0.000946553	yes	down	1.94	1.88	0.38	0.41	1.91	0.395
ENSG00000115339	GALNT3	polypeptide N-acetylgalactosaminyltransferase 3 [Source:HGNC Symbol;Acc:HGNC:4125]	0.324	-1.62562	1.08309e-14	8.48136e-13	yes	down	27.05	26.95	6.13	6.23	27	6.18
ENSG00000196689	TRPV1	transient receptor potential cation channel subfamily V member 1 [Source:HGNC Symbol;Acc:HGNC:12716]	0.324	-1.62451	5.77714e-08	9.94518e-07	yes	down	4.86	5.44	1.04	1.64	5.15	1.34
ENSG00000145020	AMT	aminomethyltransferase [Source:HGNC Symbol;Acc:HGNC:473]	0.324	-1.624	4.94439e-07	6.75164e-06	yes	down	11.31	8.83	2.36	2.7	10.07	2.53
ENSG00000245904	AC025164.1	novel transcript, antisense to BTG1	0.325	-1.6232	0.0153988	0.0484316	yes	down	1.66	0.81	0.67	0.37	1.235	0.52
ENSG00000112782	CLIC5	chloride intracellular channel 5 [Source:HGNC Symbol;Acc:HGNC:13517]	0.325	-1.62306	4.05561e-09	9.4571e-08	yes	down	7.34	6.5	1.48	2.33	6.92	1.905
ENSG00000278768	BACE1-AS	BACE1 antisense RNA [Source:HGNC Symbol;Acc:HGNC:37125]	0.325	-1.62192	1.30806e-06	1.59237e-05	yes	down	5.43	6.95	1.46	1.49	6.19	1.475
ENSG00000214595	EML6	EMAP like 6 [Source:HGNC Symbol;Acc:HGNC:35412]	0.325	-1.62173	2.97365e-10	9.10262e-09	yes	down	12.01	15.54	3.07	5.79	13.775	4.43
ENSG00000175868	CALCB	calcitonin related polypeptide beta [Source:HGNC Symbol;Acc:HGNC:1438]	0.325	-1.62137	2.20715e-05	0.000190075	yes	down	2.33	2.47	0.5	0.97	2.4	0.735
ENSG00000246859	STARD4-AS1	STARD4 antisense RNA 1 [Source:HGNC Symbol;Acc:HGNC:44117]	0.325	-1.62091	0.00183132	0.00831953	yes	down	1.03	2.84	0.26	0.38	1.935	0.32
ENSG00000106991	ENG	endoglin [Source:HGNC Symbol;Acc:HGNC:3349]	0.325	-1.61988	0.00487705	0.018768	yes	down	3.98	4.41	0.88	0.92	4.195	0.9
ENSG00000233797	UFL1-AS1	UFL1 antisense RNA 1 [Source:HGNC Symbol;Acc:HGNC:41007]	0.325	-1.61959	3.96392e-06	4.22384e-05	yes	down	1.92	2.27	0.37	0.58	2.095	0.475
ENSG00000241549	GUSBP2	glucuronidase, beta pseudogene 2 [Source:HGNC Symbol;Acc:HGNC:18792]	0.325	-1.61947	7.66267e-05	0.000563357	yes	down	5.54	4.09	1.01	2.17	4.815	1.59
ENSG00000189423	USP32P3	ubiquitin specific peptidase 32 pseudogene 3 [Source:HGNC Symbol;Acc:HGNC:43576]	0.326	-1.61909	4.0956e-14	2.79164e-12	yes	down	24.03	24.25	4.45	6.54	24.14	5.495
ENSG00000169231	THBS3	thrombospondin 3 [Source:HGNC Symbol;Acc:HGNC:11787]	0.326	-1.61765	1.21656e-05	0.000113552	yes	down	8.48	7.32	1.87	1.65	7.9	1.76
ENSG00000138131	LOXL4	lysyl oxidase like 4 [Source:HGNC Symbol;Acc:HGNC:17171]	0.326	-1.61611	0.00636408	0.0234454	yes	down	1	1.63	0.25	0.34	1.315	0.295
ENSG00000283199	C13orf46	chromosome 13 open reading frame 46 [Source:HGNC Symbol;Acc:HGNC:53786]	0.326	-1.61603	0.000128621	0.000881705	yes	down	3.05	2.77	0.42	0.93	2.91	0.675
ENSG00000149922	TBX6	T-box 6 [Source:HGNC Symbol;Acc:HGNC:11605]	0.327	-1.61461	0.0148451	0.0469973	yes	down	2.07	1.78	0.48	0.36	1.925	0.42
ENSG00000178607	ERN1	endoplasmic reticulum to nucleus signaling 1 [Source:HGNC Symbol;Acc:HGNC:3449]	0.327	-1.6139	3.88257e-16	3.77844e-14	yes	down	151.65	155.9	35.97	53.6	153.775	44.785
ENSG00000275367	AC092111.1	novel transcript	0.327	-1.61328	0.00222097	0.00982713	yes	down	1.72	1.75	0.4	0.37	1.735	0.385
ENSG00000086619	ERO1B	endoplasmic reticulum oxidoreductase 1 beta [Source:HGNC Symbol;Acc:HGNC:14355]	0.327	-1.61242	4.35084e-08	7.79264e-07	yes	down	7.71	7.79	1.28	1.66	7.75	1.47
ENSG00000007237	GAS7	growth arrest specific 7 [Source:HGNC Symbol;Acc:HGNC:4169]	0.327	-1.61229	5.56726e-09	1.25141e-07	yes	down	4.59	4.77	1.03	1.06	4.68	1.045
ENSG00000138413	IDH1	isocitrate dehydrogenase (NADP(+)) 1, cytosolic [Source:HGNC Symbol;Acc:HGNC:5382]	0.327	-1.61124	2.28993e-16	2.29484e-14	yes	down	51.06	56.32	10.79	12.68	53.69	11.735
ENSG00000165424	ZCCHC24	zinc finger CCHC-type containing 24 [Source:HGNC Symbol;Acc:HGNC:26911]	0.328	-1.60989	1.72291e-06	2.01998e-05	yes	down	3.25	3.22	0.64	0.82	3.235	0.73
ENSG00000155158	TTC39B	tetratricopeptide repeat domain 39B [Source:HGNC Symbol;Acc:HGNC:23704]	0.328	-1.60929	0.00423409	0.0167375	yes	down	0.49	0.57	0.2	0.24	0.53	0.22
ENSG00000103942	HOMER2	homer scaffold protein 2 [Source:HGNC Symbol;Acc:HGNC:17513]	0.328	-1.60887	1.29729e-09	3.37054e-08	yes	down	11.23	11.02	2.61	4.32	11.125	3.465
ENSG00000164749	HNF4G	hepatocyte nuclear factor 4 gamma [Source:HGNC Symbol;Acc:HGNC:5026]	0.328	-1.60852	0.00719414	0.0260493	yes	down	1.32	1.09	0.18	0.29	1.205	0.235
ENSG00000206530	CFAP44	cilia and flagella associated protein 44 [Source:HGNC Symbol;Acc:HGNC:25631]	0.328	-1.60782	6.44055e-11	2.27801e-09	yes	down	20.7	21.2	4.29	8.08	20.95	6.185
ENSG00000151881	TMEM267	transmembrane protein 267 [Source:HGNC Symbol;Acc:HGNC:26139]	0.328	-1.60772	1.23595e-13	7.51211e-12	yes	down	22.82	23.9	6.2	7.53	23.36	6.865
ENSG00000151883	PARP8	poly(ADP-ribose) polymerase family member 8 [Source:HGNC Symbol;Acc:HGNC:26124]	0.328	-1.60745	1.0716e-15	9.75217e-14	yes	down	30.36	28.03	5.78	8.92	29.195	7.35
ENSG00000186814	ZSCAN30	zinc finger and SCAN domain containing 30 [Source:HGNC Symbol;Acc:HGNC:33517]	0.328	-1.60626	3.98767e-11	1.45949e-09	yes	down	15.41	15.11	3	3.88	15.26	3.44
ENSG00000221968	FADS3	fatty acid desaturase 3 [Source:HGNC Symbol;Acc:HGNC:3576]	0.329	-1.60583	0.000197358	0.00126821	yes	down	4.33	5.95	1.45	1.07	5.14	1.26
ENSG00000109063	MYH3	myosin heavy chain 3 [Source:HGNC Symbol;Acc:HGNC:7573]	0.329	-1.60461	0.0122722	0.0402759	yes	down	1.62	1.95	0.25	0.15	1.785	0.2
ENSG00000164306	PRIMPOL	primase and DNA directed polymerase [Source:HGNC Symbol;Acc:HGNC:26575]	0.329	-1.60321	2.67732e-10	8.28591e-09	yes	down	19.76	20.17	4.45	7.59	19.965	6.02
ENSG00000245532	NEAT1	nuclear paraspeckle assembly transcript 1 [Source:HGNC Symbol;Acc:HGNC:30815]	0.33	-1.60085	3.81982e-21	7.65602e-19	yes	down	1196.85	1254.05	277.31	308.47	1225.45	292.89
ENSG00000232040	ZBED9	zinc finger BED-type containing 9 [Source:HGNC Symbol;Acc:HGNC:13851]	0.33	-1.60049	0.00118216	0.00582979	yes	down	1.24	1.41	0.25	0.35	1.325	0.3
ENSG00000184916	JAG2	jagged 2 [Source:HGNC Symbol;Acc:HGNC:6189]	0.33	-1.59901	0.0127618	0.0414783	yes	down	0.55	1.55	0.17	0.18	1.05	0.175
ENSG00000251095	AC097478.1	novel transcript	0.33	-1.59881	0.000141921	0.000959207	yes	down	5.73	5.37	0.89	1.23	5.55	1.06
ENSG00000231305	AC112484.1	novel transcript	0.33	-1.59806	8.41204e-11	2.86111e-09	yes	down	16.46	13.25	2.89	3.64	14.855	3.265
ENSG00000075391	RASAL2	RAS protein activator like 2 [Source:HGNC Symbol;Acc:HGNC:9874]	0.331	-1.59668	4.5679e-08	8.14673e-07	yes	down	3.07	3.76	0.35	1.14	3.415	0.745
ENSG00000173175	ADCY5	adenylate cyclase 5 [Source:HGNC Symbol;Acc:HGNC:236]	0.331	-1.59498	0.00974049	0.0332504	yes	down	0.97	1.66	0.64	0.19	1.315	0.415
ENSG00000259343	TMC3-AS1	TMC3 antisense RNA 1 [Source:HGNC Symbol;Acc:HGNC:51424]	0.331	-1.59488	1.75016e-05	0.000156565	yes	down	11	11.1	2.23	5.22	11.05	3.725
ENSG00000110675	ELMOD1	ELMO domain containing 1 [Source:HGNC Symbol;Acc:HGNC:25334]	0.331	-1.59459	1.12007e-05	0.000106001	yes	down	6.71	6.24	1.04	1.7	6.475	1.37
ENSG00000274180	NATD1	N-acetyltransferase domain containing 1 [Source:HGNC Symbol;Acc:HGNC:30770]	0.331	-1.5939	1.28257e-06	1.567e-05	yes	down	3.72	3.64	0.85	0.8	3.68	0.825
ENSG00000204923	FBXO48	F-box protein 48 [Source:HGNC Symbol;Acc:HGNC:33857]	0.332	-1.5907	2.09027e-11	8.261e-10	yes	down	9.11	10.51	1.78	2.74	9.81	2.26
ENSG00000275418	AC104971.3	novel transcript	0.332	-1.58962	1.35352e-06	1.63941e-05	yes	down	42.47	44.1	10.07	11.98	43.285	11.025
ENSG00000279649	AC020978.9	novel transcript	0.332	-1.58955	0.00125615	0.00612646	yes	down	4.03	4.4	0.4	1.63	4.215	1.015
ENSG00000267221	C17orf113	chromosome 17 open reading frame 113 [Source:HGNC Symbol;Acc:HGNC:53437]	0.333	-1.58824	0.00151703	0.00715228	yes	down	1.65	1.79	0.31	0.49	1.72	0.4
ENSG00000230487	PSMG3-AS1	PSMG3 antisense RNA 1 (head to head) [Source:HGNC Symbol;Acc:HGNC:22230]	0.333	-1.58572	0.00226184	0.00999221	yes	down	7.01	3.68	1.31	2.54	5.345	1.925
ENSG00000205771	CATSPER2P1	cation channel sperm associated 2 pseudogene 1 [Source:HGNC Symbol;Acc:HGNC:31054]	0.333	-1.5845	2.90599e-05	0.000242324	yes	down	8.78	8.3	1.38	1.65	8.54	1.515
ENSG00000130150	MOSPD2	motile sperm domain containing 2 [Source:HGNC Symbol;Acc:HGNC:28381]	0.334	-1.58379	2.19277e-11	8.64577e-10	yes	down	13.6	14.29	2.98	4.68	13.945	3.83
ENSG00000239282	CASTOR1	cytosolic arginine sensor for mTORC1 subunit 1 [Source:HGNC Symbol;Acc:HGNC:34423]	0.334	-1.58229	0.0135255	0.0435091	yes	down	3.33	2.49	0.68	1.4	2.91	1.04
ENSG00000101842	VSIG1	V-set and immunoglobulin domain containing 1 [Source:HGNC Symbol;Acc:HGNC:28675]	0.334	-1.58215	0.00827384	0.0291969	yes	down	1.6	2.02	0.33	0.5	1.81	0.415
ENSG00000135835	KIAA1614	KIAA1614 [Source:HGNC Symbol;Acc:HGNC:29327]	0.334	-1.58208	0.00385281	0.0154848	yes	down	0.45	0.58	0.26	0.16	0.515	0.21
ENSG00000111331	OAS3	2'-5'-oligoadenylate synthetase 3 [Source:HGNC Symbol;Acc:HGNC:8088]	0.335	-1.57965	3.26069e-11	1.23087e-09	yes	down	9.14	7.93	2.09	2.94	8.535	2.515
ENSG00000261739	GOLGA8S	golgin A8 family member S [Source:HGNC Symbol;Acc:HGNC:44409]	0.335	-1.57741	2.61296e-10	8.10162e-09	yes	down	9.45	10.04	2.01	2.51	9.745	2.26
ENSG00000101104	PABPC1L	poly(A) binding protein cytoplasmic 1 like [Source:HGNC Symbol;Acc:HGNC:15797]	0.335	-1.57598	2.7692e-19	4.27727e-17	yes	down	118.43	120.4	30.94	31.02	119.415	30.98
ENSG00000174804	FZD4	frizzled class receptor 4 [Source:HGNC Symbol;Acc:HGNC:4042]	0.336	-1.57375	0.00217353	0.00964765	yes	down	0.8	0.77	0.14	0.22	0.785	0.18
ENSG00000175155	YPEL2	yippee like 2 [Source:HGNC Symbol;Acc:HGNC:18326]	0.336	-1.57262	7.39541e-07	9.59978e-06	yes	down	5.35	5	0.74	1.66	5.175	1.2
ENSG00000113971	NPHP3	nephrocystin 3 [Source:HGNC Symbol;Acc:HGNC:7907]	0.337	-1.57001	1.22761e-07	1.94954e-06	yes	down	6.82	7.65	1.31	2.69	7.235	2
ENSG00000270933	AC010719.1	novel transcript	0.338	-1.56617	0.0110005	0.0367833	yes	down	6.8	9.22	1.55	2.02	8.01	1.785
ENSG00000261114	AC012181.1	novel transcript, sense intronic to HERPUD1	0.338	-1.5653	0.00206763	0.00924093	yes	down	17.55	12.92	3.68	2.79	15.235	3.235
ENSG00000164440	TXLNB	taxilin beta [Source:HGNC Symbol;Acc:HGNC:21617]	0.338	-1.56389	0.00673836	0.0246356	yes	down	1.2	0.85	0.24	0.24	1.025	0.24
ENSG00000143387	CTSK	cathepsin K [Source:HGNC Symbol;Acc:HGNC:2536]	0.339	-1.56102	2.87409e-06	3.19183e-05	yes	down	11.18	11.91	2.8	2.73	11.545	2.765
ENSG00000274767	AC243829.1	novel transcript, antisense CCL3L3	0.339	-1.55935	0.000106668	0.00074982	yes	down	15.84	15.12	2.86	3.26	15.48	3.06
ENSG00000205085	FAM71F2	family with sequence similarity 71 member F2 [Source:HGNC Symbol;Acc:HGNC:27998]	0.339	-1.55918	0.000498271	0.00278978	yes	down	1.6	2.5	0.67	0.31	2.05	0.49
ENSG00000186301	MST1P2	macrophage stimulating 1 pseudogene 2 [Source:HGNC Symbol;Acc:HGNC:7383]	0.34	-1.55807	9.29628e-08	1.52546e-06	yes	down	6.52	6.86	1.6	1.63	6.69	1.615
ENSG00000186951	PPARA	peroxisome proliferator activated receptor alpha [Source:HGNC Symbol;Acc:HGNC:9232]	0.34	-1.55454	3.87489e-12	1.8172e-10	yes	down	13.27	13.24	3.15	4.07	13.255	3.61
ENSG00000196668	LINC00173	long intergenic non-protein coding RNA 173 [Source:HGNC Symbol;Acc:HGNC:33791]	0.341	-1.55228	1.70939e-06	2.00833e-05	yes	down	19.75	16.5	5.72	2.3	18.125	4.01
ENSG00000183066	WBP2NL	WBP2 N-terminal like [Source:HGNC Symbol;Acc:HGNC:28389]	0.342	-1.54975	8.8677e-05	0.000639386	yes	down	2.54	2.74	0.47	0.68	2.64	0.575
ENSG00000281571	AC241585.2	TEC	0.342	-1.54832	0.000204335	0.00130841	yes	down	12.09	11.26	2.65	2.48	11.675	2.565
ENSG00000229474	PATL2	PAT1 homolog 2 [Source:HGNC Symbol;Acc:HGNC:33630]	0.342	-1.54702	7.26895e-07	9.47214e-06	yes	down	12.34	10.84	3.91	3.01	11.59	3.46
ENSG00000249035	CLMAT3	colorectal liver metastasis associated transcript 3 [Source:HGNC Symbol;Acc:HGNC:52287]	0.343	-1.54545	7.79638e-05	0.000572188	yes	down	2.86	2.76	0.51	0.7	2.81	0.605
ENSG00000163406	SLC15A2	solute carrier family 15 member 2 [Source:HGNC Symbol;Acc:HGNC:10921]	0.343	-1.54299	2.63708e-06	2.96579e-05	yes	down	5.73	4.96	0.61	1.06	5.345	0.835
ENSG00000100211	CBY1	chibby family member 1, beta catenin antagonist [Source:HGNC Symbol;Acc:HGNC:1307]	0.343	-1.54291	9.74254e-05	0.000695318	yes	down	15.55	14.35	3.67	3.85	14.95	3.76
ENSG00000279759	AC118344.2	TEC	0.343	-1.54211	0.000243347	0.00152304	yes	down	1.92	2.36	0.36	0.67	2.14	0.515
ENSG00000234684	SDCBP2-AS1	SDCBP2 antisense RNA 1 [Source:HGNC Symbol;Acc:HGNC:44314]	0.344	-1.53867	0.000758348	0.0039961	yes	down	6.08	5.73	1.44	1.53	5.905	1.485
ENSG00000132185	FCRLA	Fc receptor like A [Source:HGNC Symbol;Acc:HGNC:18504]	0.345	-1.53678	1.30116e-16	1.35224e-14	yes	down	103.4	107.91	25.05	26.68	105.655	25.865
ENSG00000248587	GDNF-AS1	GDNF antisense RNA 1 [Source:HGNC Symbol;Acc:HGNC:43592]	0.345	-1.53576	9.41019e-07	1.18585e-05	yes	down	7.91	8.31	1.74	2.85	8.11	2.295
ENSG00000138380	CARF	calcium responsive transcription factor [Source:HGNC Symbol;Acc:HGNC:14435]	0.346	-1.53197	6.28673e-08	1.07129e-06	yes	down	7.54	9.19	1.04	2.29	8.365	1.665
ENSG00000178038	ALS2CL	ALS2 C-terminal like [Source:HGNC Symbol;Acc:HGNC:20605]	0.346	-1.53077	0.0101377	0.0343901	yes	down	1.1	1.08	0.45	0.31	1.09	0.38
ENSG00000132016	C19orf57	chromosome 19 open reading frame 57 [Source:HGNC Symbol;Acc:HGNC:28153]	0.346	-1.52968	0.0136459	0.0438105	yes	down	2.6	4.55	0.89	1.13	3.575	1.01
ENSG00000187510	C12orf74	chromosome 12 open reading frame 74 [Source:HGNC Symbol;Acc:HGNC:27887]	0.347	-1.52832	0.0019743	0.008878	yes	down	1.83	2.12	0.52	0.65	1.975	0.585
ENSG00000187187	ZNF546	zinc finger protein 546 [Source:HGNC Symbol;Acc:HGNC:28671]	0.347	-1.52825	3.75911e-07	5.3273e-06	yes	down	5.66	4.02	0.53	0.98	4.84	0.755
ENSG00000172578	KLHL6	kelch like family member 6 [Source:HGNC Symbol;Acc:HGNC:18653]	0.347	-1.52759	1.72618e-16	1.77207e-14	yes	down	123.06	132.43	23.02	39.48	127.745	31.25
ENSG00000129353	SLC44A2	solute carrier family 44 member 2 [Source:HGNC Symbol;Acc:HGNC:17292]	0.347	-1.52608	0.000400935	0.00231725	yes	down	2.78	3.62	0.8	2.6	3.2	1.7
ENSG00000173451	THAP2	THAP domain containing 2 [Source:HGNC Symbol;Acc:HGNC:20854]	0.347	-1.52593	1.00962e-06	1.26285e-05	yes	down	6.49	8.13	2.66	4.26	7.31	3.46
ENSG00000010810	FYN	FYN proto-oncogene, Src family tyrosine kinase [Source:HGNC Symbol;Acc:HGNC:4037]	0.348	-1.52423	1.31204e-12	6.77591e-11	yes	down	39.91	49.28	10.08	11.81	44.595	10.945
ENSG00000133134	BEX2	brain expressed X-linked 2 [Source:HGNC Symbol;Acc:HGNC:30933]	0.348	-1.52408	6.72336e-09	1.4894e-07	yes	down	54.55	58.09	12.76	13.04	56.32	12.9
ENSG00000171121	KCNMB3	potassium calcium-activated channel subfamily M regulatory beta subunit 3 [Source:HGNC Symbol;Acc:HGNC:6287]	0.348	-1.52381	0.000115823	0.000802468	yes	down	6.12	8.52	1.57	3.54	7.32	2.555
ENSG00000117707	PROX1	prospero homeobox 1 [Source:HGNC Symbol;Acc:HGNC:9459]	0.348	-1.52316	1.4309e-06	1.72693e-05	yes	down	3.56	3.03	0.51	1.11	3.295	0.81
ENSG00000010310	GIPR	gastric inhibitory polypeptide receptor [Source:HGNC Symbol;Acc:HGNC:4271]	0.348	-1.52085	0.00768718	0.0275189	yes	down	2.77	2.94	0.6	0.37	2.855	0.485
ENSG00000275772	AC244157.2	CMT1A duplicated region transcript 15-like 2 (CDRT15L2) pseudogene	0.349	-1.52013	2.64589e-15	2.2962e-13	yes	down	22.65	22.12	4.79	5.54	22.385	5.165
ENSG00000266918	AC091132.3	TEC	0.349	-1.51929	0.00454951	0.0177058	yes	down	2.42	2.59	0.49	0.72	2.505	0.605
ENSG00000155304	HSPA13	heat shock protein family A (Hsp70) member 13 [Source:HGNC Symbol;Acc:HGNC:11375]	0.35	-1.51543	1.02817e-14	8.16524e-13	yes	down	90.44	98.94	17.29	28.82	94.69	23.055
ENSG00000268030	AC005253.1	novel transcript, antisense to KXD1	0.35	-1.51454	2.92136e-05	0.000243365	yes	down	7.8	8.64	1.37	2.66	8.22	2.015
ENSG00000213901	SLC23A3	solute carrier family 23 member 3 [Source:HGNC Symbol;Acc:HGNC:20601]	0.35	-1.51354	0.00766829	0.0274707	yes	down	2.66	2.59	0.83	0.7	2.625	0.765
ENSG00000280341	AP000542.3	novel transcript	0.351	-1.5119	0.00845141	0.0296928	yes	down	0.76	0.97	0.11	0.32	0.865	0.215
ENSG00000135838	NPL	N-acetylneuraminate pyruvate lyase [Source:HGNC Symbol;Acc:HGNC:16781]	0.351	-1.51147	5.29356e-05	0.000407883	yes	down	6.66	6.67	3.21	3	6.665	3.105
ENSG00000114796	KLHL24	kelch like family member 24 [Source:HGNC Symbol;Acc:HGNC:25947]	0.351	-1.50865	1.7528e-12	8.86192e-11	yes	down	19.18	20.71	5.5	9.16	19.945	7.33
ENSG00000196268	ZNF493	zinc finger protein 493 [Source:HGNC Symbol;Acc:HGNC:23708]	0.353	-1.50286	4.79036e-08	8.44508e-07	yes	down	13.25	12.03	2.53	5.32	12.64	3.925
ENSG00000113100	CDH9	cadherin 9 [Source:HGNC Symbol;Acc:HGNC:1768]	0.353	-1.50173	1.4801e-08	3.01262e-07	yes	down	25.08	21.76	4.71	6.98	23.42	5.845
ENSG00000080298	RFX3	regulatory factor X3 [Source:HGNC Symbol;Acc:HGNC:9984]	0.353	-1.50168	2.81266e-07	4.11416e-06	yes	down	2.58	3.01	0.59	0.84	2.795	0.715
ENSG00000182158	CREB3L2	cAMP responsive element binding protein 3 like 2 [Source:HGNC Symbol;Acc:HGNC:23720]	0.353	-1.50038	1.04861e-14	8.26781e-13	yes	down	64.03	65.31	12.75	21.2	64.67	16.975
ENSG00000228172	AL020996.1	novel transcript	0.354	-1.49977	0.00969101	0.033115	yes	down	4.99	2.88	0.56	1.18	3.935	0.87
ENSG00000184271	AC139768.1	POU class 6 homeobox 1 [Source:NCBI gene;Acc:5463]	0.354	-1.49885	0.000337669	0.00200317	yes	down	3.58	2.83	1.48	0.91	3.205	1.195
ENSG00000279207	AC015813.6	novel transcript	0.355	-1.4959	0.00027713	0.00169049	yes	down	2.52	3.07	0.35	1.08	2.795	0.715
ENSG00000147894	C9orf72	chromosome 9 open reading frame 72 [Source:HGNC Symbol;Acc:HGNC:28337]	0.355	-1.49574	2.92595e-07	4.25399e-06	yes	down	9.12	11.57	1.8	3.17	10.345	2.485
ENSG00000254838	GVINP1	GTPase, very large interferon inducible pseudogene 1 [Source:HGNC Symbol;Acc:HGNC:25813]	0.356	-1.49143	2.04989e-08	3.99443e-07	yes	down	17.88	19.27	4.04	6.78	18.575	5.41
ENSG00000261087	AP003469.4	novel transcript	0.356	-1.49016	0.00472732	0.0182837	yes	down	1.99	2.02	0.47	0.49	2.005	0.48
ENSG00000188177	ZC3H6	zinc finger CCCH-type containing 6 [Source:HGNC Symbol;Acc:HGNC:24762]	0.356	-1.48959	2.51444e-09	6.17102e-08	yes	down	4.43	4.69	1.45	1.31	4.56	1.38
ENSG00000151135	TMEM263	transmembrane protein 263 [Source:HGNC Symbol;Acc:HGNC:28281]	0.356	-1.48824	7.18481e-11	2.52007e-09	yes	down	17.71	17.8	3.86	5.3	17.755	4.58
ENSG00000116761	CTH	cystathionine gamma-lyase [Source:HGNC Symbol;Acc:HGNC:2501]	0.357	-1.48775	0.000336707	0.0019991	yes	down	5.03	6.84	1.32	1.52	5.935	1.42
ENSG00000196155	PLEKHG4	pleckstrin homology and RhoGEF domain containing G4 [Source:HGNC Symbol;Acc:HGNC:24501]	0.357	-1.48456	6.72424e-08	1.13677e-06	yes	down	8.36	8.11	1.56	2.62	8.235	2.09
ENSG00000112232	KHDRBS2	KH RNA binding domain containing, signal transduction associated 2 [Source:HGNC Symbol;Acc:HGNC:18114]	0.357	-1.48451	0.0074428	0.0267864	yes	down	10.92	3.82	0.47	1.04	7.37	0.755
ENSG00000178814	OPLAH	5-oxoprolinase, ATP-hydrolysing [Source:HGNC Symbol;Acc:HGNC:8149]	0.359	-1.47912	0.00457532	0.0177734	yes	down	1.41	2.18	0.4	0.37	1.795	0.385
ENSG00000146733	PSPH	phosphoserine phosphatase [Source:HGNC Symbol;Acc:HGNC:9577]	0.359	-1.4791	2.2543e-12	1.12288e-10	yes	down	65.07	69.78	12.73	18.64	67.425	15.685
ENSG00000157514	TSC22D3	TSC22 domain family member 3 [Source:HGNC Symbol;Acc:HGNC:3051]	0.359	-1.47726	3.57546e-14	2.46707e-12	yes	down	65.32	67.07	16.86	22.67	66.195	19.765
ENSG00000235823	OLMALINC	oligodendrocyte maturation-associated long intergenic non-coding RNA [Source:HGNC Symbol;Acc:HGNC:28060]	0.359	-1.47702	1.65591e-06	1.95505e-05	yes	down	38.68	35.88	3.49	9.18	37.28	6.335
ENSG00000230969	LINC02090	long intergenic non-protein coding RNA 2090 [Source:HGNC Symbol;Acc:HGNC:52941]	0.359	-1.47682	0.000736532	0.00390805	yes	down	2.93	3.54	0.74	0.84	3.235	0.79
ENSG00000187240	DYNC2H1	dynein cytoplasmic 2 heavy chain 1 [Source:HGNC Symbol;Acc:HGNC:2962]	0.359	-1.47612	0.000266022	0.00163876	yes	down	1.96	2.82	1.03	1.01	2.39	1.02
ENSG00000204947	ZNF425	zinc finger protein 425 [Source:HGNC Symbol;Acc:HGNC:20690]	0.36	-1.47251	0.00881739	0.0307222	yes	down	1.95	1.67	0.38	0.7	1.81	0.54
ENSG00000235703	LINC00894	long intergenic non-protein coding RNA 894 [Source:HGNC Symbol;Acc:HGNC:48579]	0.36	-1.47232	0.00788258	0.0280811	yes	down	4.66	44.53	0.66	0.84	24.595	0.75
ENSG00000139160	ETFBKMT	electron transfer flavoprotein subunit beta lysine methyltransferase [Source:HGNC Symbol;Acc:HGNC:28739]	0.36	-1.472	0.000452555	0.00256626	yes	down	2.15	2.01	0.76	0.56	2.08	0.66
ENSG00000117595	IRF6	interferon regulatory factor 6 [Source:HGNC Symbol;Acc:HGNC:6121]	0.361	-1.47033	7.3731e-05	0.000544684	yes	down	3.1	3.12	0.55	0.94	3.11	0.745
ENSG00000221926	TRIM16	tripartite motif containing 16 [Source:HGNC Symbol;Acc:HGNC:17241]	0.361	-1.46973	0.00449114	0.0175232	yes	down	4.51	2.71	1.02	1.43	3.61	1.225
ENSG00000153896	ZNF599	zinc finger protein 599 [Source:HGNC Symbol;Acc:HGNC:26408]	0.361	-1.46894	0.00545044	0.0205656	yes	down	3.75	3.63	1.5	0.84	3.69	1.17
ENSG00000228668	TRGV5P	T cell receptor gamma variable 5P (pseudogene) [Source:HGNC Symbol;Acc:HGNC:12291]	0.361	-1.46843	0.000447384	0.0025395	yes	down	5.4	7.46	1.28	1.23	6.43	1.255
ENSG00000219626	FAM228B	family with sequence similarity 228 member B [Source:HGNC Symbol;Acc:HGNC:24736]	0.361	-1.46797	0.00265013	0.0113588	yes	down	7.2	5.1	1.12	1.49	6.15	1.305
ENSG00000213199	ASIC3	acid sensing ion channel subunit 3 [Source:HGNC Symbol;Acc:HGNC:101]	0.362	-1.46675	0.00900199	0.031211	yes	down	5.64	4.05	0.97	1.88	4.845	1.425
ENSG00000101751	POLI	DNA polymerase iota [Source:HGNC Symbol;Acc:HGNC:9182]	0.363	-1.46337	4.56028e-12	2.11507e-10	yes	down	30.1	31.89	6.29	10.77	30.995	8.53
ENSG00000227354	RBM26-AS1	RBM26 antisense RNA 1 [Source:HGNC Symbol;Acc:HGNC:39805]	0.363	-1.46058	0.00292348	0.0123203	yes	down	4.66	6.89	1.61	1.1	5.775	1.355
ENSG00000143457	GOLPH3L	golgi phosphoprotein 3 like [Source:HGNC Symbol;Acc:HGNC:24882]	0.363	-1.46047	1.10675e-13	6.82537e-12	yes	down	36.31	36.08	8.11	10.17	36.195	9.14
ENSG00000110697	PITPNM1	phosphatidylinositol transfer protein membrane associated 1 [Source:HGNC Symbol;Acc:HGNC:9003]	0.364	-1.45903	4.0705e-06	4.32372e-05	yes	down	6.25	4.91	1.85	2.04	5.58	1.945
ENSG00000156475	PPP2R2B	protein phosphatase 2 regulatory subunit Bbeta [Source:HGNC Symbol;Acc:HGNC:9305]	0.364	-1.45878	0.00161586	0.00752547	yes	down	3	2.94	0.93	0.67	2.97	0.8
ENSG00000166278	C2	complement C2 [Source:HGNC Symbol;Acc:HGNC:1248]	0.364	-1.45841	0.000205923	0.00131672	yes	down	4.76	7.83	1.95	1.4	6.295	1.675
ENSG00000141469	SLC14A1	solute carrier family 14 member 1 (Kidd blood group) [Source:HGNC Symbol;Acc:HGNC:10918]	0.364	-1.45793	0.000414088	0.00238101	yes	down	4.8	4.07	1.1	1.04	4.435	1.07
ENSG00000178878	APOLD1	apolipoprotein L domain containing 1 [Source:HGNC Symbol;Acc:HGNC:25268]	0.364	-1.45718	1.0076e-08	2.13928e-07	yes	down	6.06	7.55	1.46	1.7	6.805	1.58
ENSG00000070087	PFN2	profilin 2 [Source:HGNC Symbol;Acc:HGNC:8882]	0.364	-1.45612	2.29978e-10	7.19686e-09	yes	down	32.33	30.7	6.21	8.26	31.515	7.235
ENSG00000248693	LINC02100	long intergenic non-protein coding RNA 2100 [Source:HGNC Symbol;Acc:HGNC:52955]	0.365	-1.4548	0.000240539	0.00150884	yes	down	3.22	2.1	1.67	1.32	2.66	1.495
ENSG00000280604	AJ239328.1	PCBP3 overlapping transcript 1	0.365	-1.45387	0.00347777	0.0142082	yes	down	1.49	1.4	0.23	0.53	1.445	0.38
ENSG00000188596	CFAP54	cilia and flagella associated protein 54 [Source:HGNC Symbol;Acc:HGNC:26456]	0.365	-1.45267	0.000693781	0.00371163	yes	down	3.19	4.22	0.86	0.84	3.705	0.85
ENSG00000164187	LMBRD2	LMBR1 domain containing 2 [Source:HGNC Symbol;Acc:HGNC:25287]	0.365	-1.45237	5.72077e-09	1.2842e-07	yes	down	18.47	22.15	3.13	6.87	20.31	5
ENSG00000081377	CDC14B	cell division cycle 14B [Source:HGNC Symbol;Acc:HGNC:1719]	0.366	-1.45097	0.00319752	0.0132464	yes	down	1.88	1.46	0.25	0.49	1.67	0.37
ENSG00000198380	GFPT1	glutamine--fructose-6-phosphate transaminase 1 [Source:HGNC Symbol;Acc:HGNC:4241]	0.366	-1.45006	1.38661e-14	1.05158e-12	yes	down	36.45	38.06	7.4	11.64	37.255	9.52
ENSG00000181104	F2R	coagulation factor II thrombin receptor [Source:HGNC Symbol;Acc:HGNC:3537]	0.366	-1.45003	3.98745e-10	1.18819e-08	yes	down	13.55	13.8	3.04	4.27	13.675	3.655
ENSG00000060642	PIGV	phosphatidylinositol glycan anchor biosynthesis class V [Source:HGNC Symbol;Acc:HGNC:26031]	0.366	-1.44824	7.84084e-06	7.70178e-05	yes	down	10.35	10.27	2.92	2.78	10.31	2.85
ENSG00000213859	KCTD11	potassium channel tetramerization domain containing 11 [Source:HGNC Symbol;Acc:HGNC:21302]	0.369	-1.43999	0.00029477	0.0017838	yes	down	3.49	3.74	0.78	1.04	3.615	0.91
ENSG00000172216	CEBPB	CCAAT enhancer binding protein beta [Source:HGNC Symbol;Acc:HGNC:1834]	0.369	-1.43989	1.9542e-08	3.83013e-07	yes	down	36.07	29.37	8.82	7.44	32.72	8.13
ENSG00000277701	AC159540.2	novel transcript	0.369	-1.4393	1.55007e-13	9.35375e-12	yes	down	97.07	84.44	40.27	33.58	90.755	36.925
ENSG00000130363	RSPH3	radial spoke head 3 homolog [Source:HGNC Symbol;Acc:HGNC:21054]	0.369	-1.43899	0.00184995	0.00838604	yes	down	1.24	1.5	0.21	0.48	1.37	0.345
ENSG00000145779	TNFAIP8	TNF alpha induced protein 8 [Source:HGNC Symbol;Acc:HGNC:17260]	0.369	-1.43862	2.05495e-16	2.07169e-14	yes	down	176.96	191.56	38.89	56.13	184.26	47.51
ENSG00000277147	LINC00869	long intergenic non-protein coding RNA 869 [Source:HGNC Symbol;Acc:HGNC:29050]	0.369	-1.43829	4.4644e-07	6.19132e-06	yes	down	21.89	23.32	6.71	7.98	22.605	7.345
ENSG00000150995	ITPR1	inositol 1,4,5-trisphosphate receptor type 1 [Source:HGNC Symbol;Acc:HGNC:6180]	0.369	-1.43747	2.72569e-06	3.04368e-05	yes	down	5.14	5.21	1.8	2.13	5.175	1.965
ENSG00000204852	TCTN1	tectonic family member 1 [Source:HGNC Symbol;Acc:HGNC:26113]	0.369	-1.4369	1.3293e-06	1.61472e-05	yes	down	19.21	14.05	4.06	5.64	16.63	4.85
ENSG00000196664	TLR7	toll like receptor 7 [Source:HGNC Symbol;Acc:HGNC:15631]	0.369	-1.43672	1.82727e-08	3.61502e-07	yes	down	6.6	7.32	1.51	2.05	6.96	1.78
ENSG00000126016	AMOT	angiomotin [Source:HGNC Symbol;Acc:HGNC:17810]	0.369	-1.43644	0.00131232	0.0063489	yes	down	1.39	1.58	0.2	0.93	1.485	0.565
ENSG00000179532	DNHD1	dynein heavy chain domain 1 [Source:HGNC Symbol;Acc:HGNC:26532]	0.371	-1.43218	1.74969e-11	7.01375e-10	yes	down	18.11	21.25	4.72	7.65	19.68	6.185
ENSG00000196458	ZNF605	zinc finger protein 605 [Source:HGNC Symbol;Acc:HGNC:28068]	0.371	-1.43171	5.06302e-05	0.000391373	yes	down	2.71	3.24	0.71	1.95	2.975	1.33
ENSG00000178075	GRAMD1C	GRAM domain containing 1C [Source:HGNC Symbol;Acc:HGNC:25252]	0.371	-1.43159	4.49638e-08	8.0362e-07	yes	down	9.76	9.85	2.14	2.52	9.805	2.33
ENSG00000253210	AC040970.1	novel transcript	0.371	-1.43107	0.000258039	0.00159718	yes	down	6.59	6.78	1.66	1.18	6.685	1.42
ENSG00000130513	GDF15	growth differentiation factor 15 [Source:HGNC Symbol;Acc:HGNC:30142]	0.372	-1.42845	0.0134021	0.0432339	yes	down	5.26	4.19	0.99	1.32	4.725	1.155
ENSG00000168026	TTC21A	tetratricopeptide repeat domain 21A [Source:HGNC Symbol;Acc:HGNC:30761]	0.372	-1.42759	0.000522353	0.00290242	yes	down	5.92	3.98	1.5	2.69	4.95	2.095
ENSG00000106080	FKBP14	FKBP prolyl isomerase 14 [Source:HGNC Symbol;Acc:HGNC:18625]	0.372	-1.42597	5.95944e-11	2.1257e-09	yes	down	18.81	14.8	2.91	4.93	16.805	3.92
ENSG00000267002	AC060780.1	novel transcript	0.372	-1.42516	6.42398e-08	1.09026e-06	yes	down	9.18	9.63	1.97	3.1	9.405	2.535
ENSG00000197183	NOL4L	nucleolar protein 4 like [Source:HGNC Symbol;Acc:HGNC:16106]	0.372	-1.425	0.000386888	0.00224996	yes	down	2.31	2.03	0.79	0.39	2.17	0.59
ENSG00000166436	TRIM66	tripartite motif containing 66 [Source:HGNC Symbol;Acc:HGNC:29005]	0.372	-1.42494	2.87074e-08	5.40021e-07	yes	down	13.88	7.52	0.78	2.54	10.7	1.66
ENSG00000145075	CCDC39	coiled-coil domain containing 39 [Source:HGNC Symbol;Acc:HGNC:25244]	0.373	-1.42375	3.29761e-08	6.10094e-07	yes	down	23.48	22.9	3.78	8.47	23.19	6.125
ENSG00000167371	PRRT2	proline rich transmembrane protein 2 [Source:HGNC Symbol;Acc:HGNC:30500]	0.373	-1.4234	0.0045683	0.0177547	yes	down	2.22	2.86	0.54	1.06	2.54	0.8
ENSG00000104783	KCNN4	potassium calcium-activated channel subfamily N member 4 [Source:HGNC Symbol;Acc:HGNC:6293]	0.373	-1.42241	0.00123649	0.00605514	yes	down	5.91	6.21	3.1	1.21	6.06	2.155
ENSG00000178977	LINC00324	long intergenic non-protein coding RNA 324 [Source:HGNC Symbol;Acc:HGNC:26628]	0.373	-1.42087	0.0124251	0.0406667	yes	down	2.15	2.57	0.52	0.69	2.36	0.605
ENSG00000169126	ARMC4	armadillo repeat containing 4 [Source:HGNC Symbol;Acc:HGNC:25583]	0.374	-1.41832	0.0100179	0.034018	yes	down	1.4	1.8	0.39	0.64	1.6	0.515
ENSG00000182685	BRICD5	BRICHOS domain containing 5 [Source:HGNC Symbol;Acc:HGNC:28309]	0.374	-1.41728	0.00019491	0.00125728	yes	down	23.62	11	9.52	7.72	17.31	8.62
ENSG00000008086	CDKL5	cyclin dependent kinase like 5 [Source:HGNC Symbol;Acc:HGNC:11411]	0.374	-1.41723	0.000491388	0.00275583	yes	down	1.35	1.97	0.2	0.59	1.66	0.395
ENSG00000118898	PPL	periplakin [Source:HGNC Symbol;Acc:HGNC:9273]	0.374	-1.41706	0.0120901	0.0397485	yes	down	0.66	0.8	0.24	0.23	0.73	0.235
ENSG00000239213	NCK1-DT	NCK1 divergent transcript [Source:HGNC Symbol;Acc:HGNC:49645]	0.375	-1.41497	0.0116771	0.038624	yes	down	11.23	9.96	2.3	2.73	10.595	2.515
ENSG00000123358	NR4A1	nuclear receptor subfamily 4 group A member 1 [Source:HGNC Symbol;Acc:HGNC:7980]	0.375	-1.41401	9.09511e-06	8.79525e-05	yes	down	9.98	8.6	1.42	2.33	9.29	1.875
ENSG00000166949	SMAD3	SMAD family member 3 [Source:HGNC Symbol;Acc:HGNC:6769]	0.376	-1.41125	3.35552e-11	1.25821e-09	yes	down	11.78	12.4	3.03	4.1	12.09	3.565
ENSG00000277258	PCGF2	polycomb group ring finger 2 [Source:HGNC Symbol;Acc:HGNC:12929]	0.377	-1.40866	6.16739e-05	0.000465833	yes	down	6.91	7.71	2.18	2.1	7.31	2.14
ENSG00000123612	ACVR1C	activin A receptor type 1C [Source:HGNC Symbol;Acc:HGNC:18123]	0.377	-1.40788	2.83846e-07	4.1447e-06	yes	down	5.7	6.29	1.04	2.08	5.995	1.56
ENSG00000100485	SOS2	SOS Ras/Rho guanine nucleotide exchange factor 2 [Source:HGNC Symbol;Acc:HGNC:11188]	0.377	-1.40588	1.23254e-08	2.5587e-07	yes	down	10.85	10.82	2.58	4.27	10.835	3.425
ENSG00000233912	AC026202.2	novel transcript, antisense to ARL8B	0.378	-1.4042	0.00116433	0.0057486	yes	down	10.52	8.57	1.17	1.87	9.545	1.52
ENSG00000271335	AL117336.2	novel transcript, antisense to CCNY	0.378	-1.40307	0.0110846	0.0370206	yes	down	5.82	5.26	1.26	1.49	5.54	1.375
ENSG00000171115	GIMAP8	GTPase, IMAP family member 8 [Source:HGNC Symbol;Acc:HGNC:21792]	0.378	-1.40307	7.62624e-10	2.08434e-08	yes	down	41.65	44.48	7.45	12.07	43.065	9.76
ENSG00000106479	ZNF862	zinc finger protein 862 [Source:HGNC Symbol;Acc:HGNC:34519]	0.378	-1.40186	4.75956e-11	1.73071e-09	yes	down	28.01	38.45	6.91	13.44	33.23	10.175
ENSG00000127951	FGL2	fibrinogen like 2 [Source:HGNC Symbol;Acc:HGNC:3696]	0.378	-1.40174	0.00556558	0.0209203	yes	down	1.44	1.68	0.31	0.42	1.56	0.365
ENSG00000163697	APBB2	amyloid beta precursor protein binding family B member 2 [Source:HGNC Symbol;Acc:HGNC:582]	0.379	-1.40127	1.29126e-06	1.57534e-05	yes	down	6.79	9.37	1.43	2.87	8.08	2.15
ENSG00000221843	C2orf16	chromosome 2 open reading frame 16 [Source:HGNC Symbol;Acc:HGNC:25275]	0.379	-1.40078	0.00278114	0.011827	yes	down	10.85	18.42	5.43	2.85	14.635	4.14
ENSG00000166501	PRKCB	protein kinase C beta [Source:HGNC Symbol;Acc:HGNC:9395]	0.38	-1.39781	4.94463e-07	6.75164e-06	yes	down	5.14	5.32	1.68	1.87	5.23	1.775
ENSG00000145476	CYP4V2	cytochrome P450 family 4 subfamily V member 2 [Source:HGNC Symbol;Acc:HGNC:23198]	0.381	-1.39261	1.59309e-08	3.21213e-07	yes	down	9.07	10.81	2.29	3.87	9.94	3.08
ENSG00000181690	PLAG1	PLAG1 zinc finger [Source:HGNC Symbol;Acc:HGNC:9045]	0.381	-1.39212	7.31786e-09	1.6063e-07	yes	down	12.56	14.05	1.91	5.09	13.305	3.5
ENSG00000245060	LINC00847	long intergenic non-protein coding RNA 847 [Source:HGNC Symbol;Acc:HGNC:45050]	0.382	-1.38996	1.2263e-06	1.50372e-05	yes	down	17.28	20.08	4.23	4.66	18.68	4.445
ENSG00000113721	PDGFRB	platelet derived growth factor receptor beta [Source:HGNC Symbol;Acc:HGNC:8804]	0.382	-1.38931	0.00288683	0.0121934	yes	down	1.39	2.31	0.49	0.98	1.85	0.735
ENSG00000224660	SH3BP5-AS1	SH3BP5 antisense RNA 1 [Source:HGNC Symbol;Acc:HGNC:44501]	0.382	-1.38723	0.00201731	0.00904966	yes	down	4.34	3.54	0.56	0.92	3.94	0.74
ENSG00000177990	DPY19L2	dpy-19 like 2 [Source:HGNC Symbol;Acc:HGNC:19414]	0.383	-1.3841	0.000429423	0.0024516	yes	down	6.07	5.61	1.92	1.48	5.84	1.7
ENSG00000008311	AASS	aminoadipate-semialdehyde synthase [Source:HGNC Symbol;Acc:HGNC:17366]	0.383	-1.3841	6.90824e-11	2.42812e-09	yes	down	13.63	14.55	3.32	4.75	14.09	4.035
ENSG00000176533	GNG7	G protein subunit gamma 7 [Source:HGNC Symbol;Acc:HGNC:4410]	0.383	-1.38306	6.16964e-11	2.19603e-09	yes	down	27.99	27.87	8.44	7.39	27.93	7.915
ENSG00000169282	KCNAB1	potassium voltage-gated channel subfamily A member regulatory beta subunit 1 [Source:HGNC Symbol;Acc:HGNC:6228]	0.384	-1.38061	1.24878e-08	2.58286e-07	yes	down	7.45	7.7	1.61	2.47	7.575	2.04
ENSG00000271933	AL603756.1	novel transcript, antisense to GHITM	0.384	-1.37963	0.00793562	0.0282103	yes	down	3.29	3.65	0.47	1.45	3.47	0.96
ENSG00000188785	ZNF548	zinc finger protein 548 [Source:HGNC Symbol;Acc:HGNC:26561]	0.384	-1.37924	7.92782e-11	2.72951e-09	yes	down	21	21.98	4.26	6.84	21.49	5.55
ENSG00000121807	CCR2	C-C motif chemokine receptor 2 [Source:HGNC Symbol;Acc:HGNC:1603]	0.385	-1.37813	7.82197e-08	1.30258e-06	yes	down	16.24	19.72	3.84	5.8	17.98	4.82
ENSG00000147162	OGT	O-linked N-acetylglucosamine (GlcNAc) transferase [Source:HGNC Symbol;Acc:HGNC:8127]	0.386	-1.37227	6.09193e-09	1.35846e-07	yes	down	233.35	243.55	46.37	98.54	238.45	72.455
ENSG00000120458	MSANTD2	Myb/SANT DNA binding domain containing 2 [Source:HGNC Symbol;Acc:HGNC:26266]	0.386	-1.37169	3.63372e-10	1.09245e-08	yes	down	16.51	14.84	5.3	5.52	15.675	5.41
ENSG00000162994	CLHC1	clathrin heavy chain linker domain containing 1 [Source:HGNC Symbol;Acc:HGNC:26453]	0.386	-1.3716	4.57366e-05	0.00035765	yes	down	8.22	24.9	3.14	3.67	16.56	3.405
ENSG00000143669	LYST	lysosomal trafficking regulator [Source:HGNC Symbol;Acc:HGNC:1968]	0.387	-1.36896	1.73885e-07	2.66139e-06	yes	down	13.29	11.91	4.85	5.2	12.6	5.025
ENSG00000145365	TIFA	TRAF interacting protein with forkhead associated domain [Source:HGNC Symbol;Acc:HGNC:19075]	0.388	-1.36404	7.2534e-14	4.661e-12	yes	down	88.91	99.45	23.42	26.59	94.18	25.005
ENSG00000006652	IFRD1	interferon related developmental regulator 1 [Source:HGNC Symbol;Acc:HGNC:5456]	0.389	-1.3636	1.30561e-14	1.00783e-12	yes	down	95.27	100.08	24.46	32.28	97.675	28.37
ENSG00000251192	ZNF674	zinc finger protein 674 [Source:HGNC Symbol;Acc:HGNC:17625]	0.389	-1.36245	5.33446e-05	0.000410846	yes	down	4.42	6.18	1.07	2.21	5.3	1.64
ENSG00000185697	MYBL1	MYB proto-oncogene like 1 [Source:HGNC Symbol;Acc:HGNC:7547]	0.389	-1.3617	1.23241e-06	1.51011e-05	yes	down	5.53	5.79	1.34	1.81	5.66	1.575
ENSG00000142065	ZFP14	ZFP14 zinc finger protein [Source:HGNC Symbol;Acc:HGNC:29312]	0.389	-1.36153	0.0037682	0.0151947	yes	down	1.34	1.4	0.79	0.4	1.37	0.595
ENSG00000235194	PPP1R3E	protein phosphatase 1 regulatory subunit 3E [Source:HGNC Symbol;Acc:HGNC:14943]	0.39	-1.35927	5.00446e-07	6.79939e-06	yes	down	17.68	14.54	3.44	5.3	16.11	4.37
ENSG00000101160	CTSZ	cathepsin Z [Source:HGNC Symbol;Acc:HGNC:2547]	0.39	-1.35685	5.9401e-10	1.67798e-08	yes	down	62.22	60.96	16.63	15.97	61.59	16.3
ENSG00000105519	CAPS	calcyphosine [Source:HGNC Symbol;Acc:HGNC:1487]	0.391	-1.35453	2.07371e-10	6.58736e-09	yes	down	39.4	41.8	12.78	10.2	40.6	11.49
ENSG00000106025	TSPAN12	tetraspanin 12 [Source:HGNC Symbol;Acc:HGNC:21641]	0.391	-1.35435	0.00177732	0.00810041	yes	down	4.09	5.73	2.65	2.81	4.91	2.73
ENSG00000130775	THEMIS2	thymocyte selection associated family member 2 [Source:HGNC Symbol;Acc:HGNC:16839]	0.391	-1.35427	0.0124197	0.0406568	yes	down	3.72	2.28	0.5	2.15	3	1.325
ENSG00000020577	SAMD4A	sterile alpha motif domain containing 4A [Source:HGNC Symbol;Acc:HGNC:23023]	0.391	-1.35359	0.00140832	0.00673976	yes	down	1.56	1.34	0.33	0.45	1.45	0.39
ENSG00000152582	SPEF2	sperm flagellar 2 [Source:HGNC Symbol;Acc:HGNC:26293]	0.391	-1.35316	2.86002e-05	0.000238846	yes	down	6.34	4.3	1.05	2.35	5.32	1.7
ENSG00000227240	AL356272.1	novel transcript	0.392	-1.35168	0.00166666	0.00770451	yes	down	2.15	2.27	0.53	0.67	2.21	0.6
ENSG00000049769	PPP1R3F	protein phosphatase 1 regulatory subunit 3F [Source:HGNC Symbol;Acc:HGNC:14944]	0.392	-1.35164	0.00142099	0.00678455	yes	down	6.26	6.83	2.04	1.54	6.545	1.79
ENSG00000275131	AC241952.1	phosphodiesterase 4D interacting protein (PDE4DIP) pseudogene	0.392	-1.35122	0.00147279	0.00697492	yes	down	3.24	4.39	0.85	1.69	3.815	1.27
ENSG00000248015	AC005329.1	novel transcript, antisense to NDUFS7	0.392	-1.35086	0.000248231	0.001549	yes	down	4.88	3.56	1.73	1.08	4.22	1.405
ENSG00000247828	TMEM161B-AS1	TMEM161B antisense RNA 1 [Source:HGNC Symbol;Acc:HGNC:43839]	0.392	-1.35037	6.27616e-08	1.07057e-06	yes	down	49.42	42.86	12.61	11.65	46.14	12.13
ENSG00000161040	FBXL13	F-box and leucine rich repeat protein 13 [Source:HGNC Symbol;Acc:HGNC:21658]	0.393	-1.34568	0.00319034	0.0132264	yes	down	2.93	5.36	0.75	1.56	4.145	1.155
ENSG00000185129	PURA	purine rich element binding protein A [Source:HGNC Symbol;Acc:HGNC:9701]	0.394	-1.34423	7.63628e-09	1.66967e-07	yes	down	8.55	8.57	3.67	4.37	8.56	4.02
ENSG00000171448	ZBTB26	zinc finger and BTB domain containing 26 [Source:HGNC Symbol;Acc:HGNC:23383]	0.394	-1.34301	1.77755e-07	2.71568e-06	yes	down	7.51	8.16	1.71	2.49	7.835	2.1
ENSG00000163568	AIM2	absent in melanoma 2 [Source:HGNC Symbol;Acc:HGNC:357]	0.394	-1.34276	6.29869e-09	1.39901e-07	yes	down	26.85	27.87	8.73	9.04	27.36	8.885
ENSG00000102531	FNDC3A	fibronectin type III domain containing 3A [Source:HGNC Symbol;Acc:HGNC:20296]	0.394	-1.34226	1.24146e-07	1.96256e-06	yes	down	27.55	30.33	5.78	13.36	28.94	9.57
ENSG00000177125	ZBTB34	zinc finger and BTB domain containing 34 [Source:HGNC Symbol;Acc:HGNC:31446]	0.395	-1.34147	1.23333e-07	1.95521e-06	yes	down	9.02	10.08	1.81	3.51	9.55	2.66
ENSG00000115380	EFEMP1	EGF containing fibulin extracellular matrix protein 1 [Source:HGNC Symbol;Acc:HGNC:3218]	0.395	-1.34077	0.000180207	0.00117595	yes	down	5.93	7.97	2.33	2.27	6.95	2.3
ENSG00000178700	DHFR2	dihydrofolate reductase 2 [Source:HGNC Symbol;Acc:HGNC:27309]	0.395	-1.34052	0.000117466	0.000812179	yes	down	3.29	4.11	0.89	1.19	3.7	1.04
ENSG00000248946	MTND3P22	MT-ND3 pseudogene 22 [Source:HGNC Symbol;Acc:HGNC:52168]	0.395	-1.33984	0.00211318	0.00940705	yes	down	6.43	6.31	1.66	1.72	6.37	1.69
ENSG00000271254	AC240274.1	neuroblastoma breakpoint family member 1 [Source:NCBI gene;Acc:102724250]	0.396	-1.33509	1.19178e-05	0.000111684	yes	down	10.7	6.08	1.79	2.18	8.39	1.985
ENSG00000144747	TMF1	TATA element modulatory factor 1 [Source:HGNC Symbol;Acc:HGNC:11870]	0.397	-1.33325	6.12344e-09	1.36368e-07	yes	down	34.21	29.84	4.92	11.26	32.025	8.09
ENSG00000121454	LHX4	LIM homeobox 4 [Source:HGNC Symbol;Acc:HGNC:21734]	0.397	-1.33264	0.00337761	0.013846	yes	down	2.08	2.51	0.27	0.99	2.295	0.63
ENSG00000169359	SLC33A1	solute carrier family 33 member 1 [Source:HGNC Symbol;Acc:HGNC:95]	0.397	-1.33169	5.76186e-14	3.78932e-12	yes	down	72.67	77.73	18.91	27.3	75.2	23.105
ENSG00000234028	EIF2AK3-DT	EIF2AK3 divergent transcript [Source:HGNC Symbol;Acc:HGNC:54066]	0.397	-1.33118	0.00321187	0.0132961	yes	down	3.44	3.4	0.76	0.95	3.42	0.855
ENSG00000184208	C22orf46	chromosome 22 open reading frame 46 [Source:HGNC Symbol;Acc:HGNC:26294]	0.398	-1.33071	6.99245e-10	1.93945e-08	yes	down	13.62	14.36	3.12	4.6	13.99	3.86
ENSG00000116406	EDEM3	ER degradation enhancing alpha-mannosidase like protein 3 [Source:HGNC Symbol;Acc:HGNC:16787]	0.398	-1.33063	1.48289e-09	3.77699e-08	yes	down	97.69	106.25	25.19	37.63	101.97	31.41
ENSG00000145147	SLIT2	slit guidance ligand 2 [Source:HGNC Symbol;Acc:HGNC:11086]	0.398	-1.32947	0.000315833	0.00189028	yes	down	2.76	2.73	0.74	1.09	2.745	0.915
ENSG00000272645	GTF2IP20	general transcription factor IIi pseudogene 20 [Source:HGNC Symbol;Acc:HGNC:51732]	0.398	-1.32925	3.65799e-10	1.09779e-08	yes	down	25.6	23.64	7.54	6.27	24.62	6.905
ENSG00000151151	IPMK	inositol polyphosphate multikinase [Source:HGNC Symbol;Acc:HGNC:20739]	0.398	-1.32801	1.24564e-08	2.57954e-07	yes	down	9.02	9.5	1.98	3.18	9.26	2.58
ENSG00000196482	ESRRG	estrogen related receptor gamma [Source:HGNC Symbol;Acc:HGNC:3474]	0.399	-1.32594	0.0113608	0.0377631	yes	down	0.96	1.65	0.33	0.35	1.305	0.34
ENSG00000259768	AC004943.2	novel transcript, antisense to ZFHX3	0.399	-1.32591	0.00353235	0.0143934	yes	down	3.94	8.12	5.74	7.65	6.03	6.695
ENSG00000188107	EYS	eyes shut homolog [Source:HGNC Symbol;Acc:HGNC:21555]	0.399	-1.32479	0.00877984	0.030604	yes	down	2.92	3.29	1.11	1.04	3.105	1.075
ENSG00000181004	BBS12	Bardet-Biedl syndrome 12 [Source:HGNC Symbol;Acc:HGNC:26648]	0.4	-1.3236	0.0110957	0.0370422	yes	down	1.62	1.8	0.46	0.46	1.71	0.46
ENSG00000271533	Z83843.1	novel transcript, sense intronic FTX	0.4	-1.32343	0.000302924	0.001826	yes	down	3.25	4.07	0.77	1.27	3.66	1.02
ENSG00000259774	AC243562.3	novel transcript	0.4	-1.32215	0.0137567	0.044141	yes	down	4.84	5.14	1.14	1.57	4.99	1.355
ENSG00000123146	ADGRE5	adhesion G protein-coupled receptor E5 [Source:HGNC Symbol;Acc:HGNC:1711]	0.4	-1.32211	0.0019265	0.0086956	yes	down	3.25	5.21	0.91	1.24	4.23	1.075
ENSG00000215296	TMCO5B	transmembrane and coiled-coil domains 5B (pseudogene) [Source:HGNC Symbol;Acc:HGNC:34243]	0.4	-1.3217	0.0113072	0.0376369	yes	down	3.08	2.58	0.8	1.24	2.83	1.02
ENSG00000226752	CUTALP	cutA divalent cation tolerance homolog-like, pseudogene [Source:HGNC Symbol;Acc:HGNC:27367]	0.4	-1.32153	1.36853e-09	3.52841e-08	yes	down	34.17	36.54	8.54	11.85	35.355	10.195
ENSG00000168300	PCMTD1	protein-L-isoaspartate (D-aspartate) O-methyltransferase domain containing 1 [Source:HGNC Symbol;Acc:HGNC:30483]	0.4	-1.32029	2.99762e-09	7.2097e-08	yes	down	48.68	52.33	10.42	18.53	50.505	14.475
ENSG00000033327	GAB2	GRB2 associated binding protein 2 [Source:HGNC Symbol;Acc:HGNC:14458]	0.401	-1.31966	1.27432e-09	3.32113e-08	yes	down	9.79	9.69	2.46	2.99	9.74	2.725
ENSG00000185522	LMNTD2	lamin tail domain containing 2 [Source:HGNC Symbol;Acc:HGNC:28561]	0.401	-1.31938	0.00146027	0.00692148	yes	down	8.31	6.45	2.67	1.38	7.38	2.025
ENSG00000144426	NBEAL1	neurobeachin like 1 [Source:HGNC Symbol;Acc:HGNC:20681]	0.401	-1.31755	0.00303825	0.0127149	yes	down	3.41	2.84	0.64	1.67	3.125	1.155
ENSG00000278817	AC007325.4	protein DGCR6 [Source:NCBI gene;Acc:102724770]	0.401	-1.3175	0.000745283	0.00394454	yes	down	11.53	14.04	3.87	2.86	12.785	3.365
ENSG00000182459	TEX19	testis expressed 19 [Source:HGNC Symbol;Acc:HGNC:33802]	0.401	-1.31732	0.00220133	0.00976078	yes	down	5.32	4.72	1.45	1.23	5.02	1.34
ENSG00000268027	AC243960.1	novel transcript, sense intronic to CEACAM21	0.402	-1.31636	4.58202e-11	1.66976e-09	yes	down	339	330.75	81.41	89.76	334.875	85.585
ENSG00000076641	PAG1	phosphoprotein membrane anchor with glycosphingolipid microdomains 1 [Source:HGNC Symbol;Acc:HGNC:30043]	0.402	-1.3159	2.07136e-07	3.12766e-06	yes	down	5.09	5.09	0.78	1.26	5.09	1.02
ENSG00000128203	ASPHD2	aspartate beta-hydroxylase domain containing 2 [Source:HGNC Symbol;Acc:HGNC:30437]	0.402	-1.31387	1.60727e-08	3.23297e-07	yes	down	14.1	14.3	3.68	4.11	14.2	3.895
ENSG00000171791	BCL2	BCL2, apoptosis regulator [Source:HGNC Symbol;Acc:HGNC:990]	0.402	-1.31359	8.10568e-11	2.78164e-09	yes	down	55.96	58.26	12.8	21.11	57.11	16.955
ENSG00000172264	MACROD2	MACRO domain containing 2 [Source:HGNC Symbol;Acc:HGNC:16126]	0.402	-1.31296	1.51698e-08	3.0697e-07	yes	down	11.19	11.45	2.84	3.56	11.32	3.2
ENSG00000145287	PLAC8	placenta specific 8 [Source:HGNC Symbol;Acc:HGNC:19254]	0.403	-1.31103	0.00455086	0.017707	yes	down	10.58	7.61	3.49	4.56	9.095	4.025
ENSG00000075826	SEC31B	SEC31 homolog B, COPII coat complex component [Source:HGNC Symbol;Acc:HGNC:23197]	0.404	-1.30813	6.4907e-11	2.28614e-09	yes	down	25.41	28.35	8.3	10.91	26.88	9.605
ENSG00000264032	MIR4491	microRNA 4491 [Source:HGNC Symbol;Acc:HGNC:41808]	0.404	-1.30684	8.67574e-08	1.43061e-06	yes	down	9.05	9.82	1.83	3.56	9.435	2.695
ENSG00000261584	AL513548.1	novel transcript	0.404	-1.30642	0.0101574	0.0344431	yes	down	4.1	3.57	1.13	0.92	3.835	1.025
ENSG00000204282	TNRC6C-AS1	TNRC6C antisense RNA 1 [Source:HGNC Symbol;Acc:HGNC:44360]	0.404	-1.30635	3.76874e-08	6.85212e-07	yes	down	13.61	13.76	3.52	4.12	13.685	3.82
ENSG00000134294	SLC38A2	solute carrier family 38 member 2 [Source:HGNC Symbol;Acc:HGNC:13448]	0.405	-1.30441	5.52535e-12	2.49396e-10	yes	down	247.26	269.83	47.07	94.64	258.545	70.855
ENSG00000102385	DRP2	dystrophin related protein 2 [Source:HGNC Symbol;Acc:HGNC:3032]	0.406	-1.30067	0.00324331	0.0133933	yes	down	1.24	1.14	0.26	0.4	1.19	0.33
ENSG00000236438	FAM157A	family with sequence similarity 157 member A [Source:HGNC Symbol;Acc:HGNC:34079]	0.406	-1.30022	3.43643e-05	0.000279902	yes	down	6.05	7.28	1.27	2.38	6.665	1.825
ENSG00000276256	AC011043.1	uncharacterized LOC389831 [Source:NCBI gene;Acc:389831]	0.406	-1.29932	0.0026373	0.01131	yes	down	4.4	3.49	1.13	1.08	3.945	1.105
ENSG00000171502	COL24A1	collagen type XXIV alpha 1 chain [Source:HGNC Symbol;Acc:HGNC:20821]	0.406	-1.299	1.03568e-07	1.67984e-06	yes	down	9.08	9.52	2.13	3.18	9.3	2.655
ENSG00000226435	ANKRD18DP	ankyrin repeat domain 18D, pseudogene [Source:HGNC Symbol;Acc:HGNC:28016]	0.407	-1.29818	2.03761e-05	0.000177641	yes	down	12.76	14.8	3.03	3.17	13.78	3.1
ENSG00000109814	UGDH	UDP-glucose 6-dehydrogenase [Source:HGNC Symbol;Acc:HGNC:12525]	0.407	-1.2978	3.03369e-08	5.65852e-07	yes	down	19.58	23.47	5.13	7.55	21.525	6.34
ENSG00000173681	BCLAF3	BCLAF1 and THRAP3 family member 3 [Source:HGNC Symbol;Acc:HGNC:27413]	0.407	-1.29756	2.82326e-09	6.81956e-08	yes	down	14.03	16.23	5.81	4.32	15.13	5.065
ENSG00000165995	CACNB2	calcium voltage-gated channel auxiliary subunit beta 2 [Source:HGNC Symbol;Acc:HGNC:1402]	0.407	-1.29734	0.0123282	0.0404085	yes	down	1.15	1.61	0.4	0.64	1.38	0.52
ENSG00000250155	AC008957.1	novel transcript	0.407	-1.29603	0.00441514	0.0172845	yes	down	21.69	24.59	4.68	8.84	23.14	6.76
ENSG00000270392	PFN1P2	profilin 1 pseudogene 2 [Source:HGNC Symbol;Acc:HGNC:24298]	0.407	-1.29538	0.00795502	0.0282733	yes	down	8.12	9.05	0.84	4.28	8.585	2.56
ENSG00000150637	CD226	CD226 molecule [Source:HGNC Symbol;Acc:HGNC:16961]	0.408	-1.2935	0.00220294	0.00976277	yes	down	0.94	1.21	0.26	0.38	1.075	0.32
ENSG00000120868	APAF1	apoptotic peptidase activating factor 1 [Source:HGNC Symbol;Acc:HGNC:576]	0.409	-1.29153	5.92286e-07	7.90153e-06	yes	down	6.4	6.47	1.73	2.15	6.435	1.94
ENSG00000247796	AC008966.1	novel transcript, antisense to MOCS2	0.409	-1.28989	0.0123263	0.0404085	yes	down	2.55	2.23	0.69	0.62	2.39	0.655
ENSG00000158079	PTPDC1	protein tyrosine phosphatase domain containing 1 [Source:HGNC Symbol;Acc:HGNC:30184]	0.409	-1.2892	5.34908e-05	0.000411596	yes	down	6.96	8.71	1.42	3.27	7.835	2.345
ENSG00000175182	FAM131A	family with sequence similarity 131 member A [Source:HGNC Symbol;Acc:HGNC:28308]	0.409	-1.28911	1.82456e-06	2.12436e-05	yes	down	13.77	14.06	3.79	4.54	13.915	4.165
ENSG00000124374	PAIP2B	poly(A) binding protein interacting protein 2B [Source:HGNC Symbol;Acc:HGNC:29200]	0.41	-1.28677	5.42028e-07	7.31804e-06	yes	down	5.02	4.93	1.26	1.55	4.975	1.405
ENSG00000244879	GABPB1-AS1	GABPB1 antisense RNA 1 [Source:HGNC Symbol;Acc:HGNC:44157]	0.41	-1.28671	1.36062e-08	2.7868e-07	yes	down	22.75	26.91	8.1	11.28	24.83	9.69
ENSG00000105982	RNF32	ring finger protein 32 [Source:HGNC Symbol;Acc:HGNC:17118]	0.41	-1.28635	0.000156056	0.00104384	yes	down	17.25	12.82	2.78	5.08	15.035	3.93
ENSG00000187735	TCEA1	transcription elongation factor A1 [Source:HGNC Symbol;Acc:HGNC:11612]	0.41	-1.28629	1.37352e-14	1.05112e-12	yes	down	417.66	267.27	61.82	169.54	342.465	115.68
ENSG00000227775	AL031282.1	ribosomal protein S7 (RPS7) pseudogene	0.41	-1.28565	0.00736129	0.0265385	yes	down	7.58	4.61	1.2	1.96	6.095	1.58
ENSG00000151718	WWC2	WW and C2 domain containing 2 [Source:HGNC Symbol;Acc:HGNC:24148]	0.411	-1.28381	5.35909e-07	7.24704e-06	yes	down	7.38	8.37	1.59	3.18	7.875	2.385
ENSG00000266993	AL050343.1	novel transcript, antisense to NRD1	0.411	-1.2834	0.0074481	0.0267998	yes	down	10.08	6.39	1.37	1.98	8.235	1.675
ENSG00000183397	C19orf71	chromosome 19 open reading frame 71 [Source:HGNC Symbol;Acc:HGNC:34496]	0.411	-1.28151	4.36094e-06	4.58308e-05	yes	down	24.21	21.67	5.12	5.76	22.94	5.44
ENSG00000153029	MR1	major histocompatibility complex, class I-related [Source:HGNC Symbol;Acc:HGNC:4975]	0.411	-1.28104	9.4595e-13	4.99248e-11	yes	down	41.68	40.35	17.78	16.89	41.015	17.335
ENSG00000170456	DENND5B	DENN domain containing 5B [Source:HGNC Symbol;Acc:HGNC:28338]	0.412	-1.28065	5.71232e-08	9.86386e-07	yes	down	9.09	8.66	3.77	5.13	8.875	4.45
ENSG00000112182	BACH2	BTB domain and CNC homolog 2 [Source:HGNC Symbol;Acc:HGNC:14078]	0.412	-1.2805	9.87337e-07	1.23958e-05	yes	down	4.47	5.55	0.98	2.01	5.01	1.495
ENSG00000007129	CEACAM21	carcinoembryonic antigen related cell adhesion molecule 21 [Source:HGNC Symbol;Acc:HGNC:28834]	0.412	-1.27916	1.69656e-10	5.49294e-09	yes	down	185.15	189.4	47.3	49.07	187.275	48.185
ENSG00000215790	SLC35E2A	solute carrier family 35 member E2A [Source:HGNC Symbol;Acc:HGNC:20863]	0.412	-1.27892	0.000498736	0.0027899	yes	down	2.24	2.7	0.67	0.82	2.47	0.745
ENSG00000056558	TRAF1	TNF receptor associated factor 1 [Source:HGNC Symbol;Acc:HGNC:12031]	0.412	-1.2789	8.86667e-07	1.12919e-05	yes	down	6.9	7.34	1.75	2.27	7.12	2.01
ENSG00000196663	TECPR2	tectonin beta-propeller repeat containing 2 [Source:HGNC Symbol;Acc:HGNC:19957]	0.412	-1.27763	0.00036073	0.00212198	yes	down	1.56	1.72	0.37	0.55	1.64	0.46
ENSG00000151491	EPS8	epidermal growth factor receptor pathway substrate 8 [Source:HGNC Symbol;Acc:HGNC:3420]	0.414	-1.27394	3.97184e-05	0.000317069	yes	down	5.99	5.54	1.13	2.24	5.765	1.685
ENSG00000177888	ZBTB41	zinc finger and BTB domain containing 41 [Source:HGNC Symbol;Acc:HGNC:24819]	0.414	-1.27342	6.16716e-06	6.23231e-05	yes	down	4.75	5.16	0.93	2.02	4.955	1.475
ENSG00000175471	MCTP1	multiple C2 and transmembrane domain containing 1 [Source:HGNC Symbol;Acc:HGNC:26183]	0.414	-1.27095	0.00609126	0.0225638	yes	down	4.08	5.31	0.54	2.54	4.695	1.54
ENSG00000179941	BBS10	Bardet-Biedl syndrome 10 [Source:HGNC Symbol;Acc:HGNC:26291]	0.415	-1.26956	6.13215e-06	6.20438e-05	yes	down	6.56	7.74	1.76	2.32	7.15	2.04
ENSG00000224186	C5orf66	chromosome 5 open reading frame 66 [Source:HGNC Symbol;Acc:HGNC:48332]	0.415	-1.2683	0.00304882	0.0127496	yes	down	7.16	7.93	1.75	3.89	7.545	2.82
ENSG00000282995	FRG1EP	FSHD region gene 1 family member E, pseudogene [Source:HGNC Symbol;Acc:HGNC:51764]	0.416	-1.26572	0.00449483	0.0175295	yes	down	10.68	8.8	1.67	4.17	9.74	2.92
ENSG00000174233	ADCY6	adenylate cyclase 6 [Source:HGNC Symbol;Acc:HGNC:237]	0.416	-1.26505	6.42693e-11	2.27798e-09	yes	down	23.31	22.91	5.72	8.16	23.11	6.94
ENSG00000283913	AL512662.2	novel transcript	0.416	-1.26497	5.46058e-05	0.00041969	yes	down	5.23	6.73	0.95	2.95	5.98	1.95
ENSG00000032219	ARID4A	AT-rich interaction domain 4A [Source:HGNC Symbol;Acc:HGNC:9885]	0.416	-1.26467	2.15226e-05	0.000186109	yes	down	7.59	6.78	1.31	2.57	7.185	1.94
ENSG00000067715	SYT1	synaptotagmin 1 [Source:HGNC Symbol;Acc:HGNC:11509]	0.416	-1.26411	1.90324e-07	2.88935e-06	yes	down	9.03	9.33	2.1	2.87	9.18	2.485
ENSG00000167077	MEI1	meiotic double-stranded break formation protein 1 [Source:HGNC Symbol;Acc:HGNC:28613]	0.416	-1.26371	1.76003e-09	4.44257e-08	yes	down	60.1	74.55	19.61	24.66	67.325	22.135
ENSG00000177200	CHD9	chromodomain helicase DNA binding protein 9 [Source:HGNC Symbol;Acc:HGNC:25701]	0.417	-1.26239	5.10584e-06	5.26727e-05	yes	down	14.92	17.54	6.85	8.5	16.23	7.675
ENSG00000273748	AL592183.1	-	0.417	-1.26198	1.82536e-07	2.78368e-06	yes	down	27.53	31.66	8.51	9.69	29.595	9.1
ENSG00000100181	TPTEP1	TPTE pseudogene 1 [Source:HGNC Symbol;Acc:HGNC:43648]	0.418	-1.2593	0.00212319	0.00944911	yes	down	7.51	11.42	1.59	4.13	9.465	2.86
ENSG00000285943	AC112128.1	novel protein	0.418	-1.25799	0.000351208	0.00207544	yes	down	5.02	5.5	0.75	2.41	5.26	1.58
ENSG00000283050	GTF2IP12	general transcription factor IIi pseudogene 12 [Source:HGNC Symbol;Acc:HGNC:51723]	0.418	-1.25673	8.03378e-06	7.86376e-05	yes	down	6.55	8.96	1.9	3.11	7.755	2.505
ENSG00000234156	AL359636.2	novel transcript	0.419	-1.25663	0.0157789	0.0493581	yes	down	3.26	2.99	0.78	1.22	3.125	1
ENSG00000177359	AC024940.2	ovostatin 2	0.419	-1.25645	4.16953e-07	5.82075e-06	yes	down	14.88	19.3	7.76	6.18	17.09	6.97
ENSG00000188811	NHLRC3	NHL repeat containing 3 [Source:HGNC Symbol;Acc:HGNC:33751]	0.419	-1.25637	5.88811e-09	1.31509e-07	yes	down	20.28	21.12	4.88	6.64	20.7	5.76
ENSG00000262580	AC087741.1	novel transcript, antisense to CARD14	0.419	-1.2563	4.70463e-05	0.000366022	yes	down	16.21	13.03	2.66	3.55	14.62	3.105
ENSG00000090861	AARS	alanyl-tRNA synthetase [Source:HGNC Symbol;Acc:HGNC:20]	0.419	-1.25515	3.22245e-14	2.2598e-12	yes	down	306.19	304.5	83.3	92.8	305.345	88.05
ENSG00000261326	LINC01355	long intergenic non-protein coding RNA 1355 [Source:HGNC Symbol;Acc:HGNC:50584]	0.42	-1.25321	1.21673e-05	0.000113552	yes	down	7.12	5.32	1.28	1.55	6.22	1.415
ENSG00000129566	TEP1	telomerase associated protein 1 [Source:HGNC Symbol;Acc:HGNC:11726]	0.42	-1.2528	1.96203e-07	2.97564e-06	yes	down	11.96	13.85	3.96	7.47	12.905	5.715
ENSG00000137494	ANKRD42	ankyrin repeat domain 42 [Source:HGNC Symbol;Acc:HGNC:26752]	0.42	-1.25248	0.00116099	0.00573544	yes	down	3.39	3.89	0.95	1.4	3.64	1.175
ENSG00000168672	FAM84B	family with sequence similarity 84 member B [Source:HGNC Symbol;Acc:HGNC:24166]	0.42	-1.25094	8.57841e-10	2.32614e-08	yes	down	28.83	29.54	8.68	10.51	29.185	9.595
ENSG00000101493	ZNF516	zinc finger protein 516 [Source:HGNC Symbol;Acc:HGNC:28990]	0.421	-1.24929	4.40077e-07	6.1182e-06	yes	down	5.14	7.22	1.28	2.34	6.18	1.81
ENSG00000196422	PPP1R26	protein phosphatase 1 regulatory subunit 26 [Source:HGNC Symbol;Acc:HGNC:29089]	0.422	-1.24484	8.6013e-09	1.86133e-07	yes	down	15.04	14.98	3.44	4.46	15.01	3.95
ENSG00000088340	FER1L4	fer-1 like family member 4, pseudogene [Source:HGNC Symbol;Acc:HGNC:15801]	0.422	-1.24469	0.0127062	0.0413376	yes	down	2.98	4.21	0.44	1.16	3.595	0.8
ENSG00000151917	BEND6	BEN domain containing 6 [Source:HGNC Symbol;Acc:HGNC:20871]	0.422	-1.24414	0.00449765	0.0175365	yes	down	3.69	2.69	0.92	0.84	3.19	0.88
ENSG00000273045	C2orf15	chromosome 2 open reading frame 15 [Source:HGNC Symbol;Acc:HGNC:28436]	0.423	-1.24282	0.00184057	0.00835027	yes	down	8.97	8.32	2.45	2.6	8.645	2.525
ENSG00000124243	BCAS4	breast carcinoma amplified sequence 4 [Source:HGNC Symbol;Acc:HGNC:14367]	0.423	-1.24272	0.00809444	0.0287082	yes	down	1.31	3.24	1.07	0.57	2.275	0.82
ENSG00000204217	BMPR2	bone morphogenetic protein receptor type 2 [Source:HGNC Symbol;Acc:HGNC:1078]	0.423	-1.24247	7.30763e-06	7.24566e-05	yes	down	3.04	3.12	0.78	1.41	3.08	1.095
ENSG00000273018	FAM106A	family with sequence similarity 106 member A [Source:HGNC Symbol;Acc:HGNC:25682]	0.423	-1.24079	7.51986e-05	0.000553606	yes	down	17.15	21.78	2.54	9.33	19.465	5.935
ENSG00000246067	RAB30-AS1	RAB30 antisense RNA 1 (head to head) [Source:HGNC Symbol;Acc:HGNC:48672]	0.423	-1.24073	3.84604e-07	5.42311e-06	yes	down	21.89	23.43	21.35	13.34	22.66	17.345
ENSG00000169925	BRD3	bromodomain containing 3 [Source:HGNC Symbol;Acc:HGNC:1104]	0.423	-1.24056	1.25262e-06	1.53152e-05	yes	down	12.69	8.88	2.1	6.29	10.785	4.195
ENSG00000181192	DHTKD1	dehydrogenase E1 and transketolase domain containing 1 [Source:HGNC Symbol;Acc:HGNC:23537]	0.423	-1.24051	2.12898e-10	6.74375e-09	yes	down	23.72	21.06	5.3	7.07	22.39	6.185
ENSG00000111816	FRK	fyn related Src family tyrosine kinase [Source:HGNC Symbol;Acc:HGNC:3955]	0.423	-1.2396	5.8383e-06	5.93561e-05	yes	down	1.91	2.01	0.47	0.69	1.96	0.58
ENSG00000149311	ATM	ATM serine/threonine kinase [Source:HGNC Symbol;Acc:HGNC:795]	0.424	-1.23796	2.1533e-07	3.23601e-06	yes	down	38.9	44.95	11.62	16.22	41.925	13.92
ENSG00000013375	PGM3	phosphoglucomutase 3 [Source:HGNC Symbol;Acc:HGNC:8907]	0.425	-1.23609	6.47451e-11	2.28522e-09	yes	down	41.11	40.14	7.48	12.96	40.625	10.22
ENSG00000170917	NUDT6	nudix hydrolase 6 [Source:HGNC Symbol;Acc:HGNC:8053]	0.425	-1.23591	2.11663e-05	0.000183405	yes	down	14.17	17.41	5.01	7.16	15.79	6.085
ENSG00000132825	PPP1R3D	protein phosphatase 1 regulatory subunit 3D [Source:HGNC Symbol;Acc:HGNC:9294]	0.425	-1.23557	2.16895e-05	0.000187264	yes	down	5.84	6.19	1.55	1.96	6.015	1.755
ENSG00000135473	PAN2	poly(A) specific ribonuclease subunit PAN2 [Source:HGNC Symbol;Acc:HGNC:20074]	0.425	-1.235	8.56998e-12	3.69013e-10	yes	down	107.98	111.49	33.1	45.16	109.735	39.13
ENSG00000249509	AC023886.1	uncharacterized LOC105377372 [Source:NCBI gene;Acc:105377372]	0.425	-1.2345	0.0109599	0.036684	yes	down	2.58	3.95	0.8	0.8	3.265	0.8
ENSG00000147138	GPR174	G protein-coupled receptor 174 [Source:HGNC Symbol;Acc:HGNC:30245]	0.426	-1.23265	2.29577e-05	0.0001965	yes	down	5.67	3.98	0.98	1.47	4.825	1.225
ENSG00000116991	SIPA1L2	signal induced proliferation associated 1 like 2 [Source:HGNC Symbol;Acc:HGNC:23800]	0.426	-1.23184	0.00246841	0.0107164	yes	down	1.59	2.11	0.43	0.52	1.85	0.475
ENSG00000239775	AC017116.1	novel transcript, sense overlapping DBNL	0.426	-1.2307	0.000135603	0.000922805	yes	down	5.17	6.26	1.54	1.26	5.715	1.4
ENSG00000111886	GABRR2	gamma-aminobutyric acid type A receptor rho2 subunit [Source:HGNC Symbol;Acc:HGNC:4091]	0.426	-1.23018	0.000603167	0.00328555	yes	down	2.73	2.85	0.64	1.26	2.79	0.95
ENSG00000126790	L3HYPDH	trans-L-3-hydroxyproline dehydratase [Source:HGNC Symbol;Acc:HGNC:20488]	0.426	-1.22998	0.00780837	0.0278521	yes	down	10.51	10.89	2.35	3.67	10.7	3.01
ENSG00000211699	TRGV3	T cell receptor gamma variable 3 [Source:HGNC Symbol;Acc:HGNC:12288]	0.426	-1.22939	1.66908e-06	1.96783e-05	yes	down	11.96	11.83	2.55	4.55	11.895	3.55
ENSG00000038945	MSR1	macrophage scavenger receptor 1 [Source:HGNC Symbol;Acc:HGNC:7376]	0.427	-1.22776	0.0080012	0.0284075	yes	down	4.41	8.82	2.03	2.4	6.615	2.215
ENSG00000011405	PIK3C2A	phosphatidylinositol-4-phosphate 3-kinase catalytic subunit type 2 alpha [Source:HGNC Symbol;Acc:HGNC:8971]	0.428	-1.22596	6.26143e-08	1.06914e-06	yes	down	20.42	22.56	3.98	7.96	21.49	5.97
ENSG00000188738	FSIP2	fibrous sheath interacting protein 2 [Source:HGNC Symbol;Acc:HGNC:21675]	0.428	-1.22574	0.000467103	0.00263562	yes	down	3.67	3.82	1.11	1.87	3.745	1.49
ENSG00000151240	DIP2C	disco interacting protein 2 homolog C [Source:HGNC Symbol;Acc:HGNC:29150]	0.428	-1.22439	0.00427718	0.0168643	yes	down	1.42	1.39	0.25	0.69	1.405	0.47
ENSG00000163637	PRICKLE2	prickle planar cell polarity protein 2 [Source:HGNC Symbol;Acc:HGNC:20340]	0.428	-1.22394	2.85223e-05	0.000238432	yes	down	3.18	3.32	0.63	1.34	3.25	0.985
ENSG00000155760	FZD7	frizzled class receptor 7 [Source:HGNC Symbol;Acc:HGNC:4045]	0.428	-1.22389	0.000104859	0.000739283	yes	down	5.25	4.34	1.23	1.61	4.795	1.42
ENSG00000177842	ZNF620	zinc finger protein 620 [Source:HGNC Symbol;Acc:HGNC:28742]	0.428	-1.22384	0.0141638	0.0451974	yes	down	3.71	4.93	0.69	2.2	4.32	1.445
ENSG00000117151	CTBS	chitobiase [Source:HGNC Symbol;Acc:HGNC:2496]	0.429	-1.22157	5.41299e-08	9.42432e-07	yes	down	16.41	17.71	5.13	5.47	17.06	5.3
ENSG00000228109	MELTF-AS1	MELTF antisense RNA 1 [Source:HGNC Symbol;Acc:HGNC:40373]	0.429	-1.21976	0.000940033	0.0048017	yes	down	23.12	28.98	8.79	8.06	26.05	8.425
ENSG00000093072	ADA2	adenosine deaminase 2 [Source:HGNC Symbol;Acc:HGNC:1839]	0.429	-1.21955	2.4802e-12	1.22277e-10	yes	down	83.38	83.45	21.07	27.18	83.415	24.125
ENSG00000271503	CCL5	C-C motif chemokine ligand 5 [Source:HGNC Symbol;Acc:HGNC:10632]	0.429	-1.21933	4.63132e-08	8.22498e-07	yes	down	85.77	79.51	24.33	22.76	82.64	23.545
ENSG00000203799	CCDC162P	coiled-coil domain containing 162, pseudogene [Source:HGNC Symbol;Acc:HGNC:21565]	0.43	-1.21785	1.471e-06	1.76645e-05	yes	down	14.47	13.46	2.65	3.91	13.965	3.28
ENSG00000263244	AC087190.3	novel transcript, 3' overlapping chromosome 16 open reading frame 72	0.43	-1.21779	1.06161e-07	1.71035e-06	yes	down	5.88	7.29	1.67	2.25	6.585	1.96
ENSG00000134504	KCTD1	potassium channel tetramerization domain containing 1 [Source:HGNC Symbol;Acc:HGNC:18249]	0.43	-1.2164	0.000164265	0.0010864	yes	down	8.44	8.31	1.65	2.88	8.375	2.265
ENSG00000143479	DYRK3	dual specificity tyrosine phosphorylation regulated kinase 3 [Source:HGNC Symbol;Acc:HGNC:3094]	0.431	-1.21409	0.007137	0.0258907	yes	down	3.3	3.93	0.88	1.27	3.615	1.075
ENSG00000130997	POLN	DNA polymerase nu [Source:HGNC Symbol;Acc:HGNC:18870]	0.431	-1.21348	1.03313e-06	1.28653e-05	yes	down	7.48	9	1.61	3	8.24	2.305
ENSG00000040933	INPP4A	inositol polyphosphate-4-phosphatase type I A [Source:HGNC Symbol;Acc:HGNC:6074]	0.431	-1.21295	1.74824e-08	3.47092e-07	yes	down	154.2	155.67	30.71	56.58	154.935	43.645
ENSG00000272734	ADIRF-AS1	ADIRF antisense RNA 1 [Source:HGNC Symbol;Acc:HGNC:45127]	0.432	-1.21225	0.010866	0.0363987	yes	down	3.05	2.16	1.89	0.91	2.605	1.4
ENSG00000198948	MFAP3L	microfibril associated protein 3 like [Source:HGNC Symbol;Acc:HGNC:29083]	0.432	-1.21223	0.00208557	0.00930879	yes	down	3.34	3.58	0.52	0.94	3.46	0.73
ENSG00000243970	PPIEL	peptidylprolyl isomerase E like pseudogene [Source:HGNC Symbol;Acc:HGNC:33195]	0.432	-1.21126	0.00124872	0.00610261	yes	down	7.39	8.01	2.39	3.82	7.7	3.105
ENSG00000132846	ZBED3	zinc finger BED-type containing 3 [Source:HGNC Symbol;Acc:HGNC:20711]	0.432	-1.2105	2.15554e-05	0.000186284	yes	down	3.84	4.04	1.59	1.15	3.94	1.37
ENSG00000267508	ZNF285	zinc finger protein 285 [Source:HGNC Symbol;Acc:HGNC:13079]	0.432	-1.21034	0.00436844	0.0171358	yes	down	4.65	3.47	1.17	1.02	4.06	1.095
ENSG00000153253	SCN3A	sodium voltage-gated channel alpha subunit 3 [Source:HGNC Symbol;Acc:HGNC:10590]	0.432	-1.2095	0.00034483	0.0020427	yes	down	2.05	2.09	0.46	1.22	2.07	0.84
ENSG00000163945	UVSSA	UV stimulated scaffold protein A [Source:HGNC Symbol;Acc:HGNC:29304]	0.433	-1.20818	2.14289e-08	4.14687e-07	yes	down	9.3	9.94	3.34	4.72	9.62	4.03
ENSG00000146856	AGBL3	ATP/GTP binding protein like 3 [Source:HGNC Symbol;Acc:HGNC:27981]	0.433	-1.20625	0.00010594	0.000745699	yes	down	13.57	13.21	3.27	4.39	13.39	3.83
ENSG00000174327	SLC16A13	solute carrier family 16 member 13 [Source:HGNC Symbol;Acc:HGNC:31037]	0.433	-1.206	0.00133992	0.00646389	yes	down	7.13	8.08	2.27	2.08	7.605	2.175
ENSG00000135424	ITGA7	integrin subunit alpha 7 [Source:HGNC Symbol;Acc:HGNC:6143]	0.434	-1.20494	0.0148658	0.0470539	yes	down	8.6	3.68	0.87	2.27	6.14	1.57
ENSG00000014914	MTMR11	myotubularin related protein 11 [Source:HGNC Symbol;Acc:HGNC:24307]	0.434	-1.20449	0.00271036	0.0115758	yes	down	9.13	11	1.91	3.23	10.065	2.57
ENSG00000116205	TCEANC2	transcription elongation factor A N-terminal and central domain containing 2 [Source:HGNC Symbol;Acc:HGNC:26494]	0.434	-1.20428	2.29862e-07	3.43996e-06	yes	down	7.65	7.53	1.83	3.11	7.59	2.47
ENSG00000025039	RRAGD	Ras related GTP binding D [Source:HGNC Symbol;Acc:HGNC:19903]	0.435	-1.20118	1.52512e-11	6.25268e-10	yes	down	52.52	55.06	16.5	19.56	53.79	18.03
ENSG00000143702	CEP170	centrosomal protein 170 [Source:HGNC Symbol;Acc:HGNC:28920]	0.435	-1.2001	7.8824e-07	1.01536e-05	yes	down	28.33	28.26	6.62	11.97	28.295	9.295
ENSG00000065534	MYLK	myosin light chain kinase [Source:HGNC Symbol;Acc:HGNC:7590]	0.435	-1.19958	0.0079828	0.0283601	yes	down	0.77	1.04	0.33	0.31	0.905	0.32
ENSG00000163412	EIF4E3	eukaryotic translation initiation factor 4E family member 3 [Source:HGNC Symbol;Acc:HGNC:31837]	0.435	-1.19954	3.12432e-11	1.18425e-09	yes	down	42.1	40.06	9.27	13.82	41.08	11.545
ENSG00000184381	PLA2G6	phospholipase A2 group VI [Source:HGNC Symbol;Acc:HGNC:9039]	0.436	-1.19843	1.00834e-08	2.13928e-07	yes	down	45.5	34.19	12.01	11.95	39.845	11.98
ENSG00000243335	KCTD7	potassium channel tetramerization domain containing 7 [Source:HGNC Symbol;Acc:HGNC:21957]	0.436	-1.19834	3.68371e-06	3.96541e-05	yes	down	7.33	9.01	2.46	2.81	8.17	2.635
ENSG00000185495	AC138393.1	septin 7 (SEPT7) pseudogene	0.436	-1.19832	5.00787e-07	6.79939e-06	yes	down	26.34	28.63	9.27	11.24	27.485	10.255
ENSG00000198682	PAPSS2	3'-phosphoadenosine 5'-phosphosulfate synthase 2 [Source:HGNC Symbol;Acc:HGNC:8604]	0.436	-1.19625	8.48883e-05	0.000615881	yes	down	5.26	6.8	1.34	1.64	6.03	1.49
ENSG00000197872	FAM49A	family with sequence similarity 49 member A [Source:HGNC Symbol;Acc:HGNC:25373]	0.436	-1.19614	0.0012706	0.00618083	yes	down	2.93	2.32	0.64	0.96	2.625	0.8
ENSG00000070540	WIPI1	WD repeat domain, phosphoinositide interacting 1 [Source:HGNC Symbol;Acc:HGNC:25471]	0.437	-1.19382	3.25621e-09	7.74315e-08	yes	down	67.06	61.89	18.01	19.2	64.475	18.605
ENSG00000143603	KCNN3	potassium calcium-activated channel subfamily N member 3 [Source:HGNC Symbol;Acc:HGNC:6292]	0.437	-1.19363	2.5824e-08	4.91548e-07	yes	down	16.34	16.69	5.3	6.92	16.515	6.11
ENSG00000135709	KIAA0513	KIAA0513 [Source:HGNC Symbol;Acc:HGNC:29058]	0.437	-1.19299	1.88999e-05	0.000166509	yes	down	3.67	3.54	1.68	1.92	3.605	1.8
ENSG00000139636	LMBR1L	limb development membrane protein 1 like [Source:HGNC Symbol;Acc:HGNC:18268]	0.438	-1.19119	4.63375e-05	0.000361342	yes	down	15.15	15.12	3.67	4.99	15.135	4.33
ENSG00000171714	ANO5	anoctamin 5 [Source:HGNC Symbol;Acc:HGNC:27337]	0.438	-1.19088	6.87112e-07	9.01653e-06	yes	down	7.47	7.76	2.16	2.91	7.615	2.535
ENSG00000176868	AL358781.1	novel transcript, antisense to PRRC2B	0.438	-1.1903	0.000179448	0.00117191	yes	down	7.57	6.21	1.8	2.36	6.89	2.08
ENSG00000165801	ARHGEF40	Rho guanine nucleotide exchange factor 40 [Source:HGNC Symbol;Acc:HGNC:25516]	0.438	-1.1903	5.8982e-06	5.98927e-05	yes	down	6.24	6.06	2.28	2.11	6.15	2.195
ENSG00000116678	LEPR	leptin receptor [Source:HGNC Symbol;Acc:HGNC:6554]	0.438	-1.19011	0.000173932	0.00113942	yes	down	3.67	3.67	0.88	1.31	3.67	1.095
ENSG00000188818	ZDHHC11	zinc finger DHHC-type containing 11 [Source:HGNC Symbol;Acc:HGNC:19158]	0.439	-1.18882	7.50904e-08	1.25543e-06	yes	down	18.19	17.03	5.4	6.29	17.61	5.845
ENSG00000174130	TLR6	toll like receptor 6 [Source:HGNC Symbol;Acc:HGNC:16711]	0.439	-1.18784	5.45602e-07	7.35449e-06	yes	down	11.64	12.94	2.66	4.79	12.29	3.725
ENSG00000120820	GLT8D2	glycosyltransferase 8 domain containing 2 [Source:HGNC Symbol;Acc:HGNC:24890]	0.439	-1.18742	0.00715333	0.0259387	yes	down	4.61	6.74	1.73	2	5.675	1.865
ENSG00000167232	ZNF91	zinc finger protein 91 [Source:HGNC Symbol;Acc:HGNC:13166]	0.439	-1.18651	0.000231007	0.00145992	yes	down	4.77	3.71	1.83	1.07	4.24	1.45
ENSG00000128590	DNAJB9	DnaJ heat shock protein family (Hsp40) member B9 [Source:HGNC Symbol;Acc:HGNC:6968]	0.439	-1.18649	1.53192e-11	6.26006e-10	yes	down	101.16	111.99	29.51	36	106.575	32.755
ENSG00000236901	MIR600HG	MIR600 host gene [Source:HGNC Symbol;Acc:HGNC:23642]	0.44	-1.18601	1.06918e-07	1.7209e-06	yes	down	9.69	9.51	2.82	2.94	9.6	2.88
ENSG00000007944	MYLIP	myosin regulatory light chain interacting protein [Source:HGNC Symbol;Acc:HGNC:21155]	0.44	-1.18573	1.81794e-06	2.11812e-05	yes	down	10.18	9.33	2.76	3.06	9.755	2.91
ENSG00000071073	MGAT4A	alpha-1,3-mannosyl-glycoprotein 4-beta-N-acetylglucosaminyltransferase A [Source:HGNC Symbol;Acc:HGNC:7047]	0.44	-1.18495	9.81825e-05	0.000698648	yes	down	4.07	4.34	2.83	3.39	4.205	3.11
ENSG00000174332	GLIS1	GLIS family zinc finger 1 [Source:HGNC Symbol;Acc:HGNC:29525]	0.44	-1.18311	0.0045652	0.0177505	yes	down	3.59	3.15	1.05	19.87	3.37	10.46
ENSG00000100298	APOBEC3H	apolipoprotein B mRNA editing enzyme catalytic subunit 3H [Source:HGNC Symbol;Acc:HGNC:24100]	0.442	-1.17929	0.000184496	0.00119976	yes	down	24.77	27.03	6.88	7.14	25.9	7.01
ENSG00000112679	DUSP22	dual specificity phosphatase 22 [Source:HGNC Symbol;Acc:HGNC:16077]	0.442	-1.17887	1.20543e-12	6.27488e-11	yes	down	285.2	290.61	85.57	97.71	287.905	91.64
ENSG00000000457	SCYL3	SCY1 like pseudokinase 3 [Source:HGNC Symbol;Acc:HGNC:19285]	0.442	-1.17853	5.86279e-08	1.00823e-06	yes	down	22.3	24.12	5.95	10.33	23.21	8.14
ENSG00000133138	TBC1D8B	TBC1 domain family member 8B [Source:HGNC Symbol;Acc:HGNC:24715]	0.442	-1.17676	0.000282914	0.00172328	yes	down	4.41	4.81	0.91	1.94	4.61	1.425
ENSG00000269749	AC005614.2	novel transcript	0.442	-1.17627	8.32035e-06	8.12537e-05	yes	down	13.28	9.07	3.6	5.24	11.175	4.42
ENSG00000206337	HCP5	HLA complex P5 [Source:HGNC Symbol;Acc:HGNC:21659]	0.443	-1.17554	1.73827e-06	2.03657e-05	yes	down	20.13	20.5	5.34	6.68	20.315	6.01
ENSG00000119711	ALDH6A1	aldehyde dehydrogenase 6 family member A1 [Source:HGNC Symbol;Acc:HGNC:7179]	0.443	-1.17492	1.59692e-07	2.46659e-06	yes	down	9.45	11.01	2.83	3.97	10.23	3.4
ENSG00000100307	CBX7	chromobox 7 [Source:HGNC Symbol;Acc:HGNC:1557]	0.443	-1.17339	1.00562e-10	3.39971e-09	yes	down	79.94	80.42	20.34	26.43	80.18	23.385
ENSG00000089127	OAS1	2'-5'-oligoadenylate synthetase 1 [Source:HGNC Symbol;Acc:HGNC:8086]	0.444	-1.17221	1.2345e-06	1.51157e-05	yes	down	27.89	27.8	8.03	9.05	27.845	8.54
ENSG00000165118	C9orf64	chromosome 9 open reading frame 64 [Source:HGNC Symbol;Acc:HGNC:28144]	0.444	-1.17185	0.00591239	0.0219834	yes	down	3.87	4.04	0.96	1.17	3.955	1.065
ENSG00000188933	USP32P1	ubiquitin specific peptidase 32 pseudogene 1 [Source:HGNC Symbol;Acc:HGNC:43570]	0.444	-1.17169	7.75331e-10	2.11221e-08	yes	down	62.27	56.59	12.75	20.76	59.43	16.755
ENSG00000135318	NT5E	5'-nucleotidase ecto [Source:HGNC Symbol;Acc:HGNC:8021]	0.444	-1.1713	2.73421e-05	0.000229706	yes	down	9.18	8.1	2.51	5.2	8.64	3.855
ENSG00000071537	SEL1L	SEL1L, ERAD E3 ligase adaptor subunit [Source:HGNC Symbol;Acc:HGNC:10717]	0.444	-1.17118	1.56256e-07	2.42017e-06	yes	down	160.21	167.73	32.2	68.71	163.97	50.455
ENSG00000077782	FGFR1	fibroblast growth factor receptor 1 [Source:HGNC Symbol;Acc:HGNC:3688]	0.444	-1.17003	0.0001015	0.000718306	yes	down	46.07	6.07	1.99	1.91	26.07	1.95
ENSG00000112874	NUDT12	nudix hydrolase 12 [Source:HGNC Symbol;Acc:HGNC:18826]	0.445	-1.16956	0.000315024	0.00188611	yes	down	7.39	7.03	1.24	2.28	7.21	1.76
ENSG00000111536	IL26	interleukin 26 [Source:HGNC Symbol;Acc:HGNC:17119]	0.445	-1.16929	0.00228762	0.0100725	yes	down	1.98	2.14	0.54	0.55	2.06	0.545
ENSG00000285258	ATXN7	ataxin 7 [Source:HGNC Symbol;Acc:HGNC:10560]	0.445	-1.16928	0.000207624	0.00132558	yes	down	3.36	3.09	0.67	1.35	3.225	1.01
ENSG00000122012	SV2C	synaptic vesicle glycoprotein 2C [Source:HGNC Symbol;Acc:HGNC:30670]	0.445	-1.16875	3.93431e-06	4.20025e-05	yes	down	6.68	5.47	1.49	1.73	6.075	1.61
ENSG00000197978	GOLGA6L9	golgin A6 family-like 9 [Source:HGNC Symbol;Acc:HGNC:37229]	0.445	-1.1678	1.84003e-08	3.63174e-07	yes	down	14.64	15.33	5.03	6.42	14.985	5.725
ENSG00000114127	XRN1	5'-3' exoribonuclease 1 [Source:HGNC Symbol;Acc:HGNC:30654]	0.445	-1.16733	3.08678e-06	3.3834e-05	yes	down	24.85	27.69	4.52	10.83	26.27	7.675
ENSG00000206077	ZDHHC11B	zinc finger DHHC-type containing 11B [Source:HGNC Symbol;Acc:HGNC:32962]	0.445	-1.16726	3.05555e-06	3.3618e-05	yes	down	10.42	11.3	3.1	3.86	10.86	3.48
ENSG00000088543	C3orf18	chromosome 3 open reading frame 18 [Source:HGNC Symbol;Acc:HGNC:24837]	0.446	-1.16612	0.00826124	0.0291647	yes	down	5.38	6.98	1.7	2.53	6.18	2.115
ENSG00000131379	C3orf20	chromosome 3 open reading frame 20 [Source:HGNC Symbol;Acc:HGNC:25320]	0.446	-1.16456	0.000482641	0.0027122	yes	down	3.35	3.32	0.78	1.2	3.335	0.99
ENSG00000149231	CCDC82	coiled-coil domain containing 82 [Source:HGNC Symbol;Acc:HGNC:26282]	0.447	-1.16236	2.09701e-08	4.07032e-07	yes	down	36.27	41.91	13.37	14.12	39.09	13.745
ENSG00000197712	FAM114A1	family with sequence similarity 114 member A1 [Source:HGNC Symbol;Acc:HGNC:25087]	0.447	-1.16228	0.00291704	0.0123024	yes	down	5.62	2.38	1.46	1.09	4	1.275
ENSG00000197841	ZNF181	zinc finger protein 181 [Source:HGNC Symbol;Acc:HGNC:12971]	0.447	-1.16209	6.6871e-05	0.000499485	yes	down	11.11	13.59	2.76	3.78	12.35	3.27
ENSG00000237036	ZEB1-AS1	ZEB1 antisense RNA 1 [Source:HGNC Symbol;Acc:HGNC:42354]	0.447	-1.16125	0.00022816	0.0014441	yes	down	16.09	11.87	4.23	5	13.98	4.615
ENSG00000186104	CYP2R1	cytochrome P450 family 2 subfamily R member 1 [Source:HGNC Symbol;Acc:HGNC:20580]	0.447	-1.16094	9.89388e-09	2.11387e-07	yes	down	45.43	40.81	21.12	14.93	43.12	18.025
ENSG00000173531	MST1	macrophage stimulating 1 [Source:HGNC Symbol;Acc:HGNC:7380]	0.447	-1.16058	3.93024e-05	0.000314344	yes	down	24.11	22.49	6.25	7.49	23.3	6.87
ENSG00000245849	RAD51-AS1	RAD51 antisense RNA 1 [Source:HGNC Symbol;Acc:HGNC:48621]	0.447	-1.16021	4.5972e-05	0.000359158	yes	down	22.34	24.18	6.8	7.48	23.26	7.14
ENSG00000157306	ZFHX2-AS1	ZFHX2 antisense RNA 1 [Source:HGNC Symbol;Acc:HGNC:52658]	0.448	-1.15963	0.0157706	0.0493581	yes	down	4.73	4.94	0.65	2.52	4.835	1.585
ENSG00000150527	MIA2	MIA SH3 domain ER export factor 2 [Source:HGNC Symbol;Acc:HGNC:18432]	0.448	-1.15857	2.55868e-09	6.26132e-08	yes	down	38.4	41.31	12.84	14.66	39.855	13.75
ENSG00000165521	AL121768.1	EMAP like 5 [Source:NCBI gene;Acc:161436]	0.448	-1.15744	0.0065457	0.0240042	yes	down	3.38	2.73	0.64	1.07	3.055	0.855
ENSG00000161791	FMNL3	formin like 3 [Source:HGNC Symbol;Acc:HGNC:23698]	0.448	-1.15695	2.17641e-08	4.2069e-07	yes	down	7.91	10.2	2.71	3.44	9.055	3.075
ENSG00000150893	FREM2	FRAS1 related extracellular matrix protein 2 [Source:HGNC Symbol;Acc:HGNC:25396]	0.448	-1.1569	0.00052882	0.00293158	yes	down	1.44	1.59	0.28	0.69	1.515	0.485
ENSG00000241860	AL627309.5	novel transcript	0.449	-1.15622	0.00992622	0.0337748	yes	down	3.09	3.73	0.4	1.78	3.41	1.09
ENSG00000131471	AOC3	amine oxidase, copper containing 3 [Source:HGNC Symbol;Acc:HGNC:550]	0.449	-1.15524	0.000676235	0.00363303	yes	down	7.02	6	1.62	1.66	6.51	1.64
ENSG00000238164	TNFRSF14-AS1	TNFRSF14 antisense RNA 1 [Source:HGNC Symbol;Acc:HGNC:26966]	0.449	-1.15367	9.3643e-08	1.53513e-06	yes	down	22.27	29.87	7.47	8.8	26.07	8.135
ENSG00000089775	ZBTB25	zinc finger and BTB domain containing 25 [Source:HGNC Symbol;Acc:HGNC:13112]	0.45	-1.15205	5.44101e-06	5.57207e-05	yes	down	5.76	7.45	1.57	4.3	6.605	2.935
ENSG00000012779	ALOX5	arachidonate 5-lipoxygenase [Source:HGNC Symbol;Acc:HGNC:435]	0.45	-1.15181	4.99342e-06	5.16713e-05	yes	down	20.26	21.92	6.27	7.44	21.09	6.855
ENSG00000168743	NPNT	nephronectin [Source:HGNC Symbol;Acc:HGNC:27405]	0.45	-1.15139	6.48243e-09	1.43792e-07	yes	down	95.94	99.88	31.4	39.41	97.91	35.405
ENSG00000133858	ZFC3H1	zinc finger C3H1-type containing [Source:HGNC Symbol;Acc:HGNC:28328]	0.45	-1.1505	2.66302e-06	2.98699e-05	yes	down	51.98	56.13	16.58	28.77	54.055	22.675
ENSG00000196696	AC009022.1	novel transcript	0.451	-1.14936	5.18738e-08	9.06903e-07	yes	down	35.08	33.38	6.97	12.34	34.23	9.655
ENSG00000232546	AC027644.1	pseudogene similar to part of general transcription factor II, i (GTF2I)	0.451	-1.14876	0.000506807	0.00283005	yes	down	2.38	2.16	0.43	1.04	2.27	0.735
ENSG00000061676	NCKAP1	NCK associated protein 1 [Source:HGNC Symbol;Acc:HGNC:7666]	0.451	-1.14843	0.000164666	0.00108804	yes	down	3.36	4.48	2.03	1.28	3.92	1.655
ENSG00000139793	MBNL2	muscleblind like splicing regulator 2 [Source:HGNC Symbol;Acc:HGNC:16746]	0.451	-1.14778	8.21467e-08	1.35857e-06	yes	down	21.16	22.28	5.05	8.2	21.72	6.625
ENSG00000204406	MBD5	methyl-CpG binding domain protein 5 [Source:HGNC Symbol;Acc:HGNC:20444]	0.451	-1.14774	3.43243e-05	0.000279712	yes	down	11.93	10.95	4.06	5.5	11.44	4.78
ENSG00000167524	RSKR	ribosomal protein S6 kinase related [Source:HGNC Symbol;Acc:HGNC:26314]	0.451	-1.14741	9.47475e-05	0.00067793	yes	down	14.78	18.17	2.57	4.63	16.475	3.6
ENSG00000184465	WDR27	WD repeat domain 27 [Source:HGNC Symbol;Acc:HGNC:21248]	0.452	-1.14643	3.97937e-05	0.000317369	yes	down	13.22	12.54	3.37	5.07	12.88	4.22
ENSG00000120549	KIAA1217	KIAA1217 [Source:HGNC Symbol;Acc:HGNC:25428]	0.452	-1.14618	7.22046e-09	1.58699e-07	yes	down	29.97	31.37	6.88	12.71	30.67	9.795
ENSG00000213903	LTB4R	leukotriene B4 receptor [Source:HGNC Symbol;Acc:HGNC:6713]	0.452	-1.14462	0.00126684	0.00616788	yes	down	12.42	10.95	4.42	2.76	11.685	3.59
ENSG00000145730	PAM	peptidylglycine alpha-amidating monooxygenase [Source:HGNC Symbol;Acc:HGNC:8596]	0.452	-1.14445	1.03719e-08	2.18824e-07	yes	down	42.55	45.44	12.96	16.83	43.995	14.895
ENSG00000241399	CD302	CD302 molecule [Source:HGNC Symbol;Acc:HGNC:30843]	0.452	-1.14444	0.00539261	0.0203885	yes	down	2.6	2.26	0.57	0.99	2.43	0.78
ENSG00000116661	FBXO2	F-box protein 2 [Source:HGNC Symbol;Acc:HGNC:13581]	0.453	-1.14367	0.0104158	0.0351423	yes	down	10.01	9.74	2.8	2.18	9.875	2.49
ENSG00000214654	B3GNT10	UDP-GlcNAc:betaGal beta-1,3-N-acetylglucosaminyltransferase 10 (putative) [Source:HGNC Symbol;Acc:HGNC:53652]	0.453	-1.14319	0.00412539	0.0163693	yes	down	13.47	12.15	2.7	2.98	12.81	2.84
ENSG00000254536	AL360181.3	novel protein, PAOX-MTG1 readthrough	0.453	-1.14254	4.9044e-07	6.7185e-06	yes	down	9.69	9.21	2.39	3.06	9.45	2.725
ENSG00000236397	DDX11L2	DEAD/H-box helicase 11 like 2 [Source:HGNC Symbol;Acc:HGNC:37103]	0.454	-1.1399	0.00011063	0.000772529	yes	down	16.61	13.29	4.95	4.08	14.95	4.515
ENSG00000272305	AC096887.1	novel transcript	0.454	-1.13921	0.0102579	0.0347208	yes	down	2.75	3.02	0.83	0.88	2.885	0.855
ENSG00000205038	PKHD1L1	PKHD1 like 1 [Source:HGNC Symbol;Acc:HGNC:20313]	0.454	-1.13913	0.000112693	0.000785304	yes	down	12.54	19.44	8.82	11.91	15.99	10.365
ENSG00000180229	HERC2P3	hect domain and RLD 2 pseudogene 3 [Source:HGNC Symbol;Acc:HGNC:4871]	0.454	-1.13886	0.000334376	0.00198854	yes	down	11.98	18.34	2.32	7.01	15.16	4.665
ENSG00000119138	KLF9	Kruppel like factor 9 [Source:HGNC Symbol;Acc:HGNC:1123]	0.454	-1.1378	4.23378e-06	4.46616e-05	yes	down	7.25	7.36	1.85	2.77	7.305	2.31
ENSG00000085982	USP40	ubiquitin specific peptidase 40 [Source:HGNC Symbol;Acc:HGNC:20069]	0.454	-1.13771	4.36104e-05	0.000343256	yes	down	6.41	6.77	2.84	2.3	6.59	2.57
ENSG00000092621	PHGDH	phosphoglycerate dehydrogenase [Source:HGNC Symbol;Acc:HGNC:8923]	0.455	-1.13623	4.97341e-09	1.13459e-07	yes	down	142.03	137.25	41.02	39.54	139.64	40.28
ENSG00000279407	AC007191.1	TEC	0.455	-1.13596	0.000190328	0.00123482	yes	down	7.9	8.34	1.8	3.4	8.12	2.6
ENSG00000165322	ARHGAP12	Rho GTPase activating protein 12 [Source:HGNC Symbol;Acc:HGNC:16348]	0.455	-1.13584	4.41161e-05	0.000346588	yes	down	7.55	9.19	2.28	3.53	8.37	2.905
ENSG00000196865	NHLRC2	NHL repeat containing 2 [Source:HGNC Symbol;Acc:HGNC:24731]	0.455	-1.13541	1.06033e-07	1.70994e-06	yes	down	9.7	10.67	2.52	5.18	10.185	3.85
ENSG00000196295	GARS-DT	GARS divergent transcript [Source:HGNC Symbol;Acc:HGNC:48951]	0.455	-1.13464	2.31513e-07	3.46159e-06	yes	down	29.68	23.21	10.1	13.5	26.445	11.8
ENSG00000109756	RAPGEF2	Rap guanine nucleotide exchange factor 2 [Source:HGNC Symbol;Acc:HGNC:16854]	0.455	-1.13457	1.03889e-06	1.29274e-05	yes	down	20.01	19.79	3.76	7.11	19.9	5.435
ENSG00000106524	ANKMY2	ankyrin repeat and MYND domain containing 2 [Source:HGNC Symbol;Acc:HGNC:25370]	0.456	-1.13404	3.31343e-05	0.000270932	yes	down	12.07	11.28	3.26	3.92	11.675	3.59
ENSG00000144331	ZNF385B	zinc finger protein 385B [Source:HGNC Symbol;Acc:HGNC:26332]	0.456	-1.13247	0.000435745	0.00248096	yes	down	5.49	6.59	1.8	2.71	6.04	2.255
ENSG00000118690	ARMC2	armadillo repeat containing 2 [Source:HGNC Symbol;Acc:HGNC:23045]	0.456	-1.13229	0.000204059	0.00130728	yes	down	9.87	7.49	2.62	2.99	8.68	2.805
ENSG00000134215	VAV3	vav guanine nucleotide exchange factor 3 [Source:HGNC Symbol;Acc:HGNC:12659]	0.457	-1.13032	0.000117751	0.000813814	yes	down	5.07	7.77	1.28	2.41	6.42	1.845
ENSG00000147231	RADX	RPA1 related single stranded DNA binding protein, X-linked [Source:HGNC Symbol;Acc:HGNC:25486]	0.457	-1.13	2.56513e-07	3.80499e-06	yes	down	22.15	20.77	5.88	9.08	21.46	7.48
ENSG00000285420	AC011342.1	novel platelet-derived growth factor receptor-like protein	0.457	-1.12947	0.000207568	0.00132558	yes	down	4.7	5.42	1.35	1.29	5.06	1.32
ENSG00000211697	TRGV5	T cell receptor gamma variable 5 [Source:HGNC Symbol;Acc:HGNC:12290]	0.457	-1.12939	1.23935e-05	0.000115408	yes	down	17.27	19.06	5.11	5.85	18.165	5.48
ENSG00000128881	TTBK2	tau tubulin kinase 2 [Source:HGNC Symbol;Acc:HGNC:19141]	0.457	-1.12862	0.000109095	0.000762758	yes	down	2.95	3.37	0.68	1.58	3.16	1.13
ENSG00000182400	TRAPPC6B	trafficking protein particle complex 6B [Source:HGNC Symbol;Acc:HGNC:23066]	0.458	-1.12794	2.87922e-05	0.00024033	yes	down	18.03	17.06	3.02	5.52	17.545	4.27
ENSG00000140563	MCTP2	multiple C2 and transmembrane domain containing 2 [Source:HGNC Symbol;Acc:HGNC:25636]	0.458	-1.12758	1.69584e-05	0.000152192	yes	down	8.16	9.76	2.04	4.5	8.96	3.27
ENSG00000225889	AC012368.1	novel transcript, antisense to PELI1	0.458	-1.12752	2.43584e-06	2.7672e-05	yes	down	21.73	22.92	7.18	8.65	22.325	7.915
ENSG00000138459	SLC35A5	solute carrier family 35 member A5 [Source:HGNC Symbol;Acc:HGNC:20792]	0.458	-1.12695	3.39028e-08	6.25258e-07	yes	down	27.41	29.95	8.16	8.44	28.68	8.3
ENSG00000124587	PEX6	peroxisomal biogenesis factor 6 [Source:HGNC Symbol;Acc:HGNC:8859]	0.458	-1.12567	3.89742e-07	5.49069e-06	yes	down	18.01	15.99	4.92	5.73	17	5.325
ENSG00000124772	CPNE5	copine 5 [Source:HGNC Symbol;Acc:HGNC:2318]	0.458	-1.12538	2.11839e-06	2.43948e-05	yes	down	19.47	22.38	6.23	7.51	20.925	6.87
ENSG00000213713	PIGCP1	phosphatidylinositol glycan anchor biosynthesis class C pseudogene 1 [Source:HGNC Symbol;Acc:HGNC:8961]	0.459	-1.12483	0.00622523	0.0230106	yes	down	14.28	12.92	3.17	5.31	13.6	4.24
ENSG00000236255	AC009404.1	novel transcript	0.459	-1.1247	1.62587e-05	0.000146931	yes	down	6.26	6.95	1.69	3.51	6.605	2.6
ENSG00000163513	TGFBR2	transforming growth factor beta receptor 2 [Source:HGNC Symbol;Acc:HGNC:11773]	0.459	-1.12446	4.48738e-07	6.20785e-06	yes	down	17.23	17.07	4.11	6.89	17.15	5.5
ENSG00000107331	ABCA2	ATP binding cassette subfamily A member 2 [Source:HGNC Symbol;Acc:HGNC:32]	0.459	-1.12216	8.49049e-05	0.000615881	yes	down	5.56	6.05	1.65	3.55	5.805	2.6
ENSG00000172432	GTPBP2	GTP binding protein 2 [Source:HGNC Symbol;Acc:HGNC:4670]	0.46	-1.11941	1.79166e-10	5.77862e-09	yes	down	88.17	89.78	24.97	26.7	88.975	25.835
ENSG00000143554	SLC27A3	solute carrier family 27 member 3 [Source:HGNC Symbol;Acc:HGNC:10997]	0.46	-1.11924	0.000420174	0.00241024	yes	down	9.83	9.28	3.18	3.29	9.555	3.235
ENSG00000173275	ZNF449	zinc finger protein 449 [Source:HGNC Symbol;Acc:HGNC:21039]	0.46	-1.11905	0.0100255	0.0340369	yes	down	2.2	2.69	0.53	0.97	2.445	0.75
ENSG00000186812	ZNF397	zinc finger protein 397 [Source:HGNC Symbol;Acc:HGNC:18818]	0.461	-1.11842	1.90568e-06	2.21117e-05	yes	down	15.86	15.56	3.96	5.33	15.71	4.645
ENSG00000118596	SLC16A7	solute carrier family 16 member 7 [Source:HGNC Symbol;Acc:HGNC:10928]	0.461	-1.11828	0.000818044	0.00426	yes	down	1.31	1.64	0.45	0.63	1.475	0.54
ENSG00000088970	KIZ	kizuna centrosomal protein [Source:HGNC Symbol;Acc:HGNC:15865]	0.461	-1.1173	8.83769e-07	1.12635e-05	yes	down	23.49	22.7	7.67	9.48	23.095	8.575
ENSG00000138448	ITGAV	integrin subunit alpha V [Source:HGNC Symbol;Acc:HGNC:6150]	0.461	-1.11713	5.25932e-06	5.41234e-05	yes	down	11.37	14.07	3.08	5.28	12.72	4.18
ENSG00000146416	AIG1	androgen induced 1 [Source:HGNC Symbol;Acc:HGNC:21607]	0.461	-1.11681	1.81651e-06	2.11793e-05	yes	down	42.16	44.72	17.12	14.84	43.44	15.98
ENSG00000270164	LINC01480	long intergenic non-protein coding RNA 1480 [Source:HGNC Symbol;Acc:HGNC:51124]	0.461	-1.11636	4.36306e-08	7.80622e-07	yes	down	868.83	848.35	287.57	252.34	858.59	269.955
ENSG00000113638	TTC33	tetratricopeptide repeat domain 33 [Source:HGNC Symbol;Acc:HGNC:29959]	0.462	-1.11526	5.37181e-06	5.51127e-05	yes	down	8.95	10.99	2.56	5.4	9.97	3.98
ENSG00000143248	RGS5	regulator of G protein signaling 5 [Source:HGNC Symbol;Acc:HGNC:10001]	0.462	-1.1145	0.000126859	0.00087104	yes	down	7.1	7.15	2.74	2.34	7.125	2.54
ENSG00000173611	SCAI	suppressor of cancer cell invasion [Source:HGNC Symbol;Acc:HGNC:26709]	0.462	-1.11442	4.03726e-07	5.65956e-06	yes	down	7.31	8.87	2.45	4.38	8.09	3.415
ENSG00000082458	DLG3	discs large MAGUK scaffold protein 3 [Source:HGNC Symbol;Acc:HGNC:2902]	0.462	-1.11369	1.10422e-08	2.31227e-07	yes	down	24.43	23.69	6.75	10.82	24.06	8.785
ENSG00000109458	GAB1	GRB2 associated binding protein 1 [Source:HGNC Symbol;Acc:HGNC:4066]	0.463	-1.11237	1.51615e-07	2.3548e-06	yes	down	33.84	33.29	6.48	16.61	33.565	11.545
ENSG00000007384	RHBDF1	rhomboid 5 homolog 1 [Source:HGNC Symbol;Acc:HGNC:20561]	0.463	-1.11227	0.0139926	0.0447359	yes	down	4.43	4	1.83	1.05	4.215	1.44
ENSG00000197860	SGTB	small glutamine rich tetratricopeptide repeat containing beta [Source:HGNC Symbol;Acc:HGNC:23567]	0.463	-1.11189	0.000114338	0.000794468	yes	down	3.98	4.18	1.31	1.78	4.08	1.545
ENSG00000150764	DIXDC1	DIX domain containing 1 [Source:HGNC Symbol;Acc:HGNC:23695]	0.463	-1.11173	8.78471e-05	0.000634217	yes	down	4.37	4.78	1.13	1.85	4.575	1.49
ENSG00000173208	ABCD2	ATP binding cassette subfamily D member 2 [Source:HGNC Symbol;Acc:HGNC:66]	0.463	-1.11139	0.000740942	0.00392774	yes	down	3.4	3.3	0.69	1.51	3.35	1.1
ENSG00000079335	CDC14A	cell division cycle 14A [Source:HGNC Symbol;Acc:HGNC:1718]	0.463	-1.11093	0.00142924	0.00681163	yes	down	3.68	4.55	0.82	1.36	4.115	1.09
ENSG00000142687	KIAA0319L	KIAA0319 like [Source:HGNC Symbol;Acc:HGNC:30071]	0.463	-1.11003	2.93718e-08	5.51901e-07	yes	down	44.55	36.59	9.08	11.43	40.57	10.255
ENSG00000165046	LETM2	leucine zipper and EF-hand containing transmembrane protein 2 [Source:HGNC Symbol;Acc:HGNC:14648]	0.463	-1.11002	0.00416212	0.0164824	yes	down	5.47	5.97	1.53	2.14	5.72	1.835
ENSG00000213190	MLLT11	MLLT11, transcription factor 7 cofactor [Source:HGNC Symbol;Acc:HGNC:16997]	0.464	-1.10887	0.00426366	0.0168228	yes	down	2.34	2.71	0.65	0.98	2.525	0.815
ENSG00000216937	CCDC7	coiled-coil domain containing 7 [Source:HGNC Symbol;Acc:HGNC:26533]	0.464	-1.10879	0.0071667	0.025976	yes	down	3.72	4.19	1.89	1.06	3.955	1.475
ENSG00000268533	AC003002.2	novel protein	0.464	-1.10636	0.00186198	0.00843832	yes	down	6.49	6.33	1.77	2.12	6.41	1.945
ENSG00000214857	SEM1P1	SEM1, 26S proteasome complex subunit pseudogene 1 [Source:HGNC Symbol;Acc:HGNC:24454]	0.465	-1.10599	0.00151809	0.00715524	yes	down	7.96	6.83	2.28	2.18	7.395	2.23
ENSG00000230606	AC092683.1	novel transcript	0.465	-1.10568	2.1261e-05	0.000184036	yes	down	121.8	137.02	63.02	68.26	129.41	65.64
ENSG00000013016	EHD3	EH domain containing 3 [Source:HGNC Symbol;Acc:HGNC:3244]	0.465	-1.10495	0.000513782	0.00286425	yes	down	3.36	3.46	1.04	1.13	3.41	1.085
ENSG00000187609	EXD3	exonuclease 3'-5' domain containing 3 [Source:HGNC Symbol;Acc:HGNC:26023]	0.465	-1.1048	0.00623002	0.0230221	yes	down	10.88	13.96	3.71	3	12.42	3.355
ENSG00000164741	DLC1	DLC1 Rho GTPase activating protein [Source:HGNC Symbol;Acc:HGNC:2897]	0.465	-1.10473	0.00112912	0.00561922	yes	down	5.13	4.25	0.49	2.28	4.69	1.385
ENSG00000164241	C5orf63	chromosome 5 open reading frame 63 [Source:HGNC Symbol;Acc:HGNC:40051]	0.465	-1.10414	6.32113e-05	0.000475738	yes	down	6.75	10.7	7.31	7.14	8.725	7.225
ENSG00000172915	NBEA	neurobeachin [Source:HGNC Symbol;Acc:HGNC:7648]	0.466	-1.10064	0.000565698	0.00311042	yes	down	5.76	10.26	1.98	1.74	8.01	1.86
ENSG00000121577	POPDC2	popeye domain containing 2 [Source:HGNC Symbol;Acc:HGNC:17648]	0.466	-1.10053	0.00798543	0.0283635	yes	down	9.04	8.54	2.47	2.23	8.79	2.35
ENSG00000267561	AC093155.3	novel protein	0.466	-1.1005	0.000245263	0.00153276	yes	down	3.89	5	1.07	1.96	4.445	1.515
ENSG00000272693	AC073107.1	nuclear protein 2, transcriptional regulator (NUPR2) pseudogene	0.466	-1.10046	2.25347e-05	0.00019347	yes	down	21.79	23.78	5.58	5.82	22.785	5.7
ENSG00000100852	ARHGAP5	Rho GTPase activating protein 5 [Source:HGNC Symbol;Acc:HGNC:675]	0.466	-1.10013	0.000181724	0.00118264	yes	down	14.57	14.85	3.01	7.86	14.71	5.435
ENSG00000273203	AC006946.2	novel transcript	0.467	-1.09885	0.015715	0.0492311	yes	down	2.37	2.54	0.69	0.87	2.455	0.78
ENSG00000181264	TMEM136	transmembrane protein 136 [Source:HGNC Symbol;Acc:HGNC:28280]	0.467	-1.09882	0.00250473	0.0108545	yes	down	4.74	2.84	1.04	1.44	3.79	1.24
ENSG00000136235	GPNMB	glycoprotein nmb [Source:HGNC Symbol;Acc:HGNC:4462]	0.467	-1.09776	0.000113704	0.000791051	yes	down	37.95	37.03	11.03	10.74	37.49	10.885
ENSG00000253352	TUG1	taurine up-regulated 1 [Source:HGNC Symbol;Acc:HGNC:26066]	0.468	-1.09554	5.78408e-06	5.88759e-05	yes	down	77.85	80.62	18.1	35.99	79.235	27.045
ENSG00000197852	INKA2	inka box actin regulator 2 [Source:HGNC Symbol;Acc:HGNC:28045]	0.468	-1.09486	7.8274e-05	0.000573714	yes	down	4.16	4.81	1.54	1.66	4.485	1.6
ENSG00000082014	SMARCD3	SWI/SNF related, matrix associated, actin dependent regulator of chromatin, subfamily d, member 3 [Source:HGNC Symbol;Acc:HGNC:11108]	0.468	-1.09419	0.0116882	0.0386513	yes	down	18.84	17.98	5.43	4.7	18.41	5.065
ENSG00000137941	TTLL7	tubulin tyrosine ligase like 7 [Source:HGNC Symbol;Acc:HGNC:26242]	0.469	-1.09305	3.13805e-05	0.000258601	yes	down	10.1	8.41	8.97	4.14	9.255	6.555
ENSG00000224903	AC005534.1	novel transcript	0.469	-1.09246	0.00141312	0.00675153	yes	down	5.3	7.11	1.82	2.27	6.205	2.045
ENSG00000164938	TP53INP1	tumor protein p53 inducible nuclear protein 1 [Source:HGNC Symbol;Acc:HGNC:18022]	0.469	-1.0923	1.10358e-07	1.76615e-06	yes	down	73.54	76.68	18.02	31.78	75.11	24.9
ENSG00000286162	AL354744.1	novel transcript	0.469	-1.09191	0.00759886	0.0272433	yes	down	14.23	13.09	4.07	4.65	13.66	4.36
ENSG00000128923	MINDY2	MINDY lysine 48 deubiquitinase 2 [Source:HGNC Symbol;Acc:HGNC:26954]	0.469	-1.09191	1.56296e-06	1.85965e-05	yes	down	10.68	12.03	2.62	4.95	11.355	3.785
ENSG00000228315	GUSBP11	glucuronidase, beta pseudogene 11 [Source:HGNC Symbol;Acc:HGNC:42325]	0.469	-1.09181	5.27446e-06	5.4213e-05	yes	down	13.74	17.22	7.25	8.68	15.48	7.965
ENSG00000105856	HBP1	HMG-box transcription factor 1 [Source:HGNC Symbol;Acc:HGNC:23200]	0.469	-1.09091	3.03443e-08	5.65852e-07	yes	down	48.92	51.82	13.34	19.05	50.37	16.195
ENSG00000124225	PMEPA1	prostate transmembrane protein, androgen induced 1 [Source:HGNC Symbol;Acc:HGNC:14107]	0.471	-1.08713	0.00421864	0.0166804	yes	down	3.97	3.76	2.34	1.89	3.865	2.115
ENSG00000078177	N4BP2	NEDD4 binding protein 2 [Source:HGNC Symbol;Acc:HGNC:29851]	0.471	-1.08703	6.4951e-05	0.000487523	yes	down	21.03	23.16	3.98	11.29	22.095	7.635
ENSG00000137460	FHDC1	FH2 domain containing 1 [Source:HGNC Symbol;Acc:HGNC:29363]	0.471	-1.08683	0.00145881	0.00692042	yes	down	2.19	2.2	0.55	0.91	2.195	0.73
ENSG00000054392	HHAT	hedgehog acyltransferase [Source:HGNC Symbol;Acc:HGNC:18270]	0.471	-1.08656	0.000136011	0.000925207	yes	down	7.03	7.02	2.29	2.43	7.025	2.36
ENSG00000119227	PIGZ	phosphatidylinositol glycan anchor biosynthesis class Z [Source:HGNC Symbol;Acc:HGNC:30596]	0.471	-1.08542	0.0116259	0.0385074	yes	down	5.22	5.05	1.5	1.26	5.135	1.38
ENSG00000197608	ZNF841	zinc finger protein 841 [Source:HGNC Symbol;Acc:HGNC:27611]	0.471	-1.08541	0.00140358	0.0067228	yes	down	9.4	10.14	1.83	5.36	9.77	3.595
ENSG00000122884	P4HA1	prolyl 4-hydroxylase subunit alpha 1 [Source:HGNC Symbol;Acc:HGNC:8546]	0.472	-1.08464	2.91554e-07	4.2462e-06	yes	down	26.68	33.84	8.6	10.9	30.26	9.75
ENSG00000100625	SIX4	SIX homeobox 4 [Source:HGNC Symbol;Acc:HGNC:10890]	0.472	-1.0829	0.000589326	0.00322453	yes	down	5.97	5.52	1.87	3.82	5.745	2.845
ENSG00000110318	CEP126	centrosomal protein 126 [Source:HGNC Symbol;Acc:HGNC:29264]	0.472	-1.0822	8.97508e-05	0.000646851	yes	down	4.97	6.01	2.63	4.51	5.49	3.57
ENSG00000165102	HGSNAT	heparan-alpha-glucosaminide N-acetyltransferase [Source:HGNC Symbol;Acc:HGNC:26527]	0.473	-1.08135	3.29284e-07	4.72217e-06	yes	down	17.35	19.77	4.26	7.52	18.56	5.89
ENSG00000267121	AC008105.3	novel transcript, antisense to FMNL1	0.473	-1.08088	1.61291e-05	0.000145995	yes	down	19.1	23.74	9.84	9.54	21.42	9.69
ENSG00000186364	NUDT17	nudix hydrolase 17 [Source:HGNC Symbol;Acc:HGNC:26618]	0.473	-1.07962	0.0126856	0.0412865	yes	down	9.36	6.67	2.95	2.35	8.015	2.65
ENSG00000141682	PMAIP1	phorbol-12-myristate-13-acetate-induced protein 1 [Source:HGNC Symbol;Acc:HGNC:9108]	0.473	-1.07913	7.19884e-07	9.38804e-06	yes	down	29.83	30.62	8.48	11.17	30.225	9.825
ENSG00000094916	CBX5	chromobox 5 [Source:HGNC Symbol;Acc:HGNC:1555]	0.473	-1.07899	8.26489e-07	1.06139e-05	yes	down	60.91	65.4	15.31	29.07	63.155	22.19
ENSG00000169621	APLF	aprataxin and PNKP like factor [Source:HGNC Symbol;Acc:HGNC:28724]	0.473	-1.0788	0.00542512	0.0204838	yes	down	2.49	3.84	0.86	1.09	3.165	0.975
ENSG00000136161	RCBTB2	RCC1 and BTB domain containing protein 2 [Source:HGNC Symbol;Acc:HGNC:1914]	0.474	-1.07783	0.000791986	0.00414353	yes	down	5.34	5.66	1.83	1.95	5.5	1.89
ENSG00000135643	KCNMB4	potassium calcium-activated channel subfamily M regulatory beta subunit 4 [Source:HGNC Symbol;Acc:HGNC:6289]	0.474	-1.07671	0.00699336	0.0254409	yes	down	1.87	2.01	0.54	0.73	1.94	0.635
ENSG00000011523	CEP68	centrosomal protein 68 [Source:HGNC Symbol;Acc:HGNC:29076]	0.475	-1.07491	2.93735e-07	4.26689e-06	yes	down	11.65	11.79	3.28	4.4	11.72	3.84
ENSG00000166046	TCP11L2	t-complex 11 like 2 [Source:HGNC Symbol;Acc:HGNC:28627]	0.475	-1.07358	0.00144272	0.00685374	yes	down	5.4	4.62	1.16	1.38	5.01	1.27
ENSG00000021826	CPS1	carbamoyl-phosphate synthase 1 [Source:HGNC Symbol;Acc:HGNC:2323]	0.475	-1.07278	0.000352314	0.00207906	yes	down	4.61	14	1.67	1.7	9.305	1.685
ENSG00000167964	RAB26	RAB26, member RAS oncogene family [Source:HGNC Symbol;Acc:HGNC:14259]	0.475	-1.07255	0.000193567	0.00125054	yes	down	17.88	15.79	5.6	5.83	16.835	5.715
ENSG00000144026	ZNF514	zinc finger protein 514 [Source:HGNC Symbol;Acc:HGNC:25894]	0.476	-1.07145	0.00815746	0.0288831	yes	down	3.03	3.34	2.98	1.1	3.185	2.04
ENSG00000271122	AC018647.2	novel transcript	0.476	-1.07131	0.00149972	0.0070865	yes	down	3.3	3.6	1.11	1.12	3.45	1.115
ENSG00000157741	UBN2	ubinuclein 2 [Source:HGNC Symbol;Acc:HGNC:21931]	0.476	-1.07131	1.94036e-05	0.000170057	yes	down	6.51	7.48	1.58	3.2	6.995	2.39
ENSG00000164088	PPM1M	protein phosphatase, Mg2+/Mn2+ dependent 1M [Source:HGNC Symbol;Acc:HGNC:26506]	0.476	-1.07075	3.77464e-05	0.000304066	yes	down	16.83	16.62	5.52	5.69	16.725	5.605
ENSG00000164683	HEY1	hes related family bHLH transcription factor with YRPW motif 1 [Source:HGNC Symbol;Acc:HGNC:4880]	0.476	-1.07074	0.0157805	0.0493581	yes	down	3.1	3.97	0.97	1.68	3.535	1.325
ENSG00000215252	GOLGA8B	golgin A8 family member B [Source:HGNC Symbol;Acc:HGNC:31973]	0.476	-1.0702	7.90217e-07	1.01636e-05	yes	down	118.89	133.34	25.54	53.81	126.115	39.675
ENSG00000164877	MICALL2	MICAL like 2 [Source:HGNC Symbol;Acc:HGNC:29672]	0.476	-1.06953	0.000889764	0.00457546	yes	down	8.35	6.26	2.54	2.77	7.305	2.655
ENSG00000042980	ADAM28	ADAM metallopeptidase domain 28 [Source:HGNC Symbol;Acc:HGNC:206]	0.477	-1.06904	2.77594e-07	4.06752e-06	yes	down	38.47	34.03	13.39	16.32	36.25	14.855
ENSG00000110619	CARS	cysteinyl-tRNA synthetase [Source:HGNC Symbol;Acc:HGNC:1493]	0.477	-1.06861	6.37162e-10	1.79086e-08	yes	down	114.4	111.76	78.15	60.46	113.08	69.305
ENSG00000185278	ZBTB37	zinc finger and BTB domain containing 37 [Source:HGNC Symbol;Acc:HGNC:28365]	0.477	-1.06717	3.08648e-05	0.000255106	yes	down	3.98	3.1	0.77	1.52	3.54	1.145
ENSG00000232931	LINC00342	long intergenic non-protein coding RNA 342 [Source:HGNC Symbol;Acc:HGNC:42470]	0.477	-1.06648	2.6095e-05	0.000219723	yes	down	47.73	47.52	18.88	22.54	47.625	20.71
ENSG00000004468	CD38	CD38 molecule [Source:HGNC Symbol;Acc:HGNC:1667]	0.478	-1.06617	1.62337e-09	4.12856e-08	yes	down	48.52	55.25	14.23	19.03	51.885	16.63
ENSG00000167766	ZNF83	zinc finger protein 83 [Source:HGNC Symbol;Acc:HGNC:13158]	0.478	-1.06502	1.09288e-05	0.000103719	yes	down	17.89	21.37	5.83	8.47	19.63	7.15
ENSG00000111879	FAM184A	family with sequence similarity 184 member A [Source:HGNC Symbol;Acc:HGNC:20991]	0.478	-1.06476	0.00351154	0.0143218	yes	down	6.69	6.91	1.7	3.75	6.8	2.725
ENSG00000115966	ATF2	activating transcription factor 2 [Source:HGNC Symbol;Acc:HGNC:784]	0.479	-1.06197	1.02331e-07	1.66138e-06	yes	down	29.25	31.51	7.66	13.17	30.38	10.415
ENSG00000263072	ZNF213-AS1	ZNF213 antisense RNA 1 (head to head) [Source:HGNC Symbol;Acc:HGNC:50505]	0.479	-1.06151	0.000336745	0.0019991	yes	down	14.55	13.17	4.28	4.44	13.86	4.36
ENSG00000101846	STS	steroid sulfatase [Source:HGNC Symbol;Acc:HGNC:11425]	0.479	-1.06128	0.000180301	0.00117612	yes	down	3.56	4.05	0.97	1.6	3.805	1.285
ENSG00000172794	RAB37	RAB37, member RAS oncogene family [Source:HGNC Symbol;Acc:HGNC:30268]	0.479	-1.06063	0.00177711	0.00810041	yes	down	6.88	9.75	2.81	2.65	8.315	2.73
ENSG00000104154	SLC30A4	solute carrier family 30 member 4 [Source:HGNC Symbol;Acc:HGNC:11015]	0.48	-1.05966	0.00129982	0.00629931	yes	down	2.1	2.38	0.76	0.96	2.24	0.86
ENSG00000198105	ZNF248	zinc finger protein 248 [Source:HGNC Symbol;Acc:HGNC:13041]	0.48	-1.05966	1.07128e-05	0.000101878	yes	down	16.76	20.92	4.34	7.03	18.84	5.685
ENSG00000085788	DDHD2	DDHD domain containing 2 [Source:HGNC Symbol;Acc:HGNC:29106]	0.48	-1.0589	1.53954e-06	1.83568e-05	yes	down	20	22.37	10.19	9.56	21.185	9.875
ENSG00000135677	GNS	glucosamine (N-acetyl)-6-sulfatase [Source:HGNC Symbol;Acc:HGNC:4422]	0.48	-1.05836	4.58255e-08	8.16422e-07	yes	down	86.96	81.21	21.1	37.03	84.085	29.065
ENSG00000176105	YES1	YES proto-oncogene 1, Src family tyrosine kinase [Source:HGNC Symbol;Acc:HGNC:12841]	0.48	-1.05806	4.41057e-05	0.000346588	yes	down	7.58	8.86	2.1	3.6	8.22	2.85
ENSG00000251022	THAP9-AS1	THAP9 antisense RNA 1 [Source:HGNC Symbol;Acc:HGNC:44172]	0.481	-1.05652	2.98444e-07	4.32783e-06	yes	down	54.23	51.49	10.56	19.78	52.86	15.17
ENSG00000143409	MINDY1	MINDY lysine 48 deubiquitinase 1 [Source:HGNC Symbol;Acc:HGNC:25648]	0.481	-1.05596	6.26744e-06	6.32227e-05	yes	down	16.89	16.99	4.69	6.57	16.94	5.63
ENSG00000118762	PKD2	polycystin 2, transient receptor potential cation channel [Source:HGNC Symbol;Acc:HGNC:9009]	0.482	-1.05428	2.05528e-06	2.37167e-05	yes	down	13.43	12.45	3.39	5.46	12.94	4.425
ENSG00000147535	PLPP5	phospholipid phosphatase 5 [Source:HGNC Symbol;Acc:HGNC:25026]	0.482	-1.05416	2.9924e-07	4.33564e-06	yes	down	90.97	85.38	35.19	33.26	88.175	34.225
ENSG00000163472	TMEM79	transmembrane protein 79 [Source:HGNC Symbol;Acc:HGNC:28196]	0.482	-1.05279	6.4012e-06	6.43023e-05	yes	down	24.13	20.6	7.47	8.59	22.365	8.03
ENSG00000143458	GABPB2	GA binding protein transcription factor subunit beta 2 [Source:HGNC Symbol;Acc:HGNC:28441]	0.482	-1.05155	1.51257e-06	1.80863e-05	yes	down	20.59	20.86	7.48	10.34	20.725	8.91
ENSG00000156103	MMP16	matrix metallopeptidase 16 [Source:HGNC Symbol;Acc:HGNC:7162]	0.482	-1.05154	0.0138151	0.0443031	yes	down	0.88	1.13	0.18	0.68	1.005	0.43
ENSG00000172243	CLEC7A	C-type lectin domain containing 7A [Source:HGNC Symbol;Acc:HGNC:14558]	0.482	-1.05147	2.42968e-09	5.9717e-08	yes	down	146.78	152.32	52.63	71.66	149.55	62.145
ENSG00000196981	WDR5B	WD repeat domain 5B [Source:HGNC Symbol;Acc:HGNC:17826]	0.483	-1.05108	0.00173682	0.0079611	yes	down	3.54	4.43	1.2	1.44	3.985	1.32
ENSG00000068885	IFT80	intraflagellar transport 80 [Source:HGNC Symbol;Acc:HGNC:29262]	0.483	-1.05081	2.25311e-07	3.37786e-06	yes	down	48.66	56.38	14.59	26.5	52.52	20.545
ENSG00000166987	MBD6	methyl-CpG binding domain protein 6 [Source:HGNC Symbol;Acc:HGNC:20445]	0.483	-1.05043	2.12898e-08	4.12468e-07	yes	down	72.51	75.93	24.8	28.27	74.22	26.535
ENSG00000197530	MIB2	mindbomb E3 ubiquitin protein ligase 2 [Source:HGNC Symbol;Acc:HGNC:30577]	0.483	-1.05021	4.32641e-05	0.000341008	yes	down	23.11	20.73	6.88	6.9	21.92	6.89
ENSG00000232613	LINC02576	long intergenic non-protein coding RNA 2576 [Source:HGNC Symbol;Acc:HGNC:53748]	0.483	-1.04926	1.81088e-05	0.000161056	yes	down	85.73	88.34	24.26	30.05	87.035	27.155
ENSG00000113231	PDE8B	phosphodiesterase 8B [Source:HGNC Symbol;Acc:HGNC:8794]	0.484	-1.04757	0.0150208	0.0474639	yes	down	1.39	1.3	0.46	0.41	1.345	0.435
ENSG00000159267	HLCS	holocarboxylase synthetase [Source:HGNC Symbol;Acc:HGNC:4976]	0.484	-1.04756	1.1187e-06	1.38184e-05	yes	down	18.2	17.35	4.86	8.73	17.775	6.795
ENSG00000003402	CFLAR	CASP8 and FADD like apoptosis regulator [Source:HGNC Symbol;Acc:HGNC:1876]	0.484	-1.04684	1.18663e-08	2.47253e-07	yes	down	97.26	100.92	40.83	45.54	99.09	43.185
ENSG00000076067	RBMS2	RNA binding motif single stranded interacting protein 2 [Source:HGNC Symbol;Acc:HGNC:9909]	0.484	-1.04651	0.0011055	0.00550981	yes	down	1.69	2.14	0.74	0.68	1.915	0.71
ENSG00000018236	CNTN1	contactin 1 [Source:HGNC Symbol;Acc:HGNC:2171]	0.484	-1.04616	5.03541e-05	0.000389775	yes	down	9.31	9.95	2.53	4.39	9.63	3.46
ENSG00000171208	NETO2	neuropilin and tolloid like 2 [Source:HGNC Symbol;Acc:HGNC:14644]	0.485	-1.04508	8.37332e-07	1.07204e-05	yes	down	28.5	25.18	9.37	13.9	26.84	11.635
ENSG00000196670	ZFP62	ZFP62 zinc finger protein [Source:HGNC Symbol;Acc:HGNC:23241]	0.485	-1.04415	1.85712e-07	2.82443e-06	yes	down	34.68	36.82	12.34	13.12	35.75	12.73
ENSG00000120889	TNFRSF10B	TNF receptor superfamily member 10b [Source:HGNC Symbol;Acc:HGNC:11905]	0.485	-1.04353	6.90367e-09	1.52134e-07	yes	down	58.02	61.01	16.4	23.4	59.515	19.9
ENSG00000072133	RPS6KA6	ribosomal protein S6 kinase A6 [Source:HGNC Symbol;Acc:HGNC:10435]	0.485	-1.04333	0.000208758	0.00133181	yes	down	3.02	3.09	0.81	1.11	3.055	0.96
ENSG00000187535	IFT140	intraflagellar transport 140 [Source:HGNC Symbol;Acc:HGNC:29077]	0.485	-1.04295	0.000542598	0.00299809	yes	down	8.8	5.95	2.46	3.04	7.375	2.75
ENSG00000114735	HEMK1	HemK methyltransferase family member 1 [Source:HGNC Symbol;Acc:HGNC:24923]	0.485	-1.04257	2.50474e-06	2.84163e-05	yes	down	16.92	14.58	8.64	7.68	15.75	8.16
ENSG00000174607	UGT8	UDP glycosyltransferase 8 [Source:HGNC Symbol;Acc:HGNC:12555]	0.486	-1.04225	0.00983592	0.0335218	yes	down	2.87	3.01	0.73	1.22	2.94	0.975
ENSG00000236810	ELOA-AS1	ELOA antisense RNA 1 [Source:HGNC Symbol;Acc:HGNC:50582]	0.486	-1.04152	0.0101746	0.0344874	yes	down	11.16	13.22	4.82	3.42	12.19	4.12
ENSG00000104881	PPP1R13L	protein phosphatase 1 regulatory subunit 13 like [Source:HGNC Symbol;Acc:HGNC:18838]	0.486	-1.04013	0.00259578	0.0111693	yes	down	10.24	9.28	4.56	1.59	9.76	3.075
ENSG00000285106	AC016831.7	novel transcript	0.487	-1.03884	0.000386422	0.00224803	yes	down	10.94	10.99	2.84	3.68	10.965	3.26
ENSG00000156253	RWDD2B	RWD domain containing 2B [Source:HGNC Symbol;Acc:HGNC:1302]	0.487	-1.03757	6.08427e-05	0.000460471	yes	down	19.06	17.95	5.14	6.36	18.505	5.75
ENSG00000154642	C21orf91	chromosome 21 open reading frame 91 [Source:HGNC Symbol;Acc:HGNC:16459]	0.487	-1.03722	1.02889e-06	1.28314e-05	yes	down	42.13	46.28	11.21	21.61	44.205	16.41
ENSG00000174500	GCSAM	germinal center associated signaling and motility [Source:HGNC Symbol;Acc:HGNC:20253]	0.487	-1.03666	1.29372e-06	1.57719e-05	yes	down	31.61	28.48	8.41	10.91	30.045	9.66
ENSG00000163053	SLC16A14	solute carrier family 16 member 14 [Source:HGNC Symbol;Acc:HGNC:26417]	0.488	-1.03596	4.53876e-06	4.75214e-05	yes	down	13.12	14.82	4.35	7.64	13.97	5.995
ENSG00000152409	JMY	junction mediating and regulatory protein, p53 cofactor [Source:HGNC Symbol;Acc:HGNC:28916]	0.488	-1.03574	1.86549e-05	0.000164523	yes	down	12.95	14.58	3.11	6.39	13.765	4.75
ENSG00000039319	ZFYVE16	zinc finger FYVE-type containing 16 [Source:HGNC Symbol;Acc:HGNC:20756]	0.488	-1.03536	3.50433e-05	0.000285019	yes	down	6.8	7.59	4.22	4.79	7.195	4.505
ENSG00000163703	CRELD1	cysteine rich with EGF like domains 1 [Source:HGNC Symbol;Acc:HGNC:14630]	0.488	-1.03523	0.000256005	0.00158634	yes	down	14.35	13.9	4.04	4.8	14.125	4.42
ENSG00000135269	TES	testin LIM domain protein [Source:HGNC Symbol;Acc:HGNC:14620]	0.488	-1.03424	2.74163e-09	6.65103e-08	yes	down	175.16	167.12	53.84	82.03	171.14	67.935
ENSG00000273344	PAXIP1-AS1	PAXIP1 antisense RNA 1 (head to head) [Source:HGNC Symbol;Acc:HGNC:27328]	0.489	-1.03339	2.18784e-05	0.000188605	yes	down	24.13	23.51	7.94	7.43	23.82	7.685
[truncated: 58 more rows]
