# Supplementary material for: Deacetylation induced nuclear condensation of HP1γ promotes multiple myeloma drug resistance
Source: Nat Commun. 2023 Mar 9;14:1290. doi: 10.1038/s41467-023-37013-x (PMC9998874; doi:10.1038/s41467-023-37013-x)
Supplement: Supplementary file 6 — Supplementary Data 2 [file 41467_2023_37013_MOESM6_ESM.xls]

Gene_name	Gene_stable_ID	Gene_Synonym	Description	KEGG_A_class	KEGG_B_class	Pathway	K_ID	GO Component	GO Function	GO Process
ICA1	ENSG00000003147	ICA69	islet cell autoantigen 1 [Source:HGNC Symbol;Acc:HGNC:5343]	Human Diseases	Endocrine and metabolic disease	ko04940//Type I diabetes mellitus	K19863	GO:0000139//Golgi membrane;GO:0005737//cytoplasm;GO:0005794//Golgi apparatus;GO:0005829//cytosol;GO:0016020//membrane;GO:0016021//integral component of membrane;GO:0030054//cell junction;GO:0030658//transport vesicle membrane;GO:0030667//secretory granule membrane;GO:0030672//synaptic vesicle membrane;GO:0031410//cytoplasmic vesicle;GO:0043231//intracellular membrane-bounded organelle;GO:0045202/…	GO:0005515//protein binding;GO:0019904//protein domain specific binding	GO:0006836//neurotransmitter transport;GO:0050796//regulation of insulin secretion;GO:0051049//regulation of transport
ICA1	ENSG00000003147	ICAp69	islet cell autoantigen 1 [Source:HGNC Symbol;Acc:HGNC:5343]	Human Diseases	Endocrine and metabolic disease	ko04940//Type I diabetes mellitus	K19863	GO:0000139//Golgi membrane;GO:0005737//cytoplasm;GO:0005794//Golgi apparatus;GO:0005829//cytosol;GO:0016020//membrane;GO:0016021//integral component of membrane;GO:0030054//cell junction;GO:0030658//transport vesicle membrane;GO:0030667//secretory granule membrane;GO:0030672//synaptic vesicle membrane;GO:0031410//cytoplasmic vesicle;GO:0043231//intracellular membrane-bounded organelle;GO:0045202/…	GO:0005515//protein binding;GO:0019904//protein domain specific binding	GO:0006836//neurotransmitter transport;GO:0050796//regulation of insulin secretion;GO:0051049//regulation of transport
TFPI	ENSG00000003436	EPI	tissue factor pathway inhibitor [Source:HGNC Symbol;Acc:HGNC:11760]	Organismal Systems	Immune system	ko04610//Complement and coagulation cascades	K03909	GO:0005576//extracellular region;GO:0005615//extracellular space;GO:0005783//endoplasmic reticulum;GO:0005886//plasma membrane;GO:0005901//caveola;GO:0009986//cell surface;GO:0016020//membrane;GO:0031225//anchored component of membrane;GO:0043231//intracellular membrane-bounded organelle	GO:0004866//endopeptidase inhibitor activity;GO:0004867//serine-type endopeptidase inhibitor activity;GO:0030414//peptidase inhibitor activity	GO:0007596//blood coagulation;GO:0007599//hemostasis;GO:0010466//negative regulation of peptidase activity;GO:0010951//negative regulation of endopeptidase activity;GO:0030195//negative regulation of blood coagulation;GO:0032355//response to estradiol;GO:0032496//response to lipopolysaccharide;GO:0071222//cellular response to lipopolysaccharide;GO:0071347//cellular response to interleukin-1;GO:00…
TFPI	ENSG00000003436	LACI	tissue factor pathway inhibitor [Source:HGNC Symbol;Acc:HGNC:11760]	Organismal Systems	Immune system	ko04610//Complement and coagulation cascades	K03909	GO:0005576//extracellular region;GO:0005615//extracellular space;GO:0005783//endoplasmic reticulum;GO:0005886//plasma membrane;GO:0005901//caveola;GO:0009986//cell surface;GO:0016020//membrane;GO:0031225//anchored component of membrane;GO:0043231//intracellular membrane-bounded organelle	GO:0004866//endopeptidase inhibitor activity;GO:0004867//serine-type endopeptidase inhibitor activity;GO:0030414//peptidase inhibitor activity	GO:0007596//blood coagulation;GO:0007599//hemostasis;GO:0010466//negative regulation of peptidase activity;GO:0010951//negative regulation of endopeptidase activity;GO:0030195//negative regulation of blood coagulation;GO:0032355//response to estradiol;GO:0032496//response to lipopolysaccharide;GO:0071222//cellular response to lipopolysaccharide;GO:0071347//cellular response to interleukin-1;GO:00…
TFPI	ENSG00000003436	TFI	tissue factor pathway inhibitor [Source:HGNC Symbol;Acc:HGNC:11760]	Organismal Systems	Immune system	ko04610//Complement and coagulation cascades	K03909	GO:0005576//extracellular region;GO:0005615//extracellular space;GO:0005783//endoplasmic reticulum;GO:0005886//plasma membrane;GO:0005901//caveola;GO:0009986//cell surface;GO:0016020//membrane;GO:0031225//anchored component of membrane;GO:0043231//intracellular membrane-bounded organelle	GO:0004866//endopeptidase inhibitor activity;GO:0004867//serine-type endopeptidase inhibitor activity;GO:0030414//peptidase inhibitor activity	GO:0007596//blood coagulation;GO:0007599//hemostasis;GO:0010466//negative regulation of peptidase activity;GO:0010951//negative regulation of endopeptidase activity;GO:0030195//negative regulation of blood coagulation;GO:0032355//response to estradiol;GO:0032496//response to lipopolysaccharide;GO:0071222//cellular response to lipopolysaccharide;GO:0071347//cellular response to interleukin-1;GO:00…
TFPI	ENSG00000003436	TFPI1	tissue factor pathway inhibitor [Source:HGNC Symbol;Acc:HGNC:11760]	Organismal Systems	Immune system	ko04610//Complement and coagulation cascades	K03909	GO:0005576//extracellular region;GO:0005615//extracellular space;GO:0005783//endoplasmic reticulum;GO:0005886//plasma membrane;GO:0005901//caveola;GO:0009986//cell surface;GO:0016020//membrane;GO:0031225//anchored component of membrane;GO:0043231//intracellular membrane-bounded organelle	GO:0004866//endopeptidase inhibitor activity;GO:0004867//serine-type endopeptidase inhibitor activity;GO:0030414//peptidase inhibitor activity	GO:0007596//blood coagulation;GO:0007599//hemostasis;GO:0010466//negative regulation of peptidase activity;GO:0010951//negative regulation of endopeptidase activity;GO:0030195//negative regulation of blood coagulation;GO:0032355//response to estradiol;GO:0032496//response to lipopolysaccharide;GO:0071222//cellular response to lipopolysaccharide;GO:0071347//cellular response to interleukin-1;GO:00…
ASB4	ENSG00000005981	ASB-4	ankyrin repeat and SOCS box containing 4 [Source:HGNC Symbol;Acc:HGNC:16009]	-	-	-	-	GO:0005829//cytosol;GO:0031462//Cul2-RING ubiquitin ligase complex;GO:0031466//Cul5-RING ubiquitin ligase complex	GO:0004842//ubiquitin-protein transferase activity;GO:0005515//protein binding;GO:0019899//enzyme binding;GO:0031625//ubiquitin protein ligase binding;GO:0061630//ubiquitin protein ligase activity	GO:0016567//protein ubiquitination;GO:0035556//intracellular signal transduction;GO:0043687//post-translational protein modification;GO:0051865//protein autoubiquitination;GO:2001214//positive regulation of vasculogenesis
LUC7L	ENSG00000007392	hLuc7B1	LUC7 like [Source:HGNC Symbol;Acc:HGNC:6723]	-	-	-	-	GO:0005685//U1 snRNP;GO:0071004//U2-type prespliceosome	GO:0003729//mRNA binding;GO:0005515//protein binding;GO:0042802//identical protein binding	GO:0006376//mRNA splice site selection
LUC7L	ENSG00000007392	Luc7	LUC7 like [Source:HGNC Symbol;Acc:HGNC:6723]	-	-	-	-	GO:0005685//U1 snRNP;GO:0071004//U2-type prespliceosome	GO:0003729//mRNA binding;GO:0005515//protein binding;GO:0042802//identical protein binding	GO:0006376//mRNA splice site selection
LUC7L	ENSG00000007392	LUC7B1	LUC7 like [Source:HGNC Symbol;Acc:HGNC:6723]	-	-	-	-	GO:0005685//U1 snRNP;GO:0071004//U2-type prespliceosome	GO:0003729//mRNA binding;GO:0005515//protein binding;GO:0042802//identical protein binding	GO:0006376//mRNA splice site selection
SPAG9	ENSG00000008294	CT89	sperm associated antigen 9 [Source:HGNC Symbol;Acc:HGNC:14524]	-	-	-	-	GO:0001669//acrosomal vesicle;GO:0005737//cytoplasm;GO:0005764//lysosome;GO:0005765//lysosomal membrane;GO:0005829//cytosol;GO:0016020//membrane;GO:0016021//integral component of membrane;GO:0031410//cytoplasmic vesicle;GO:0034451//centriolar satellite;GO:0048471//perinuclear region of cytoplasm;GO:0070062//extracellular exosome	GO:0005078//MAP-kinase scaffold activity;GO:0005515//protein binding;GO:0008432//JUN kinase binding;GO:0019894//kinesin binding;GO:0030159//receptor signaling complex scaffold activity;GO:0042802//identical protein binding	GO:0000187//activation of MAPK activity;GO:0001933//negative regulation of protein phosphorylation;GO:0007257//activation of JUN kinase activity;GO:0016192//vesicle-mediated transport;GO:0030335//positive regulation of cell migration;GO:0032418//lysosome localization;GO:0042147//retrograde transport, endosome to Golgi;GO:0043410//positive regulation of MAPK cascade;GO:0045665//negative regulation…
SPAG9	ENSG00000008294	FLJ13450	sperm associated antigen 9 [Source:HGNC Symbol;Acc:HGNC:14524]	-	-	-	-	GO:0001669//acrosomal vesicle;GO:0005737//cytoplasm;GO:0005764//lysosome;GO:0005765//lysosomal membrane;GO:0005829//cytosol;GO:0016020//membrane;GO:0016021//integral component of membrane;GO:0031410//cytoplasmic vesicle;GO:0034451//centriolar satellite;GO:0048471//perinuclear region of cytoplasm;GO:0070062//extracellular exosome	GO:0005078//MAP-kinase scaffold activity;GO:0005515//protein binding;GO:0008432//JUN kinase binding;GO:0019894//kinesin binding;GO:0030159//receptor signaling complex scaffold activity;GO:0042802//identical protein binding	GO:0000187//activation of MAPK activity;GO:0001933//negative regulation of protein phosphorylation;GO:0007257//activation of JUN kinase activity;GO:0016192//vesicle-mediated transport;GO:0030335//positive regulation of cell migration;GO:0032418//lysosome localization;GO:0042147//retrograde transport, endosome to Golgi;GO:0043410//positive regulation of MAPK cascade;GO:0045665//negative regulation…
SPAG9	ENSG00000008294	FLJ14006	sperm associated antigen 9 [Source:HGNC Symbol;Acc:HGNC:14524]	-	-	-	-	GO:0001669//acrosomal vesicle;GO:0005737//cytoplasm;GO:0005764//lysosome;GO:0005765//lysosomal membrane;GO:0005829//cytosol;GO:0016020//membrane;GO:0016021//integral component of membrane;GO:0031410//cytoplasmic vesicle;GO:0034451//centriolar satellite;GO:0048471//perinuclear region of cytoplasm;GO:0070062//extracellular exosome	GO:0005078//MAP-kinase scaffold activity;GO:0005515//protein binding;GO:0008432//JUN kinase binding;GO:0019894//kinesin binding;GO:0030159//receptor signaling complex scaffold activity;GO:0042802//identical protein binding	GO:0000187//activation of MAPK activity;GO:0001933//negative regulation of protein phosphorylation;GO:0007257//activation of JUN kinase activity;GO:0016192//vesicle-mediated transport;GO:0030335//positive regulation of cell migration;GO:0032418//lysosome localization;GO:0042147//retrograde transport, endosome to Golgi;GO:0043410//positive regulation of MAPK cascade;GO:0045665//negative regulation…
SPAG9	ENSG00000008294	FLJ26141	sperm associated antigen 9 [Source:HGNC Symbol;Acc:HGNC:14524]	-	-	-	-	GO:0001669//acrosomal vesicle;GO:0005737//cytoplasm;GO:0005764//lysosome;GO:0005765//lysosomal membrane;GO:0005829//cytosol;GO:0016020//membrane;GO:0016021//integral component of membrane;GO:0031410//cytoplasmic vesicle;GO:0034451//centriolar satellite;GO:0048471//perinuclear region of cytoplasm;GO:0070062//extracellular exosome	GO:0005078//MAP-kinase scaffold activity;GO:0005515//protein binding;GO:0008432//JUN kinase binding;GO:0019894//kinesin binding;GO:0030159//receptor signaling complex scaffold activity;GO:0042802//identical protein binding	GO:0000187//activation of MAPK activity;GO:0001933//negative regulation of protein phosphorylation;GO:0007257//activation of JUN kinase activity;GO:0016192//vesicle-mediated transport;GO:0030335//positive regulation of cell migration;GO:0032418//lysosome localization;GO:0042147//retrograde transport, endosome to Golgi;GO:0043410//positive regulation of MAPK cascade;GO:0045665//negative regulation…
SPAG9	ENSG00000008294	FLJ34602	sperm associated antigen 9 [Source:HGNC Symbol;Acc:HGNC:14524]	-	-	-	-	GO:0001669//acrosomal vesicle;GO:0005737//cytoplasm;GO:0005764//lysosome;GO:0005765//lysosomal membrane;GO:0005829//cytosol;GO:0016020//membrane;GO:0016021//integral component of membrane;GO:0031410//cytoplasmic vesicle;GO:0034451//centriolar satellite;GO:0048471//perinuclear region of cytoplasm;GO:0070062//extracellular exosome	GO:0005078//MAP-kinase scaffold activity;GO:0005515//protein binding;GO:0008432//JUN kinase binding;GO:0019894//kinesin binding;GO:0030159//receptor signaling complex scaffold activity;GO:0042802//identical protein binding	GO:0000187//activation of MAPK activity;GO:0001933//negative regulation of protein phosphorylation;GO:0007257//activation of JUN kinase activity;GO:0016192//vesicle-mediated transport;GO:0030335//positive regulation of cell migration;GO:0032418//lysosome localization;GO:0042147//retrograde transport, endosome to Golgi;GO:0043410//positive regulation of MAPK cascade;GO:0045665//negative regulation…
SPAG9	ENSG00000008294	HLC4	sperm associated antigen 9 [Source:HGNC Symbol;Acc:HGNC:14524]	-	-	-	-	GO:0001669//acrosomal vesicle;GO:0005737//cytoplasm;GO:0005764//lysosome;GO:0005765//lysosomal membrane;GO:0005829//cytosol;GO:0016020//membrane;GO:0016021//integral component of membrane;GO:0031410//cytoplasmic vesicle;GO:0034451//centriolar satellite;GO:0048471//perinuclear region of cytoplasm;GO:0070062//extracellular exosome	GO:0005078//MAP-kinase scaffold activity;GO:0005515//protein binding;GO:0008432//JUN kinase binding;GO:0019894//kinesin binding;GO:0030159//receptor signaling complex scaffold activity;GO:0042802//identical protein binding	GO:0000187//activation of MAPK activity;GO:0001933//negative regulation of protein phosphorylation;GO:0007257//activation of JUN kinase activity;GO:0016192//vesicle-mediated transport;GO:0030335//positive regulation of cell migration;GO:0032418//lysosome localization;GO:0042147//retrograde transport, endosome to Golgi;GO:0043410//positive regulation of MAPK cascade;GO:0045665//negative regulation…
SPAG9	ENSG00000008294	HSS	sperm associated antigen 9 [Source:HGNC Symbol;Acc:HGNC:14524]	-	-	-	-	GO:0001669//acrosomal vesicle;GO:0005737//cytoplasm;GO:0005764//lysosome;GO:0005765//lysosomal membrane;GO:0005829//cytosol;GO:0016020//membrane;GO:0016021//integral component of membrane;GO:0031410//cytoplasmic vesicle;GO:0034451//centriolar satellite;GO:0048471//perinuclear region of cytoplasm;GO:0070062//extracellular exosome	GO:0005078//MAP-kinase scaffold activity;GO:0005515//protein binding;GO:0008432//JUN kinase binding;GO:0019894//kinesin binding;GO:0030159//receptor signaling complex scaffold activity;GO:0042802//identical protein binding	GO:0000187//activation of MAPK activity;GO:0001933//negative regulation of protein phosphorylation;GO:0007257//activation of JUN kinase activity;GO:0016192//vesicle-mediated transport;GO:0030335//positive regulation of cell migration;GO:0032418//lysosome localization;GO:0042147//retrograde transport, endosome to Golgi;GO:0043410//positive regulation of MAPK cascade;GO:0045665//negative regulation…
SPAG9	ENSG00000008294	JIP-4	sperm associated antigen 9 [Source:HGNC Symbol;Acc:HGNC:14524]	-	-	-	-	GO:0001669//acrosomal vesicle;GO:0005737//cytoplasm;GO:0005764//lysosome;GO:0005765//lysosomal membrane;GO:0005829//cytosol;GO:0016020//membrane;GO:0016021//integral component of membrane;GO:0031410//cytoplasmic vesicle;GO:0034451//centriolar satellite;GO:0048471//perinuclear region of cytoplasm;GO:0070062//extracellular exosome	GO:0005078//MAP-kinase scaffold activity;GO:0005515//protein binding;GO:0008432//JUN kinase binding;GO:0019894//kinesin binding;GO:0030159//receptor signaling complex scaffold activity;GO:0042802//identical protein binding	GO:0000187//activation of MAPK activity;GO:0001933//negative regulation of protein phosphorylation;GO:0007257//activation of JUN kinase activity;GO:0016192//vesicle-mediated transport;GO:0030335//positive regulation of cell migration;GO:0032418//lysosome localization;GO:0042147//retrograde transport, endosome to Golgi;GO:0043410//positive regulation of MAPK cascade;GO:0045665//negative regulation…
SPAG9	ENSG00000008294	JIP4	sperm associated antigen 9 [Source:HGNC Symbol;Acc:HGNC:14524]	-	-	-	-	GO:0001669//acrosomal vesicle;GO:0005737//cytoplasm;GO:0005764//lysosome;GO:0005765//lysosomal membrane;GO:0005829//cytosol;GO:0016020//membrane;GO:0016021//integral component of membrane;GO:0031410//cytoplasmic vesicle;GO:0034451//centriolar satellite;GO:0048471//perinuclear region of cytoplasm;GO:0070062//extracellular exosome	GO:0005078//MAP-kinase scaffold activity;GO:0005515//protein binding;GO:0008432//JUN kinase binding;GO:0019894//kinesin binding;GO:0030159//receptor signaling complex scaffold activity;GO:0042802//identical protein binding	GO:0000187//activation of MAPK activity;GO:0001933//negative regulation of protein phosphorylation;GO:0007257//activation of JUN kinase activity;GO:0016192//vesicle-mediated transport;GO:0030335//positive regulation of cell migration;GO:0032418//lysosome localization;GO:0042147//retrograde transport, endosome to Golgi;GO:0043410//positive regulation of MAPK cascade;GO:0045665//negative regulation…
SPAG9	ENSG00000008294	JLP	sperm associated antigen 9 [Source:HGNC Symbol;Acc:HGNC:14524]	-	-	-	-	GO:0001669//acrosomal vesicle;GO:0005737//cytoplasm;GO:0005764//lysosome;GO:0005765//lysosomal membrane;GO:0005829//cytosol;GO:0016020//membrane;GO:0016021//integral component of membrane;GO:0031410//cytoplasmic vesicle;GO:0034451//centriolar satellite;GO:0048471//perinuclear region of cytoplasm;GO:0070062//extracellular exosome	GO:0005078//MAP-kinase scaffold activity;GO:0005515//protein binding;GO:0008432//JUN kinase binding;GO:0019894//kinesin binding;GO:0030159//receptor signaling complex scaffold activity;GO:0042802//identical protein binding	GO:0000187//activation of MAPK activity;GO:0001933//negative regulation of protein phosphorylation;GO:0007257//activation of JUN kinase activity;GO:0016192//vesicle-mediated transport;GO:0030335//positive regulation of cell migration;GO:0032418//lysosome localization;GO:0042147//retrograde transport, endosome to Golgi;GO:0043410//positive regulation of MAPK cascade;GO:0045665//negative regulation…
SPAG9	ENSG00000008294	KIAA0516	sperm associated antigen 9 [Source:HGNC Symbol;Acc:HGNC:14524]	-	-	-	-	GO:0001669//acrosomal vesicle;GO:0005737//cytoplasm;GO:0005764//lysosome;GO:0005765//lysosomal membrane;GO:0005829//cytosol;GO:0016020//membrane;GO:0016021//integral component of membrane;GO:0031410//cytoplasmic vesicle;GO:0034451//centriolar satellite;GO:0048471//perinuclear region of cytoplasm;GO:0070062//extracellular exosome	GO:0005078//MAP-kinase scaffold activity;GO:0005515//protein binding;GO:0008432//JUN kinase binding;GO:0019894//kinesin binding;GO:0030159//receptor signaling complex scaffold activity;GO:0042802//identical protein binding	GO:0000187//activation of MAPK activity;GO:0001933//negative regulation of protein phosphorylation;GO:0007257//activation of JUN kinase activity;GO:0016192//vesicle-mediated transport;GO:0030335//positive regulation of cell migration;GO:0032418//lysosome localization;GO:0042147//retrograde transport, endosome to Golgi;GO:0043410//positive regulation of MAPK cascade;GO:0045665//negative regulation…
SPAG9	ENSG00000008294	MGC117291	sperm associated antigen 9 [Source:HGNC Symbol;Acc:HGNC:14524]	-	-	-	-	GO:0001669//acrosomal vesicle;GO:0005737//cytoplasm;GO:0005764//lysosome;GO:0005765//lysosomal membrane;GO:0005829//cytosol;GO:0016020//membrane;GO:0016021//integral component of membrane;GO:0031410//cytoplasmic vesicle;GO:0034451//centriolar satellite;GO:0048471//perinuclear region of cytoplasm;GO:0070062//extracellular exosome	GO:0005078//MAP-kinase scaffold activity;GO:0005515//protein binding;GO:0008432//JUN kinase binding;GO:0019894//kinesin binding;GO:0030159//receptor signaling complex scaffold activity;GO:0042802//identical protein binding	GO:0000187//activation of MAPK activity;GO:0001933//negative regulation of protein phosphorylation;GO:0007257//activation of JUN kinase activity;GO:0016192//vesicle-mediated transport;GO:0030335//positive regulation of cell migration;GO:0032418//lysosome localization;GO:0042147//retrograde transport, endosome to Golgi;GO:0043410//positive regulation of MAPK cascade;GO:0045665//negative regulation…
SPAG9	ENSG00000008294	MGC14967	sperm associated antigen 9 [Source:HGNC Symbol;Acc:HGNC:14524]	-	-	-	-	GO:0001669//acrosomal vesicle;GO:0005737//cytoplasm;GO:0005764//lysosome;GO:0005765//lysosomal membrane;GO:0005829//cytosol;GO:0016020//membrane;GO:0016021//integral component of membrane;GO:0031410//cytoplasmic vesicle;GO:0034451//centriolar satellite;GO:0048471//perinuclear region of cytoplasm;GO:0070062//extracellular exosome	GO:0005078//MAP-kinase scaffold activity;GO:0005515//protein binding;GO:0008432//JUN kinase binding;GO:0019894//kinesin binding;GO:0030159//receptor signaling complex scaffold activity;GO:0042802//identical protein binding	GO:0000187//activation of MAPK activity;GO:0001933//negative regulation of protein phosphorylation;GO:0007257//activation of JUN kinase activity;GO:0016192//vesicle-mediated transport;GO:0030335//positive regulation of cell migration;GO:0032418//lysosome localization;GO:0042147//retrograde transport, endosome to Golgi;GO:0043410//positive regulation of MAPK cascade;GO:0045665//negative regulation…
SPAG9	ENSG00000008294	MGC74461	sperm associated antigen 9 [Source:HGNC Symbol;Acc:HGNC:14524]	-	-	-	-	GO:0001669//acrosomal vesicle;GO:0005737//cytoplasm;GO:0005764//lysosome;GO:0005765//lysosomal membrane;GO:0005829//cytosol;GO:0016020//membrane;GO:0016021//integral component of membrane;GO:0031410//cytoplasmic vesicle;GO:0034451//centriolar satellite;GO:0048471//perinuclear region of cytoplasm;GO:0070062//extracellular exosome	GO:0005078//MAP-kinase scaffold activity;GO:0005515//protein binding;GO:0008432//JUN kinase binding;GO:0019894//kinesin binding;GO:0030159//receptor signaling complex scaffold activity;GO:0042802//identical protein binding	GO:0000187//activation of MAPK activity;GO:0001933//negative regulation of protein phosphorylation;GO:0007257//activation of JUN kinase activity;GO:0016192//vesicle-mediated transport;GO:0030335//positive regulation of cell migration;GO:0032418//lysosome localization;GO:0042147//retrograde transport, endosome to Golgi;GO:0043410//positive regulation of MAPK cascade;GO:0045665//negative regulation…
SPAG9	ENSG00000008294	PHET	sperm associated antigen 9 [Source:HGNC Symbol;Acc:HGNC:14524]	-	-	-	-	GO:0001669//acrosomal vesicle;GO:0005737//cytoplasm;GO:0005764//lysosome;GO:0005765//lysosomal membrane;GO:0005829//cytosol;GO:0016020//membrane;GO:0016021//integral component of membrane;GO:0031410//cytoplasmic vesicle;GO:0034451//centriolar satellite;GO:0048471//perinuclear region of cytoplasm;GO:0070062//extracellular exosome	GO:0005078//MAP-kinase scaffold activity;GO:0005515//protein binding;GO:0008432//JUN kinase binding;GO:0019894//kinesin binding;GO:0030159//receptor signaling complex scaffold activity;GO:0042802//identical protein binding	GO:0000187//activation of MAPK activity;GO:0001933//negative regulation of protein phosphorylation;GO:0007257//activation of JUN kinase activity;GO:0016192//vesicle-mediated transport;GO:0030335//positive regulation of cell migration;GO:0032418//lysosome localization;GO:0042147//retrograde transport, endosome to Golgi;GO:0043410//positive regulation of MAPK cascade;GO:0045665//negative regulation…
SPAG9	ENSG00000008294	PIG6	sperm associated antigen 9 [Source:HGNC Symbol;Acc:HGNC:14524]	-	-	-	-	GO:0001669//acrosomal vesicle;GO:0005737//cytoplasm;GO:0005764//lysosome;GO:0005765//lysosomal membrane;GO:0005829//cytosol;GO:0016020//membrane;GO:0016021//integral component of membrane;GO:0031410//cytoplasmic vesicle;GO:0034451//centriolar satellite;GO:0048471//perinuclear region of cytoplasm;GO:0070062//extracellular exosome	GO:0005078//MAP-kinase scaffold activity;GO:0005515//protein binding;GO:0008432//JUN kinase binding;GO:0019894//kinesin binding;GO:0030159//receptor signaling complex scaffold activity;GO:0042802//identical protein binding	GO:0000187//activation of MAPK activity;GO:0001933//negative regulation of protein phosphorylation;GO:0007257//activation of JUN kinase activity;GO:0016192//vesicle-mediated transport;GO:0030335//positive regulation of cell migration;GO:0032418//lysosome localization;GO:0042147//retrograde transport, endosome to Golgi;GO:0043410//positive regulation of MAPK cascade;GO:0045665//negative regulation…
SPAG9	ENSG00000008294	SYD1	sperm associated antigen 9 [Source:HGNC Symbol;Acc:HGNC:14524]	-	-	-	-	GO:0001669//acrosomal vesicle;GO:0005737//cytoplasm;GO:0005764//lysosome;GO:0005765//lysosomal membrane;GO:0005829//cytosol;GO:0016020//membrane;GO:0016021//integral component of membrane;GO:0031410//cytoplasmic vesicle;GO:0034451//centriolar satellite;GO:0048471//perinuclear region of cytoplasm;GO:0070062//extracellular exosome	GO:0005078//MAP-kinase scaffold activity;GO:0005515//protein binding;GO:0008432//JUN kinase binding;GO:0019894//kinesin binding;GO:0030159//receptor signaling complex scaffold activity;GO:0042802//identical protein binding	GO:0000187//activation of MAPK activity;GO:0001933//negative regulation of protein phosphorylation;GO:0007257//activation of JUN kinase activity;GO:0016192//vesicle-mediated transport;GO:0030335//positive regulation of cell migration;GO:0032418//lysosome localization;GO:0042147//retrograde transport, endosome to Golgi;GO:0043410//positive regulation of MAPK cascade;GO:0045665//negative regulation…
AASS	ENSG00000008311	LKRSDH	aminoadipate-semialdehyde synthase [Source:HGNC Symbol;Acc:HGNC:17366]	Metabolism;Metabolism	Global and overview maps;Amino acid metabolism	ko01100//Metabolic pathways;ko00310//Lysine degradation	K14157;K14157	GO:0005634//nucleus;GO:0005737//cytoplasm;GO:0005739//mitochondrion;GO:0005759//mitochondrial matrix;GO:0005829//cytosol;GO:0043231//intracellular membrane-bounded organelle	GO:0003714//transcription corepressor activity;GO:0003824//catalytic activity;GO:0004753//saccharopine dehydrogenase activity;GO:0004754//saccharopine dehydrogenase (NAD+, L-lysine-forming) activity;GO:0016491//oxidoreductase activity;GO:0042393//histone binding;GO:0047130//saccharopine dehydrogenase (NADP+, L-lysine-forming) activity;GO:0047131//saccharopine dehydrogenase (NAD+, L-glutamate-form…	GO:0000122//negative regulation of transcription from RNA polymerase II promoter;GO:0006554//lysine catabolic process;GO:0008152//metabolic process;GO:0019477//L-lysine catabolic process;GO:0019878//lysine biosynthetic process via aminoadipic acid;GO:0031061//negative regulation of histone methylation;GO:0033512//L-lysine catabolic process to acetyl-CoA via saccharopine;GO:0055114//oxidation-redu…
AASS	ENSG00000008311	LORSDH	aminoadipate-semialdehyde synthase [Source:HGNC Symbol;Acc:HGNC:17366]	Metabolism;Metabolism	Global and overview maps;Amino acid metabolism	ko01100//Metabolic pathways;ko00310//Lysine degradation	K14157;K14157	GO:0005634//nucleus;GO:0005737//cytoplasm;GO:0005739//mitochondrion;GO:0005759//mitochondrial matrix;GO:0005829//cytosol;GO:0043231//intracellular membrane-bounded organelle	GO:0003714//transcription corepressor activity;GO:0003824//catalytic activity;GO:0004753//saccharopine dehydrogenase activity;GO:0004754//saccharopine dehydrogenase (NAD+, L-lysine-forming) activity;GO:0016491//oxidoreductase activity;GO:0042393//histone binding;GO:0047130//saccharopine dehydrogenase (NADP+, L-lysine-forming) activity;GO:0047131//saccharopine dehydrogenase (NAD+, L-glutamate-form…	GO:0000122//negative regulation of transcription from RNA polymerase II promoter;GO:0006554//lysine catabolic process;GO:0008152//metabolic process;GO:0019477//L-lysine catabolic process;GO:0019878//lysine biosynthetic process via aminoadipic acid;GO:0031061//negative regulation of histone methylation;GO:0033512//L-lysine catabolic process to acetyl-CoA via saccharopine;GO:0055114//oxidation-redu…
PLEKHG6	ENSG00000008323	FLJ10665	pleckstrin homology and RhoGEF domain containing G6 [Source:HGNC Symbol;Acc:HGNC:25562]	-	-	-	-	GO:0000922//spindle pole;GO:0005737//cytoplasm;GO:0005813//centrosome;GO:0005819//spindle;GO:0005856//cytoskeleton;GO:0005902//microvillus;GO:0030054//cell junction;GO:0032154//cleavage furrow;GO:0042995//cell projection	GO:0005085//guanyl-nucleotide exchange factor activity;GO:0005096//GTPase activator activity;GO:0005515//protein binding	GO:0043547//positive regulation of GTPase activity;GO:0050790//regulation of catalytic activity
PLEKHG6	ENSG00000008323	MYOGEF	pleckstrin homology and RhoGEF domain containing G6 [Source:HGNC Symbol;Acc:HGNC:25562]	-	-	-	-	GO:0000922//spindle pole;GO:0005737//cytoplasm;GO:0005813//centrosome;GO:0005819//spindle;GO:0005856//cytoskeleton;GO:0005902//microvillus;GO:0030054//cell junction;GO:0032154//cleavage furrow;GO:0042995//cell projection	GO:0005085//guanyl-nucleotide exchange factor activity;GO:0005096//GTPase activator activity;GO:0005515//protein binding	GO:0043547//positive regulation of GTPase activity;GO:0050790//regulation of catalytic activity
STAB1	ENSG00000010327	CLEVER-1	stabilin 1 [Source:HGNC Symbol;Acc:HGNC:18628]	-	-	-	-	GO:0005886//plasma membrane;GO:0005887//integral component of plasma membrane;GO:0016020//membrane;GO:0016021//integral component of membrane;GO:0030666//endocytic vesicle membrane	GO:0005041//low-density lipoprotein receptor activity;GO:0005044//scavenger receptor activity;GO:0005509//calcium ion binding;GO:0005515//protein binding;GO:0005540//hyaluronic acid binding;GO:0015035//protein disulfide oxidoreductase activity;GO:0030169//low-density lipoprotein particle binding	GO:0006898//receptor-mediated endocytosis;GO:0006954//inflammatory response;GO:0007155//cell adhesion;GO:0007267//cell-cell signaling;GO:0016525//negative regulation of angiogenesis;GO:0042742//defense response to bacterium
STAB1	ENSG00000010327	FEEL-1	stabilin 1 [Source:HGNC Symbol;Acc:HGNC:18628]	-	-	-	-	GO:0005886//plasma membrane;GO:0005887//integral component of plasma membrane;GO:0016020//membrane;GO:0016021//integral component of membrane;GO:0030666//endocytic vesicle membrane	GO:0005041//low-density lipoprotein receptor activity;GO:0005044//scavenger receptor activity;GO:0005509//calcium ion binding;GO:0005515//protein binding;GO:0005540//hyaluronic acid binding;GO:0015035//protein disulfide oxidoreductase activity;GO:0030169//low-density lipoprotein particle binding	GO:0006898//receptor-mediated endocytosis;GO:0006954//inflammatory response;GO:0007155//cell adhesion;GO:0007267//cell-cell signaling;GO:0016525//negative regulation of angiogenesis;GO:0042742//defense response to bacterium
STAB1	ENSG00000010327	FELE-1	stabilin 1 [Source:HGNC Symbol;Acc:HGNC:18628]	-	-	-	-	GO:0005886//plasma membrane;GO:0005887//integral component of plasma membrane;GO:0016020//membrane;GO:0016021//integral component of membrane;GO:0030666//endocytic vesicle membrane	GO:0005041//low-density lipoprotein receptor activity;GO:0005044//scavenger receptor activity;GO:0005509//calcium ion binding;GO:0005515//protein binding;GO:0005540//hyaluronic acid binding;GO:0015035//protein disulfide oxidoreductase activity;GO:0030169//low-density lipoprotein particle binding	GO:0006898//receptor-mediated endocytosis;GO:0006954//inflammatory response;GO:0007155//cell adhesion;GO:0007267//cell-cell signaling;GO:0016525//negative regulation of angiogenesis;GO:0042742//defense response to bacterium
STAB1	ENSG00000010327	FEX1	stabilin 1 [Source:HGNC Symbol;Acc:HGNC:18628]	-	-	-	-	GO:0005886//plasma membrane;GO:0005887//integral component of plasma membrane;GO:0016020//membrane;GO:0016021//integral component of membrane;GO:0030666//endocytic vesicle membrane	GO:0005041//low-density lipoprotein receptor activity;GO:0005044//scavenger receptor activity;GO:0005509//calcium ion binding;GO:0005515//protein binding;GO:0005540//hyaluronic acid binding;GO:0015035//protein disulfide oxidoreductase activity;GO:0030169//low-density lipoprotein particle binding	GO:0006898//receptor-mediated endocytosis;GO:0006954//inflammatory response;GO:0007155//cell adhesion;GO:0007267//cell-cell signaling;GO:0016525//negative regulation of angiogenesis;GO:0042742//defense response to bacterium
STAB1	ENSG00000010327	KIAA0246	stabilin 1 [Source:HGNC Symbol;Acc:HGNC:18628]	-	-	-	-	GO:0005886//plasma membrane;GO:0005887//integral component of plasma membrane;GO:0016020//membrane;GO:0016021//integral component of membrane;GO:0030666//endocytic vesicle membrane	GO:0005041//low-density lipoprotein receptor activity;GO:0005044//scavenger receptor activity;GO:0005509//calcium ion binding;GO:0005515//protein binding;GO:0005540//hyaluronic acid binding;GO:0015035//protein disulfide oxidoreductase activity;GO:0030169//low-density lipoprotein particle binding	GO:0006898//receptor-mediated endocytosis;GO:0006954//inflammatory response;GO:0007155//cell adhesion;GO:0007267//cell-cell signaling;GO:0016525//negative regulation of angiogenesis;GO:0042742//defense response to bacterium
STAB1	ENSG00000010327	SCARH2	stabilin 1 [Source:HGNC Symbol;Acc:HGNC:18628]	-	-	-	-	GO:0005886//plasma membrane;GO:0005887//integral component of plasma membrane;GO:0016020//membrane;GO:0016021//integral component of membrane;GO:0030666//endocytic vesicle membrane	GO:0005041//low-density lipoprotein receptor activity;GO:0005044//scavenger receptor activity;GO:0005509//calcium ion binding;GO:0005515//protein binding;GO:0005540//hyaluronic acid binding;GO:0015035//protein disulfide oxidoreductase activity;GO:0030169//low-density lipoprotein particle binding	GO:0006898//receptor-mediated endocytosis;GO:0006954//inflammatory response;GO:0007155//cell adhesion;GO:0007267//cell-cell signaling;GO:0016525//negative regulation of angiogenesis;GO:0042742//defense response to bacterium
STAB1	ENSG00000010327	STAB-1	stabilin 1 [Source:HGNC Symbol;Acc:HGNC:18628]	-	-	-	-	GO:0005886//plasma membrane;GO:0005887//integral component of plasma membrane;GO:0016020//membrane;GO:0016021//integral component of membrane;GO:0030666//endocytic vesicle membrane	GO:0005041//low-density lipoprotein receptor activity;GO:0005044//scavenger receptor activity;GO:0005509//calcium ion binding;GO:0005515//protein binding;GO:0005540//hyaluronic acid binding;GO:0015035//protein disulfide oxidoreductase activity;GO:0030169//low-density lipoprotein particle binding	GO:0006898//receptor-mediated endocytosis;GO:0006954//inflammatory response;GO:0007155//cell adhesion;GO:0007267//cell-cell signaling;GO:0016525//negative regulation of angiogenesis;GO:0042742//defense response to bacterium
ABHD5	ENSG00000011198	CGI-58	abhydrolase domain containing 5, lysophosphatidic acid acyltransferase [Source:HGNC Symbol;Acc:HGNC:21396]	Organismal Systems	Endocrine system	ko04923//Regulation of lipolysis in adipocytes	K13699	GO:0005654//nucleoplasm;GO:0005737//cytoplasm;GO:0005739//mitochondrion;GO:0005811//lipid particle;GO:0005829//cytosol;GO:0043231//intracellular membrane-bounded organelle	GO:0003841//1-acylglycerol-3-phosphate O-acyltransferase activity;GO:0005515//protein binding;GO:0008233//peptidase activity;GO:0016740//transferase activity;GO:0016746//transferase activity, transferring acyl groups;GO:0016787//hydrolase activity;GO:0042171//lysophosphatidic acid acyltransferase activity;GO:0052689//carboxylic ester hydrolase activity	GO:0006508//proteolysis;GO:0006629//lipid metabolic process;GO:0006631//fatty acid metabolic process;GO:0006654//phosphatidic acid biosynthetic process;GO:0008654//phospholipid biosynthetic process;GO:0010891//negative regulation of sequestering of triglyceride;GO:0010898//positive regulation of triglyceride catabolic process;GO:0030154//cell differentiation;GO:0050996//positive regulation of lip…
ABHD5	ENSG00000011198	NCIE2	abhydrolase domain containing 5, lysophosphatidic acid acyltransferase [Source:HGNC Symbol;Acc:HGNC:21396]	Organismal Systems	Endocrine system	ko04923//Regulation of lipolysis in adipocytes	K13699	GO:0005654//nucleoplasm;GO:0005737//cytoplasm;GO:0005739//mitochondrion;GO:0005811//lipid particle;GO:0005829//cytosol;GO:0043231//intracellular membrane-bounded organelle	GO:0003841//1-acylglycerol-3-phosphate O-acyltransferase activity;GO:0005515//protein binding;GO:0008233//peptidase activity;GO:0016740//transferase activity;GO:0016746//transferase activity, transferring acyl groups;GO:0016787//hydrolase activity;GO:0042171//lysophosphatidic acid acyltransferase activity;GO:0052689//carboxylic ester hydrolase activity	GO:0006508//proteolysis;GO:0006629//lipid metabolic process;GO:0006631//fatty acid metabolic process;GO:0006654//phosphatidic acid biosynthetic process;GO:0008654//phospholipid biosynthetic process;GO:0010891//negative regulation of sequestering of triglyceride;GO:0010898//positive regulation of triglyceride catabolic process;GO:0030154//cell differentiation;GO:0050996//positive regulation of lip…
MBTD1	ENSG00000011258	FLJ20055	mbt domain containing 1 [Source:HGNC Symbol;Acc:HGNC:19866]	-	-	-	-	GO:0005634//nucleus	GO:0003682//chromatin binding;GO:0005515//protein binding;GO:0008270//zinc ion binding;GO:0035064//methylated histone binding;GO:0042393//histone binding;GO:0046872//metal ion binding	GO:0006325//chromatin organization;GO:0006355//regulation of transcription, DNA-templated;GO:0045892//negative regulation of transcription, DNA-templated;GO:0048706//embryonic skeletal system development
MBTD1	ENSG00000011258	SA49P01	mbt domain containing 1 [Source:HGNC Symbol;Acc:HGNC:19866]	-	-	-	-	GO:0005634//nucleus	GO:0003682//chromatin binding;GO:0005515//protein binding;GO:0008270//zinc ion binding;GO:0035064//methylated histone binding;GO:0042393//histone binding;GO:0046872//metal ion binding	GO:0006325//chromatin organization;GO:0006355//regulation of transcription, DNA-templated;GO:0045892//negative regulation of transcription, DNA-templated;GO:0048706//embryonic skeletal system development
EXTL3	ENSG00000012232	botv	exostosin like glycosyltransferase 3 [Source:HGNC Symbol;Acc:HGNC:3518]	Metabolism;Metabolism	Global and overview maps;Glycan biosynthesis and metabolism	ko01100//Metabolic pathways;ko00534//Glycosaminoglycan biosynthesis - heparan sulfate / heparin	K02370;K02370	GO:0005783//endoplasmic reticulum;GO:0005789//endoplasmic reticulum membrane;GO:0005794//Golgi apparatus;GO:0016020//membrane;GO:0016021//integral component of membrane	GO:0001888//glucuronyl-galactosyl-proteoglycan 4-alpha-N-acetylglucosaminyltransferase activity;GO:0005515//protein binding;GO:0016740//transferase activity;GO:0016757//transferase activity, transferring glycosyl groups;GO:0046872//metal ion binding	GO:0006486//protein glycosylation;GO:0015012//heparan sulfate proteoglycan biosynthetic process;GO:0030307//positive regulation of cell growth;GO:0036498//IRE1-mediated unfolded protein response
EXTL3	ENSG00000012232	REGR	exostosin like glycosyltransferase 3 [Source:HGNC Symbol;Acc:HGNC:3518]	Metabolism;Metabolism	Global and overview maps;Glycan biosynthesis and metabolism	ko01100//Metabolic pathways;ko00534//Glycosaminoglycan biosynthesis - heparan sulfate / heparin	K02370;K02370	GO:0005783//endoplasmic reticulum;GO:0005789//endoplasmic reticulum membrane;GO:0005794//Golgi apparatus;GO:0016020//membrane;GO:0016021//integral component of membrane	GO:0001888//glucuronyl-galactosyl-proteoglycan 4-alpha-N-acetylglucosaminyltransferase activity;GO:0005515//protein binding;GO:0016740//transferase activity;GO:0016757//transferase activity, transferring glycosyl groups;GO:0046872//metal ion binding	GO:0006486//protein glycosylation;GO:0015012//heparan sulfate proteoglycan biosynthetic process;GO:0030307//positive regulation of cell growth;GO:0036498//IRE1-mediated unfolded protein response
ACPP	-	-	-	-	-	-	-	-	-	-
TTC27	ENSG00000018699	FLJ20272	tetratricopeptide repeat domain 27 [Source:HGNC Symbol;Acc:HGNC:25986]	-	-	-	-	GO:0005575//cellular_component	GO:0003674//molecular_function;GO:0005515//protein binding	GO:0008150//biological_process
MARCO	ENSG00000019169	SCARA2	macrophage receptor with collagenous structure [Source:HGNC Symbol;Acc:HGNC:6895]	Cellular Processes	Transport and catabolism	ko04145//Phagosome	K13884	GO:0005581//collagen trimer;GO:0005737//cytoplasm;GO:0005886//plasma membrane;GO:0005887//integral component of plasma membrane;GO:0016020//membrane;GO:0016021//integral component of membrane;GO:0030666//endocytic vesicle membrane	GO:0001540//beta-amyloid binding;GO:0001664//G-protein coupled receptor binding;GO:0004888//transmembrane signaling receptor activity;GO:0005044//scavenger receptor activity;GO:0038024//cargo receptor activity;GO:0038187//pattern recognition receptor activity	GO:0001934//positive regulation of protein phosphorylation;GO:0002376//immune system process;GO:0006897//endocytosis;GO:0006898//receptor-mediated endocytosis;GO:0006911//phagocytosis, engulfment;GO:0007166//cell surface receptor signaling pathway;GO:0007193//adenylate cyclase-inhibiting G-protein coupled receptor signaling pathway;GO:0043277//apoptotic cell clearance;GO:0045087//innate immune re…
MARCO	ENSG00000019169	SR-A6	macrophage receptor with collagenous structure [Source:HGNC Symbol;Acc:HGNC:6895]	Cellular Processes	Transport and catabolism	ko04145//Phagosome	K13884	GO:0005581//collagen trimer;GO:0005737//cytoplasm;GO:0005886//plasma membrane;GO:0005887//integral component of plasma membrane;GO:0016020//membrane;GO:0016021//integral component of membrane;GO:0030666//endocytic vesicle membrane	GO:0001540//beta-amyloid binding;GO:0001664//G-protein coupled receptor binding;GO:0004888//transmembrane signaling receptor activity;GO:0005044//scavenger receptor activity;GO:0038024//cargo receptor activity;GO:0038187//pattern recognition receptor activity	GO:0001934//positive regulation of protein phosphorylation;GO:0002376//immune system process;GO:0006897//endocytosis;GO:0006898//receptor-mediated endocytosis;GO:0006911//phagocytosis, engulfment;GO:0007166//cell surface receptor signaling pathway;GO:0007193//adenylate cyclase-inhibiting G-protein coupled receptor signaling pathway;GO:0043277//apoptotic cell clearance;GO:0045087//innate immune re…
IBSP	ENSG00000029559	BSP	integrin binding sialoprotein [Source:HGNC Symbol;Acc:HGNC:5341]	Environmental Information Processing;Human Diseases;Cellular Processes;Environmental Information Processing	Signal transduction;Infectious disease: viral;Cellular community - eukaryotes;Signaling molecules and interaction	ko04151//PI3K-Akt signaling pathway;ko05165//Human papillomavirus infection;ko04510//Focal adhesion;ko04512//ECM-receptor interaction	K06253;K06253;K06253;K06253	GO:0005576//extracellular region;GO:0005615//extracellular space;GO:0016020//membrane;GO:0031982//vesicle	GO:0003674//molecular_function;GO:0005178//integrin binding;GO:0005515//protein binding	GO:0001503//ossification;GO:0001649//osteoblast differentiation;GO:0007155//cell adhesion;GO:0030198//extracellular matrix organization;GO:0030282//bone mineralization;GO:0031214//biomineral tissue development;GO:0045785//positive regulation of cell adhesion;GO:0071363//cellular response to growth factor stimulus
IBSP	ENSG00000029559	BSP-II	integrin binding sialoprotein [Source:HGNC Symbol;Acc:HGNC:5341]	Environmental Information Processing;Human Diseases;Cellular Processes;Environmental Information Processing	Signal transduction;Infectious disease: viral;Cellular community - eukaryotes;Signaling molecules and interaction	ko04151//PI3K-Akt signaling pathway;ko05165//Human papillomavirus infection;ko04510//Focal adhesion;ko04512//ECM-receptor interaction	K06253;K06253;K06253;K06253	GO:0005576//extracellular region;GO:0005615//extracellular space;GO:0016020//membrane;GO:0031982//vesicle	GO:0003674//molecular_function;GO:0005178//integrin binding;GO:0005515//protein binding	GO:0001503//ossification;GO:0001649//osteoblast differentiation;GO:0007155//cell adhesion;GO:0030198//extracellular matrix organization;GO:0030282//bone mineralization;GO:0031214//biomineral tissue development;GO:0045785//positive regulation of cell adhesion;GO:0071363//cellular response to growth factor stimulus
IBSP	ENSG00000029559	SP-II	integrin binding sialoprotein [Source:HGNC Symbol;Acc:HGNC:5341]	Environmental Information Processing;Human Diseases;Cellular Processes;Environmental Information Processing	Signal transduction;Infectious disease: viral;Cellular community - eukaryotes;Signaling molecules and interaction	ko04151//PI3K-Akt signaling pathway;ko05165//Human papillomavirus infection;ko04510//Focal adhesion;ko04512//ECM-receptor interaction	K06253;K06253;K06253;K06253	GO:0005576//extracellular region;GO:0005615//extracellular space;GO:0016020//membrane;GO:0031982//vesicle	GO:0003674//molecular_function;GO:0005178//integrin binding;GO:0005515//protein binding	GO:0001503//ossification;GO:0001649//osteoblast differentiation;GO:0007155//cell adhesion;GO:0030198//extracellular matrix organization;GO:0030282//bone mineralization;GO:0031214//biomineral tissue development;GO:0045785//positive regulation of cell adhesion;GO:0071363//cellular response to growth factor stimulus
ARID4A	ENSG00000032219	RBBP1	AT-rich interaction domain 4A [Source:HGNC Symbol;Acc:HGNC:9885]	-	-	-	-	GO:0005634//nucleus;GO:0005654//nucleoplasm;GO:0005829//cytosol;GO:0005886//plasma membrane;GO:0017053//transcriptional repressor complex	GO:0000976//transcription regulatory region sequence-specific DNA binding;GO:0003677//DNA binding	GO:0006325//chromatin organization;GO:0006349//regulation of gene expression by genetic imprinting;GO:0006357//regulation of transcription from RNA polymerase II promoter;GO:0007283//spermatogenesis;GO:0030154//cell differentiation;GO:0034773//histone H4-K20 trimethylation;GO:0036124//histone H3-K9 trimethylation;GO:0045892//negative regulation of transcription, DNA-templated;GO:0045944//positive…
ARID4A	ENSG00000032219	RBP-1	AT-rich interaction domain 4A [Source:HGNC Symbol;Acc:HGNC:9885]	-	-	-	-	GO:0005634//nucleus;GO:0005654//nucleoplasm;GO:0005829//cytosol;GO:0005886//plasma membrane;GO:0017053//transcriptional repressor complex	GO:0000976//transcription regulatory region sequence-specific DNA binding;GO:0003677//DNA binding	GO:0006325//chromatin organization;GO:0006349//regulation of gene expression by genetic imprinting;GO:0006357//regulation of transcription from RNA polymerase II promoter;GO:0007283//spermatogenesis;GO:0030154//cell differentiation;GO:0034773//histone H4-K20 trimethylation;GO:0036124//histone H3-K9 trimethylation;GO:0045892//negative regulation of transcription, DNA-templated;GO:0045944//positive…
ARID4A	ENSG00000032219	RBP1	AT-rich interaction domain 4A [Source:HGNC Symbol;Acc:HGNC:9885]	-	-	-	-	GO:0005634//nucleus;GO:0005654//nucleoplasm;GO:0005829//cytosol;GO:0005886//plasma membrane;GO:0017053//transcriptional repressor complex	GO:0000976//transcription regulatory region sequence-specific DNA binding;GO:0003677//DNA binding	GO:0006325//chromatin organization;GO:0006349//regulation of gene expression by genetic imprinting;GO:0006357//regulation of transcription from RNA polymerase II promoter;GO:0007283//spermatogenesis;GO:0030154//cell differentiation;GO:0034773//histone H4-K20 trimethylation;GO:0036124//histone H3-K9 trimethylation;GO:0045892//negative regulation of transcription, DNA-templated;GO:0045944//positive…
GABARAPL2	ENSG00000034713	ATG8	GABA type A receptor associated protein like 2 [Source:HGNC Symbol;Acc:HGNC:13291]	Human Diseases;Human Diseases;Organismal Systems;Cellular Processes;Environmental Information Processing;Environmental Information Processing;Organismal Systems;Cellular Processes;Cellular Processes	Infectious disease: bacterial;Infectious disease: viral;Immune system;Transport and catabolism;Signal transduction;Signal transduction;Nervous system;Transport and catabolism;Transport and catabolism	ko05131//Shigellosis;ko05167//Kaposi sarcoma-associated herpesvirus infection;ko04621//NOD-like receptor signaling pathway;ko04140//Autophagy - animal;ko04371//Apelin signaling pathway;ko04068//FoxO signaling pathway;ko04727//GABAergic synapse;ko04137//Mitophagy - animal;ko04136//Autophagy - other	K08341;K08341;K08341;K08341;K08341;K08341;K08341;K08341;K08341	GO:0000139//Golgi membrane;GO:0000421//autophagosome membrane;GO:0005737//cytoplasm;GO:0005776//autophagosome;GO:0005783//endoplasmic reticulum;GO:0005789//endoplasmic reticulum membrane;GO:0005794//Golgi apparatus;GO:0005829//cytosol;GO:0016020//membrane;GO:0031410//cytoplasmic vesicle	GO:0000149//SNARE binding;GO:0005515//protein binding;GO:0008017//microtubule binding;GO:0031625//ubiquitin protein ligase binding;GO:0048487//beta-tubulin binding;GO:0050811//GABA receptor binding;GO:0051117//ATPase binding	GO:0000045//autophagosome assembly;GO:0000422//mitophagy;GO:0006891//intra-Golgi vesicle-mediated transport;GO:0006914//autophagy;GO:0006995//cellular response to nitrogen starvation;GO:0015031//protein transport;GO:0016236//macroautophagy;GO:0032781//positive regulation of ATPase activity;GO:0070972//protein localization to endoplasmic reticulum;GO:0097352//autophagosome maturation;GO:1901799//n…
GABARAPL2	ENSG00000034713	ATG8C	GABA type A receptor associated protein like 2 [Source:HGNC Symbol;Acc:HGNC:13291]	Human Diseases;Human Diseases;Organismal Systems;Cellular Processes;Environmental Information Processing;Environmental Information Processing;Organismal Systems;Cellular Processes;Cellular Processes	Infectious disease: bacterial;Infectious disease: viral;Immune system;Transport and catabolism;Signal transduction;Signal transduction;Nervous system;Transport and catabolism;Transport and catabolism	ko05131//Shigellosis;ko05167//Kaposi sarcoma-associated herpesvirus infection;ko04621//NOD-like receptor signaling pathway;ko04140//Autophagy - animal;ko04371//Apelin signaling pathway;ko04068//FoxO signaling pathway;ko04727//GABAergic synapse;ko04137//Mitophagy - animal;ko04136//Autophagy - other	K08341;K08341;K08341;K08341;K08341;K08341;K08341;K08341;K08341	GO:0000139//Golgi membrane;GO:0000421//autophagosome membrane;GO:0005737//cytoplasm;GO:0005776//autophagosome;GO:0005783//endoplasmic reticulum;GO:0005789//endoplasmic reticulum membrane;GO:0005794//Golgi apparatus;GO:0005829//cytosol;GO:0016020//membrane;GO:0031410//cytoplasmic vesicle	GO:0000149//SNARE binding;GO:0005515//protein binding;GO:0008017//microtubule binding;GO:0031625//ubiquitin protein ligase binding;GO:0048487//beta-tubulin binding;GO:0050811//GABA receptor binding;GO:0051117//ATPase binding	GO:0000045//autophagosome assembly;GO:0000422//mitophagy;GO:0006891//intra-Golgi vesicle-mediated transport;GO:0006914//autophagy;GO:0006995//cellular response to nitrogen starvation;GO:0015031//protein transport;GO:0016236//macroautophagy;GO:0032781//positive regulation of ATPase activity;GO:0070972//protein localization to endoplasmic reticulum;GO:0097352//autophagosome maturation;GO:1901799//n…
GABARAPL2	ENSG00000034713	GATE-16	GABA type A receptor associated protein like 2 [Source:HGNC Symbol;Acc:HGNC:13291]	Human Diseases;Human Diseases;Organismal Systems;Cellular Processes;Environmental Information Processing;Environmental Information Processing;Organismal Systems;Cellular Processes;Cellular Processes	Infectious disease: bacterial;Infectious disease: viral;Immune system;Transport and catabolism;Signal transduction;Signal transduction;Nervous system;Transport and catabolism;Transport and catabolism	ko05131//Shigellosis;ko05167//Kaposi sarcoma-associated herpesvirus infection;ko04621//NOD-like receptor signaling pathway;ko04140//Autophagy - animal;ko04371//Apelin signaling pathway;ko04068//FoxO signaling pathway;ko04727//GABAergic synapse;ko04137//Mitophagy - animal;ko04136//Autophagy - other	K08341;K08341;K08341;K08341;K08341;K08341;K08341;K08341;K08341	GO:0000139//Golgi membrane;GO:0000421//autophagosome membrane;GO:0005737//cytoplasm;GO:0005776//autophagosome;GO:0005783//endoplasmic reticulum;GO:0005789//endoplasmic reticulum membrane;GO:0005794//Golgi apparatus;GO:0005829//cytosol;GO:0016020//membrane;GO:0031410//cytoplasmic vesicle	GO:0000149//SNARE binding;GO:0005515//protein binding;GO:0008017//microtubule binding;GO:0031625//ubiquitin protein ligase binding;GO:0048487//beta-tubulin binding;GO:0050811//GABA receptor binding;GO:0051117//ATPase binding	GO:0000045//autophagosome assembly;GO:0000422//mitophagy;GO:0006891//intra-Golgi vesicle-mediated transport;GO:0006914//autophagy;GO:0006995//cellular response to nitrogen starvation;GO:0015031//protein transport;GO:0016236//macroautophagy;GO:0032781//positive regulation of ATPase activity;GO:0070972//protein localization to endoplasmic reticulum;GO:0097352//autophagosome maturation;GO:1901799//n…
GABARAPL2	ENSG00000034713	GATE16	GABA type A receptor associated protein like 2 [Source:HGNC Symbol;Acc:HGNC:13291]	Human Diseases;Human Diseases;Organismal Systems;Cellular Processes;Environmental Information Processing;Environmental Information Processing;Organismal Systems;Cellular Processes;Cellular Processes	Infectious disease: bacterial;Infectious disease: viral;Immune system;Transport and catabolism;Signal transduction;Signal transduction;Nervous system;Transport and catabolism;Transport and catabolism	ko05131//Shigellosis;ko05167//Kaposi sarcoma-associated herpesvirus infection;ko04621//NOD-like receptor signaling pathway;ko04140//Autophagy - animal;ko04371//Apelin signaling pathway;ko04068//FoxO signaling pathway;ko04727//GABAergic synapse;ko04137//Mitophagy - animal;ko04136//Autophagy - other	K08341;K08341;K08341;K08341;K08341;K08341;K08341;K08341;K08341	GO:0000139//Golgi membrane;GO:0000421//autophagosome membrane;GO:0005737//cytoplasm;GO:0005776//autophagosome;GO:0005783//endoplasmic reticulum;GO:0005789//endoplasmic reticulum membrane;GO:0005794//Golgi apparatus;GO:0005829//cytosol;GO:0016020//membrane;GO:0031410//cytoplasmic vesicle	GO:0000149//SNARE binding;GO:0005515//protein binding;GO:0008017//microtubule binding;GO:0031625//ubiquitin protein ligase binding;GO:0048487//beta-tubulin binding;GO:0050811//GABA receptor binding;GO:0051117//ATPase binding	GO:0000045//autophagosome assembly;GO:0000422//mitophagy;GO:0006891//intra-Golgi vesicle-mediated transport;GO:0006914//autophagy;GO:0006995//cellular response to nitrogen starvation;GO:0015031//protein transport;GO:0016236//macroautophagy;GO:0032781//positive regulation of ATPase activity;GO:0070972//protein localization to endoplasmic reticulum;GO:0097352//autophagosome maturation;GO:1901799//n…
GABARAPL2	ENSG00000034713	GEF2	GABA type A receptor associated protein like 2 [Source:HGNC Symbol;Acc:HGNC:13291]	Human Diseases;Human Diseases;Organismal Systems;Cellular Processes;Environmental Information Processing;Environmental Information Processing;Organismal Systems;Cellular Processes;Cellular Processes	Infectious disease: bacterial;Infectious disease: viral;Immune system;Transport and catabolism;Signal transduction;Signal transduction;Nervous system;Transport and catabolism;Transport and catabolism	ko05131//Shigellosis;ko05167//Kaposi sarcoma-associated herpesvirus infection;ko04621//NOD-like receptor signaling pathway;ko04140//Autophagy - animal;ko04371//Apelin signaling pathway;ko04068//FoxO signaling pathway;ko04727//GABAergic synapse;ko04137//Mitophagy - animal;ko04136//Autophagy - other	K08341;K08341;K08341;K08341;K08341;K08341;K08341;K08341;K08341	GO:0000139//Golgi membrane;GO:0000421//autophagosome membrane;GO:0005737//cytoplasm;GO:0005776//autophagosome;GO:0005783//endoplasmic reticulum;GO:0005789//endoplasmic reticulum membrane;GO:0005794//Golgi apparatus;GO:0005829//cytosol;GO:0016020//membrane;GO:0031410//cytoplasmic vesicle	GO:0000149//SNARE binding;GO:0005515//protein binding;GO:0008017//microtubule binding;GO:0031625//ubiquitin protein ligase binding;GO:0048487//beta-tubulin binding;GO:0050811//GABA receptor binding;GO:0051117//ATPase binding	GO:0000045//autophagosome assembly;GO:0000422//mitophagy;GO:0006891//intra-Golgi vesicle-mediated transport;GO:0006914//autophagy;GO:0006995//cellular response to nitrogen starvation;GO:0015031//protein transport;GO:0016236//macroautophagy;GO:0032781//positive regulation of ATPase activity;GO:0070972//protein localization to endoplasmic reticulum;GO:0097352//autophagosome maturation;GO:1901799//n…
MAT2B	ENSG00000038274	MATIIbeta	methionine adenosyltransferase 2B [Source:HGNC Symbol;Acc:HGNC:6905]	Metabolism;Metabolism;Metabolism	Global and overview maps;Global and overview maps;Amino acid metabolism	ko01100//Metabolic pathways;ko01230//Biosynthesis of amino acids;ko00270//Cysteine and methionine metabolism	K00789;K00789;K00789	GO:0005634//nucleus;GO:0005829//cytosol;GO:0048269//methionine adenosyltransferase complex;GO:0070062//extracellular exosome	GO:0005515//protein binding;GO:0019899//enzyme binding;GO:0048270//methionine adenosyltransferase regulator activity	GO:0006556//S-adenosylmethionine biosynthetic process;GO:0006730//one-carbon metabolic process;GO:0032259//methylation;GO:0050790//regulation of catalytic activity
MAT2B	ENSG00000038274	SDR23E1	methionine adenosyltransferase 2B [Source:HGNC Symbol;Acc:HGNC:6905]	Metabolism;Metabolism;Metabolism	Global and overview maps;Global and overview maps;Amino acid metabolism	ko01100//Metabolic pathways;ko01230//Biosynthesis of amino acids;ko00270//Cysteine and methionine metabolism	K00789;K00789;K00789	GO:0005634//nucleus;GO:0005829//cytosol;GO:0048269//methionine adenosyltransferase complex;GO:0070062//extracellular exosome	GO:0005515//protein binding;GO:0019899//enzyme binding;GO:0048270//methionine adenosyltransferase regulator activity	GO:0006556//S-adenosylmethionine biosynthetic process;GO:0006730//one-carbon metabolic process;GO:0032259//methylation;GO:0050790//regulation of catalytic activity
TDP1	ENSG00000042088	FLJ11090	tyrosyl-DNA phosphodiesterase 1 [Source:HGNC Symbol;Acc:HGNC:18884]	-	-	-	-	GO:0005634//nucleus;GO:0005654//nucleoplasm;GO:0005737//cytoplasm;GO:0005886//plasma membrane;GO:0043231//intracellular membrane-bounded organelle	GO:0003690//double-stranded DNA binding;GO:0003697//single-stranded DNA binding;GO:0004518//nuclease activity;GO:0004527//exonuclease activity;GO:0005515//protein binding;GO:0008081//phosphoric diester hydrolase activity;GO:0016787//hydrolase activity;GO:0017005//3'-tyrosyl-DNA phosphodiesterase activity	GO:0000012//single strand break repair;GO:0006281//DNA repair;GO:0006302//double-strand break repair;GO:0006974//cellular response to DNA damage stimulus;GO:0090305//nucleic acid phosphodiester bond hydrolysis
TDP1	ENSG00000042088	SCAN1	tyrosyl-DNA phosphodiesterase 1 [Source:HGNC Symbol;Acc:HGNC:18884]	-	-	-	-	GO:0005634//nucleus;GO:0005654//nucleoplasm;GO:0005737//cytoplasm;GO:0005886//plasma membrane;GO:0043231//intracellular membrane-bounded organelle	GO:0003690//double-stranded DNA binding;GO:0003697//single-stranded DNA binding;GO:0004518//nuclease activity;GO:0004527//exonuclease activity;GO:0005515//protein binding;GO:0008081//phosphoric diester hydrolase activity;GO:0016787//hydrolase activity;GO:0017005//3'-tyrosyl-DNA phosphodiesterase activity	GO:0000012//single strand break repair;GO:0006281//DNA repair;GO:0006302//double-strand break repair;GO:0006974//cellular response to DNA damage stimulus;GO:0090305//nucleic acid phosphodiester bond hydrolysis
ADAM28	ENSG00000042980	ADAM23	ADAM metallopeptidase domain 28 [Source:HGNC Symbol;Acc:HGNC:206]	-	-	-	-	GO:0005576//extracellular region;GO:0005739//mitochondrion;GO:0005886//plasma membrane;GO:0016020//membrane;GO:0016021//integral component of membrane	GO:0004175//endopeptidase activity;GO:0004222//metalloendopeptidase activity;GO:0005515//protein binding;GO:0008233//peptidase activity;GO:0008237//metallopeptidase activity;GO:0016787//hydrolase activity;GO:0046872//metal ion binding	GO:0006508//proteolysis;GO:0007283//spermatogenesis
ADAM28	ENSG00000042980	eMDCII	ADAM metallopeptidase domain 28 [Source:HGNC Symbol;Acc:HGNC:206]	-	-	-	-	GO:0005576//extracellular region;GO:0005739//mitochondrion;GO:0005886//plasma membrane;GO:0016020//membrane;GO:0016021//integral component of membrane	GO:0004175//endopeptidase activity;GO:0004222//metalloendopeptidase activity;GO:0005515//protein binding;GO:0008233//peptidase activity;GO:0008237//metallopeptidase activity;GO:0016787//hydrolase activity;GO:0046872//metal ion binding	GO:0006508//proteolysis;GO:0007283//spermatogenesis
ADAM28	ENSG00000042980	MDC-Lm	ADAM metallopeptidase domain 28 [Source:HGNC Symbol;Acc:HGNC:206]	-	-	-	-	GO:0005576//extracellular region;GO:0005739//mitochondrion;GO:0005886//plasma membrane;GO:0016020//membrane;GO:0016021//integral component of membrane	GO:0004175//endopeptidase activity;GO:0004222//metalloendopeptidase activity;GO:0005515//protein binding;GO:0008233//peptidase activity;GO:0008237//metallopeptidase activity;GO:0016787//hydrolase activity;GO:0046872//metal ion binding	GO:0006508//proteolysis;GO:0007283//spermatogenesis
ADAM28	ENSG00000042980	MDC-Ls	ADAM metallopeptidase domain 28 [Source:HGNC Symbol;Acc:HGNC:206]	-	-	-	-	GO:0005576//extracellular region;GO:0005739//mitochondrion;GO:0005886//plasma membrane;GO:0016020//membrane;GO:0016021//integral component of membrane	GO:0004175//endopeptidase activity;GO:0004222//metalloendopeptidase activity;GO:0005515//protein binding;GO:0008233//peptidase activity;GO:0008237//metallopeptidase activity;GO:0016787//hydrolase activity;GO:0046872//metal ion binding	GO:0006508//proteolysis;GO:0007283//spermatogenesis
ERCC8	ENSG00000049167	CKN1	ERCC excision repair 8, CSA ubiquitin ligase complex subunit [Source:HGNC Symbol;Acc:HGNC:3439]	Genetic Information Processing;Genetic Information Processing	Folding, sorting and degradation;Replication and repair	ko04120//Ubiquitin mediated proteolysis;ko03420//Nucleotide excision repair	K10570;K10570	GO:0000109//nucleotide-excision repair complex;GO:0005634//nucleus;GO:0005654//nucleoplasm;GO:0005737//cytoplasm;GO:0016363//nuclear matrix;GO:0031464//Cul4A-RING E3 ubiquitin ligase complex;GO:0032991//macromolecular complex;GO:0043204//perikaryon;GO:0080008//Cul4-RING E3 ubiquitin ligase complex	GO:0004842//ubiquitin-protein transferase activity;GO:0005515//protein binding;GO:0044877//macromolecular complex binding	GO:0000012//single strand break repair;GO:0000209//protein polyubiquitination;GO:0006281//DNA repair;GO:0006283//transcription-coupled nucleotide-excision repair;GO:0006289//nucleotide-excision repair;GO:0006974//cellular response to DNA damage stimulus;GO:0006979//response to oxidative stress;GO:0009411//response to UV;GO:0010165//response to X-ray;GO:0010996//response to auditory stimulus;GO:00…
ERCC8	ENSG00000049167	CSA	ERCC excision repair 8, CSA ubiquitin ligase complex subunit [Source:HGNC Symbol;Acc:HGNC:3439]	Genetic Information Processing;Genetic Information Processing	Folding, sorting and degradation;Replication and repair	ko04120//Ubiquitin mediated proteolysis;ko03420//Nucleotide excision repair	K10570;K10570	GO:0000109//nucleotide-excision repair complex;GO:0005634//nucleus;GO:0005654//nucleoplasm;GO:0005737//cytoplasm;GO:0016363//nuclear matrix;GO:0031464//Cul4A-RING E3 ubiquitin ligase complex;GO:0032991//macromolecular complex;GO:0043204//perikaryon;GO:0080008//Cul4-RING E3 ubiquitin ligase complex	GO:0004842//ubiquitin-protein transferase activity;GO:0005515//protein binding;GO:0044877//macromolecular complex binding	GO:0000012//single strand break repair;GO:0000209//protein polyubiquitination;GO:0006281//DNA repair;GO:0006283//transcription-coupled nucleotide-excision repair;GO:0006289//nucleotide-excision repair;GO:0006974//cellular response to DNA damage stimulus;GO:0006979//response to oxidative stress;GO:0009411//response to UV;GO:0010165//response to X-ray;GO:0010996//response to auditory stimulus;GO:00…
PRSS8	ENSG00000052344	-	serine protease 8 [Source:HGNC Symbol;Acc:HGNC:9491]	-	-	-	-	GO:0005576//extracellular region;GO:0005615//extracellular space;GO:0005886//plasma membrane;GO:0016020//membrane;GO:0016021//integral component of membrane;GO:0070062//extracellular exosome	GO:0004252//serine-type endopeptidase activity;GO:0005515//protein binding;GO:0008233//peptidase activity;GO:0008236//serine-type peptidase activity;GO:0016787//hydrolase activity;GO:0017080//sodium channel regulator activity	GO:0006508//proteolysis;GO:0010765//positive regulation of sodium ion transport;GO:0070268//cornification
KCNQ1	ENSG00000053918	JLNS1	potassium voltage-gated channel subfamily Q member 1 [Source:HGNC Symbol;Acc:HGNC:6294]	Organismal Systems;Organismal Systems;Organismal Systems;Organismal Systems;Organismal Systems;Human Diseases	Circulatory system;Nervous system;Digestive system;Digestive system;Digestive system;Infectious disease: bacterial	ko04261//Adrenergic signaling in cardiomyocytes;ko04725//Cholinergic synapse;ko04972//Pancreatic secretion;ko04974//Protein digestion and absorption;ko04971//Gastric acid secretion;ko05110//Vibrio cholerae infection	K04926;K04926;K04926;K04926;K04926;K04926	GO:0005737//cytoplasm;GO:0005764//lysosome;GO:0005768//endosome;GO:0005769//early endosome;GO:0005770//late endosome;GO:0005783//endoplasmic reticulum;GO:0005886//plasma membrane;GO:0008076//voltage-gated potassium channel complex;GO:0016020//membrane;GO:0016021//integral component of membrane;GO:0016323//basolateral plasma membrane;GO:0016328//lateral plasma membrane;GO:0030659//cytoplasmic vesi…	GO:0005216//ion channel activity;GO:0005244//voltage-gated ion channel activity;GO:0005249//voltage-gated potassium channel activity;GO:0005251//delayed rectifier potassium channel activity;GO:0005267//potassium channel activity;GO:0005515//protein binding;GO:0005516//calmodulin binding;GO:0005546//phosphatidylinositol-4,5-bisphosphate binding;GO:0008157//protein phosphatase 1 binding;GO:0015271/…	GO:0006349//regulation of gene expression by genetic imprinting;GO:0006811//ion transport;GO:0006813//potassium ion transport;GO:0007605//sensory perception of sound;GO:0008016//regulation of heart contraction;GO:0010460//positive regulation of heart rate;GO:0016458//gene silencing;GO:0034220//ion transmembrane transport;GO:0034765//regulation of ion transmembrane transport;GO:0035690//cellular r…
KCNQ1	ENSG00000053918	KCNA8	potassium voltage-gated channel subfamily Q member 1 [Source:HGNC Symbol;Acc:HGNC:6294]	Organismal Systems;Organismal Systems;Organismal Systems;Organismal Systems;Organismal Systems;Human Diseases	Circulatory system;Nervous system;Digestive system;Digestive system;Digestive system;Infectious disease: bacterial	ko04261//Adrenergic signaling in cardiomyocytes;ko04725//Cholinergic synapse;ko04972//Pancreatic secretion;ko04974//Protein digestion and absorption;ko04971//Gastric acid secretion;ko05110//Vibrio cholerae infection	K04926;K04926;K04926;K04926;K04926;K04926	GO:0005737//cytoplasm;GO:0005764//lysosome;GO:0005768//endosome;GO:0005769//early endosome;GO:0005770//late endosome;GO:0005783//endoplasmic reticulum;GO:0005886//plasma membrane;GO:0008076//voltage-gated potassium channel complex;GO:0016020//membrane;GO:0016021//integral component of membrane;GO:0016323//basolateral plasma membrane;GO:0016328//lateral plasma membrane;GO:0030659//cytoplasmic vesi…	GO:0005216//ion channel activity;GO:0005244//voltage-gated ion channel activity;GO:0005249//voltage-gated potassium channel activity;GO:0005251//delayed rectifier potassium channel activity;GO:0005267//potassium channel activity;GO:0005515//protein binding;GO:0005516//calmodulin binding;GO:0005546//phosphatidylinositol-4,5-bisphosphate binding;GO:0008157//protein phosphatase 1 binding;GO:0015271/…	GO:0006349//regulation of gene expression by genetic imprinting;GO:0006811//ion transport;GO:0006813//potassium ion transport;GO:0007605//sensory perception of sound;GO:0008016//regulation of heart contraction;GO:0010460//positive regulation of heart rate;GO:0016458//gene silencing;GO:0034220//ion transmembrane transport;GO:0034765//regulation of ion transmembrane transport;GO:0035690//cellular r…
KCNQ1	ENSG00000053918	KCNA9	potassium voltage-gated channel subfamily Q member 1 [Source:HGNC Symbol;Acc:HGNC:6294]	Organismal Systems;Organismal Systems;Organismal Systems;Organismal Systems;Organismal Systems;Human Diseases	Circulatory system;Nervous system;Digestive system;Digestive system;Digestive system;Infectious disease: bacterial	ko04261//Adrenergic signaling in cardiomyocytes;ko04725//Cholinergic synapse;ko04972//Pancreatic secretion;ko04974//Protein digestion and absorption;ko04971//Gastric acid secretion;ko05110//Vibrio cholerae infection	K04926;K04926;K04926;K04926;K04926;K04926	GO:0005737//cytoplasm;GO:0005764//lysosome;GO:0005768//endosome;GO:0005769//early endosome;GO:0005770//late endosome;GO:0005783//endoplasmic reticulum;GO:0005886//plasma membrane;GO:0008076//voltage-gated potassium channel complex;GO:0016020//membrane;GO:0016021//integral component of membrane;GO:0016323//basolateral plasma membrane;GO:0016328//lateral plasma membrane;GO:0030659//cytoplasmic vesi…	GO:0005216//ion channel activity;GO:0005244//voltage-gated ion channel activity;GO:0005249//voltage-gated potassium channel activity;GO:0005251//delayed rectifier potassium channel activity;GO:0005267//potassium channel activity;GO:0005515//protein binding;GO:0005516//calmodulin binding;GO:0005546//phosphatidylinositol-4,5-bisphosphate binding;GO:0008157//protein phosphatase 1 binding;GO:0015271/…	GO:0006349//regulation of gene expression by genetic imprinting;GO:0006811//ion transport;GO:0006813//potassium ion transport;GO:0007605//sensory perception of sound;GO:0008016//regulation of heart contraction;GO:0010460//positive regulation of heart rate;GO:0016458//gene silencing;GO:0034220//ion transmembrane transport;GO:0034765//regulation of ion transmembrane transport;GO:0035690//cellular r…
KCNQ1	ENSG00000053918	Kv7.1	potassium voltage-gated channel subfamily Q member 1 [Source:HGNC Symbol;Acc:HGNC:6294]	Organismal Systems;Organismal Systems;Organismal Systems;Organismal Systems;Organismal Systems;Human Diseases	Circulatory system;Nervous system;Digestive system;Digestive system;Digestive system;Infectious disease: bacterial	ko04261//Adrenergic signaling in cardiomyocytes;ko04725//Cholinergic synapse;ko04972//Pancreatic secretion;ko04974//Protein digestion and absorption;ko04971//Gastric acid secretion;ko05110//Vibrio cholerae infection	K04926;K04926;K04926;K04926;K04926;K04926	GO:0005737//cytoplasm;GO:0005764//lysosome;GO:0005768//endosome;GO:0005769//early endosome;GO:0005770//late endosome;GO:0005783//endoplasmic reticulum;GO:0005886//plasma membrane;GO:0008076//voltage-gated potassium channel complex;GO:0016020//membrane;GO:0016021//integral component of membrane;GO:0016323//basolateral plasma membrane;GO:0016328//lateral plasma membrane;GO:0030659//cytoplasmic vesi…	GO:0005216//ion channel activity;GO:0005244//voltage-gated ion channel activity;GO:0005249//voltage-gated potassium channel activity;GO:0005251//delayed rectifier potassium channel activity;GO:0005267//potassium channel activity;GO:0005515//protein binding;GO:0005516//calmodulin binding;GO:0005546//phosphatidylinositol-4,5-bisphosphate binding;GO:0008157//protein phosphatase 1 binding;GO:0015271/…	GO:0006349//regulation of gene expression by genetic imprinting;GO:0006811//ion transport;GO:0006813//potassium ion transport;GO:0007605//sensory perception of sound;GO:0008016//regulation of heart contraction;GO:0010460//positive regulation of heart rate;GO:0016458//gene silencing;GO:0034220//ion transmembrane transport;GO:0034765//regulation of ion transmembrane transport;GO:0035690//cellular r…
KCNQ1	ENSG00000053918	KVLQT1	potassium voltage-gated channel subfamily Q member 1 [Source:HGNC Symbol;Acc:HGNC:6294]	Organismal Systems;Organismal Systems;Organismal Systems;Organismal Systems;Organismal Systems;Human Diseases	Circulatory system;Nervous system;Digestive system;Digestive system;Digestive system;Infectious disease: bacterial	ko04261//Adrenergic signaling in cardiomyocytes;ko04725//Cholinergic synapse;ko04972//Pancreatic secretion;ko04974//Protein digestion and absorption;ko04971//Gastric acid secretion;ko05110//Vibrio cholerae infection	K04926;K04926;K04926;K04926;K04926;K04926	GO:0005737//cytoplasm;GO:0005764//lysosome;GO:0005768//endosome;GO:0005769//early endosome;GO:0005770//late endosome;GO:0005783//endoplasmic reticulum;GO:0005886//plasma membrane;GO:0008076//voltage-gated potassium channel complex;GO:0016020//membrane;GO:0016021//integral component of membrane;GO:0016323//basolateral plasma membrane;GO:0016328//lateral plasma membrane;GO:0030659//cytoplasmic vesi…	GO:0005216//ion channel activity;GO:0005244//voltage-gated ion channel activity;GO:0005249//voltage-gated potassium channel activity;GO:0005251//delayed rectifier potassium channel activity;GO:0005267//potassium channel activity;GO:0005515//protein binding;GO:0005516//calmodulin binding;GO:0005546//phosphatidylinositol-4,5-bisphosphate binding;GO:0008157//protein phosphatase 1 binding;GO:0015271/…	GO:0006349//regulation of gene expression by genetic imprinting;GO:0006811//ion transport;GO:0006813//potassium ion transport;GO:0007605//sensory perception of sound;GO:0008016//regulation of heart contraction;GO:0010460//positive regulation of heart rate;GO:0016458//gene silencing;GO:0034220//ion transmembrane transport;GO:0034765//regulation of ion transmembrane transport;GO:0035690//cellular r…
KCNQ1	ENSG00000053918	LQT	potassium voltage-gated channel subfamily Q member 1 [Source:HGNC Symbol;Acc:HGNC:6294]	Organismal Systems;Organismal Systems;Organismal Systems;Organismal Systems;Organismal Systems;Human Diseases	Circulatory system;Nervous system;Digestive system;Digestive system;Digestive system;Infectious disease: bacterial	ko04261//Adrenergic signaling in cardiomyocytes;ko04725//Cholinergic synapse;ko04972//Pancreatic secretion;ko04974//Protein digestion and absorption;ko04971//Gastric acid secretion;ko05110//Vibrio cholerae infection	K04926;K04926;K04926;K04926;K04926;K04926	GO:0005737//cytoplasm;GO:0005764//lysosome;GO:0005768//endosome;GO:0005769//early endosome;GO:0005770//late endosome;GO:0005783//endoplasmic reticulum;GO:0005886//plasma membrane;GO:0008076//voltage-gated potassium channel complex;GO:0016020//membrane;GO:0016021//integral component of membrane;GO:0016323//basolateral plasma membrane;GO:0016328//lateral plasma membrane;GO:0030659//cytoplasmic vesi…	GO:0005216//ion channel activity;GO:0005244//voltage-gated ion channel activity;GO:0005249//voltage-gated potassium channel activity;GO:0005251//delayed rectifier potassium channel activity;GO:0005267//potassium channel activity;GO:0005515//protein binding;GO:0005516//calmodulin binding;GO:0005546//phosphatidylinositol-4,5-bisphosphate binding;GO:0008157//protein phosphatase 1 binding;GO:0015271/…	GO:0006349//regulation of gene expression by genetic imprinting;GO:0006811//ion transport;GO:0006813//potassium ion transport;GO:0007605//sensory perception of sound;GO:0008016//regulation of heart contraction;GO:0010460//positive regulation of heart rate;GO:0016458//gene silencing;GO:0034220//ion transmembrane transport;GO:0034765//regulation of ion transmembrane transport;GO:0035690//cellular r…
KCNQ1	ENSG00000053918	LQT1	potassium voltage-gated channel subfamily Q member 1 [Source:HGNC Symbol;Acc:HGNC:6294]	Organismal Systems;Organismal Systems;Organismal Systems;Organismal Systems;Organismal Systems;Human Diseases	Circulatory system;Nervous system;Digestive system;Digestive system;Digestive system;Infectious disease: bacterial	ko04261//Adrenergic signaling in cardiomyocytes;ko04725//Cholinergic synapse;ko04972//Pancreatic secretion;ko04974//Protein digestion and absorption;ko04971//Gastric acid secretion;ko05110//Vibrio cholerae infection	K04926;K04926;K04926;K04926;K04926;K04926	GO:0005737//cytoplasm;GO:0005764//lysosome;GO:0005768//endosome;GO:0005769//early endosome;GO:0005770//late endosome;GO:0005783//endoplasmic reticulum;GO:0005886//plasma membrane;GO:0008076//voltage-gated potassium channel complex;GO:0016020//membrane;GO:0016021//integral component of membrane;GO:0016323//basolateral plasma membrane;GO:0016328//lateral plasma membrane;GO:0030659//cytoplasmic vesi…	GO:0005216//ion channel activity;GO:0005244//voltage-gated ion channel activity;GO:0005249//voltage-gated potassium channel activity;GO:0005251//delayed rectifier potassium channel activity;GO:0005267//potassium channel activity;GO:0005515//protein binding;GO:0005516//calmodulin binding;GO:0005546//phosphatidylinositol-4,5-bisphosphate binding;GO:0008157//protein phosphatase 1 binding;GO:0015271/…	GO:0006349//regulation of gene expression by genetic imprinting;GO:0006811//ion transport;GO:0006813//potassium ion transport;GO:0007605//sensory perception of sound;GO:0008016//regulation of heart contraction;GO:0010460//positive regulation of heart rate;GO:0016458//gene silencing;GO:0034220//ion transmembrane transport;GO:0034765//regulation of ion transmembrane transport;GO:0035690//cellular r…
KCNQ1	ENSG00000282076	JLNS1	-	-	-	-	-	-	-	-
KCNQ1	ENSG00000282076	KCNA8	-	-	-	-	-	-	-	-
KCNQ1	ENSG00000282076	KCNA9	-	-	-	-	-	-	-	-
KCNQ1	ENSG00000282076	Kv7.1	-	-	-	-	-	-	-	-
KCNQ1	ENSG00000282076	KVLQT1	-	-	-	-	-	-	-	-
KCNQ1	ENSG00000282076	LQT	-	-	-	-	-	-	-	-
KCNQ1	ENSG00000282076	LQT1	-	-	-	-	-	-	-	-
ZC3H11A	ENSG00000058673	KIAA0663	zinc finger CCCH-type containing 11A [Source:HGNC Symbol;Acc:HGNC:29093]	-	-	-	-	GO:0000346//transcription export complex;GO:0005654//nucleoplasm	GO:0003723//RNA binding;GO:0003729//mRNA binding;GO:0005515//protein binding;GO:0046872//metal ion binding	GO:0006405//RNA export from nucleus;GO:0006406//mRNA export from nucleus;GO:0016973//poly(A)+ mRNA export from nucleus;GO:0031124//mRNA 3'-end processing;GO:0051028//mRNA transport
ZC3H11A	ENSG00000058673	ZC3HDC11A	zinc finger CCCH-type containing 11A [Source:HGNC Symbol;Acc:HGNC:29093]	-	-	-	-	GO:0000346//transcription export complex;GO:0005654//nucleoplasm	GO:0003723//RNA binding;GO:0003729//mRNA binding;GO:0005515//protein binding;GO:0046872//metal ion binding	GO:0006405//RNA export from nucleus;GO:0006406//mRNA export from nucleus;GO:0016973//poly(A)+ mRNA export from nucleus;GO:0031124//mRNA 3'-end processing;GO:0051028//mRNA transport
DGAT2	ENSG00000062282	-	diacylglycerol O-acyltransferase 2 [Source:HGNC Symbol;Acc:HGNC:16940]	Metabolism;Metabolism;Organismal Systems	Global and overview maps;Lipid metabolism;Digestive system	ko01100//Metabolic pathways;ko00561//Glycerolipid metabolism;ko04975//Fat digestion and absorption	K11160;K11160;K11160	GO:0005737//cytoplasm;GO:0005739//mitochondrion;GO:0005783//endoplasmic reticulum;GO:0005789//endoplasmic reticulum membrane;GO:0005811//lipid particle;GO:0005829//cytosol;GO:0016020//membrane;GO:0016021//integral component of membrane;GO:0030176//integral component of endoplasmic reticulum membrane;GO:0043231//intracellular membrane-bounded organelle;GO:0048471//perinuclear region of cytoplasm;G…	GO:0003846//2-acylglycerol O-acyltransferase activity;GO:0004144//diacylglycerol O-acyltransferase activity;GO:0005515//protein binding;GO:0008374//O-acyltransferase activity;GO:0016740//transferase activity;GO:0016746//transferase activity, transferring acyl groups;GO:0016747//transferase activity, transferring acyl groups other than amino-acyl groups;GO:0042803//protein homodimerization activit…	GO:0006071//glycerol metabolic process;GO:0006629//lipid metabolic process;GO:0006640//monoacylglycerol biosynthetic process;GO:0006651//diacylglycerol biosynthetic process;GO:0010867//positive regulation of triglyceride biosynthetic process;GO:0019432//triglyceride biosynthetic process;GO:0019915//lipid storage;GO:0034383//low-density lipoprotein particle clearance;GO:0035336//long-chain fatty-a…
EPN1	ENSG00000063245	-	epsin 1 [Source:HGNC Symbol;Acc:HGNC:21604]	Cellular Processes	Transport and catabolism	ko04144//Endocytosis	K12471	GO:0005634//nucleus;GO:0005737//cytoplasm;GO:0005768//endosome;GO:0005829//cytosol;GO:0005886//plasma membrane;GO:0005905//coated pit;GO:0016020//membrane;GO:0030125//clathrin vesicle coat;GO:0043231//intracellular membrane-bounded organelle	GO:0005515//protein binding;GO:0005543//phospholipid binding;GO:0008289//lipid binding;GO:0030276//clathrin binding	GO:0001701//in utero embryonic development;GO:0006897//endocytosis;GO:0007219//Notch signaling pathway;GO:0007565//female pregnancy;GO:0042059//negative regulation of epidermal growth factor receptor signaling pathway;GO:0048568//embryonic organ development;GO:0061024//membrane organization;GO:1903671//negative regulation of sprouting angiogenesis
COASY	ENSG00000068120	DPCK	Coenzyme A synthase [Source:HGNC Symbol;Acc:HGNC:29932]	Metabolism;Metabolism	Global and overview maps;Metabolism of cofactors and vitamins	ko01100//Metabolic pathways;ko00770//Pantothenate and CoA biosynthesis	K02318;K02318	GO:0005737//cytoplasm;GO:0005739//mitochondrion;GO:0005741//mitochondrial outer membrane;GO:0005759//mitochondrial matrix;GO:0070062//extracellular exosome	GO:0000166//nucleotide binding;GO:0003824//catalytic activity;GO:0004140//dephospho-CoA kinase activity;GO:0004595//pantetheine-phosphate adenylyltransferase activity;GO:0005515//protein binding;GO:0005524//ATP binding;GO:0016301//kinase activity;GO:0016740//transferase activity;GO:0016779//nucleotidyltransferase activity	GO:0008152//metabolic process;GO:0009058//biosynthetic process;GO:0015937//coenzyme A biosynthetic process;GO:0016310//phosphorylation
COASY	ENSG00000068120	NBP	Coenzyme A synthase [Source:HGNC Symbol;Acc:HGNC:29932]	Metabolism;Metabolism	Global and overview maps;Metabolism of cofactors and vitamins	ko01100//Metabolic pathways;ko00770//Pantothenate and CoA biosynthesis	K02318;K02318	GO:0005737//cytoplasm;GO:0005739//mitochondrion;GO:0005741//mitochondrial outer membrane;GO:0005759//mitochondrial matrix;GO:0070062//extracellular exosome	GO:0000166//nucleotide binding;GO:0003824//catalytic activity;GO:0004140//dephospho-CoA kinase activity;GO:0004595//pantetheine-phosphate adenylyltransferase activity;GO:0005515//protein binding;GO:0005524//ATP binding;GO:0016301//kinase activity;GO:0016740//transferase activity;GO:0016779//nucleotidyltransferase activity	GO:0008152//metabolic process;GO:0009058//biosynthetic process;GO:0015937//coenzyme A biosynthetic process;GO:0016310//phosphorylation
COASY	ENSG00000068120	PPAT	Coenzyme A synthase [Source:HGNC Symbol;Acc:HGNC:29932]	Metabolism;Metabolism	Global and overview maps;Metabolism of cofactors and vitamins	ko01100//Metabolic pathways;ko00770//Pantothenate and CoA biosynthesis	K02318;K02318	GO:0005737//cytoplasm;GO:0005739//mitochondrion;GO:0005741//mitochondrial outer membrane;GO:0005759//mitochondrial matrix;GO:0070062//extracellular exosome	GO:0000166//nucleotide binding;GO:0003824//catalytic activity;GO:0004140//dephospho-CoA kinase activity;GO:0004595//pantetheine-phosphate adenylyltransferase activity;GO:0005515//protein binding;GO:0005524//ATP binding;GO:0016301//kinase activity;GO:0016740//transferase activity;GO:0016779//nucleotidyltransferase activity	GO:0008152//metabolic process;GO:0009058//biosynthetic process;GO:0015937//coenzyme A biosynthetic process;GO:0016310//phosphorylation
POLB	ENSG00000070501	-	DNA polymerase beta [Source:HGNC Symbol;Acc:HGNC:9174]	Human Diseases;Human Diseases;Genetic Information Processing	Infectious disease: viral;Cancer: overview;Replication and repair	ko05166//Human T-cell leukemia virus 1 infection;ko05203//Viral carcinogenesis;ko03410//Base excision repair	K02330;K02330;K02330	GO:0005634//nucleus;GO:0005654//nucleoplasm;GO:0005737//cytoplasm;GO:0005874//microtubule;GO:0005876//spindle microtubule;GO:0032991//macromolecular complex	GO:0003677//DNA binding;GO:0003684//damaged DNA binding;GO:0003887//DNA-directed DNA polymerase activity;GO:0005515//protein binding;GO:0008017//microtubule binding;GO:0016740//transferase activity;GO:0016779//nucleotidyltransferase activity;GO:0016829//lyase activity;GO:0019899//enzyme binding;GO:0034061//DNA polymerase activity;GO:0046872//metal ion binding	GO:0001701//in utero embryonic development;GO:0006260//DNA replication;GO:0006261//DNA-dependent DNA replication;GO:0006281//DNA repair;GO:0006284//base-excision repair;GO:0006286//base-excision repair, base-free sugar-phosphate removal;GO:0006287//base-excision repair, gap-filling;GO:0006288//base-excision repair, DNA ligation;GO:0006290//pyrimidine dimer repair;GO:0006303//double-strand break r…
MAP4K4	ENSG00000071054	FLH21957	mitogen-activated protein kinase kinase kinase kinase 4 [Source:HGNC Symbol;Acc:HGNC:6866]	Environmental Information Processing	Signal transduction	ko04010//MAPK signaling pathway	K04407	GO:0005737//cytoplasm;GO:0005925//focal adhesion	GO:0000166//nucleotide binding;GO:0004111//creatine kinase activity;GO:0004672//protein kinase activity;GO:0004674//protein serine/threonine kinase activity;GO:0005515//protein binding;GO:0005524//ATP binding;GO:0008017//microtubule binding;GO:0016301//kinase activity;GO:0016740//transferase activity	GO:0000165//MAPK cascade;GO:0001953//negative regulation of cell-matrix adhesion;GO:0006468//protein phosphorylation;GO:0010977//negative regulation of neuron projection development;GO:0016310//phosphorylation;GO:0030335//positive regulation of cell migration;GO:0031098//stress-activated protein kinase signaling cascade;GO:0032014//positive regulation of ARF protein signal transduction;GO:0032147…
MAP4K4	ENSG00000071054	HGK	mitogen-activated protein kinase kinase kinase kinase 4 [Source:HGNC Symbol;Acc:HGNC:6866]	Environmental Information Processing	Signal transduction	ko04010//MAPK signaling pathway	K04407	GO:0005737//cytoplasm;GO:0005925//focal adhesion	GO:0000166//nucleotide binding;GO:0004111//creatine kinase activity;GO:0004672//protein kinase activity;GO:0004674//protein serine/threonine kinase activity;GO:0005515//protein binding;GO:0005524//ATP binding;GO:0008017//microtubule binding;GO:0016301//kinase activity;GO:0016740//transferase activity	GO:0000165//MAPK cascade;GO:0001953//negative regulation of cell-matrix adhesion;GO:0006468//protein phosphorylation;GO:0010977//negative regulation of neuron projection development;GO:0016310//phosphorylation;GO:0030335//positive regulation of cell migration;GO:0031098//stress-activated protein kinase signaling cascade;GO:0032014//positive regulation of ARF protein signal transduction;GO:0032147…
MAP4K4	ENSG00000071054	NIK	mitogen-activated protein kinase kinase kinase kinase 4 [Source:HGNC Symbol;Acc:HGNC:6866]	Environmental Information Processing	Signal transduction	ko04010//MAPK signaling pathway	K04407	GO:0005737//cytoplasm;GO:0005925//focal adhesion	GO:0000166//nucleotide binding;GO:0004111//creatine kinase activity;GO:0004672//protein kinase activity;GO:0004674//protein serine/threonine kinase activity;GO:0005515//protein binding;GO:0005524//ATP binding;GO:0008017//microtubule binding;GO:0016301//kinase activity;GO:0016740//transferase activity	GO:0000165//MAPK cascade;GO:0001953//negative regulation of cell-matrix adhesion;GO:0006468//protein phosphorylation;GO:0010977//negative regulation of neuron projection development;GO:0016310//phosphorylation;GO:0030335//positive regulation of cell migration;GO:0031098//stress-activated protein kinase signaling cascade;GO:0032014//positive regulation of ARF protein signal transduction;GO:0032147…
RPL31	ENSG00000071082	L31	ribosomal protein L31 [Source:HGNC Symbol;Acc:HGNC:10334]	Genetic Information Processing	Translation	ko03010//Ribosome	K02910	GO:0005654//nucleoplasm;GO:0005730//nucleolus;GO:0005829//cytosol;GO:0005840//ribosome;GO:0005925//focal adhesion;GO:0016020//membrane;GO:0022625//cytosolic large ribosomal subunit;GO:0022626//cytosolic ribosome;GO:0042788//polysomal ribosome;GO:0070062//extracellular exosome	GO:0003723//RNA binding;GO:0003735//structural constituent of ribosome;GO:0005515//protein binding	GO:0000184//nuclear-transcribed mRNA catabolic process, nonsense-mediated decay;GO:0002181//cytoplasmic translation;GO:0006364//rRNA processing;GO:0006412//translation;GO:0006413//translational initiation;GO:0006614//SRP-dependent cotranslational protein targeting to membrane;GO:0019083//viral transcription
LIMS2	ENSG00000072163	PINCH-2	LIM zinc finger domain containing 2 [Source:HGNC Symbol;Acc:HGNC:16084]	-	-	-	-	GO:0005634//nucleus;GO:0005737//cytoplasm;GO:0005829//cytosol;GO:0005886//plasma membrane;GO:0005911//cell-cell junction;GO:0005925//focal adhesion;GO:0016020//membrane;GO:0030054//cell junction	GO:0005515//protein binding;GO:0046872//metal ion binding	GO:0034329//cell junction assembly;GO:0043066//negative regulation of apoptotic process;GO:0045216//cell-cell junction organization;GO:0050680//negative regulation of epithelial cell proliferation;GO:0098609//cell-cell adhesion;GO:1900026//positive regulation of substrate adhesion-dependent cell spreading;GO:2000178//negative regulation of neural precursor cell proliferation;GO:2000346//negative …
LIMS2	ENSG00000072163	PINCH2	LIM zinc finger domain containing 2 [Source:HGNC Symbol;Acc:HGNC:16084]	-	-	-	-	GO:0005634//nucleus;GO:0005737//cytoplasm;GO:0005829//cytosol;GO:0005886//plasma membrane;GO:0005911//cell-cell junction;GO:0005925//focal adhesion;GO:0016020//membrane;GO:0030054//cell junction	GO:0005515//protein binding;GO:0046872//metal ion binding	GO:0034329//cell junction assembly;GO:0043066//negative regulation of apoptotic process;GO:0045216//cell-cell junction organization;GO:0050680//negative regulation of epithelial cell proliferation;GO:0098609//cell-cell adhesion;GO:1900026//positive regulation of substrate adhesion-dependent cell spreading;GO:2000178//negative regulation of neural precursor cell proliferation;GO:2000346//negative …
CYP2W1	ENSG00000073067	FLJ20359	cytochrome P450 family 2 subfamily W member 1 [Source:HGNC Symbol;Acc:HGNC:20243]	-	-	-	-	GO:0005737//cytoplasm;GO:0005783//endoplasmic reticulum;GO:0005788//endoplasmic reticulum lumen;GO:0005789//endoplasmic reticulum membrane;GO:0005886//plasma membrane;GO:0009986//cell surface;GO:0016020//membrane;GO:0043231//intracellular membrane-bounded organelle	GO:0001972//retinoic acid binding;GO:0004497//monooxygenase activity;GO:0005503//all-trans retinal binding;GO:0005506//iron ion binding;GO:0008395//steroid hydroxylase activity;GO:0008401//retinoic acid 4-hydroxylase activity;GO:0016491//oxidoreductase activity;GO:0016705//oxidoreductase activity, acting on paired donors, with incorporation or reduction of molecular oxygen;GO:0016712//oxidoreduct…	GO:0006082//organic acid metabolic process;GO:0006629//lipid metabolic process;GO:0006644//phospholipid metabolic process;GO:0006805//xenobiotic metabolic process;GO:0034653//retinoic acid catabolic process;GO:0042738//exogenous drug catabolic process;GO:0046222//aflatoxin metabolic process;GO:0055114//oxidation-reduction process
CYP2W1	ENSG00000073067	MGC34287	cytochrome P450 family 2 subfamily W member 1 [Source:HGNC Symbol;Acc:HGNC:20243]	-	-	-	-	GO:0005737//cytoplasm;GO:0005783//endoplasmic reticulum;GO:0005788//endoplasmic reticulum lumen;GO:0005789//endoplasmic reticulum membrane;GO:0005886//plasma membrane;GO:0009986//cell surface;GO:0016020//membrane;GO:0043231//intracellular membrane-bounded organelle	GO:0001972//retinoic acid binding;GO:0004497//monooxygenase activity;GO:0005503//all-trans retinal binding;GO:0005506//iron ion binding;GO:0008395//steroid hydroxylase activity;GO:0008401//retinoic acid 4-hydroxylase activity;GO:0016491//oxidoreductase activity;GO:0016705//oxidoreductase activity, acting on paired donors, with incorporation or reduction of molecular oxygen;GO:0016712//oxidoreduct…	GO:0006082//organic acid metabolic process;GO:0006629//lipid metabolic process;GO:0006644//phospholipid metabolic process;GO:0006805//xenobiotic metabolic process;GO:0034653//retinoic acid catabolic process;GO:0042738//exogenous drug catabolic process;GO:0046222//aflatoxin metabolic process;GO:0055114//oxidation-reduction process
ST6GAL1	ENSG00000073849	SIAT1	ST6 beta-galactoside alpha-2,6-sialyltransferase 1 [Source:HGNC Symbol;Acc:HGNC:10860]	Metabolism;Metabolism;Metabolism	Global and overview maps;Glycan biosynthesis and metabolism;Glycan biosynthesis and metabolism	ko01100//Metabolic pathways;ko00510//N-Glycan biosynthesis;ko00514//Other types of O-glycan biosynthesis	K00778;K00778;K00778	GO:0000139//Golgi membrane;GO:0005576//extracellular region;GO:0005794//Golgi apparatus;GO:0016020//membrane;GO:0016021//integral component of membrane;GO:0032580//Golgi cisterna membrane	GO:0003835//beta-galactoside alpha-2,6-sialyltransferase activity;GO:0005515//protein binding;GO:0008373//sialyltransferase activity;GO:0016740//transferase activity;GO:0016757//transferase activity, transferring glycosyl groups;GO:0042803//protein homodimerization activity	GO:0006054//N-acetylneuraminate metabolic process;GO:0006486//protein glycosylation;GO:0006959//humoral immune response;GO:0016266//O-glycan processing;GO:0018279//protein N-linked glycosylation via asparagine;GO:0019082//viral protein processing;GO:0097503//sialylation
DPP8	ENSG00000074603	DP8	dipeptidyl peptidase 8 [Source:HGNC Symbol;Acc:HGNC:16490]	-	-	-	-	GO:0005737//cytoplasm;GO:0005829//cytosol	GO:0004177//aminopeptidase activity;GO:0008233//peptidase activity;GO:0008236//serine-type peptidase activity;GO:0008239//dipeptidyl-peptidase activity;GO:0016787//hydrolase activity	GO:0006508//proteolysis;GO:0006915//apoptotic process;GO:0006955//immune response
DPP8	ENSG00000074603	DPRP1	dipeptidyl peptidase 8 [Source:HGNC Symbol;Acc:HGNC:16490]	-	-	-	-	GO:0005737//cytoplasm;GO:0005829//cytosol	GO:0004177//aminopeptidase activity;GO:0008233//peptidase activity;GO:0008236//serine-type peptidase activity;GO:0008239//dipeptidyl-peptidase activity;GO:0016787//hydrolase activity	GO:0006508//proteolysis;GO:0006915//apoptotic process;GO:0006955//immune response
DPP8	ENSG00000074603	FLJ14920	dipeptidyl peptidase 8 [Source:HGNC Symbol;Acc:HGNC:16490]	-	-	-	-	GO:0005737//cytoplasm;GO:0005829//cytosol	GO:0004177//aminopeptidase activity;GO:0008233//peptidase activity;GO:0008236//serine-type peptidase activity;GO:0008239//dipeptidyl-peptidase activity;GO:0016787//hydrolase activity	GO:0006508//proteolysis;GO:0006915//apoptotic process;GO:0006955//immune response
DPP8	ENSG00000074603	FLJ20283	dipeptidyl peptidase 8 [Source:HGNC Symbol;Acc:HGNC:16490]	-	-	-	-	GO:0005737//cytoplasm;GO:0005829//cytosol	GO:0004177//aminopeptidase activity;GO:0008233//peptidase activity;GO:0008236//serine-type peptidase activity;GO:0008239//dipeptidyl-peptidase activity;GO:0016787//hydrolase activity	GO:0006508//proteolysis;GO:0006915//apoptotic process;GO:0006955//immune response
DPP8	ENSG00000074603	MGC26191	dipeptidyl peptidase 8 [Source:HGNC Symbol;Acc:HGNC:16490]	-	-	-	-	GO:0005737//cytoplasm;GO:0005829//cytosol	GO:0004177//aminopeptidase activity;GO:0008233//peptidase activity;GO:0008236//serine-type peptidase activity;GO:0008239//dipeptidyl-peptidase activity;GO:0016787//hydrolase activity	GO:0006508//proteolysis;GO:0006915//apoptotic process;GO:0006955//immune response
DPP8	ENSG00000074603	MSTP141	dipeptidyl peptidase 8 [Source:HGNC Symbol;Acc:HGNC:16490]	-	-	-	-	GO:0005737//cytoplasm;GO:0005829//cytosol	GO:0004177//aminopeptidase activity;GO:0008233//peptidase activity;GO:0008236//serine-type peptidase activity;GO:0008239//dipeptidyl-peptidase activity;GO:0016787//hydrolase activity	GO:0006508//proteolysis;GO:0006915//apoptotic process;GO:0006955//immune response
HACD3	ENSG00000074696	B-ind1	3-hydroxyacyl-CoA dehydratase 3 [Source:HGNC Symbol;Acc:HGNC:24175]	Metabolism;Metabolism;Metabolism;Metabolism	Global and overview maps;Global and overview maps;Lipid metabolism;Lipid metabolism	ko01100//Metabolic pathways;ko01212//Fatty acid metabolism;ko00062//Fatty acid elongation;ko01040//Biosynthesis of unsaturated fatty acids	K10703;K10703;K10703;K10703	GO:0005783//endoplasmic reticulum;GO:0005789//endoplasmic reticulum membrane;GO:0005925//focal adhesion;GO:0016020//membrane;GO:0016021//integral component of membrane;GO:0030176//integral component of endoplasmic reticulum membrane;GO:0031965//nuclear membrane	GO:0005096//GTPase activator activity;GO:0005515//protein binding;GO:0016829//lyase activity;GO:0018812//3-hydroxyacyl-CoA dehydratase activity;GO:0019899//enzyme binding	GO:0006629//lipid metabolic process;GO:0006631//fatty acid metabolic process;GO:0006633//fatty acid biosynthetic process;GO:0007249//I-kappaB kinase/NF-kappaB signaling;GO:0007254//JNK cascade;GO:0007257//activation of JUN kinase activity;GO:0007264//small GTPase mediated signal transduction;GO:0007266//Rho protein signal transduction;GO:0016601//Rac protein signal transduction;GO:0030148//sphing…
HACD3	ENSG00000074696	HSPC121	3-hydroxyacyl-CoA dehydratase 3 [Source:HGNC Symbol;Acc:HGNC:24175]	Metabolism;Metabolism;Metabolism;Metabolism	Global and overview maps;Global and overview maps;Lipid metabolism;Lipid metabolism	ko01100//Metabolic pathways;ko01212//Fatty acid metabolism;ko00062//Fatty acid elongation;ko01040//Biosynthesis of unsaturated fatty acids	K10703;K10703;K10703;K10703	GO:0005783//endoplasmic reticulum;GO:0005789//endoplasmic reticulum membrane;GO:0005925//focal adhesion;GO:0016020//membrane;GO:0016021//integral component of membrane;GO:0030176//integral component of endoplasmic reticulum membrane;GO:0031965//nuclear membrane	GO:0005096//GTPase activator activity;GO:0005515//protein binding;GO:0016829//lyase activity;GO:0018812//3-hydroxyacyl-CoA dehydratase activity;GO:0019899//enzyme binding	GO:0006629//lipid metabolic process;GO:0006631//fatty acid metabolic process;GO:0006633//fatty acid biosynthetic process;GO:0007249//I-kappaB kinase/NF-kappaB signaling;GO:0007254//JNK cascade;GO:0007257//activation of JUN kinase activity;GO:0007264//small GTPase mediated signal transduction;GO:0007266//Rho protein signal transduction;GO:0016601//Rac protein signal transduction;GO:0030148//sphing…
HACD3	ENSG00000074696	PTPLAD1	3-hydroxyacyl-CoA dehydratase 3 [Source:HGNC Symbol;Acc:HGNC:24175]	Metabolism;Metabolism;Metabolism;Metabolism	Global and overview maps;Global and overview maps;Lipid metabolism;Lipid metabolism	ko01100//Metabolic pathways;ko01212//Fatty acid metabolism;ko00062//Fatty acid elongation;ko01040//Biosynthesis of unsaturated fatty acids	K10703;K10703;K10703;K10703	GO:0005783//endoplasmic reticulum;GO:0005789//endoplasmic reticulum membrane;GO:0005925//focal adhesion;GO:0016020//membrane;GO:0016021//integral component of membrane;GO:0030176//integral component of endoplasmic reticulum membrane;GO:0031965//nuclear membrane	GO:0005096//GTPase activator activity;GO:0005515//protein binding;GO:0016829//lyase activity;GO:0018812//3-hydroxyacyl-CoA dehydratase activity;GO:0019899//enzyme binding	GO:0006629//lipid metabolic process;GO:0006631//fatty acid metabolic process;GO:0006633//fatty acid biosynthetic process;GO:0007249//I-kappaB kinase/NF-kappaB signaling;GO:0007254//JNK cascade;GO:0007257//activation of JUN kinase activity;GO:0007264//small GTPase mediated signal transduction;GO:0007266//Rho protein signal transduction;GO:0016601//Rac protein signal transduction;GO:0030148//sphing…
ARHGAP15	ENSG00000075884	BM046	Rho GTPase activating protein 15 [Source:HGNC Symbol;Acc:HGNC:21030]	-	-	-	-	GO:0005737//cytoplasm;GO:0005829//cytosol;GO:0016020//membrane	GO:0005096//GTPase activator activity	GO:0007165//signal transduction;GO:0008360//regulation of cell shape;GO:0043087//regulation of GTPase activity;GO:0043547//positive regulation of GTPase activity;GO:0051056//regulation of small GTPase mediated signal transduction
KIFAP3	ENSG00000075945	FLA3	kinesin associated protein 3 [Source:HGNC Symbol;Acc:HGNC:17060]	-	-	-	-	GO:0000794//condensed nuclear chromosome;GO:0005783//endoplasmic reticulum;GO:0005794//Golgi apparatus;GO:0005813//centrosome;GO:0005829//cytosol;GO:0005871//kinesin complex;GO:0005876//spindle microtubule;GO:0005929//cilium;GO:0005930//axoneme;GO:0015630//microtubule cytoskeleton;GO:0016939//kinesin II complex;GO:0032391//photoreceptor connecting cilium;GO:0035869//ciliary transition zone;GO:003…	GO:0005515//protein binding;GO:0019894//kinesin binding;GO:0019903//protein phosphatase binding	GO:0006890//retrograde vesicle-mediated transport, Golgi to ER;GO:0007017//microtubule-based process;GO:0007018//microtubule-based movement;GO:0007165//signal transduction;GO:0008104//protein localization;GO:0008285//negative regulation of cell proliferation;GO:0019886//antigen processing and presentation of exogenous peptide antigen via MHC class II;GO:0035735//intraciliary transport involved in…
KIFAP3	ENSG00000075945	KAP-1	kinesin associated protein 3 [Source:HGNC Symbol;Acc:HGNC:17060]	-	-	-	-	GO:0000794//condensed nuclear chromosome;GO:0005783//endoplasmic reticulum;GO:0005794//Golgi apparatus;GO:0005813//centrosome;GO:0005829//cytosol;GO:0005871//kinesin complex;GO:0005876//spindle microtubule;GO:0005929//cilium;GO:0005930//axoneme;GO:0015630//microtubule cytoskeleton;GO:0016939//kinesin II complex;GO:0032391//photoreceptor connecting cilium;GO:0035869//ciliary transition zone;GO:003…	GO:0005515//protein binding;GO:0019894//kinesin binding;GO:0019903//protein phosphatase binding	GO:0006890//retrograde vesicle-mediated transport, Golgi to ER;GO:0007017//microtubule-based process;GO:0007018//microtubule-based movement;GO:0007165//signal transduction;GO:0008104//protein localization;GO:0008285//negative regulation of cell proliferation;GO:0019886//antigen processing and presentation of exogenous peptide antigen via MHC class II;GO:0035735//intraciliary transport involved in…
KIFAP3	ENSG00000075945	KAP3	kinesin associated protein 3 [Source:HGNC Symbol;Acc:HGNC:17060]	-	-	-	-	GO:0000794//condensed nuclear chromosome;GO:0005783//endoplasmic reticulum;GO:0005794//Golgi apparatus;GO:0005813//centrosome;GO:0005829//cytosol;GO:0005871//kinesin complex;GO:0005876//spindle microtubule;GO:0005929//cilium;GO:0005930//axoneme;GO:0015630//microtubule cytoskeleton;GO:0016939//kinesin II complex;GO:0032391//photoreceptor connecting cilium;GO:0035869//ciliary transition zone;GO:003…	GO:0005515//protein binding;GO:0019894//kinesin binding;GO:0019903//protein phosphatase binding	GO:0006890//retrograde vesicle-mediated transport, Golgi to ER;GO:0007017//microtubule-based process;GO:0007018//microtubule-based movement;GO:0007165//signal transduction;GO:0008104//protein localization;GO:0008285//negative regulation of cell proliferation;GO:0019886//antigen processing and presentation of exogenous peptide antigen via MHC class II;GO:0035735//intraciliary transport involved in…
KIFAP3	ENSG00000075945	SMAP	kinesin associated protein 3 [Source:HGNC Symbol;Acc:HGNC:17060]	-	-	-	-	GO:0000794//condensed nuclear chromosome;GO:0005783//endoplasmic reticulum;GO:0005794//Golgi apparatus;GO:0005813//centrosome;GO:0005829//cytosol;GO:0005871//kinesin complex;GO:0005876//spindle microtubule;GO:0005929//cilium;GO:0005930//axoneme;GO:0015630//microtubule cytoskeleton;GO:0016939//kinesin II complex;GO:0032391//photoreceptor connecting cilium;GO:0035869//ciliary transition zone;GO:003…	GO:0005515//protein binding;GO:0019894//kinesin binding;GO:0019903//protein phosphatase binding	GO:0006890//retrograde vesicle-mediated transport, Golgi to ER;GO:0007017//microtubule-based process;GO:0007018//microtubule-based movement;GO:0007165//signal transduction;GO:0008104//protein localization;GO:0008285//negative regulation of cell proliferation;GO:0019886//antigen processing and presentation of exogenous peptide antigen via MHC class II;GO:0035735//intraciliary transport involved in…
PAG1	ENSG00000076641	CBP	phosphoprotein membrane anchor with glycosphingolipid microdomains 1 [Source:HGNC Symbol;Acc:HGNC:30043]	-	-	-	-	GO:0005886//plasma membrane;GO:0016020//membrane;GO:0016021//integral component of membrane;GO:0045121//membrane raft	GO:0005515//protein binding;GO:0035591//signaling adaptor activity;GO:0042169//SH2 domain binding	GO:0002250//adaptive immune response;GO:0002376//immune system process;GO:0007165//signal transduction;GO:0035556//intracellular signal transduction;GO:0050852//T cell receptor signaling pathway;GO:0050863//regulation of T cell activation;GO:0050868//negative regulation of T cell activation
PAG1	ENSG00000076641	PAG	phosphoprotein membrane anchor with glycosphingolipid microdomains 1 [Source:HGNC Symbol;Acc:HGNC:30043]	-	-	-	-	GO:0005886//plasma membrane;GO:0016020//membrane;GO:0016021//integral component of membrane;GO:0045121//membrane raft	GO:0005515//protein binding;GO:0035591//signaling adaptor activity;GO:0042169//SH2 domain binding	GO:0002250//adaptive immune response;GO:0002376//immune system process;GO:0007165//signal transduction;GO:0035556//intracellular signal transduction;GO:0050852//T cell receptor signaling pathway;GO:0050863//regulation of T cell activation;GO:0050868//negative regulation of T cell activation
XAB2	ENSG00000076924	HCNP	XPA binding protein 2 [Source:HGNC Symbol;Acc:HGNC:14089]	Genetic Information Processing	Transcription	ko03040//Spliceosome	K12867	GO:0000974//Prp19 complex;GO:0005634//nucleus;GO:0005654//nucleoplasm;GO:0005681//spliceosomal complex;GO:0016020//membrane;GO:0043231//intracellular membrane-bounded organelle;GO:0071007//U2-type catalytic step 2 spliceosome;GO:0071013//catalytic step 2 spliceosome;GO:0071014//post-mRNA release spliceosomal complex	GO:0005515//protein binding	GO:0000349//generation of catalytic spliceosome for first transesterification step;GO:0000398//mRNA splicing, via spliceosome;GO:0001824//blastocyst development;GO:0006281//DNA repair;GO:0006283//transcription-coupled nucleotide-excision repair;GO:0006351//transcription, DNA-templated;GO:0006396//RNA processing;GO:0006397//mRNA processing;GO:0006974//cellular response to DNA damage stimulus;GO:00…
XAB2	ENSG00000076924	HCRN	XPA binding protein 2 [Source:HGNC Symbol;Acc:HGNC:14089]	Genetic Information Processing	Transcription	ko03040//Spliceosome	K12867	GO:0000974//Prp19 complex;GO:0005634//nucleus;GO:0005654//nucleoplasm;GO:0005681//spliceosomal complex;GO:0016020//membrane;GO:0043231//intracellular membrane-bounded organelle;GO:0071007//U2-type catalytic step 2 spliceosome;GO:0071013//catalytic step 2 spliceosome;GO:0071014//post-mRNA release spliceosomal complex	GO:0005515//protein binding	GO:0000349//generation of catalytic spliceosome for first transesterification step;GO:0000398//mRNA splicing, via spliceosome;GO:0001824//blastocyst development;GO:0006281//DNA repair;GO:0006283//transcription-coupled nucleotide-excision repair;GO:0006351//transcription, DNA-templated;GO:0006396//RNA processing;GO:0006397//mRNA processing;GO:0006974//cellular response to DNA damage stimulus;GO:00…
XAB2	ENSG00000076924	NTC90	XPA binding protein 2 [Source:HGNC Symbol;Acc:HGNC:14089]	Genetic Information Processing	Transcription	ko03040//Spliceosome	K12867	GO:0000974//Prp19 complex;GO:0005634//nucleus;GO:0005654//nucleoplasm;GO:0005681//spliceosomal complex;GO:0016020//membrane;GO:0043231//intracellular membrane-bounded organelle;GO:0071007//U2-type catalytic step 2 spliceosome;GO:0071013//catalytic step 2 spliceosome;GO:0071014//post-mRNA release spliceosomal complex	GO:0005515//protein binding	GO:0000349//generation of catalytic spliceosome for first transesterification step;GO:0000398//mRNA splicing, via spliceosome;GO:0001824//blastocyst development;GO:0006281//DNA repair;GO:0006283//transcription-coupled nucleotide-excision repair;GO:0006351//transcription, DNA-templated;GO:0006396//RNA processing;GO:0006397//mRNA processing;GO:0006974//cellular response to DNA damage stimulus;GO:00…
XAB2	ENSG00000076924	SYF1	XPA binding protein 2 [Source:HGNC Symbol;Acc:HGNC:14089]	Genetic Information Processing	Transcription	ko03040//Spliceosome	K12867	GO:0000974//Prp19 complex;GO:0005634//nucleus;GO:0005654//nucleoplasm;GO:0005681//spliceosomal complex;GO:0016020//membrane;GO:0043231//intracellular membrane-bounded organelle;GO:0071007//U2-type catalytic step 2 spliceosome;GO:0071013//catalytic step 2 spliceosome;GO:0071014//post-mRNA release spliceosomal complex	GO:0005515//protein binding	GO:0000349//generation of catalytic spliceosome for first transesterification step;GO:0000398//mRNA splicing, via spliceosome;GO:0001824//blastocyst development;GO:0006281//DNA repair;GO:0006283//transcription-coupled nucleotide-excision repair;GO:0006351//transcription, DNA-templated;GO:0006396//RNA processing;GO:0006397//mRNA processing;GO:0006974//cellular response to DNA damage stimulus;GO:00…
DGKD	ENSG00000077044	DGKdelta	diacylglycerol kinase delta [Source:HGNC Symbol;Acc:HGNC:2851]	Metabolism;Environmental Information Processing;Human Diseases;Environmental Information Processing;Metabolism;Metabolism	Global and overview maps;Signal transduction;Cancer: overview;Signal transduction;Lipid metabolism;Lipid metabolism	ko01100//Metabolic pathways;ko04072//Phospholipase D signaling pathway;ko05231//Choline metabolism in cancer;ko04070//Phosphatidylinositol signaling system;ko00564//Glycerophospholipid metabolism;ko00561//Glycerolipid metabolism	K00901;K00901;K00901;K00901;K00901;K00901	GO:0005634//nucleus;GO:0005737//cytoplasm;GO:0005829//cytosol;GO:0005886//plasma membrane;GO:0005905//coated pit;GO:0016020//membrane;GO:0031410//cytoplasmic vesicle	GO:0000166//nucleotide binding;GO:0003951//NAD+ kinase activity;GO:0004143//diacylglycerol kinase activity;GO:0005515//protein binding;GO:0005524//ATP binding;GO:0016301//kinase activity;GO:0016740//transferase activity;GO:0019900//kinase binding;GO:0019992//diacylglycerol binding;GO:0042802//identical protein binding;GO:0042803//protein homodimerization activity;GO:0046872//metal ion binding;GO:…	GO:0006654//phosphatidic acid biosynthetic process;GO:0006897//endocytosis;GO:0007165//signal transduction;GO:0007173//epidermal growth factor receptor signaling pathway;GO:0007205//protein kinase C-activating G-protein coupled receptor signaling pathway;GO:0007275//multicellular organism development;GO:0010033//response to organic substance;GO:0015031//protein transport;GO:0016310//phosphorylati…
DGKD	ENSG00000077044	KIAA0145	diacylglycerol kinase delta [Source:HGNC Symbol;Acc:HGNC:2851]	Metabolism;Environmental Information Processing;Human Diseases;Environmental Information Processing;Metabolism;Metabolism	Global and overview maps;Signal transduction;Cancer: overview;Signal transduction;Lipid metabolism;Lipid metabolism	ko01100//Metabolic pathways;ko04072//Phospholipase D signaling pathway;ko05231//Choline metabolism in cancer;ko04070//Phosphatidylinositol signaling system;ko00564//Glycerophospholipid metabolism;ko00561//Glycerolipid metabolism	K00901;K00901;K00901;K00901;K00901;K00901	GO:0005634//nucleus;GO:0005737//cytoplasm;GO:0005829//cytosol;GO:0005886//plasma membrane;GO:0005905//coated pit;GO:0016020//membrane;GO:0031410//cytoplasmic vesicle	GO:0000166//nucleotide binding;GO:0003951//NAD+ kinase activity;GO:0004143//diacylglycerol kinase activity;GO:0005515//protein binding;GO:0005524//ATP binding;GO:0016301//kinase activity;GO:0016740//transferase activity;GO:0019900//kinase binding;GO:0019992//diacylglycerol binding;GO:0042802//identical protein binding;GO:0042803//protein homodimerization activity;GO:0046872//metal ion binding;GO:…	GO:0006654//phosphatidic acid biosynthetic process;GO:0006897//endocytosis;GO:0007165//signal transduction;GO:0007173//epidermal growth factor receptor signaling pathway;GO:0007205//protein kinase C-activating G-protein coupled receptor signaling pathway;GO:0007275//multicellular organism development;GO:0010033//response to organic substance;GO:0015031//protein transport;GO:0016310//phosphorylati…
DGKD	ENSG00000280873	DGKdelta	-	-	-	-	-	-	-	-
DGKD	ENSG00000280873	KIAA0145	-	-	-	-	-	-	-	-
APBB1IP	ENSG00000077420	INAG1	amyloid beta precursor protein binding family B member 1 interacting protein [Source:HGNC Symbol;Acc:HGNC:17379]	Environmental Information Processing;Organismal Systems	Signal transduction;Immune system	ko04015//Rap1 signaling pathway;ko04611//Platelet activation	K17704;K17704	GO:0005737//cytoplasm;GO:0005829//cytosol;GO:0005856//cytoskeleton;GO:0005886//plasma membrane;GO:0005925//focal adhesion;GO:0016020//membrane;GO:0030027//lamellipodium;GO:0030054//cell junction;GO:0042101//T cell receptor complex;GO:0042995//cell projection	GO:0005515//protein binding	GO:0002291//T cell activation via T cell receptor contact with antigen bound to MHC molecule on antigen presenting cell;GO:0007165//signal transduction;GO:0045785//positive regulation of cell adhesion
APBB1IP	ENSG00000077420	RIAM	amyloid beta precursor protein binding family B member 1 interacting protein [Source:HGNC Symbol;Acc:HGNC:17379]	Environmental Information Processing;Organismal Systems	Signal transduction;Immune system	ko04015//Rap1 signaling pathway;ko04611//Platelet activation	K17704;K17704	GO:0005737//cytoplasm;GO:0005829//cytosol;GO:0005856//cytoskeleton;GO:0005886//plasma membrane;GO:0005925//focal adhesion;GO:0016020//membrane;GO:0030027//lamellipodium;GO:0030054//cell junction;GO:0042101//T cell receptor complex;GO:0042995//cell projection	GO:0005515//protein binding	GO:0002291//T cell activation via T cell receptor contact with antigen bound to MHC molecule on antigen presenting cell;GO:0007165//signal transduction;GO:0045785//positive regulation of cell adhesion
JADE1	ENSG00000077684	JADE-1	jade family PHD finger 1 [Source:HGNC Symbol;Acc:HGNC:30027]	-	-	-	-	GO:0000123//histone acetyltransferase complex;GO:0005634//nucleus;GO:0005654//nucleoplasm;GO:0005694//chromosome;GO:0005737//cytoplasm;GO:0005829//cytosol;GO:0005856//cytoskeleton;GO:0005886//plasma membrane;GO:0016607//nuclear speck;GO:0036064//ciliary basal body;GO:0042995//cell projection	GO:0003713//transcription coactivator activity;GO:0005515//protein binding;GO:0046872//metal ion binding	GO:0006915//apoptotic process;GO:0030308//negative regulation of cell growth;GO:0043966//histone H3 acetylation;GO:0043981//histone H4-K5 acetylation;GO:0043982//histone H4-K8 acetylation;GO:0043983//histone H4-K12 acetylation;GO:0045893//positive regulation of transcription, DNA-templated;GO:0090090//negative regulation of canonical Wnt signaling pathway;GO:2000134//negative regulation of G1/S t…
JADE1	ENSG00000077684	PHF17	jade family PHD finger 1 [Source:HGNC Symbol;Acc:HGNC:30027]	-	-	-	-	GO:0000123//histone acetyltransferase complex;GO:0005634//nucleus;GO:0005654//nucleoplasm;GO:0005694//chromosome;GO:0005737//cytoplasm;GO:0005829//cytosol;GO:0005856//cytoskeleton;GO:0005886//plasma membrane;GO:0016607//nuclear speck;GO:0036064//ciliary basal body;GO:0042995//cell projection	GO:0003713//transcription coactivator activity;GO:0005515//protein binding;GO:0046872//metal ion binding	GO:0006915//apoptotic process;GO:0030308//negative regulation of cell growth;GO:0043966//histone H3 acetylation;GO:0043981//histone H4-K5 acetylation;GO:0043982//histone H4-K8 acetylation;GO:0043983//histone H4-K12 acetylation;GO:0045893//positive regulation of transcription, DNA-templated;GO:0090090//negative regulation of canonical Wnt signaling pathway;GO:2000134//negative regulation of G1/S t…
MCCC1	ENSG00000078070	MCCA	methylcrotonoyl-CoA carboxylase 1 [Source:HGNC Symbol;Acc:HGNC:6936]	Metabolism;Metabolism	Global and overview maps;Amino acid metabolism	ko01100//Metabolic pathways;ko00280//Valine, leucine and isoleucine degradation	K01968;K01968	GO:0002169//3-methylcrotonyl-CoA carboxylase complex, mitochondrial;GO:0005739//mitochondrion;GO:0005759//mitochondrial matrix;GO:0005829//cytosol	GO:0000166//nucleotide binding;GO:0004075//biotin carboxylase activity;GO:0004485//methylcrotonoyl-CoA carboxylase activity;GO:0005515//protein binding;GO:0005524//ATP binding;GO:0009374//biotin binding;GO:0016421//CoA carboxylase activity;GO:0016874//ligase activity;GO:0046872//metal ion binding	GO:0006552//leucine catabolic process;GO:0006768//biotin metabolic process;GO:0009083//branched-chain amino acid catabolic process
SLC1A3	ENSG00000079215	EA6	solute carrier family 1 member 3 [Source:HGNC Symbol;Acc:HGNC:10941]	Human Diseases;Organismal Systems;Organismal Systems	Neurodegenerative disease;Nervous system;Nervous system	ko05016//Huntington disease;ko04724//Glutamatergic synapse;ko04721//Synaptic vesicle cycle	K05614;K05614;K05614	GO:0005886//plasma membrane;GO:0005887//integral component of plasma membrane;GO:0009925//basal plasma membrane;GO:0009986//cell surface;GO:0016020//membrane;GO:0016021//integral component of membrane;GO:0031410//cytoplasmic vesicle;GO:0042995//cell projection;GO:0043005//neuron projection;GO:0043025//neuronal cell body;GO:0045202//synapse;GO:0048471//perinuclear region of cytoplasm;GO:0071944//c…	GO:0005313//L-glutamate transmembrane transporter activity;GO:0005314//high-affinity glutamate transmembrane transporter activity;GO:0005515//protein binding;GO:0015172//acidic amino acid transmembrane transporter activity;GO:0015293//symporter activity;GO:0015501//glutamate:sodium symporter activity;GO:0016595//glutamate binding;GO:0016597//amino acid binding;GO:0046872//metal ion binding	GO:0001504//neurotransmitter uptake;GO:0006811//ion transport;GO:0006836//neurotransmitter transport;GO:0006865//amino acid transport;GO:0006883//cellular sodium ion homeostasis;GO:0007268//synaptic transmission;GO:0007605//sensory perception of sound;GO:0009416//response to light stimulus;GO:0009449//gamma-aminobutyric acid biosynthetic process;GO:0009611//response to wounding;GO:0015813//L-glut…
SLC1A3	ENSG00000079215	EAAT1	solute carrier family 1 member 3 [Source:HGNC Symbol;Acc:HGNC:10941]	Human Diseases;Organismal Systems;Organismal Systems	Neurodegenerative disease;Nervous system;Nervous system	ko05016//Huntington disease;ko04724//Glutamatergic synapse;ko04721//Synaptic vesicle cycle	K05614;K05614;K05614	GO:0005886//plasma membrane;GO:0005887//integral component of plasma membrane;GO:0009925//basal plasma membrane;GO:0009986//cell surface;GO:0016020//membrane;GO:0016021//integral component of membrane;GO:0031410//cytoplasmic vesicle;GO:0042995//cell projection;GO:0043005//neuron projection;GO:0043025//neuronal cell body;GO:0045202//synapse;GO:0048471//perinuclear region of cytoplasm;GO:0071944//c…	GO:0005313//L-glutamate transmembrane transporter activity;GO:0005314//high-affinity glutamate transmembrane transporter activity;GO:0005515//protein binding;GO:0015172//acidic amino acid transmembrane transporter activity;GO:0015293//symporter activity;GO:0015501//glutamate:sodium symporter activity;GO:0016595//glutamate binding;GO:0016597//amino acid binding;GO:0046872//metal ion binding	GO:0001504//neurotransmitter uptake;GO:0006811//ion transport;GO:0006836//neurotransmitter transport;GO:0006865//amino acid transport;GO:0006883//cellular sodium ion homeostasis;GO:0007268//synaptic transmission;GO:0007605//sensory perception of sound;GO:0009416//response to light stimulus;GO:0009449//gamma-aminobutyric acid biosynthetic process;GO:0009611//response to wounding;GO:0015813//L-glut…
SLC1A3	ENSG00000079215	GLAST	solute carrier family 1 member 3 [Source:HGNC Symbol;Acc:HGNC:10941]	Human Diseases;Organismal Systems;Organismal Systems	Neurodegenerative disease;Nervous system;Nervous system	ko05016//Huntington disease;ko04724//Glutamatergic synapse;ko04721//Synaptic vesicle cycle	K05614;K05614;K05614	GO:0005886//plasma membrane;GO:0005887//integral component of plasma membrane;GO:0009925//basal plasma membrane;GO:0009986//cell surface;GO:0016020//membrane;GO:0016021//integral component of membrane;GO:0031410//cytoplasmic vesicle;GO:0042995//cell projection;GO:0043005//neuron projection;GO:0043025//neuronal cell body;GO:0045202//synapse;GO:0048471//perinuclear region of cytoplasm;GO:0071944//c…	GO:0005313//L-glutamate transmembrane transporter activity;GO:0005314//high-affinity glutamate transmembrane transporter activity;GO:0005515//protein binding;GO:0015172//acidic amino acid transmembrane transporter activity;GO:0015293//symporter activity;GO:0015501//glutamate:sodium symporter activity;GO:0016595//glutamate binding;GO:0016597//amino acid binding;GO:0046872//metal ion binding	GO:0001504//neurotransmitter uptake;GO:0006811//ion transport;GO:0006836//neurotransmitter transport;GO:0006865//amino acid transport;GO:0006883//cellular sodium ion homeostasis;GO:0007268//synaptic transmission;GO:0007605//sensory perception of sound;GO:0009416//response to light stimulus;GO:0009449//gamma-aminobutyric acid biosynthetic process;GO:0009611//response to wounding;GO:0015813//L-glut…
SENP1	ENSG00000079387	-	SUMO specific peptidase 1 [Source:HGNC Symbol;Acc:HGNC:17927]	-	-	-	-	GO:0005634//nucleus;GO:0005654//nucleoplasm;GO:0005737//cytoplasm;GO:0005925//focal adhesion;GO:0031965//nuclear membrane	GO:0004175//endopeptidase activity;GO:0005515//protein binding;GO:0008233//peptidase activity;GO:0008234//cysteine-type peptidase activity;GO:0016787//hydrolase activity;GO:0070140//SUMO-specific isopeptidase activity	GO:0006508//proteolysis;GO:0006919//activation of cysteine-type endopeptidase activity involved in apoptotic process;GO:0016926//protein desumoylation;GO:0045944//positive regulation of transcription from RNA polymerase II promoter;GO:0097190//apoptotic signaling pathway
FDFT1	ENSG00000079459	DGPT	farnesyl-diphosphate farnesyltransferase 1 [Source:HGNC Symbol;Acc:HGNC:3629]	Metabolism;Metabolism	Global and overview maps;Lipid metabolism	ko01100//Metabolic pathways;ko00100//Steroid biosynthesis	K00801;K00801	GO:0005783//endoplasmic reticulum;GO:0005789//endoplasmic reticulum membrane;GO:0016020//membrane;GO:0016021//integral component of membrane;GO:0043231//intracellular membrane-bounded organelle	GO:0003824//catalytic activity;GO:0004310//farnesyl-diphosphate farnesyltransferase activity;GO:0005515//protein binding;GO:0016740//transferase activity;GO:0016765//transferase activity, transferring alkyl or aryl (other than methyl) groups;GO:0046872//metal ion binding;GO:0051996//squalene synthase activity	GO:0006629//lipid metabolic process;GO:0006694//steroid biosynthetic process;GO:0006695//cholesterol biosynthetic process;GO:0008152//metabolic process;GO:0008202//steroid metabolic process;GO:0008203//cholesterol metabolic process;GO:0008610//lipid biosynthetic process;GO:0009058//biosynthetic process;GO:0016126//sterol biosynthetic process;GO:0019216//regulation of lipid metabolic process;GO:00…
FDFT1	ENSG00000079459	ERG9	farnesyl-diphosphate farnesyltransferase 1 [Source:HGNC Symbol;Acc:HGNC:3629]	Metabolism;Metabolism	Global and overview maps;Lipid metabolism	ko01100//Metabolic pathways;ko00100//Steroid biosynthesis	K00801;K00801	GO:0005783//endoplasmic reticulum;GO:0005789//endoplasmic reticulum membrane;GO:0016020//membrane;GO:0016021//integral component of membrane;GO:0043231//intracellular membrane-bounded organelle	GO:0003824//catalytic activity;GO:0004310//farnesyl-diphosphate farnesyltransferase activity;GO:0005515//protein binding;GO:0016740//transferase activity;GO:0016765//transferase activity, transferring alkyl or aryl (other than methyl) groups;GO:0046872//metal ion binding;GO:0051996//squalene synthase activity	GO:0006629//lipid metabolic process;GO:0006694//steroid biosynthetic process;GO:0006695//cholesterol biosynthetic process;GO:0008152//metabolic process;GO:0008202//steroid metabolic process;GO:0008203//cholesterol metabolic process;GO:0008610//lipid biosynthetic process;GO:0009058//biosynthetic process;GO:0016126//sterol biosynthetic process;GO:0019216//regulation of lipid metabolic process;GO:00…
FDFT1	ENSG00000079459	SQS	farnesyl-diphosphate farnesyltransferase 1 [Source:HGNC Symbol;Acc:HGNC:3629]	Metabolism;Metabolism	Global and overview maps;Lipid metabolism	ko01100//Metabolic pathways;ko00100//Steroid biosynthesis	K00801;K00801	GO:0005783//endoplasmic reticulum;GO:0005789//endoplasmic reticulum membrane;GO:0016020//membrane;GO:0016021//integral component of membrane;GO:0043231//intracellular membrane-bounded organelle	GO:0003824//catalytic activity;GO:0004310//farnesyl-diphosphate farnesyltransferase activity;GO:0005515//protein binding;GO:0016740//transferase activity;GO:0016765//transferase activity, transferring alkyl or aryl (other than methyl) groups;GO:0046872//metal ion binding;GO:0051996//squalene synthase activity	GO:0006629//lipid metabolic process;GO:0006694//steroid biosynthetic process;GO:0006695//cholesterol biosynthetic process;GO:0008152//metabolic process;GO:0008202//steroid metabolic process;GO:0008203//cholesterol metabolic process;GO:0008610//lipid biosynthetic process;GO:0009058//biosynthetic process;GO:0016126//sterol biosynthetic process;GO:0019216//regulation of lipid metabolic process;GO:00…
FDFT1	ENSG00000079459	SQSD	farnesyl-diphosphate farnesyltransferase 1 [Source:HGNC Symbol;Acc:HGNC:3629]	Metabolism;Metabolism	Global and overview maps;Lipid metabolism	ko01100//Metabolic pathways;ko00100//Steroid biosynthesis	K00801;K00801	GO:0005783//endoplasmic reticulum;GO:0005789//endoplasmic reticulum membrane;GO:0016020//membrane;GO:0016021//integral component of membrane;GO:0043231//intracellular membrane-bounded organelle	GO:0003824//catalytic activity;GO:0004310//farnesyl-diphosphate farnesyltransferase activity;GO:0005515//protein binding;GO:0016740//transferase activity;GO:0016765//transferase activity, transferring alkyl or aryl (other than methyl) groups;GO:0046872//metal ion binding;GO:0051996//squalene synthase activity	GO:0006629//lipid metabolic process;GO:0006694//steroid biosynthetic process;GO:0006695//cholesterol biosynthetic process;GO:0008152//metabolic process;GO:0008202//steroid metabolic process;GO:0008203//cholesterol metabolic process;GO:0008610//lipid biosynthetic process;GO:0009058//biosynthetic process;GO:0016126//sterol biosynthetic process;GO:0019216//regulation of lipid metabolic process;GO:00…
FDFT1	ENSG00000079459	SS	farnesyl-diphosphate farnesyltransferase 1 [Source:HGNC Symbol;Acc:HGNC:3629]	Metabolism;Metabolism	Global and overview maps;Lipid metabolism	ko01100//Metabolic pathways;ko00100//Steroid biosynthesis	K00801;K00801	GO:0005783//endoplasmic reticulum;GO:0005789//endoplasmic reticulum membrane;GO:0016020//membrane;GO:0016021//integral component of membrane;GO:0043231//intracellular membrane-bounded organelle	GO:0003824//catalytic activity;GO:0004310//farnesyl-diphosphate farnesyltransferase activity;GO:0005515//protein binding;GO:0016740//transferase activity;GO:0016765//transferase activity, transferring alkyl or aryl (other than methyl) groups;GO:0046872//metal ion binding;GO:0051996//squalene synthase activity	GO:0006629//lipid metabolic process;GO:0006694//steroid biosynthetic process;GO:0006695//cholesterol biosynthetic process;GO:0008152//metabolic process;GO:0008202//steroid metabolic process;GO:0008203//cholesterol metabolic process;GO:0008610//lipid biosynthetic process;GO:0009058//biosynthetic process;GO:0016126//sterol biosynthetic process;GO:0019216//regulation of lipid metabolic process;GO:00…
FDFT1	ENSG00000284967	DGPT	-	-	-	-	-	-	-	-
FDFT1	ENSG00000284967	ERG9	-	-	-	-	-	-	-	-
FDFT1	ENSG00000284967	SQS	-	-	-	-	-	-	-	-
FDFT1	ENSG00000284967	SQSD	-	-	-	-	-	-	-	-
FDFT1	ENSG00000284967	SS	-	-	-	-	-	-	-	-
CFHR2	ENSG00000080910	CFHL2	complement factor H related 2 [Source:HGNC Symbol;Acc:HGNC:4890]	Organismal Systems	Immune system	ko04610//Complement and coagulation cascades	K23815	GO:0005576//extracellular region;GO:0032991//macromolecular complex	GO:0005515//protein binding;GO:0042802//identical protein binding	GO:0030449//regulation of complement activation;GO:0032091//negative regulation of protein binding;GO:0051838//cytolysis by host of symbiont cells
CFHR2	ENSG00000080910	FHR2	complement factor H related 2 [Source:HGNC Symbol;Acc:HGNC:4890]	Organismal Systems	Immune system	ko04610//Complement and coagulation cascades	K23815	GO:0005576//extracellular region;GO:0032991//macromolecular complex	GO:0005515//protein binding;GO:0042802//identical protein binding	GO:0030449//regulation of complement activation;GO:0032091//negative regulation of protein binding;GO:0051838//cytolysis by host of symbiont cells
CFHR2	ENSG00000080910	HFL3	complement factor H related 2 [Source:HGNC Symbol;Acc:HGNC:4890]	Organismal Systems	Immune system	ko04610//Complement and coagulation cascades	K23815	GO:0005576//extracellular region;GO:0032991//macromolecular complex	GO:0005515//protein binding;GO:0042802//identical protein binding	GO:0030449//regulation of complement activation;GO:0032091//negative regulation of protein binding;GO:0051838//cytolysis by host of symbiont cells
PCNP	ENSG00000081154	-	PEST proteolytic signal containing nuclear protein [Source:HGNC Symbol;Acc:HGNC:30023]	-	-	-	-	GO:0005634//nucleus;GO:0005654//nucleoplasm;GO:0016604//nuclear body	GO:0005515//protein binding	GO:0007049//cell cycle;GO:0016567//protein ubiquitination;GO:0043161//proteasome-mediated ubiquitin-dependent protein catabolic process
PHLPP1	ENSG00000081913	KIAA0606	PH domain and leucine rich repeat protein phosphatase 1 [Source:HGNC Symbol;Acc:HGNC:20610]	Environmental Information Processing	Signal transduction	ko04151//PI3K-Akt signaling pathway	K16340	GO:0005634//nucleus;GO:0005737//cytoplasm;GO:0005829//cytosol;GO:0005886//plasma membrane;GO:0016020//membrane;GO:0043231//intracellular membrane-bounded organelle	GO:0004721//phosphoprotein phosphatase activity;GO:0004722//protein serine/threonine phosphatase activity;GO:0005515//protein binding;GO:0016787//hydrolase activity;GO:0016791//phosphatase activity;GO:0046872//metal ion binding	GO:0002667//regulation of T cell anergy;GO:0006470//protein dephosphorylation;GO:0006915//apoptotic process;GO:0007165//signal transduction;GO:0009649//entrainment of circadian clock;GO:0016311//dephosphorylation;GO:0042981//regulation of apoptotic process;GO:0043408//regulation of MAPK cascade;GO:0046328//regulation of JNK cascade;GO:0051898//negative regulation of protein kinase B signaling;GO:…
PHLPP1	ENSG00000081913	PHLPP	PH domain and leucine rich repeat protein phosphatase 1 [Source:HGNC Symbol;Acc:HGNC:20610]	Environmental Information Processing	Signal transduction	ko04151//PI3K-Akt signaling pathway	K16340	GO:0005634//nucleus;GO:0005737//cytoplasm;GO:0005829//cytosol;GO:0005886//plasma membrane;GO:0016020//membrane;GO:0043231//intracellular membrane-bounded organelle	GO:0004721//phosphoprotein phosphatase activity;GO:0004722//protein serine/threonine phosphatase activity;GO:0005515//protein binding;GO:0016787//hydrolase activity;GO:0016791//phosphatase activity;GO:0046872//metal ion binding	GO:0002667//regulation of T cell anergy;GO:0006470//protein dephosphorylation;GO:0006915//apoptotic process;GO:0007165//signal transduction;GO:0009649//entrainment of circadian clock;GO:0016311//dephosphorylation;GO:0042981//regulation of apoptotic process;GO:0043408//regulation of MAPK cascade;GO:0046328//regulation of JNK cascade;GO:0051898//negative regulation of protein kinase B signaling;GO:…
PHLPP1	ENSG00000081913	PLEKHE1	PH domain and leucine rich repeat protein phosphatase 1 [Source:HGNC Symbol;Acc:HGNC:20610]	Environmental Information Processing	Signal transduction	ko04151//PI3K-Akt signaling pathway	K16340	GO:0005634//nucleus;GO:0005737//cytoplasm;GO:0005829//cytosol;GO:0005886//plasma membrane;GO:0016020//membrane;GO:0043231//intracellular membrane-bounded organelle	GO:0004721//phosphoprotein phosphatase activity;GO:0004722//protein serine/threonine phosphatase activity;GO:0005515//protein binding;GO:0016787//hydrolase activity;GO:0016791//phosphatase activity;GO:0046872//metal ion binding	GO:0002667//regulation of T cell anergy;GO:0006470//protein dephosphorylation;GO:0006915//apoptotic process;GO:0007165//signal transduction;GO:0009649//entrainment of circadian clock;GO:0016311//dephosphorylation;GO:0042981//regulation of apoptotic process;GO:0043408//regulation of MAPK cascade;GO:0046328//regulation of JNK cascade;GO:0051898//negative regulation of protein kinase B signaling;GO:…
PHLPP1	ENSG00000081913	PPM3A	PH domain and leucine rich repeat protein phosphatase 1 [Source:HGNC Symbol;Acc:HGNC:20610]	Environmental Information Processing	Signal transduction	ko04151//PI3K-Akt signaling pathway	K16340	GO:0005634//nucleus;GO:0005737//cytoplasm;GO:0005829//cytosol;GO:0005886//plasma membrane;GO:0016020//membrane;GO:0043231//intracellular membrane-bounded organelle	GO:0004721//phosphoprotein phosphatase activity;GO:0004722//protein serine/threonine phosphatase activity;GO:0005515//protein binding;GO:0016787//hydrolase activity;GO:0016791//phosphatase activity;GO:0046872//metal ion binding	GO:0002667//regulation of T cell anergy;GO:0006470//protein dephosphorylation;GO:0006915//apoptotic process;GO:0007165//signal transduction;GO:0009649//entrainment of circadian clock;GO:0016311//dephosphorylation;GO:0042981//regulation of apoptotic process;GO:0043408//regulation of MAPK cascade;GO:0046328//regulation of JNK cascade;GO:0051898//negative regulation of protein kinase B signaling;GO:…
PHLPP1	ENSG00000081913	SCOP	PH domain and leucine rich repeat protein phosphatase 1 [Source:HGNC Symbol;Acc:HGNC:20610]	Environmental Information Processing	Signal transduction	ko04151//PI3K-Akt signaling pathway	K16340	GO:0005634//nucleus;GO:0005737//cytoplasm;GO:0005829//cytosol;GO:0005886//plasma membrane;GO:0016020//membrane;GO:0043231//intracellular membrane-bounded organelle	GO:0004721//phosphoprotein phosphatase activity;GO:0004722//protein serine/threonine phosphatase activity;GO:0005515//protein binding;GO:0016787//hydrolase activity;GO:0016791//phosphatase activity;GO:0046872//metal ion binding	GO:0002667//regulation of T cell anergy;GO:0006470//protein dephosphorylation;GO:0006915//apoptotic process;GO:0007165//signal transduction;GO:0009649//entrainment of circadian clock;GO:0016311//dephosphorylation;GO:0042981//regulation of apoptotic process;GO:0043408//regulation of MAPK cascade;GO:0046328//regulation of JNK cascade;GO:0051898//negative regulation of protein kinase B signaling;GO:…
POMGNT1	ENSG00000085998	FLJ20277	protein O-linked mannose N-acetylglucosaminyltransferase 1 (beta 1,2-) [Source:HGNC Symbol;Acc:HGNC:19139]	Metabolism;Metabolism	Global and overview maps;Glycan biosynthesis and metabolism	ko01100//Metabolic pathways;ko00515//Mannose type O-glycan biosynthesis	K09666;K09666	GO:0000139//Golgi membrane;GO:0005794//Golgi apparatus;GO:0016020//membrane;GO:0016021//integral component of membrane;GO:0030173//integral component of Golgi membrane	GO:0005515//protein binding;GO:0008375//acetylglucosaminyltransferase activity;GO:0016740//transferase activity;GO:0016757//transferase activity, transferring glycosyl groups;GO:0030145//manganese ion binding;GO:0046872//metal ion binding;GO:0047223//beta-1,3-galactosyl-O-glycosyl-glycoprotein beta-1,3-N-acetylglucosaminyltransferase activity	GO:0006486//protein glycosylation;GO:0006493//protein O-linked glycosylation;GO:0016266//O-glycan processing;GO:0018215//protein phosphopantetheinylation
POMGNT1	ENSG00000085998	LGMD2O	protein O-linked mannose N-acetylglucosaminyltransferase 1 (beta 1,2-) [Source:HGNC Symbol;Acc:HGNC:19139]	Metabolism;Metabolism	Global and overview maps;Glycan biosynthesis and metabolism	ko01100//Metabolic pathways;ko00515//Mannose type O-glycan biosynthesis	K09666;K09666	GO:0000139//Golgi membrane;GO:0005794//Golgi apparatus;GO:0016020//membrane;GO:0016021//integral component of membrane;GO:0030173//integral component of Golgi membrane	GO:0005515//protein binding;GO:0008375//acetylglucosaminyltransferase activity;GO:0016740//transferase activity;GO:0016757//transferase activity, transferring glycosyl groups;GO:0030145//manganese ion binding;GO:0046872//metal ion binding;GO:0047223//beta-1,3-galactosyl-O-glycosyl-glycoprotein beta-1,3-N-acetylglucosaminyltransferase activity	GO:0006486//protein glycosylation;GO:0006493//protein O-linked glycosylation;GO:0016266//O-glycan processing;GO:0018215//protein phosphopantetheinylation
POMGNT1	ENSG00000085998	MEB	protein O-linked mannose N-acetylglucosaminyltransferase 1 (beta 1,2-) [Source:HGNC Symbol;Acc:HGNC:19139]	Metabolism;Metabolism	Global and overview maps;Glycan biosynthesis and metabolism	ko01100//Metabolic pathways;ko00515//Mannose type O-glycan biosynthesis	K09666;K09666	GO:0000139//Golgi membrane;GO:0005794//Golgi apparatus;GO:0016020//membrane;GO:0016021//integral component of membrane;GO:0030173//integral component of Golgi membrane	GO:0005515//protein binding;GO:0008375//acetylglucosaminyltransferase activity;GO:0016740//transferase activity;GO:0016757//transferase activity, transferring glycosyl groups;GO:0030145//manganese ion binding;GO:0046872//metal ion binding;GO:0047223//beta-1,3-galactosyl-O-glycosyl-glycoprotein beta-1,3-N-acetylglucosaminyltransferase activity	GO:0006486//protein glycosylation;GO:0006493//protein O-linked glycosylation;GO:0016266//O-glycan processing;GO:0018215//protein phosphopantetheinylation
POMGNT1	ENSG00000085998	MGAT1.2	protein O-linked mannose N-acetylglucosaminyltransferase 1 (beta 1,2-) [Source:HGNC Symbol;Acc:HGNC:19139]	Metabolism;Metabolism	Global and overview maps;Glycan biosynthesis and metabolism	ko01100//Metabolic pathways;ko00515//Mannose type O-glycan biosynthesis	K09666;K09666	GO:0000139//Golgi membrane;GO:0005794//Golgi apparatus;GO:0016020//membrane;GO:0016021//integral component of membrane;GO:0030173//integral component of Golgi membrane	GO:0005515//protein binding;GO:0008375//acetylglucosaminyltransferase activity;GO:0016740//transferase activity;GO:0016757//transferase activity, transferring glycosyl groups;GO:0030145//manganese ion binding;GO:0046872//metal ion binding;GO:0047223//beta-1,3-galactosyl-O-glycosyl-glycoprotein beta-1,3-N-acetylglucosaminyltransferase activity	GO:0006486//protein glycosylation;GO:0006493//protein O-linked glycosylation;GO:0016266//O-glycan processing;GO:0018215//protein phosphopantetheinylation
GMCL1	ENSG00000087338	BTBD13	germ cell-less 1, spermatogenesis associated [Source:HGNC Symbol;Acc:HGNC:23843]	-	-	-	-	GO:0005634//nucleus;GO:0016363//nuclear matrix	GO:0005515//protein binding;GO:0042802//identical protein binding	GO:0007275//multicellular organism development;GO:0007281//germ cell development;GO:0007283//spermatogenesis;GO:0030154//cell differentiation
GMCL1	ENSG00000087338	FLJ13057	germ cell-less 1, spermatogenesis associated [Source:HGNC Symbol;Acc:HGNC:23843]	-	-	-	-	GO:0005634//nucleus;GO:0016363//nuclear matrix	GO:0005515//protein binding;GO:0042802//identical protein binding	GO:0007275//multicellular organism development;GO:0007281//germ cell development;GO:0007283//spermatogenesis;GO:0030154//cell differentiation
GMCL1	ENSG00000087338	GCL1	germ cell-less 1, spermatogenesis associated [Source:HGNC Symbol;Acc:HGNC:23843]	-	-	-	-	GO:0005634//nucleus;GO:0016363//nuclear matrix	GO:0005515//protein binding;GO:0042802//identical protein binding	GO:0007275//multicellular organism development;GO:0007281//germ cell development;GO:0007283//spermatogenesis;GO:0030154//cell differentiation
GMCL1	ENSG00000087338	SPATA29	germ cell-less 1, spermatogenesis associated [Source:HGNC Symbol;Acc:HGNC:23843]	-	-	-	-	GO:0005634//nucleus;GO:0016363//nuclear matrix	GO:0005515//protein binding;GO:0042802//identical protein binding	GO:0007275//multicellular organism development;GO:0007281//germ cell development;GO:0007283//spermatogenesis;GO:0030154//cell differentiation
AAMDC	ENSG00000087884	C11orf67	adipogenesis associated Mth938 domain containing [Source:HGNC Symbol;Acc:HGNC:30205]	-	-	-	-	GO:0005737//cytoplasm	GO:0005515//protein binding	GO:0045600//positive regulation of fat cell differentiation
AAMDC	ENSG00000087884	CK067	adipogenesis associated Mth938 domain containing [Source:HGNC Symbol;Acc:HGNC:30205]	-	-	-	-	GO:0005737//cytoplasm	GO:0005515//protein binding	GO:0045600//positive regulation of fat cell differentiation
AAMDC	ENSG00000087884	FLJ21035	adipogenesis associated Mth938 domain containing [Source:HGNC Symbol;Acc:HGNC:30205]	-	-	-	-	GO:0005737//cytoplasm	GO:0005515//protein binding	GO:0045600//positive regulation of fat cell differentiation
AAMDC	ENSG00000087884	PTD015	adipogenesis associated Mth938 domain containing [Source:HGNC Symbol;Acc:HGNC:30205]	-	-	-	-	GO:0005737//cytoplasm	GO:0005515//protein binding	GO:0045600//positive regulation of fat cell differentiation
PPP1R13B	ENSG00000088808	ASPP1	protein phosphatase 1 regulatory subunit 13B [Source:HGNC Symbol;Acc:HGNC:14950]	-	-	-	-	GO:0005634//nucleus;GO:0005654//nucleoplasm;GO:0005737//cytoplasm;GO:0005739//mitochondrion;GO:0005829//cytosol;GO:0005886//plasma membrane;GO:0048471//perinuclear region of cytoplasm	GO:0002039//p53 binding;GO:0005515//protein binding;GO:0008134//transcription factor binding	GO:0006915//apoptotic process;GO:0042981//regulation of apoptotic process;GO:0045786//negative regulation of cell cycle;GO:0072332//intrinsic apoptotic signaling pathway by p53 class mediator;GO:1900740//positive regulation of protein insertion into mitochondrial membrane involved in apoptotic signaling pathway;GO:1901216//positive regulation of neuron death;GO:1901796//regulation of signal trans…
PPP1R13B	ENSG00000088808	KIAA0771	protein phosphatase 1 regulatory subunit 13B [Source:HGNC Symbol;Acc:HGNC:14950]	-	-	-	-	GO:0005634//nucleus;GO:0005654//nucleoplasm;GO:0005737//cytoplasm;GO:0005739//mitochondrion;GO:0005829//cytosol;GO:0005886//plasma membrane;GO:0048471//perinuclear region of cytoplasm	GO:0002039//p53 binding;GO:0005515//protein binding;GO:0008134//transcription factor binding	GO:0006915//apoptotic process;GO:0042981//regulation of apoptotic process;GO:0045786//negative regulation of cell cycle;GO:0072332//intrinsic apoptotic signaling pathway by p53 class mediator;GO:1900740//positive regulation of protein insertion into mitochondrial membrane involved in apoptotic signaling pathway;GO:1901216//positive regulation of neuron death;GO:1901796//regulation of signal trans…
PPP1R13B	ENSG00000088808	p53BP2-like	protein phosphatase 1 regulatory subunit 13B [Source:HGNC Symbol;Acc:HGNC:14950]	-	-	-	-	GO:0005634//nucleus;GO:0005654//nucleoplasm;GO:0005737//cytoplasm;GO:0005739//mitochondrion;GO:0005829//cytosol;GO:0005886//plasma membrane;GO:0048471//perinuclear region of cytoplasm	GO:0002039//p53 binding;GO:0005515//protein binding;GO:0008134//transcription factor binding	GO:0006915//apoptotic process;GO:0042981//regulation of apoptotic process;GO:0045786//negative regulation of cell cycle;GO:0072332//intrinsic apoptotic signaling pathway by p53 class mediator;GO:1900740//positive regulation of protein insertion into mitochondrial membrane involved in apoptotic signaling pathway;GO:1901216//positive regulation of neuron death;GO:1901796//regulation of signal trans…
PPP1R13B	ENSG00000088808	p85	protein phosphatase 1 regulatory subunit 13B [Source:HGNC Symbol;Acc:HGNC:14950]	-	-	-	-	GO:0005634//nucleus;GO:0005654//nucleoplasm;GO:0005737//cytoplasm;GO:0005739//mitochondrion;GO:0005829//cytosol;GO:0005886//plasma membrane;GO:0048471//perinuclear region of cytoplasm	GO:0002039//p53 binding;GO:0005515//protein binding;GO:0008134//transcription factor binding	GO:0006915//apoptotic process;GO:0042981//regulation of apoptotic process;GO:0045786//negative regulation of cell cycle;GO:0072332//intrinsic apoptotic signaling pathway by p53 class mediator;GO:1900740//positive regulation of protein insertion into mitochondrial membrane involved in apoptotic signaling pathway;GO:1901216//positive regulation of neuron death;GO:1901796//regulation of signal trans…
GRAMD1A	ENSG00000089351	FLJ90346	GRAM domain containing 1A [Source:HGNC Symbol;Acc:HGNC:29305]	-	-	-	-	GO:0005776//autophagosome;GO:0005783//endoplasmic reticulum;GO:0005789//endoplasmic reticulum membrane;GO:0005829//cytosol;GO:0005886//plasma membrane;GO:0016020//membrane;GO:0016021//integral component of membrane;GO:0031227//intrinsic component of endoplasmic reticulum membrane;GO:0031234//extrinsic component of cytoplasmic side of plasma membrane;GO:0031410//cytoplasmic vesicle;GO:0044232//org…	GO:0005515//protein binding;GO:0008289//lipid binding;GO:0015485//cholesterol binding	GO:0006869//lipid transport;GO:0006914//autophagy;GO:0015918//sterol transport;GO:0071397//cellular response to cholesterol
GRAMD1A	ENSG00000089351	KIAA1533	GRAM domain containing 1A [Source:HGNC Symbol;Acc:HGNC:29305]	-	-	-	-	GO:0005776//autophagosome;GO:0005783//endoplasmic reticulum;GO:0005789//endoplasmic reticulum membrane;GO:0005829//cytosol;GO:0005886//plasma membrane;GO:0016020//membrane;GO:0016021//integral component of membrane;GO:0031227//intrinsic component of endoplasmic reticulum membrane;GO:0031234//extrinsic component of cytoplasmic side of plasma membrane;GO:0031410//cytoplasmic vesicle;GO:0044232//org…	GO:0005515//protein binding;GO:0008289//lipid binding;GO:0015485//cholesterol binding	GO:0006869//lipid transport;GO:0006914//autophagy;GO:0015918//sterol transport;GO:0071397//cellular response to cholesterol
GANAB	ENSG00000089597	G2AN	glucosidase II alpha subunit [Source:HGNC Symbol;Acc:HGNC:4138]	Metabolism;Genetic Information Processing;Metabolism	Global and overview maps;Folding, sorting and degradation;Glycan biosynthesis and metabolism	ko01100//Metabolic pathways;ko04141//Protein processing in endoplasmic reticulum;ko00510//N-Glycan biosynthesis	K05546;K05546;K05546	GO:0005783//endoplasmic reticulum;GO:0005788//endoplasmic reticulum lumen;GO:0005794//Golgi apparatus;GO:0016020//membrane;GO:0017177//glucosidase II complex;GO:0042470//melanosome;GO:0043231//intracellular membrane-bounded organelle;GO:0070062//extracellular exosome	GO:0003723//RNA binding;GO:0003824//catalytic activity;GO:0004553//hydrolase activity, hydrolyzing O-glycosyl compounds;GO:0005515//protein binding;GO:0016787//hydrolase activity;GO:0016798//hydrolase activity, acting on glycosyl bonds;GO:0030246//carbohydrate binding;GO:0033919//glucan 1,3-alpha-glucosidase activity;GO:0090599//alpha-glucosidase activity	GO:0005975//carbohydrate metabolic process;GO:0006457//protein folding;GO:0006491//N-glycan processing;GO:0008152//metabolic process;GO:0019082//viral protein processing
GANAB	ENSG00000089597	GIIA	glucosidase II alpha subunit [Source:HGNC Symbol;Acc:HGNC:4138]	Metabolism;Genetic Information Processing;Metabolism	Global and overview maps;Folding, sorting and degradation;Glycan biosynthesis and metabolism	ko01100//Metabolic pathways;ko04141//Protein processing in endoplasmic reticulum;ko00510//N-Glycan biosynthesis	K05546;K05546;K05546	GO:0005783//endoplasmic reticulum;GO:0005788//endoplasmic reticulum lumen;GO:0005794//Golgi apparatus;GO:0016020//membrane;GO:0017177//glucosidase II complex;GO:0042470//melanosome;GO:0043231//intracellular membrane-bounded organelle;GO:0070062//extracellular exosome	GO:0003723//RNA binding;GO:0003824//catalytic activity;GO:0004553//hydrolase activity, hydrolyzing O-glycosyl compounds;GO:0005515//protein binding;GO:0016787//hydrolase activity;GO:0016798//hydrolase activity, acting on glycosyl bonds;GO:0030246//carbohydrate binding;GO:0033919//glucan 1,3-alpha-glucosidase activity;GO:0090599//alpha-glucosidase activity	GO:0005975//carbohydrate metabolic process;GO:0006457//protein folding;GO:0006491//N-glycan processing;GO:0008152//metabolic process;GO:0019082//viral protein processing
GANAB	ENSG00000089597	GluII	glucosidase II alpha subunit [Source:HGNC Symbol;Acc:HGNC:4138]	Metabolism;Genetic Information Processing;Metabolism	Global and overview maps;Folding, sorting and degradation;Glycan biosynthesis and metabolism	ko01100//Metabolic pathways;ko04141//Protein processing in endoplasmic reticulum;ko00510//N-Glycan biosynthesis	K05546;K05546;K05546	GO:0005783//endoplasmic reticulum;GO:0005788//endoplasmic reticulum lumen;GO:0005794//Golgi apparatus;GO:0016020//membrane;GO:0017177//glucosidase II complex;GO:0042470//melanosome;GO:0043231//intracellular membrane-bounded organelle;GO:0070062//extracellular exosome	GO:0003723//RNA binding;GO:0003824//catalytic activity;GO:0004553//hydrolase activity, hydrolyzing O-glycosyl compounds;GO:0005515//protein binding;GO:0016787//hydrolase activity;GO:0016798//hydrolase activity, acting on glycosyl bonds;GO:0030246//carbohydrate binding;GO:0033919//glucan 1,3-alpha-glucosidase activity;GO:0090599//alpha-glucosidase activity	GO:0005975//carbohydrate metabolic process;GO:0006457//protein folding;GO:0006491//N-glycan processing;GO:0008152//metabolic process;GO:0019082//viral protein processing
GANAB	ENSG00000089597	KIAA0088	glucosidase II alpha subunit [Source:HGNC Symbol;Acc:HGNC:4138]	Metabolism;Genetic Information Processing;Metabolism	Global and overview maps;Folding, sorting and degradation;Glycan biosynthesis and metabolism	ko01100//Metabolic pathways;ko04141//Protein processing in endoplasmic reticulum;ko00510//N-Glycan biosynthesis	K05546;K05546;K05546	GO:0005783//endoplasmic reticulum;GO:0005788//endoplasmic reticulum lumen;GO:0005794//Golgi apparatus;GO:0016020//membrane;GO:0017177//glucosidase II complex;GO:0042470//melanosome;GO:0043231//intracellular membrane-bounded organelle;GO:0070062//extracellular exosome	GO:0003723//RNA binding;GO:0003824//catalytic activity;GO:0004553//hydrolase activity, hydrolyzing O-glycosyl compounds;GO:0005515//protein binding;GO:0016787//hydrolase activity;GO:0016798//hydrolase activity, acting on glycosyl bonds;GO:0030246//carbohydrate binding;GO:0033919//glucan 1,3-alpha-glucosidase activity;GO:0090599//alpha-glucosidase activity	GO:0005975//carbohydrate metabolic process;GO:0006457//protein folding;GO:0006491//N-glycan processing;GO:0008152//metabolic process;GO:0019082//viral protein processing
DDX24	ENSG00000089737	-	DEAD-box helicase 24 [Source:HGNC Symbol;Acc:HGNC:13266]	-	-	-	-	GO:0005730//nucleolus;GO:0016020//membrane	GO:0000166//nucleotide binding;GO:0003676//nucleic acid binding;GO:0003723//RNA binding;GO:0003724//RNA helicase activity;GO:0004386//helicase activity;GO:0005524//ATP binding;GO:0016787//hydrolase activity;GO:0016887//ATPase activity	GO:0016070//RNA metabolic process
DDX24	ENSG00000273761	-	-	-	-	-	-	-	-	-
LYZ	ENSG00000090382	-	lysozyme [Source:HGNC Symbol;Acc:HGNC:6740]	Organismal Systems	Digestive system	ko04970//Salivary secretion	K13915	GO:0005576//extracellular region;GO:0005615//extracellular space;GO:0035578//azurophil granule lumen;GO:0035580//specific granule lumen;GO:0070062//extracellular exosome;GO:1904724//tertiary granule lumen	GO:0003796//lysozyme activity;GO:0003824//catalytic activity;GO:0016787//hydrolase activity;GO:0016798//hydrolase activity, acting on glycosyl bonds;GO:0042802//identical protein binding	GO:0001895//retina homeostasis;GO:0006954//inflammatory response;GO:0008152//metabolic process;GO:0019730//antimicrobial humoral response;GO:0019835//cytolysis;GO:0031640//killing of cells of other organism;GO:0042742//defense response to bacterium;GO:0043312//neutrophil degranulation;GO:0050829//defense response to Gram-negative bacterium;GO:0050830//defense response to Gram-positive bacterium;G…
PDCD7	ENSG00000090470	ES18	programmed cell death 7 [Source:HGNC Symbol;Acc:HGNC:8767]	-	-	-	-	GO:0005634//nucleus;GO:0005654//nucleoplasm;GO:0005689//U12-type spliceosomal complex	-	GO:0000398//mRNA splicing, via spliceosome;GO:0006915//apoptotic process;GO:0008380//RNA splicing;GO:0051384//response to glucocorticoid
PDCD7	ENSG00000090470	HES18	programmed cell death 7 [Source:HGNC Symbol;Acc:HGNC:8767]	-	-	-	-	GO:0005634//nucleus;GO:0005654//nucleoplasm;GO:0005689//U12-type spliceosomal complex	-	GO:0000398//mRNA splicing, via spliceosome;GO:0006915//apoptotic process;GO:0008380//RNA splicing;GO:0051384//response to glucocorticoid
NRCAM	ENSG00000091129	Bravo	neuronal cell adhesion molecule [Source:HGNC Symbol;Acc:HGNC:7994]	Environmental Information Processing	Signaling molecules and interaction	ko04514//Cell adhesion molecules	K06756	GO:0005576//extracellular region;GO:0005886//plasma membrane;GO:0005887//integral component of plasma membrane;GO:0009897//external side of plasma membrane;GO:0016020//membrane;GO:0016021//integral component of membrane;GO:0030424//axon;GO:0042995//cell projection;GO:0043005//neuron projection;GO:0043194//axon initial segment	GO:0005515//protein binding;GO:0030506//ankyrin binding	GO:0001525//angiogenesis;GO:0001764//neuron migration;GO:0007155//cell adhesion;GO:0007409//axonogenesis;GO:0007411//axon guidance;GO:0007413//axonal fasciculation;GO:0007416//synapse assembly;GO:0007417//central nervous system development;GO:0030516//regulation of axon extension;GO:0045162//clustering of voltage-gated sodium channels;GO:0045666//positive regulation of neuron differentiation;GO:0…
NRCAM	ENSG00000091129	KIAA0343	neuronal cell adhesion molecule [Source:HGNC Symbol;Acc:HGNC:7994]	Environmental Information Processing	Signaling molecules and interaction	ko04514//Cell adhesion molecules	K06756	GO:0005576//extracellular region;GO:0005886//plasma membrane;GO:0005887//integral component of plasma membrane;GO:0009897//external side of plasma membrane;GO:0016020//membrane;GO:0016021//integral component of membrane;GO:0030424//axon;GO:0042995//cell projection;GO:0043005//neuron projection;GO:0043194//axon initial segment	GO:0005515//protein binding;GO:0030506//ankyrin binding	GO:0001525//angiogenesis;GO:0001764//neuron migration;GO:0007155//cell adhesion;GO:0007409//axonogenesis;GO:0007411//axon guidance;GO:0007413//axonal fasciculation;GO:0007416//synapse assembly;GO:0007417//central nervous system development;GO:0030516//regulation of axon extension;GO:0045162//clustering of voltage-gated sodium channels;GO:0045666//positive regulation of neuron differentiation;GO:0…
ABCC6	ENSG00000091262	ARA	ATP binding cassette subfamily C member 6 [Source:HGNC Symbol;Acc:HGNC:57]	Environmental Information Processing	Membrane transport	ko02010//ABC transporters	K05669	GO:0005654//nucleoplasm;GO:0005783//endoplasmic reticulum;GO:0005789//endoplasmic reticulum membrane;GO:0005886//plasma membrane;GO:0016020//membrane;GO:0016021//integral component of membrane;GO:0016323//basolateral plasma membrane;GO:0016324//apical plasma membrane;GO:0016328//lateral plasma membrane	GO:0000166//nucleotide binding;GO:0005215//transporter activity;GO:0005524//ATP binding;GO:0008559//xenobiotic-transporting ATPase activity;GO:0015431//glutathione S-conjugate-exporting ATPase activity;GO:0016887//ATPase activity;GO:0022857//transmembrane transporter activity;GO:0030504//inorganic diphosphate transmembrane transporter activity;GO:0042626//ATPase activity, coupled to transmembrane…	GO:0006855//drug transmembrane transport;GO:0007601//visual perception;GO:0015867//ATP transport;GO:0030505//inorganic diphosphate transport;GO:0030643//cellular phosphate ion homeostasis;GO:0042493//response to drug;GO:0042908//xenobiotic transport;GO:0050896//response to stimulus;GO:0055085//transmembrane transport;GO:0071716//leukotriene transport;GO:0098656//anion transmembrane transport
ABCC6	ENSG00000091262	EST349056	ATP binding cassette subfamily C member 6 [Source:HGNC Symbol;Acc:HGNC:57]	Environmental Information Processing	Membrane transport	ko02010//ABC transporters	K05669	GO:0005654//nucleoplasm;GO:0005783//endoplasmic reticulum;GO:0005789//endoplasmic reticulum membrane;GO:0005886//plasma membrane;GO:0016020//membrane;GO:0016021//integral component of membrane;GO:0016323//basolateral plasma membrane;GO:0016324//apical plasma membrane;GO:0016328//lateral plasma membrane	GO:0000166//nucleotide binding;GO:0005215//transporter activity;GO:0005524//ATP binding;GO:0008559//xenobiotic-transporting ATPase activity;GO:0015431//glutathione S-conjugate-exporting ATPase activity;GO:0016887//ATPase activity;GO:0022857//transmembrane transporter activity;GO:0030504//inorganic diphosphate transmembrane transporter activity;GO:0042626//ATPase activity, coupled to transmembrane…	GO:0006855//drug transmembrane transport;GO:0007601//visual perception;GO:0015867//ATP transport;GO:0030505//inorganic diphosphate transport;GO:0030643//cellular phosphate ion homeostasis;GO:0042493//response to drug;GO:0042908//xenobiotic transport;GO:0050896//response to stimulus;GO:0055085//transmembrane transport;GO:0071716//leukotriene transport;GO:0098656//anion transmembrane transport
ABCC6	ENSG00000091262	MLP1	ATP binding cassette subfamily C member 6 [Source:HGNC Symbol;Acc:HGNC:57]	Environmental Information Processing	Membrane transport	ko02010//ABC transporters	K05669	GO:0005654//nucleoplasm;GO:0005783//endoplasmic reticulum;GO:0005789//endoplasmic reticulum membrane;GO:0005886//plasma membrane;GO:0016020//membrane;GO:0016021//integral component of membrane;GO:0016323//basolateral plasma membrane;GO:0016324//apical plasma membrane;GO:0016328//lateral plasma membrane	GO:0000166//nucleotide binding;GO:0005215//transporter activity;GO:0005524//ATP binding;GO:0008559//xenobiotic-transporting ATPase activity;GO:0015431//glutathione S-conjugate-exporting ATPase activity;GO:0016887//ATPase activity;GO:0022857//transmembrane transporter activity;GO:0030504//inorganic diphosphate transmembrane transporter activity;GO:0042626//ATPase activity, coupled to transmembrane…	GO:0006855//drug transmembrane transport;GO:0007601//visual perception;GO:0015867//ATP transport;GO:0030505//inorganic diphosphate transport;GO:0030643//cellular phosphate ion homeostasis;GO:0042493//response to drug;GO:0042908//xenobiotic transport;GO:0050896//response to stimulus;GO:0055085//transmembrane transport;GO:0071716//leukotriene transport;GO:0098656//anion transmembrane transport
ABCC6	ENSG00000091262	MRP6	ATP binding cassette subfamily C member 6 [Source:HGNC Symbol;Acc:HGNC:57]	Environmental Information Processing	Membrane transport	ko02010//ABC transporters	K05669	GO:0005654//nucleoplasm;GO:0005783//endoplasmic reticulum;GO:0005789//endoplasmic reticulum membrane;GO:0005886//plasma membrane;GO:0016020//membrane;GO:0016021//integral component of membrane;GO:0016323//basolateral plasma membrane;GO:0016324//apical plasma membrane;GO:0016328//lateral plasma membrane	GO:0000166//nucleotide binding;GO:0005215//transporter activity;GO:0005524//ATP binding;GO:0008559//xenobiotic-transporting ATPase activity;GO:0015431//glutathione S-conjugate-exporting ATPase activity;GO:0016887//ATPase activity;GO:0022857//transmembrane transporter activity;GO:0030504//inorganic diphosphate transmembrane transporter activity;GO:0042626//ATPase activity, coupled to transmembrane…	GO:0006855//drug transmembrane transport;GO:0007601//visual perception;GO:0015867//ATP transport;GO:0030505//inorganic diphosphate transport;GO:0030643//cellular phosphate ion homeostasis;GO:0042493//response to drug;GO:0042908//xenobiotic transport;GO:0050896//response to stimulus;GO:0055085//transmembrane transport;GO:0071716//leukotriene transport;GO:0098656//anion transmembrane transport
ABCC6	ENSG00000091262	PXE	ATP binding cassette subfamily C member 6 [Source:HGNC Symbol;Acc:HGNC:57]	Environmental Information Processing	Membrane transport	ko02010//ABC transporters	K05669	GO:0005654//nucleoplasm;GO:0005783//endoplasmic reticulum;GO:0005789//endoplasmic reticulum membrane;GO:0005886//plasma membrane;GO:0016020//membrane;GO:0016021//integral component of membrane;GO:0016323//basolateral plasma membrane;GO:0016324//apical plasma membrane;GO:0016328//lateral plasma membrane	GO:0000166//nucleotide binding;GO:0005215//transporter activity;GO:0005524//ATP binding;GO:0008559//xenobiotic-transporting ATPase activity;GO:0015431//glutathione S-conjugate-exporting ATPase activity;GO:0016887//ATPase activity;GO:0022857//transmembrane transporter activity;GO:0030504//inorganic diphosphate transmembrane transporter activity;GO:0042626//ATPase activity, coupled to transmembrane…	GO:0006855//drug transmembrane transport;GO:0007601//visual perception;GO:0015867//ATP transport;GO:0030505//inorganic diphosphate transport;GO:0030643//cellular phosphate ion homeostasis;GO:0042493//response to drug;GO:0042908//xenobiotic transport;GO:0050896//response to stimulus;GO:0055085//transmembrane transport;GO:0071716//leukotriene transport;GO:0098656//anion transmembrane transport
ABCC6	ENSG00000091262	URG7	ATP binding cassette subfamily C member 6 [Source:HGNC Symbol;Acc:HGNC:57]	Environmental Information Processing	Membrane transport	ko02010//ABC transporters	K05669	GO:0005654//nucleoplasm;GO:0005783//endoplasmic reticulum;GO:0005789//endoplasmic reticulum membrane;GO:0005886//plasma membrane;GO:0016020//membrane;GO:0016021//integral component of membrane;GO:0016323//basolateral plasma membrane;GO:0016324//apical plasma membrane;GO:0016328//lateral plasma membrane	GO:0000166//nucleotide binding;GO:0005215//transporter activity;GO:0005524//ATP binding;GO:0008559//xenobiotic-transporting ATPase activity;GO:0015431//glutathione S-conjugate-exporting ATPase activity;GO:0016887//ATPase activity;GO:0022857//transmembrane transporter activity;GO:0030504//inorganic diphosphate transmembrane transporter activity;GO:0042626//ATPase activity, coupled to transmembrane…	GO:0006855//drug transmembrane transport;GO:0007601//visual perception;GO:0015867//ATP transport;GO:0030505//inorganic diphosphate transport;GO:0030643//cellular phosphate ion homeostasis;GO:0042493//response to drug;GO:0042908//xenobiotic transport;GO:0050896//response to stimulus;GO:0055085//transmembrane transport;GO:0071716//leukotriene transport;GO:0098656//anion transmembrane transport
ABCC6	ENSG00000275331	ARA	-	-	-	-	-	-	-	-
ABCC6	ENSG00000275331	EST349056	-	-	-	-	-	-	-	-
ABCC6	ENSG00000275331	MLP1	-	-	-	-	-	-	-	-
ABCC6	ENSG00000275331	MRP6	-	-	-	-	-	-	-	-
ABCC6	ENSG00000275331	PXE	-	-	-	-	-	-	-	-
ABCC6	ENSG00000275331	URG7	-	-	-	-	-	-	-	-
SPAG7	ENSG00000091640	ACRP	sperm associated antigen 7 [Source:HGNC Symbol;Acc:HGNC:11216]	-	-	-	-	GO:0005634//nucleus	GO:0003676//nucleic acid binding;GO:0005515//protein binding	-
SPAG7	ENSG00000091640	FSA-1	sperm associated antigen 7 [Source:HGNC Symbol;Acc:HGNC:11216]	-	-	-	-	GO:0005634//nucleus	GO:0003676//nucleic acid binding;GO:0005515//protein binding	-
SPAG7	ENSG00000091640	MGC20134	sperm associated antigen 7 [Source:HGNC Symbol;Acc:HGNC:11216]	-	-	-	-	GO:0005634//nucleus	GO:0003676//nucleic acid binding;GO:0005515//protein binding	-
TGM1	ENSG00000092295	ICR2	transglutaminase 1 [Source:HGNC Symbol;Acc:HGNC:11777]	-	-	-	-	GO:0001533//cornified envelope;GO:0005829//cytosol;GO:0005886//plasma membrane;GO:0016020//membrane;GO:0031224//intrinsic component of membrane;GO:0070062//extracellular exosome	GO:0003810//protein-glutamine gamma-glutamyltransferase activity;GO:0005515//protein binding;GO:0016740//transferase activity;GO:0016746//transferase activity, transferring acyl groups;GO:0042802//identical protein binding;GO:0046872//metal ion binding	GO:0006464//cellular protein modification process;GO:0010838//positive regulation of keratinocyte proliferation;GO:0018149//peptide cross-linking;GO:0018215//protein phosphopantetheinylation;GO:0030216//keratinocyte differentiation;GO:0031424//keratinization;GO:0043163//cell envelope organization;GO:0045787//positive regulation of cell cycle;GO:0070268//cornification
TGM1	ENSG00000092295	LI	transglutaminase 1 [Source:HGNC Symbol;Acc:HGNC:11777]	-	-	-	-	GO:0001533//cornified envelope;GO:0005829//cytosol;GO:0005886//plasma membrane;GO:0016020//membrane;GO:0031224//intrinsic component of membrane;GO:0070062//extracellular exosome	GO:0003810//protein-glutamine gamma-glutamyltransferase activity;GO:0005515//protein binding;GO:0016740//transferase activity;GO:0016746//transferase activity, transferring acyl groups;GO:0042802//identical protein binding;GO:0046872//metal ion binding	GO:0006464//cellular protein modification process;GO:0010838//positive regulation of keratinocyte proliferation;GO:0018149//peptide cross-linking;GO:0018215//protein phosphopantetheinylation;GO:0030216//keratinocyte differentiation;GO:0031424//keratinization;GO:0043163//cell envelope organization;GO:0045787//positive regulation of cell cycle;GO:0070268//cornification
TGM1	ENSG00000092295	LI1	transglutaminase 1 [Source:HGNC Symbol;Acc:HGNC:11777]	-	-	-	-	GO:0001533//cornified envelope;GO:0005829//cytosol;GO:0005886//plasma membrane;GO:0016020//membrane;GO:0031224//intrinsic component of membrane;GO:0070062//extracellular exosome	GO:0003810//protein-glutamine gamma-glutamyltransferase activity;GO:0005515//protein binding;GO:0016740//transferase activity;GO:0016746//transferase activity, transferring acyl groups;GO:0042802//identical protein binding;GO:0046872//metal ion binding	GO:0006464//cellular protein modification process;GO:0010838//positive regulation of keratinocyte proliferation;GO:0018149//peptide cross-linking;GO:0018215//protein phosphopantetheinylation;GO:0030216//keratinocyte differentiation;GO:0031424//keratinization;GO:0043163//cell envelope organization;GO:0045787//positive regulation of cell cycle;GO:0070268//cornification
TGM1	ENSG00000092295	TGASE	transglutaminase 1 [Source:HGNC Symbol;Acc:HGNC:11777]	-	-	-	-	GO:0001533//cornified envelope;GO:0005829//cytosol;GO:0005886//plasma membrane;GO:0016020//membrane;GO:0031224//intrinsic component of membrane;GO:0070062//extracellular exosome	GO:0003810//protein-glutamine gamma-glutamyltransferase activity;GO:0005515//protein binding;GO:0016740//transferase activity;GO:0016746//transferase activity, transferring acyl groups;GO:0042802//identical protein binding;GO:0046872//metal ion binding	GO:0006464//cellular protein modification process;GO:0010838//positive regulation of keratinocyte proliferation;GO:0018149//peptide cross-linking;GO:0018215//protein phosphopantetheinylation;GO:0030216//keratinocyte differentiation;GO:0031424//keratinization;GO:0043163//cell envelope organization;GO:0045787//positive regulation of cell cycle;GO:0070268//cornification
TGM1	ENSG00000092295	TGK	transglutaminase 1 [Source:HGNC Symbol;Acc:HGNC:11777]	-	-	-	-	GO:0001533//cornified envelope;GO:0005829//cytosol;GO:0005886//plasma membrane;GO:0016020//membrane;GO:0031224//intrinsic component of membrane;GO:0070062//extracellular exosome	GO:0003810//protein-glutamine gamma-glutamyltransferase activity;GO:0005515//protein binding;GO:0016740//transferase activity;GO:0016746//transferase activity, transferring acyl groups;GO:0042802//identical protein binding;GO:0046872//metal ion binding	GO:0006464//cellular protein modification process;GO:0010838//positive regulation of keratinocyte proliferation;GO:0018149//peptide cross-linking;GO:0018215//protein phosphopantetheinylation;GO:0030216//keratinocyte differentiation;GO:0031424//keratinization;GO:0043163//cell envelope organization;GO:0045787//positive regulation of cell cycle;GO:0070268//cornification
TGM1	ENSG00000285348	ICR2	-	-	-	-	-	-	-	-
TGM1	ENSG00000285348	LI	-	-	-	-	-	-	-	-
TGM1	ENSG00000285348	LI1	-	-	-	-	-	-	-	-
TGM1	ENSG00000285348	TGASE	-	-	-	-	-	-	-	-
TGM1	ENSG00000285348	TGK	-	-	-	-	-	-	-	-
NUP188	ENSG00000095319	KIAA0169	nucleoporin 188 [Source:HGNC Symbol;Acc:HGNC:17859]	Genetic Information Processing	Translation	ko03013//Nucleocytoplasmic transport	K14311	GO:0005634//nucleus;GO:0005635//nuclear envelope;GO:0005643//nuclear pore;GO:0005829//cytosol;GO:0016020//membrane;GO:0043657//host cell;GO:0044611//nuclear pore inner ring	GO:0017056//structural constituent of nuclear pore	GO:0006110//regulation of glycolytic process;GO:0006405//RNA export from nucleus;GO:0006406//mRNA export from nucleus;GO:0006409//tRNA export from nucleus;GO:0006606//protein import into nucleus;GO:0007084//mitotic nuclear envelope reassembly;GO:0015031//protein transport;GO:0016032//viral process;GO:0016925//protein sumoylation;GO:0019058//viral life cycle;GO:0019083//viral transcription;GO:0051…
HNRNPH3	ENSG00000096746	2H9	heterogeneous nuclear ribonucleoprotein H3 [Source:HGNC Symbol;Acc:HGNC:5043]	-	-	-	-	GO:0005634//nucleus;GO:0005654//nucleoplasm;GO:0005681//spliceosomal complex;GO:1990904//ribonucleoprotein complex	GO:0003676//nucleic acid binding;GO:0003723//RNA binding;GO:0005515//protein binding	GO:0000398//mRNA splicing, via spliceosome;GO:0006396//RNA processing;GO:0006397//mRNA processing;GO:0008380//RNA splicing;GO:0030855//epithelial cell differentiation;GO:0043484//regulation of RNA splicing
HNRNPH3	ENSG00000096746	HNRPH3	heterogeneous nuclear ribonucleoprotein H3 [Source:HGNC Symbol;Acc:HGNC:5043]	-	-	-	-	GO:0005634//nucleus;GO:0005654//nucleoplasm;GO:0005681//spliceosomal complex;GO:1990904//ribonucleoprotein complex	GO:0003676//nucleic acid binding;GO:0003723//RNA binding;GO:0005515//protein binding	GO:0000398//mRNA splicing, via spliceosome;GO:0006396//RNA processing;GO:0006397//mRNA processing;GO:0008380//RNA splicing;GO:0030855//epithelial cell differentiation;GO:0043484//regulation of RNA splicing
POLR2E	ENSG00000099817	hRPB25	RNA polymerase II, I and III subunit E [Source:HGNC Symbol;Acc:HGNC:9192]	Human Diseases;Organismal Systems;Genetic Information Processing	Neurodegenerative disease;Immune system;Transcription	ko05016//Huntington disease;ko04623//Cytosolic DNA-sensing pathway;ko03020//RNA polymerase	K03013;K03013;K03013	GO:0005634//nucleus;GO:0005654//nucleoplasm;GO:0005665//DNA-directed RNA polymerase II, core complex;GO:0005666//DNA-directed RNA polymerase III complex;GO:0005736//DNA-directed RNA polymerase I complex;GO:0005829//cytosol	GO:0003677//DNA binding;GO:0003899//DNA-directed RNA polymerase activity;GO:0005515//protein binding	GO:0000398//mRNA splicing, via spliceosome;GO:0006283//transcription-coupled nucleotide-excision repair;GO:0006351//transcription, DNA-templated;GO:0006361//transcription initiation from RNA polymerase I promoter;GO:0006363//termination of RNA polymerase I transcription;GO:0006366//transcription from RNA polymerase II promoter;GO:0006367//transcription initiation from RNA polymerase II promoter;G…
POLR2E	ENSG00000099817	hsRPB5	RNA polymerase II, I and III subunit E [Source:HGNC Symbol;Acc:HGNC:9192]	Human Diseases;Organismal Systems;Genetic Information Processing	Neurodegenerative disease;Immune system;Transcription	ko05016//Huntington disease;ko04623//Cytosolic DNA-sensing pathway;ko03020//RNA polymerase	K03013;K03013;K03013	GO:0005634//nucleus;GO:0005654//nucleoplasm;GO:0005665//DNA-directed RNA polymerase II, core complex;GO:0005666//DNA-directed RNA polymerase III complex;GO:0005736//DNA-directed RNA polymerase I complex;GO:0005829//cytosol	GO:0003677//DNA binding;GO:0003899//DNA-directed RNA polymerase activity;GO:0005515//protein binding	GO:0000398//mRNA splicing, via spliceosome;GO:0006283//transcription-coupled nucleotide-excision repair;GO:0006351//transcription, DNA-templated;GO:0006361//transcription initiation from RNA polymerase I promoter;GO:0006363//termination of RNA polymerase I transcription;GO:0006366//transcription from RNA polymerase II promoter;GO:0006367//transcription initiation from RNA polymerase II promoter;G…
POLR2E	ENSG00000099817	RPABC1	RNA polymerase II, I and III subunit E [Source:HGNC Symbol;Acc:HGNC:9192]	Human Diseases;Organismal Systems;Genetic Information Processing	Neurodegenerative disease;Immune system;Transcription	ko05016//Huntington disease;ko04623//Cytosolic DNA-sensing pathway;ko03020//RNA polymerase	K03013;K03013;K03013	GO:0005634//nucleus;GO:0005654//nucleoplasm;GO:0005665//DNA-directed RNA polymerase II, core complex;GO:0005666//DNA-directed RNA polymerase III complex;GO:0005736//DNA-directed RNA polymerase I complex;GO:0005829//cytosol	GO:0003677//DNA binding;GO:0003899//DNA-directed RNA polymerase activity;GO:0005515//protein binding	GO:0000398//mRNA splicing, via spliceosome;GO:0006283//transcription-coupled nucleotide-excision repair;GO:0006351//transcription, DNA-templated;GO:0006361//transcription initiation from RNA polymerase I promoter;GO:0006363//termination of RNA polymerase I transcription;GO:0006366//transcription from RNA polymerase II promoter;GO:0006367//transcription initiation from RNA polymerase II promoter;G…
POLR2E	ENSG00000099817	RPB5	RNA polymerase II, I and III subunit E [Source:HGNC Symbol;Acc:HGNC:9192]	Human Diseases;Organismal Systems;Genetic Information Processing	Neurodegenerative disease;Immune system;Transcription	ko05016//Huntington disease;ko04623//Cytosolic DNA-sensing pathway;ko03020//RNA polymerase	K03013;K03013;K03013	GO:0005634//nucleus;GO:0005654//nucleoplasm;GO:0005665//DNA-directed RNA polymerase II, core complex;GO:0005666//DNA-directed RNA polymerase III complex;GO:0005736//DNA-directed RNA polymerase I complex;GO:0005829//cytosol	GO:0003677//DNA binding;GO:0003899//DNA-directed RNA polymerase activity;GO:0005515//protein binding	GO:0000398//mRNA splicing, via spliceosome;GO:0006283//transcription-coupled nucleotide-excision repair;GO:0006351//transcription, DNA-templated;GO:0006361//transcription initiation from RNA polymerase I promoter;GO:0006363//termination of RNA polymerase I transcription;GO:0006366//transcription from RNA polymerase II promoter;GO:0006367//transcription initiation from RNA polymerase II promoter;G…
POLR2E	ENSG00000099817	XAP4	RNA polymerase II, I and III subunit E [Source:HGNC Symbol;Acc:HGNC:9192]	Human Diseases;Organismal Systems;Genetic Information Processing	Neurodegenerative disease;Immune system;Transcription	ko05016//Huntington disease;ko04623//Cytosolic DNA-sensing pathway;ko03020//RNA polymerase	K03013;K03013;K03013	GO:0005634//nucleus;GO:0005654//nucleoplasm;GO:0005665//DNA-directed RNA polymerase II, core complex;GO:0005666//DNA-directed RNA polymerase III complex;GO:0005736//DNA-directed RNA polymerase I complex;GO:0005829//cytosol	GO:0003677//DNA binding;GO:0003899//DNA-directed RNA polymerase activity;GO:0005515//protein binding	GO:0000398//mRNA splicing, via spliceosome;GO:0006283//transcription-coupled nucleotide-excision repair;GO:0006351//transcription, DNA-templated;GO:0006361//transcription initiation from RNA polymerase I promoter;GO:0006363//termination of RNA polymerase I transcription;GO:0006366//transcription from RNA polymerase II promoter;GO:0006367//transcription initiation from RNA polymerase II promoter;G…
CECR2	ENSG00000099954	KIAA1740	CECR2 histone acetyl-lysine reader [Source:HGNC Symbol;Acc:HGNC:1840]	-	-	-	-	GO:0000791//euchromatin;GO:0005634//nucleus;GO:0031010//ISWI-type complex;GO:0090537//CERF complex	GO:0005515//protein binding	GO:0001842//neural fold formation;GO:0001843//neural tube closure;GO:0006309//apoptotic DNA fragmentation;GO:0006325//chromatin organization;GO:0007010//cytoskeleton organization;GO:0007338//single fertilization;GO:0016192//vesicle-mediated transport;GO:0021915//neural tube development;GO:0043044//ATP-dependent chromatin remodeling;GO:0060122//inner ear receptor stereocilium organization;GO:00616…
EIF3L	ENSG00000100129	EIF3EIP	eukaryotic translation initiation factor 3 subunit L [Source:HGNC Symbol;Acc:HGNC:18138]	-	-	-	-	GO:0001650//fibrillar center;GO:0005654//nucleoplasm;GO:0005730//nucleolus;GO:0005737//cytoplasm;GO:0005829//cytosol;GO:0005852//eukaryotic translation initiation factor 3 complex;GO:0016020//membrane;GO:0016282//eukaryotic 43S preinitiation complex;GO:0033290//eukaryotic 48S preinitiation complex	GO:0003723//RNA binding;GO:0003743//translation initiation factor activity;GO:0005515//protein binding	GO:0001732//formation of cytoplasmic translation initiation complex;GO:0002183//cytoplasmic translational initiation;GO:0006412//translation;GO:0006413//translational initiation;GO:0075525//viral translational termination-reinitiation
EIF3L	ENSG00000100129	EIF3S11	eukaryotic translation initiation factor 3 subunit L [Source:HGNC Symbol;Acc:HGNC:18138]	-	-	-	-	GO:0001650//fibrillar center;GO:0005654//nucleoplasm;GO:0005730//nucleolus;GO:0005737//cytoplasm;GO:0005829//cytosol;GO:0005852//eukaryotic translation initiation factor 3 complex;GO:0016020//membrane;GO:0016282//eukaryotic 43S preinitiation complex;GO:0033290//eukaryotic 48S preinitiation complex	GO:0003723//RNA binding;GO:0003743//translation initiation factor activity;GO:0005515//protein binding	GO:0001732//formation of cytoplasmic translation initiation complex;GO:0002183//cytoplasmic translational initiation;GO:0006412//translation;GO:0006413//translational initiation;GO:0075525//viral translational termination-reinitiation
EIF3L	ENSG00000100129	EIF3S6IP	eukaryotic translation initiation factor 3 subunit L [Source:HGNC Symbol;Acc:HGNC:18138]	-	-	-	-	GO:0001650//fibrillar center;GO:0005654//nucleoplasm;GO:0005730//nucleolus;GO:0005737//cytoplasm;GO:0005829//cytosol;GO:0005852//eukaryotic translation initiation factor 3 complex;GO:0016020//membrane;GO:0016282//eukaryotic 43S preinitiation complex;GO:0033290//eukaryotic 48S preinitiation complex	GO:0003723//RNA binding;GO:0003743//translation initiation factor activity;GO:0005515//protein binding	GO:0001732//formation of cytoplasmic translation initiation complex;GO:0002183//cytoplasmic translational initiation;GO:0006412//translation;GO:0006413//translational initiation;GO:0075525//viral translational termination-reinitiation
EIF3L	ENSG00000100129	HSPC021	eukaryotic translation initiation factor 3 subunit L [Source:HGNC Symbol;Acc:HGNC:18138]	-	-	-	-	GO:0001650//fibrillar center;GO:0005654//nucleoplasm;GO:0005730//nucleolus;GO:0005737//cytoplasm;GO:0005829//cytosol;GO:0005852//eukaryotic translation initiation factor 3 complex;GO:0016020//membrane;GO:0016282//eukaryotic 43S preinitiation complex;GO:0033290//eukaryotic 48S preinitiation complex	GO:0003723//RNA binding;GO:0003743//translation initiation factor activity;GO:0005515//protein binding	GO:0001732//formation of cytoplasmic translation initiation complex;GO:0002183//cytoplasmic translational initiation;GO:0006412//translation;GO:0006413//translational initiation;GO:0075525//viral translational termination-reinitiation
EIF3L	ENSG00000100129	HSPC025	eukaryotic translation initiation factor 3 subunit L [Source:HGNC Symbol;Acc:HGNC:18138]	-	-	-	-	GO:0001650//fibrillar center;GO:0005654//nucleoplasm;GO:0005730//nucleolus;GO:0005737//cytoplasm;GO:0005829//cytosol;GO:0005852//eukaryotic translation initiation factor 3 complex;GO:0016020//membrane;GO:0016282//eukaryotic 43S preinitiation complex;GO:0033290//eukaryotic 48S preinitiation complex	GO:0003723//RNA binding;GO:0003743//translation initiation factor activity;GO:0005515//protein binding	GO:0001732//formation of cytoplasmic translation initiation complex;GO:0002183//cytoplasmic translational initiation;GO:0006412//translation;GO:0006413//translational initiation;GO:0075525//viral translational termination-reinitiation
CENPM	ENSG00000100162	C22orf18	centromere protein M [Source:HGNC Symbol;Acc:HGNC:18352]	-	-	-	-	GO:0000775//chromosome, centromeric region;GO:0000776//kinetochore;GO:0000777//condensed chromosome kinetochore;GO:0005634//nucleus;GO:0005654//nucleoplasm;GO:0005694//chromosome;GO:0005737//cytoplasm;GO:0005829//cytosol	-	GO:0007052//mitotic spindle organization;GO:0034080//CENP-A containing nucleosome assembly
CENPM	ENSG00000100162	CENP-M	centromere protein M [Source:HGNC Symbol;Acc:HGNC:18352]	-	-	-	-	GO:0000775//chromosome, centromeric region;GO:0000776//kinetochore;GO:0000777//condensed chromosome kinetochore;GO:0005634//nucleus;GO:0005654//nucleoplasm;GO:0005694//chromosome;GO:0005737//cytoplasm;GO:0005829//cytosol	-	GO:0007052//mitotic spindle organization;GO:0034080//CENP-A containing nucleosome assembly
CENPM	ENSG00000100162	MGC861	centromere protein M [Source:HGNC Symbol;Acc:HGNC:18352]	-	-	-	-	GO:0000775//chromosome, centromeric region;GO:0000776//kinetochore;GO:0000777//condensed chromosome kinetochore;GO:0005634//nucleus;GO:0005654//nucleoplasm;GO:0005694//chromosome;GO:0005737//cytoplasm;GO:0005829//cytosol	-	GO:0007052//mitotic spindle organization;GO:0034080//CENP-A containing nucleosome assembly
CENPM	ENSG00000100162	Pane1	centromere protein M [Source:HGNC Symbol;Acc:HGNC:18352]	-	-	-	-	GO:0000775//chromosome, centromeric region;GO:0000776//kinetochore;GO:0000777//condensed chromosome kinetochore;GO:0005634//nucleus;GO:0005654//nucleoplasm;GO:0005694//chromosome;GO:0005737//cytoplasm;GO:0005829//cytosol	-	GO:0007052//mitotic spindle organization;GO:0034080//CENP-A containing nucleosome assembly
SYNGR1	ENSG00000100321	-	synaptogyrin 1 [Source:HGNC Symbol;Acc:HGNC:11498]	-	-	-	-	GO:0005886//plasma membrane;GO:0008021//synaptic vesicle;GO:0016020//membrane;GO:0016021//integral component of membrane;GO:0030054//cell junction;GO:0030285//integral component of synaptic vesicle membrane;GO:0030672//synaptic vesicle membrane;GO:0031410//cytoplasmic vesicle;GO:0031594//neuromuscular junction;GO:0035577//azurophil granule membrane;GO:0042470//melanosome;GO:0045202//synapse	GO:0005515//protein binding	GO:0006605//protein targeting;GO:0043312//neutrophil degranulation;GO:0045055//regulated exocytosis;GO:0048169//regulation of long-term neuronal synaptic plasticity;GO:0048172//regulation of short-term neuronal synaptic plasticity;GO:0048499//synaptic vesicle membrane organization;GO:1990830//cellular response to leukemia inhibitory factor
L3MBTL2	ENSG00000100395	dJ756G23.3	L3MBTL histone methyl-lysine binding protein 2 [Source:HGNC Symbol;Acc:HGNC:18594]	-	-	-	-	GO:0005634//nucleus;GO:0005654//nucleoplasm	GO:0003682//chromatin binding;GO:0005515//protein binding;GO:0008270//zinc ion binding;GO:0035064//methylated histone binding;GO:0042393//histone binding;GO:0046872//metal ion binding	GO:0006325//chromatin organization;GO:0006355//regulation of transcription, DNA-templated;GO:0045892//negative regulation of transcription, DNA-templated;GO:0070317//negative regulation of G0 to G1 transition
L3MBTL2	ENSG00000100395	DKFZP761I141	L3MBTL histone methyl-lysine binding protein 2 [Source:HGNC Symbol;Acc:HGNC:18594]	-	-	-	-	GO:0005634//nucleus;GO:0005654//nucleoplasm	GO:0003682//chromatin binding;GO:0005515//protein binding;GO:0008270//zinc ion binding;GO:0035064//methylated histone binding;GO:0042393//histone binding;GO:0046872//metal ion binding	GO:0006325//chromatin organization;GO:0006355//regulation of transcription, DNA-templated;GO:0045892//negative regulation of transcription, DNA-templated;GO:0070317//negative regulation of G0 to G1 transition
L3MBTL2	ENSG00000100395	H-l(3)mbt-l	L3MBTL histone methyl-lysine binding protein 2 [Source:HGNC Symbol;Acc:HGNC:18594]	-	-	-	-	GO:0005634//nucleus;GO:0005654//nucleoplasm	GO:0003682//chromatin binding;GO:0005515//protein binding;GO:0008270//zinc ion binding;GO:0035064//methylated histone binding;GO:0042393//histone binding;GO:0046872//metal ion binding	GO:0006325//chromatin organization;GO:0006355//regulation of transcription, DNA-templated;GO:0045892//negative regulation of transcription, DNA-templated;GO:0070317//negative regulation of G0 to G1 transition
TRIM9	ENSG00000100505	RNF91	tripartite motif containing 9 [Source:HGNC Symbol;Acc:HGNC:16288]	-	-	-	-	GO:0005737//cytoplasm;GO:0005856//cytoskeleton;GO:0008021//synaptic vesicle;GO:0030054//cell junction;GO:0030425//dendrite;GO:0031410//cytoplasmic vesicle;GO:0042995//cell projection;GO:0045202//synapse;GO:0099523//presynaptic cytosol	GO:0000149//SNARE binding;GO:0005515//protein binding;GO:0008270//zinc ion binding;GO:0016740//transferase activity;GO:0019904//protein domain specific binding;GO:0042803//protein homodimerization activity;GO:0046872//metal ion binding;GO:0061630//ubiquitin protein ligase activity	GO:0016079//synaptic vesicle exocytosis;GO:0016567//protein ubiquitination;GO:0035544//negative regulation of SNARE complex assembly;GO:0043161//proteasome-mediated ubiquitin-dependent protein catabolic process;GO:0045955//negative regulation of calcium ion-dependent exocytosis
TRIM9	ENSG00000100505	SPRING	tripartite motif containing 9 [Source:HGNC Symbol;Acc:HGNC:16288]	-	-	-	-	GO:0005737//cytoplasm;GO:0005856//cytoskeleton;GO:0008021//synaptic vesicle;GO:0030054//cell junction;GO:0030425//dendrite;GO:0031410//cytoplasmic vesicle;GO:0042995//cell projection;GO:0045202//synapse;GO:0099523//presynaptic cytosol	GO:0000149//SNARE binding;GO:0005515//protein binding;GO:0008270//zinc ion binding;GO:0016740//transferase activity;GO:0019904//protein domain specific binding;GO:0042803//protein homodimerization activity;GO:0046872//metal ion binding;GO:0061630//ubiquitin protein ligase activity	GO:0016079//synaptic vesicle exocytosis;GO:0016567//protein ubiquitination;GO:0035544//negative regulation of SNARE complex assembly;GO:0043161//proteasome-mediated ubiquitin-dependent protein catabolic process;GO:0045955//negative regulation of calcium ion-dependent exocytosis
ATP6V1D	ENSG00000100554	ATP6M	ATPase H+ transporting V1 subunit D [Source:HGNC Symbol;Acc:HGNC:13527]	Metabolism;Human Diseases;Cellular Processes;Human Diseases;Environmental Information Processing;Metabolism;Organismal Systems;Human Diseases;Human Diseases;Organismal Systems	Global and overview maps;Infectious disease: viral;Transport and catabolism;Immune disease;Signal transduction;Energy metabolism;Nervous system;Infectious disease: bacterial;Infectious disease: bacterial;Excretory system	ko01100//Metabolic pathways;ko05165//Human papillomavirus infection;ko04145//Phagosome;ko05323//Rheumatoid arthritis;ko04150//mTOR signaling pathway;ko00190//Oxidative phosphorylation;ko04721//Synaptic vesicle cycle;ko05120//Epithelial cell signaling in Helicobacter pylori infection;ko05110//Vibrio cholerae infection;ko04966//Collecting duct acid secretion	K02149;K02149;K02149;K02149;K02149;K02149;K02149;K02149;K02149;K02149	GO:0005765//lysosomal membrane;GO:0005813//centrosome;GO:0005829//cytosol;GO:0005886//plasma membrane;GO:0005929//cilium;GO:0016020//membrane;GO:0033176//proton-transporting V-type ATPase complex;GO:0035579//specific granule membrane;GO:0070062//extracellular exosome	GO:0005515//protein binding;GO:0042626//ATPase activity, coupled to transmembrane movement of substances;GO:0046961//proton-transporting ATPase activity, rotational mechanism	GO:0006811//ion transport;GO:0008286//insulin receptor signaling pathway;GO:0016241//regulation of macroautophagy;GO:0030030//cell projection organization;GO:0033572//transferrin transport;GO:0034198//cellular response to amino acid starvation;GO:0034220//ion transmembrane transport;GO:0043312//neutrophil degranulation;GO:0055085//transmembrane transport;GO:0060271//cilium morphogenesis;GO:006151…
ATP6V1D	ENSG00000100554	VATD	ATPase H+ transporting V1 subunit D [Source:HGNC Symbol;Acc:HGNC:13527]	Metabolism;Human Diseases;Cellular Processes;Human Diseases;Environmental Information Processing;Metabolism;Organismal Systems;Human Diseases;Human Diseases;Organismal Systems	Global and overview maps;Infectious disease: viral;Transport and catabolism;Immune disease;Signal transduction;Energy metabolism;Nervous system;Infectious disease: bacterial;Infectious disease: bacterial;Excretory system	ko01100//Metabolic pathways;ko05165//Human papillomavirus infection;ko04145//Phagosome;ko05323//Rheumatoid arthritis;ko04150//mTOR signaling pathway;ko00190//Oxidative phosphorylation;ko04721//Synaptic vesicle cycle;ko05120//Epithelial cell signaling in Helicobacter pylori infection;ko05110//Vibrio cholerae infection;ko04966//Collecting duct acid secretion	K02149;K02149;K02149;K02149;K02149;K02149;K02149;K02149;K02149;K02149	GO:0005765//lysosomal membrane;GO:0005813//centrosome;GO:0005829//cytosol;GO:0005886//plasma membrane;GO:0005929//cilium;GO:0016020//membrane;GO:0033176//proton-transporting V-type ATPase complex;GO:0035579//specific granule membrane;GO:0070062//extracellular exosome	GO:0005515//protein binding;GO:0042626//ATPase activity, coupled to transmembrane movement of substances;GO:0046961//proton-transporting ATPase activity, rotational mechanism	GO:0006811//ion transport;GO:0008286//insulin receptor signaling pathway;GO:0016241//regulation of macroautophagy;GO:0030030//cell projection organization;GO:0033572//transferrin transport;GO:0034198//cellular response to amino acid starvation;GO:0034220//ion transmembrane transport;GO:0043312//neutrophil degranulation;GO:0055085//transmembrane transport;GO:0060271//cilium morphogenesis;GO:006151…
ATP6V1D	ENSG00000100554	VMA8	ATPase H+ transporting V1 subunit D [Source:HGNC Symbol;Acc:HGNC:13527]	Metabolism;Human Diseases;Cellular Processes;Human Diseases;Environmental Information Processing;Metabolism;Organismal Systems;Human Diseases;Human Diseases;Organismal Systems	Global and overview maps;Infectious disease: viral;Transport and catabolism;Immune disease;Signal transduction;Energy metabolism;Nervous system;Infectious disease: bacterial;Infectious disease: bacterial;Excretory system	ko01100//Metabolic pathways;ko05165//Human papillomavirus infection;ko04145//Phagosome;ko05323//Rheumatoid arthritis;ko04150//mTOR signaling pathway;ko00190//Oxidative phosphorylation;ko04721//Synaptic vesicle cycle;ko05120//Epithelial cell signaling in Helicobacter pylori infection;ko05110//Vibrio cholerae infection;ko04966//Collecting duct acid secretion	K02149;K02149;K02149;K02149;K02149;K02149;K02149;K02149;K02149;K02149	GO:0005765//lysosomal membrane;GO:0005813//centrosome;GO:0005829//cytosol;GO:0005886//plasma membrane;GO:0005929//cilium;GO:0016020//membrane;GO:0033176//proton-transporting V-type ATPase complex;GO:0035579//specific granule membrane;GO:0070062//extracellular exosome	GO:0005515//protein binding;GO:0042626//ATPase activity, coupled to transmembrane movement of substances;GO:0046961//proton-transporting ATPase activity, rotational mechanism	GO:0006811//ion transport;GO:0008286//insulin receptor signaling pathway;GO:0016241//regulation of macroautophagy;GO:0030030//cell projection organization;GO:0033572//transferrin transport;GO:0034198//cellular response to amino acid starvation;GO:0034220//ion transmembrane transport;GO:0043312//neutrophil degranulation;GO:0055085//transmembrane transport;GO:0060271//cilium morphogenesis;GO:006151…
DHRS2	ENSG00000100867	HEP27	dehydrogenase/reductase 2 [Source:HGNC Symbol;Acc:HGNC:18349]	-	-	-	-	GO:0005634//nucleus;GO:0005635//nuclear envelope;GO:0005654//nucleoplasm;GO:0005737//cytoplasm;GO:0005739//mitochondrion;GO:0005759//mitochondrial matrix	GO:0004090//carbonyl reductase (NADPH) activity;GO:0005515//protein binding;GO:0016491//oxidoreductase activity	GO:0008207//C21-steroid hormone metabolic process;GO:0008285//negative regulation of cell proliferation;GO:0009636//response to toxic substance;GO:0022900//electron transport chain;GO:0034599//cellular response to oxidative stress;GO:0043011//myeloid dendritic cell differentiation;GO:0043066//negative regulation of apoptotic process;GO:0055114//oxidation-reduction process
DHRS2	ENSG00000100867	SDR25C1	dehydrogenase/reductase 2 [Source:HGNC Symbol;Acc:HGNC:18349]	-	-	-	-	GO:0005634//nucleus;GO:0005635//nuclear envelope;GO:0005654//nucleoplasm;GO:0005737//cytoplasm;GO:0005739//mitochondrion;GO:0005759//mitochondrial matrix	GO:0004090//carbonyl reductase (NADPH) activity;GO:0005515//protein binding;GO:0016491//oxidoreductase activity	GO:0008207//C21-steroid hormone metabolic process;GO:0008285//negative regulation of cell proliferation;GO:0009636//response to toxic substance;GO:0022900//electron transport chain;GO:0034599//cellular response to oxidative stress;GO:0043011//myeloid dendritic cell differentiation;GO:0043066//negative regulation of apoptotic process;GO:0055114//oxidation-reduction process
UQCC1	ENSG00000101019	BFZB	ubiquinol-cytochrome c reductase complex assembly factor 1 [Source:HGNC Symbol;Acc:HGNC:15891]	-	-	-	-	GO:0005739//mitochondrion;GO:0005743//mitochondrial inner membrane;GO:0016020//membrane;GO:0031410//cytoplasmic vesicle	GO:0005515//protein binding	GO:0034551//mitochondrial respiratory chain complex III assembly
UQCC1	ENSG00000101019	C20orf44	ubiquinol-cytochrome c reductase complex assembly factor 1 [Source:HGNC Symbol;Acc:HGNC:15891]	-	-	-	-	GO:0005739//mitochondrion;GO:0005743//mitochondrial inner membrane;GO:0016020//membrane;GO:0031410//cytoplasmic vesicle	GO:0005515//protein binding	GO:0034551//mitochondrial respiratory chain complex III assembly
UQCC1	ENSG00000101019	CBP3	ubiquinol-cytochrome c reductase complex assembly factor 1 [Source:HGNC Symbol;Acc:HGNC:15891]	-	-	-	-	GO:0005739//mitochondrion;GO:0005743//mitochondrial inner membrane;GO:0016020//membrane;GO:0031410//cytoplasmic vesicle	GO:0005515//protein binding	GO:0034551//mitochondrial respiratory chain complex III assembly
UQCC1	ENSG00000101019	FLJ10850	ubiquinol-cytochrome c reductase complex assembly factor 1 [Source:HGNC Symbol;Acc:HGNC:15891]	-	-	-	-	GO:0005739//mitochondrion;GO:0005743//mitochondrial inner membrane;GO:0016020//membrane;GO:0031410//cytoplasmic vesicle	GO:0005515//protein binding	GO:0034551//mitochondrial respiratory chain complex III assembly
UQCC1	ENSG00000101019	UQCC	ubiquinol-cytochrome c reductase complex assembly factor 1 [Source:HGNC Symbol;Acc:HGNC:15891]	-	-	-	-	GO:0005739//mitochondrion;GO:0005743//mitochondrial inner membrane;GO:0016020//membrane;GO:0031410//cytoplasmic vesicle	GO:0005515//protein binding	GO:0034551//mitochondrial respiratory chain complex III assembly
NELFCD	ENSG00000101158	HSPC130	negative elongation factor complex member C/D [Source:HGNC Symbol;Acc:HGNC:15934]	-	-	-	-	GO:0005634//nucleus;GO:0005654//nucleoplasm;GO:0016020//membrane;GO:0032021//NELF complex	GO:0003723//RNA binding;GO:0005515//protein binding	GO:0006366//transcription from RNA polymerase II promoter;GO:0006368//transcription elongation from RNA polymerase II promoter;GO:0034244//negative regulation of transcription elongation from RNA polymerase II promoter;GO:0045892//negative regulation of transcription, DNA-templated;GO:0050434//positive regulation of viral transcription
NELFCD	ENSG00000101158	NELF-C	negative elongation factor complex member C/D [Source:HGNC Symbol;Acc:HGNC:15934]	-	-	-	-	GO:0005634//nucleus;GO:0005654//nucleoplasm;GO:0016020//membrane;GO:0032021//NELF complex	GO:0003723//RNA binding;GO:0005515//protein binding	GO:0006366//transcription from RNA polymerase II promoter;GO:0006368//transcription elongation from RNA polymerase II promoter;GO:0034244//negative regulation of transcription elongation from RNA polymerase II promoter;GO:0045892//negative regulation of transcription, DNA-templated;GO:0050434//positive regulation of viral transcription
NELFCD	ENSG00000101158	NELF-D	negative elongation factor complex member C/D [Source:HGNC Symbol;Acc:HGNC:15934]	-	-	-	-	GO:0005634//nucleus;GO:0005654//nucleoplasm;GO:0016020//membrane;GO:0032021//NELF complex	GO:0003723//RNA binding;GO:0005515//protein binding	GO:0006366//transcription from RNA polymerase II promoter;GO:0006368//transcription elongation from RNA polymerase II promoter;GO:0034244//negative regulation of transcription elongation from RNA polymerase II promoter;GO:0045892//negative regulation of transcription, DNA-templated;GO:0050434//positive regulation of viral transcription
NELFCD	ENSG00000101158	TH1	negative elongation factor complex member C/D [Source:HGNC Symbol;Acc:HGNC:15934]	-	-	-	-	GO:0005634//nucleus;GO:0005654//nucleoplasm;GO:0016020//membrane;GO:0032021//NELF complex	GO:0003723//RNA binding;GO:0005515//protein binding	GO:0006366//transcription from RNA polymerase II promoter;GO:0006368//transcription elongation from RNA polymerase II promoter;GO:0034244//negative regulation of transcription elongation from RNA polymerase II promoter;GO:0045892//negative regulation of transcription, DNA-templated;GO:0050434//positive regulation of viral transcription
NELFCD	ENSG00000101158	TH1L	negative elongation factor complex member C/D [Source:HGNC Symbol;Acc:HGNC:15934]	-	-	-	-	GO:0005634//nucleus;GO:0005654//nucleoplasm;GO:0016020//membrane;GO:0032021//NELF complex	GO:0003723//RNA binding;GO:0005515//protein binding	GO:0006366//transcription from RNA polymerase II promoter;GO:0006368//transcription elongation from RNA polymerase II promoter;GO:0034244//negative regulation of transcription elongation from RNA polymerase II promoter;GO:0045892//negative regulation of transcription, DNA-templated;GO:0050434//positive regulation of viral transcription
MYL9	ENSG00000101335	LC20	myosin light chain 9 [Source:HGNC Symbol;Acc:HGNC:15754]	Human Diseases;Human Diseases;Environmental Information Processing;Cellular Processes;Cellular Processes;Organismal Systems;Cellular Processes;Environmental Information Processing;Organismal Systems;Organismal Systems;Organismal Systems	Infectious disease: bacterial;Infectious disease: bacterial;Signal transduction;Cell motility;Cellular community - eukaryotes;Development and regeneration;Cellular community - eukaryotes;Signal transduction;Endocrine system;Circulatory system;Immune system	ko05131//Shigellosis;ko05132//Salmonella infection;ko04024//cAMP signaling pathway;ko04810//Regulation of actin cytoskeleton;ko04510//Focal adhesion;ko04360//Axon guidance;ko04530//Tight junction;ko04022//cGMP-PKG signaling pathway;ko04921//Oxytocin signaling pathway;ko04270//Vascular smooth muscle contraction;ko04670//Leukocyte transendothelial migration	K12755;K12755;K12755;K12755;K12755;K12755;K12755;K12755;K12755;K12755;K12755	GO:0001725//stress fiber;GO:0005737//cytoplasm;GO:0005829//cytosol;GO:0005856//cytoskeleton;GO:0005859//muscle myosin complex;GO:0005938//cell cortex;GO:0016459//myosin complex;GO:0016460//myosin II complex;GO:0030018//Z disc	GO:0005509//calcium ion binding;GO:0005515//protein binding;GO:0008307//structural constituent of muscle;GO:0032036//myosin heavy chain binding;GO:0046872//metal ion binding	GO:0006936//muscle contraction;GO:0006937//regulation of muscle contraction;GO:0045652//regulation of megakaryocyte differentiation;GO:0070527//platelet aggregation
MYL9	ENSG00000101335	MLC2	myosin light chain 9 [Source:HGNC Symbol;Acc:HGNC:15754]	Human Diseases;Human Diseases;Environmental Information Processing;Cellular Processes;Cellular Processes;Organismal Systems;Cellular Processes;Environmental Information Processing;Organismal Systems;Organismal Systems;Organismal Systems	Infectious disease: bacterial;Infectious disease: bacterial;Signal transduction;Cell motility;Cellular community - eukaryotes;Development and regeneration;Cellular community - eukaryotes;Signal transduction;Endocrine system;Circulatory system;Immune system	ko05131//Shigellosis;ko05132//Salmonella infection;ko04024//cAMP signaling pathway;ko04810//Regulation of actin cytoskeleton;ko04510//Focal adhesion;ko04360//Axon guidance;ko04530//Tight junction;ko04022//cGMP-PKG signaling pathway;ko04921//Oxytocin signaling pathway;ko04270//Vascular smooth muscle contraction;ko04670//Leukocyte transendothelial migration	K12755;K12755;K12755;K12755;K12755;K12755;K12755;K12755;K12755;K12755;K12755	GO:0001725//stress fiber;GO:0005737//cytoplasm;GO:0005829//cytosol;GO:0005856//cytoskeleton;GO:0005859//muscle myosin complex;GO:0005938//cell cortex;GO:0016459//myosin complex;GO:0016460//myosin II complex;GO:0030018//Z disc	GO:0005509//calcium ion binding;GO:0005515//protein binding;GO:0008307//structural constituent of muscle;GO:0032036//myosin heavy chain binding;GO:0046872//metal ion binding	GO:0006936//muscle contraction;GO:0006937//regulation of muscle contraction;GO:0045652//regulation of megakaryocyte differentiation;GO:0070527//platelet aggregation
MYL9	ENSG00000101335	MRLC1	myosin light chain 9 [Source:HGNC Symbol;Acc:HGNC:15754]	Human Diseases;Human Diseases;Environmental Information Processing;Cellular Processes;Cellular Processes;Organismal Systems;Cellular Processes;Environmental Information Processing;Organismal Systems;Organismal Systems;Organismal Systems	Infectious disease: bacterial;Infectious disease: bacterial;Signal transduction;Cell motility;Cellular community - eukaryotes;Development and regeneration;Cellular community - eukaryotes;Signal transduction;Endocrine system;Circulatory system;Immune system	ko05131//Shigellosis;ko05132//Salmonella infection;ko04024//cAMP signaling pathway;ko04810//Regulation of actin cytoskeleton;ko04510//Focal adhesion;ko04360//Axon guidance;ko04530//Tight junction;ko04022//cGMP-PKG signaling pathway;ko04921//Oxytocin signaling pathway;ko04270//Vascular smooth muscle contraction;ko04670//Leukocyte transendothelial migration	K12755;K12755;K12755;K12755;K12755;K12755;K12755;K12755;K12755;K12755;K12755	GO:0001725//stress fiber;GO:0005737//cytoplasm;GO:0005829//cytosol;GO:0005856//cytoskeleton;GO:0005859//muscle myosin complex;GO:0005938//cell cortex;GO:0016459//myosin complex;GO:0016460//myosin II complex;GO:0030018//Z disc	GO:0005509//calcium ion binding;GO:0005515//protein binding;GO:0008307//structural constituent of muscle;GO:0032036//myosin heavy chain binding;GO:0046872//metal ion binding	GO:0006936//muscle contraction;GO:0006937//regulation of muscle contraction;GO:0045652//regulation of megakaryocyte differentiation;GO:0070527//platelet aggregation
MYL9	ENSG00000101335	MYRL2	myosin light chain 9 [Source:HGNC Symbol;Acc:HGNC:15754]	Human Diseases;Human Diseases;Environmental Information Processing;Cellular Processes;Cellular Processes;Organismal Systems;Cellular Processes;Environmental Information Processing;Organismal Systems;Organismal Systems;Organismal Systems	Infectious disease: bacterial;Infectious disease: bacterial;Signal transduction;Cell motility;Cellular community - eukaryotes;Development and regeneration;Cellular community - eukaryotes;Signal transduction;Endocrine system;Circulatory system;Immune system	ko05131//Shigellosis;ko05132//Salmonella infection;ko04024//cAMP signaling pathway;ko04810//Regulation of actin cytoskeleton;ko04510//Focal adhesion;ko04360//Axon guidance;ko04530//Tight junction;ko04022//cGMP-PKG signaling pathway;ko04921//Oxytocin signaling pathway;ko04270//Vascular smooth muscle contraction;ko04670//Leukocyte transendothelial migration	K12755;K12755;K12755;K12755;K12755;K12755;K12755;K12755;K12755;K12755;K12755	GO:0001725//stress fiber;GO:0005737//cytoplasm;GO:0005829//cytosol;GO:0005856//cytoskeleton;GO:0005859//muscle myosin complex;GO:0005938//cell cortex;GO:0016459//myosin complex;GO:0016460//myosin II complex;GO:0030018//Z disc	GO:0005509//calcium ion binding;GO:0005515//protein binding;GO:0008307//structural constituent of muscle;GO:0032036//myosin heavy chain binding;GO:0046872//metal ion binding	GO:0006936//muscle contraction;GO:0006937//regulation of muscle contraction;GO:0045652//regulation of megakaryocyte differentiation;GO:0070527//platelet aggregation
WFDC2	ENSG00000101443	dJ461P17.6	WAP four-disulfide core domain 2 [Source:HGNC Symbol;Acc:HGNC:15939]	-	-	-	-	GO:0005576//extracellular region;GO:0005615//extracellular space;GO:0070062//extracellular exosome	GO:0004866//endopeptidase inhibitor activity;GO:0004867//serine-type endopeptidase inhibitor activity;GO:0004869//cysteine-type endopeptidase inhibitor activity;GO:0005515//protein binding;GO:0019828//aspartic-type endopeptidase inhibitor activity;GO:0030414//peptidase inhibitor activity	GO:0006508//proteolysis;GO:0007283//spermatogenesis;GO:0010466//negative regulation of peptidase activity;GO:0010951//negative regulation of endopeptidase activity;GO:0019731//antibacterial humoral response;GO:0045087//innate immune response;GO:0052547//regulation of peptidase activity
WFDC2	ENSG00000101443	EDDM4	WAP four-disulfide core domain 2 [Source:HGNC Symbol;Acc:HGNC:15939]	-	-	-	-	GO:0005576//extracellular region;GO:0005615//extracellular space;GO:0070062//extracellular exosome	GO:0004866//endopeptidase inhibitor activity;GO:0004867//serine-type endopeptidase inhibitor activity;GO:0004869//cysteine-type endopeptidase inhibitor activity;GO:0005515//protein binding;GO:0019828//aspartic-type endopeptidase inhibitor activity;GO:0030414//peptidase inhibitor activity	GO:0006508//proteolysis;GO:0007283//spermatogenesis;GO:0010466//negative regulation of peptidase activity;GO:0010951//negative regulation of endopeptidase activity;GO:0019731//antibacterial humoral response;GO:0045087//innate immune response;GO:0052547//regulation of peptidase activity
WFDC2	ENSG00000101443	HE4	WAP four-disulfide core domain 2 [Source:HGNC Symbol;Acc:HGNC:15939]	-	-	-	-	GO:0005576//extracellular region;GO:0005615//extracellular space;GO:0070062//extracellular exosome	GO:0004866//endopeptidase inhibitor activity;GO:0004867//serine-type endopeptidase inhibitor activity;GO:0004869//cysteine-type endopeptidase inhibitor activity;GO:0005515//protein binding;GO:0019828//aspartic-type endopeptidase inhibitor activity;GO:0030414//peptidase inhibitor activity	GO:0006508//proteolysis;GO:0007283//spermatogenesis;GO:0010466//negative regulation of peptidase activity;GO:0010951//negative regulation of endopeptidase activity;GO:0019731//antibacterial humoral response;GO:0045087//innate immune response;GO:0052547//regulation of peptidase activity
WFDC2	ENSG00000101443	WAP5	WAP four-disulfide core domain 2 [Source:HGNC Symbol;Acc:HGNC:15939]	-	-	-	-	GO:0005576//extracellular region;GO:0005615//extracellular space;GO:0070062//extracellular exosome	GO:0004866//endopeptidase inhibitor activity;GO:0004867//serine-type endopeptidase inhibitor activity;GO:0004869//cysteine-type endopeptidase inhibitor activity;GO:0005515//protein binding;GO:0019828//aspartic-type endopeptidase inhibitor activity;GO:0030414//peptidase inhibitor activity	GO:0006508//proteolysis;GO:0007283//spermatogenesis;GO:0010466//negative regulation of peptidase activity;GO:0010951//negative regulation of endopeptidase activity;GO:0019731//antibacterial humoral response;GO:0045087//innate immune response;GO:0052547//regulation of peptidase activity
SPINT3	ENSG00000101446	HKIB9	serine peptidase inhibitor, Kunitz type 3 [Source:HGNC Symbol;Acc:HGNC:11248]	-	-	-	-	GO:0005576//extracellular region	GO:0004867//serine-type endopeptidase inhibitor activity;GO:0030414//peptidase inhibitor activity;GO:0048019//receptor antagonist activity;GO:0050431//transforming growth factor beta binding	GO:0010466//negative regulation of peptidase activity;GO:0010951//negative regulation of endopeptidase activity;GO:0030512//negative regulation of transforming growth factor beta receptor signaling pathway;GO:2000272//negative regulation of receptor activity
FAM83D	ENSG00000101447	C20orf129	family with sequence similarity 83 member D [Source:HGNC Symbol;Acc:HGNC:16122]	-	-	-	-	GO:0000922//spindle pole;GO:0005737//cytoplasm;GO:0005819//spindle;GO:0005829//cytosol;GO:0005856//cytoskeleton;GO:0015630//microtubule cytoskeleton;GO:0045171//intercellular bridge;GO:0072686//mitotic spindle;GO:0097431//mitotic spindle pole	GO:0005515//protein binding;GO:0008017//microtubule binding;GO:0019894//kinesin binding;GO:0019901//protein kinase binding	GO:0001837//epithelial to mesenchymal transition;GO:0007049//cell cycle;GO:0007165//signal transduction;GO:0008283//cell proliferation;GO:0016477//cell migration;GO:0032006//regulation of TOR signaling;GO:0042176//regulation of protein catabolic process;GO:0051301//cell division;GO:0051310//metaphase plate congression;GO:0070372//regulation of ERK1 and ERK2 cascade;GO:1902480//protein localizatio…
FAM83D	ENSG00000101447	CHICA	family with sequence similarity 83 member D [Source:HGNC Symbol;Acc:HGNC:16122]	-	-	-	-	GO:0000922//spindle pole;GO:0005737//cytoplasm;GO:0005819//spindle;GO:0005829//cytosol;GO:0005856//cytoskeleton;GO:0015630//microtubule cytoskeleton;GO:0045171//intercellular bridge;GO:0072686//mitotic spindle;GO:0097431//mitotic spindle pole	GO:0005515//protein binding;GO:0008017//microtubule binding;GO:0019894//kinesin binding;GO:0019901//protein kinase binding	GO:0001837//epithelial to mesenchymal transition;GO:0007049//cell cycle;GO:0007165//signal transduction;GO:0008283//cell proliferation;GO:0016477//cell migration;GO:0032006//regulation of TOR signaling;GO:0042176//regulation of protein catabolic process;GO:0051301//cell division;GO:0051310//metaphase plate congression;GO:0070372//regulation of ERK1 and ERK2 cascade;GO:1902480//protein localizatio…
FAM83D	ENSG00000101447	dJ616B8.3	family with sequence similarity 83 member D [Source:HGNC Symbol;Acc:HGNC:16122]	-	-	-	-	GO:0000922//spindle pole;GO:0005737//cytoplasm;GO:0005819//spindle;GO:0005829//cytosol;GO:0005856//cytoskeleton;GO:0015630//microtubule cytoskeleton;GO:0045171//intercellular bridge;GO:0072686//mitotic spindle;GO:0097431//mitotic spindle pole	GO:0005515//protein binding;GO:0008017//microtubule binding;GO:0019894//kinesin binding;GO:0019901//protein kinase binding	GO:0001837//epithelial to mesenchymal transition;GO:0007049//cell cycle;GO:0007165//signal transduction;GO:0008283//cell proliferation;GO:0016477//cell migration;GO:0032006//regulation of TOR signaling;GO:0042176//regulation of protein catabolic process;GO:0051301//cell division;GO:0051310//metaphase plate congression;GO:0070372//regulation of ERK1 and ERK2 cascade;GO:1902480//protein localizatio…
EPPIN	ENSG00000101448	CT71	epididymal peptidase inhibitor [Source:HGNC Symbol;Acc:HGNC:15932]	-	-	-	-	GO:0005576//extracellular region;GO:0005615//extracellular space;GO:0009986//cell surface;GO:0032991//macromolecular complex;GO:0097524//sperm plasma membrane	GO:0004867//serine-type endopeptidase inhibitor activity;GO:0005515//protein binding;GO:0030414//peptidase inhibitor activity	GO:0010466//negative regulation of peptidase activity;GO:0010951//negative regulation of endopeptidase activity;GO:0019730//antimicrobial humoral response;GO:0042742//defense response to bacterium;GO:0052547//regulation of peptidase activity;GO:0090281//negative regulation of calcium ion import;GO:1901318//negative regulation of sperm motility
EPPIN	ENSG00000101448	dJ461P17.2	epididymal peptidase inhibitor [Source:HGNC Symbol;Acc:HGNC:15932]	-	-	-	-	GO:0005576//extracellular region;GO:0005615//extracellular space;GO:0009986//cell surface;GO:0032991//macromolecular complex;GO:0097524//sperm plasma membrane	GO:0004867//serine-type endopeptidase inhibitor activity;GO:0005515//protein binding;GO:0030414//peptidase inhibitor activity	GO:0010466//negative regulation of peptidase activity;GO:0010951//negative regulation of endopeptidase activity;GO:0019730//antimicrobial humoral response;GO:0042742//defense response to bacterium;GO:0052547//regulation of peptidase activity;GO:0090281//negative regulation of calcium ion import;GO:1901318//negative regulation of sperm motility
EPPIN	ENSG00000101448	EPPIN1	epididymal peptidase inhibitor [Source:HGNC Symbol;Acc:HGNC:15932]	-	-	-	-	GO:0005576//extracellular region;GO:0005615//extracellular space;GO:0009986//cell surface;GO:0032991//macromolecular complex;GO:0097524//sperm plasma membrane	GO:0004867//serine-type endopeptidase inhibitor activity;GO:0005515//protein binding;GO:0030414//peptidase inhibitor activity	GO:0010466//negative regulation of peptidase activity;GO:0010951//negative regulation of endopeptidase activity;GO:0019730//antimicrobial humoral response;GO:0042742//defense response to bacterium;GO:0052547//regulation of peptidase activity;GO:0090281//negative regulation of calcium ion import;GO:1901318//negative regulation of sperm motility
EPPIN	ENSG00000101448	EPPIN2	epididymal peptidase inhibitor [Source:HGNC Symbol;Acc:HGNC:15932]	-	-	-	-	GO:0005576//extracellular region;GO:0005615//extracellular space;GO:0009986//cell surface;GO:0032991//macromolecular complex;GO:0097524//sperm plasma membrane	GO:0004867//serine-type endopeptidase inhibitor activity;GO:0005515//protein binding;GO:0030414//peptidase inhibitor activity	GO:0010466//negative regulation of peptidase activity;GO:0010951//negative regulation of endopeptidase activity;GO:0019730//antimicrobial humoral response;GO:0042742//defense response to bacterium;GO:0052547//regulation of peptidase activity;GO:0090281//negative regulation of calcium ion import;GO:1901318//negative regulation of sperm motility
EPPIN	ENSG00000101448	EPPIN3	epididymal peptidase inhibitor [Source:HGNC Symbol;Acc:HGNC:15932]	-	-	-	-	GO:0005576//extracellular region;GO:0005615//extracellular space;GO:0009986//cell surface;GO:0032991//macromolecular complex;GO:0097524//sperm plasma membrane	GO:0004867//serine-type endopeptidase inhibitor activity;GO:0005515//protein binding;GO:0030414//peptidase inhibitor activity	GO:0010466//negative regulation of peptidase activity;GO:0010951//negative regulation of endopeptidase activity;GO:0019730//antimicrobial humoral response;GO:0042742//defense response to bacterium;GO:0052547//regulation of peptidase activity;GO:0090281//negative regulation of calcium ion import;GO:1901318//negative regulation of sperm motility
EPPIN	ENSG00000101448	SPINLW1	epididymal peptidase inhibitor [Source:HGNC Symbol;Acc:HGNC:15932]	-	-	-	-	GO:0005576//extracellular region;GO:0005615//extracellular space;GO:0009986//cell surface;GO:0032991//macromolecular complex;GO:0097524//sperm plasma membrane	GO:0004867//serine-type endopeptidase inhibitor activity;GO:0005515//protein binding;GO:0030414//peptidase inhibitor activity	GO:0010466//negative regulation of peptidase activity;GO:0010951//negative regulation of endopeptidase activity;GO:0019730//antimicrobial humoral response;GO:0042742//defense response to bacterium;GO:0052547//regulation of peptidase activity;GO:0090281//negative regulation of calcium ion import;GO:1901318//negative regulation of sperm motility
EPPIN	ENSG00000101448	WAP7	epididymal peptidase inhibitor [Source:HGNC Symbol;Acc:HGNC:15932]	-	-	-	-	GO:0005576//extracellular region;GO:0005615//extracellular space;GO:0009986//cell surface;GO:0032991//macromolecular complex;GO:0097524//sperm plasma membrane	GO:0004867//serine-type endopeptidase inhibitor activity;GO:0005515//protein binding;GO:0030414//peptidase inhibitor activity	GO:0010466//negative regulation of peptidase activity;GO:0010951//negative regulation of endopeptidase activity;GO:0019730//antimicrobial humoral response;GO:0042742//defense response to bacterium;GO:0052547//regulation of peptidase activity;GO:0090281//negative regulation of calcium ion import;GO:1901318//negative regulation of sperm motility
EPPIN	ENSG00000101448	WFDC7	epididymal peptidase inhibitor [Source:HGNC Symbol;Acc:HGNC:15932]	-	-	-	-	GO:0005576//extracellular region;GO:0005615//extracellular space;GO:0009986//cell surface;GO:0032991//macromolecular complex;GO:0097524//sperm plasma membrane	GO:0004867//serine-type endopeptidase inhibitor activity;GO:0005515//protein binding;GO:0030414//peptidase inhibitor activity	GO:0010466//negative regulation of peptidase activity;GO:0010951//negative regulation of endopeptidase activity;GO:0019730//antimicrobial humoral response;GO:0042742//defense response to bacterium;GO:0052547//regulation of peptidase activity;GO:0090281//negative regulation of calcium ion import;GO:1901318//negative regulation of sperm motility
SMCHD1	ENSG00000101596	FSHD2	structural maintenance of chromosomes flexible hinge domain containing 1 [Source:HGNC Symbol;Acc:HGNC:29090]	-	-	-	-	GO:0000781//chromosome, telomeric region;GO:0001740//Barr body;GO:0005694//chromosome;GO:0035861//site of double-strand break	GO:0003677//DNA binding;GO:0005515//protein binding;GO:0005524//ATP binding;GO:0016787//hydrolase activity;GO:0016887//ATPase activity;GO:0042803//protein homodimerization activity	GO:0006281//DNA repair;GO:0006302//double-strand break repair;GO:0006325//chromatin organization;GO:0006974//cellular response to DNA damage stimulus;GO:0009048//dosage compensation by inactivation of X chromosome;GO:0043584//nose development;GO:0045739//positive regulation of DNA repair;GO:0051276//chromosome organization;GO:0060820//inactivation of X chromosome by heterochromatin assembly;GO:00…
SMCHD1	ENSG00000101596	KIAA0650	structural maintenance of chromosomes flexible hinge domain containing 1 [Source:HGNC Symbol;Acc:HGNC:29090]	-	-	-	-	GO:0000781//chromosome, telomeric region;GO:0001740//Barr body;GO:0005694//chromosome;GO:0035861//site of double-strand break	GO:0003677//DNA binding;GO:0005515//protein binding;GO:0005524//ATP binding;GO:0016787//hydrolase activity;GO:0016887//ATPase activity;GO:0042803//protein homodimerization activity	GO:0006281//DNA repair;GO:0006302//double-strand break repair;GO:0006325//chromatin organization;GO:0006974//cellular response to DNA damage stimulus;GO:0009048//dosage compensation by inactivation of X chromosome;GO:0043584//nose development;GO:0045739//positive regulation of DNA repair;GO:0051276//chromosome organization;GO:0060820//inactivation of X chromosome by heterochromatin assembly;GO:00…
ABCD1	ENSG00000101986	adrenoleukodystrophy	ATP binding cassette subfamily D member 1 [Source:HGNC Symbol;Acc:HGNC:61]	Cellular Processes;Environmental Information Processing	Transport and catabolism;Membrane transport	ko04146//Peroxisome;ko02010//ABC transporters	K05675;K05675	GO:0005737//cytoplasm;GO:0005739//mitochondrion;GO:0005764//lysosome;GO:0005765//lysosomal membrane;GO:0005777//peroxisome;GO:0005778//peroxisomal membrane;GO:0005779//integral component of peroxisomal membrane;GO:0005783//endoplasmic reticulum;GO:0005789//endoplasmic reticulum membrane;GO:0005829//cytosol;GO:0016020//membrane;GO:0016021//integral component of membrane;GO:0031966//mitochondrial m…	GO:0000166//nucleotide binding;GO:0005324//long-chain fatty acid transporter activity;GO:0005515//protein binding;GO:0005524//ATP binding;GO:0015607//fatty-acyl-CoA transporter activity;GO:0016887//ATPase activity;GO:0019899//enzyme binding;GO:0042626//ATPase activity, coupled to transmembrane movement of substances;GO:0042802//identical protein binding;GO:0042803//protein homodimerization activi…	GO:0000038//very long-chain fatty acid metabolic process;GO:0002082//regulation of oxidative phosphorylation;GO:0006635//fatty acid beta-oxidation;GO:0006869//lipid transport;GO:0007031//peroxisome organization;GO:0015910//peroxisomal long-chain fatty acid import;GO:0015916//fatty-acyl-CoA transport;GO:0015919//peroxisomal membrane transport;GO:0030497//fatty acid elongation;GO:0031998//regulatio…
ABCD1	ENSG00000101986	ALD	ATP binding cassette subfamily D member 1 [Source:HGNC Symbol;Acc:HGNC:61]	Cellular Processes;Environmental Information Processing	Transport and catabolism;Membrane transport	ko04146//Peroxisome;ko02010//ABC transporters	K05675;K05675	GO:0005737//cytoplasm;GO:0005739//mitochondrion;GO:0005764//lysosome;GO:0005765//lysosomal membrane;GO:0005777//peroxisome;GO:0005778//peroxisomal membrane;GO:0005779//integral component of peroxisomal membrane;GO:0005783//endoplasmic reticulum;GO:0005789//endoplasmic reticulum membrane;GO:0005829//cytosol;GO:0016020//membrane;GO:0016021//integral component of membrane;GO:0031966//mitochondrial m…	GO:0000166//nucleotide binding;GO:0005324//long-chain fatty acid transporter activity;GO:0005515//protein binding;GO:0005524//ATP binding;GO:0015607//fatty-acyl-CoA transporter activity;GO:0016887//ATPase activity;GO:0019899//enzyme binding;GO:0042626//ATPase activity, coupled to transmembrane movement of substances;GO:0042802//identical protein binding;GO:0042803//protein homodimerization activi…	GO:0000038//very long-chain fatty acid metabolic process;GO:0002082//regulation of oxidative phosphorylation;GO:0006635//fatty acid beta-oxidation;GO:0006869//lipid transport;GO:0007031//peroxisome organization;GO:0015910//peroxisomal long-chain fatty acid import;GO:0015916//fatty-acyl-CoA transport;GO:0015919//peroxisomal membrane transport;GO:0030497//fatty acid elongation;GO:0031998//regulatio…
ABCD1	ENSG00000101986	ALDP	ATP binding cassette subfamily D member 1 [Source:HGNC Symbol;Acc:HGNC:61]	Cellular Processes;Environmental Information Processing	Transport and catabolism;Membrane transport	ko04146//Peroxisome;ko02010//ABC transporters	K05675;K05675	GO:0005737//cytoplasm;GO:0005739//mitochondrion;GO:0005764//lysosome;GO:0005765//lysosomal membrane;GO:0005777//peroxisome;GO:0005778//peroxisomal membrane;GO:0005779//integral component of peroxisomal membrane;GO:0005783//endoplasmic reticulum;GO:0005789//endoplasmic reticulum membrane;GO:0005829//cytosol;GO:0016020//membrane;GO:0016021//integral component of membrane;GO:0031966//mitochondrial m…	GO:0000166//nucleotide binding;GO:0005324//long-chain fatty acid transporter activity;GO:0005515//protein binding;GO:0005524//ATP binding;GO:0015607//fatty-acyl-CoA transporter activity;GO:0016887//ATPase activity;GO:0019899//enzyme binding;GO:0042626//ATPase activity, coupled to transmembrane movement of substances;GO:0042802//identical protein binding;GO:0042803//protein homodimerization activi…	GO:0000038//very long-chain fatty acid metabolic process;GO:0002082//regulation of oxidative phosphorylation;GO:0006635//fatty acid beta-oxidation;GO:0006869//lipid transport;GO:0007031//peroxisome organization;GO:0015910//peroxisomal long-chain fatty acid import;GO:0015916//fatty-acyl-CoA transport;GO:0015919//peroxisomal membrane transport;GO:0030497//fatty acid elongation;GO:0031998//regulatio…
ABCD1	ENSG00000101986	AMN	ATP binding cassette subfamily D member 1 [Source:HGNC Symbol;Acc:HGNC:61]	Cellular Processes;Environmental Information Processing	Transport and catabolism;Membrane transport	ko04146//Peroxisome;ko02010//ABC transporters	K05675;K05675	GO:0005737//cytoplasm;GO:0005739//mitochondrion;GO:0005764//lysosome;GO:0005765//lysosomal membrane;GO:0005777//peroxisome;GO:0005778//peroxisomal membrane;GO:0005779//integral component of peroxisomal membrane;GO:0005783//endoplasmic reticulum;GO:0005789//endoplasmic reticulum membrane;GO:0005829//cytosol;GO:0016020//membrane;GO:0016021//integral component of membrane;GO:0031966//mitochondrial m…	GO:0000166//nucleotide binding;GO:0005324//long-chain fatty acid transporter activity;GO:0005515//protein binding;GO:0005524//ATP binding;GO:0015607//fatty-acyl-CoA transporter activity;GO:0016887//ATPase activity;GO:0019899//enzyme binding;GO:0042626//ATPase activity, coupled to transmembrane movement of substances;GO:0042802//identical protein binding;GO:0042803//protein homodimerization activi…	GO:0000038//very long-chain fatty acid metabolic process;GO:0002082//regulation of oxidative phosphorylation;GO:0006635//fatty acid beta-oxidation;GO:0006869//lipid transport;GO:0007031//peroxisome organization;GO:0015910//peroxisomal long-chain fatty acid import;GO:0015916//fatty-acyl-CoA transport;GO:0015919//peroxisomal membrane transport;GO:0030497//fatty acid elongation;GO:0031998//regulatio…
OPN1LW	ENSG00000102076	CBBM	opsin 1, long wave sensitive [Source:HGNC Symbol;Acc:HGNC:9936]	-	-	-	-	GO:0001750//photoreceptor outer segment;GO:0005887//integral component of plasma membrane;GO:0016020//membrane;GO:0016021//integral component of membrane;GO:0097381//photoreceptor disc membrane	GO:0004930//G-protein coupled receptor activity;GO:0005515//protein binding;GO:0008020//G-protein coupled photoreceptor activity;GO:0009881//photoreceptor activity	GO:0001523//retinoid metabolic process;GO:0007165//signal transduction;GO:0007186//G-protein coupled receptor signaling pathway;GO:0007601//visual perception;GO:0007602//phototransduction;GO:0009584//detection of visible light;GO:0018298//protein-chromophore linkage;GO:0032467//positive regulation of cytokinesis;GO:0050896//response to stimulus;GO:0071482//cellular response to light stimulus
OPN1LW	ENSG00000102076	CBP	opsin 1, long wave sensitive [Source:HGNC Symbol;Acc:HGNC:9936]	-	-	-	-	GO:0001750//photoreceptor outer segment;GO:0005887//integral component of plasma membrane;GO:0016020//membrane;GO:0016021//integral component of membrane;GO:0097381//photoreceptor disc membrane	GO:0004930//G-protein coupled receptor activity;GO:0005515//protein binding;GO:0008020//G-protein coupled photoreceptor activity;GO:0009881//photoreceptor activity	GO:0001523//retinoid metabolic process;GO:0007165//signal transduction;GO:0007186//G-protein coupled receptor signaling pathway;GO:0007601//visual perception;GO:0007602//phototransduction;GO:0009584//detection of visible light;GO:0018298//protein-chromophore linkage;GO:0032467//positive regulation of cytokinesis;GO:0050896//response to stimulus;GO:0071482//cellular response to light stimulus
OPN1LW	ENSG00000102076	COD5	opsin 1, long wave sensitive [Source:HGNC Symbol;Acc:HGNC:9936]	-	-	-	-	GO:0001750//photoreceptor outer segment;GO:0005887//integral component of plasma membrane;GO:0016020//membrane;GO:0016021//integral component of membrane;GO:0097381//photoreceptor disc membrane	GO:0004930//G-protein coupled receptor activity;GO:0005515//protein binding;GO:0008020//G-protein coupled photoreceptor activity;GO:0009881//photoreceptor activity	GO:0001523//retinoid metabolic process;GO:0007165//signal transduction;GO:0007186//G-protein coupled receptor signaling pathway;GO:0007601//visual perception;GO:0007602//phototransduction;GO:0009584//detection of visible light;GO:0018298//protein-chromophore linkage;GO:0032467//positive regulation of cytokinesis;GO:0050896//response to stimulus;GO:0071482//cellular response to light stimulus
OPN1LW	ENSG00000102076	RCP	opsin 1, long wave sensitive [Source:HGNC Symbol;Acc:HGNC:9936]	-	-	-	-	GO:0001750//photoreceptor outer segment;GO:0005887//integral component of plasma membrane;GO:0016020//membrane;GO:0016021//integral component of membrane;GO:0097381//photoreceptor disc membrane	GO:0004930//G-protein coupled receptor activity;GO:0005515//protein binding;GO:0008020//G-protein coupled photoreceptor activity;GO:0009881//photoreceptor activity	GO:0001523//retinoid metabolic process;GO:0007165//signal transduction;GO:0007186//G-protein coupled receptor signaling pathway;GO:0007601//visual perception;GO:0007602//phototransduction;GO:0009584//detection of visible light;GO:0018298//protein-chromophore linkage;GO:0032467//positive regulation of cytokinesis;GO:0050896//response to stimulus;GO:0071482//cellular response to light stimulus
RUBCNL	ENSG00000102445	C13orf18	rubicon like autophagy enhancer [Source:HGNC Symbol;Acc:HGNC:20420]	-	-	-	-	GO:0000421//autophagosome membrane;GO:0016020//membrane;GO:0031410//cytoplasmic vesicle;GO:0043231//intracellular membrane-bounded organelle	GO:0005515//protein binding;GO:0008289//lipid binding;GO:0010314//phosphatidylinositol-5-phosphate binding;GO:0032266//phosphatidylinositol-3-phosphate binding;GO:0070273//phosphatidylinositol-4-phosphate binding;GO:1901981//phosphatidylinositol phosphate binding	GO:0006629//lipid metabolic process;GO:0006914//autophagy;GO:0019216//regulation of lipid metabolic process;GO:0070873//regulation of glycogen metabolic process;GO:0097352//autophagosome maturation
RUBCNL	ENSG00000102445	FLJ21562	rubicon like autophagy enhancer [Source:HGNC Symbol;Acc:HGNC:20420]	-	-	-	-	GO:0000421//autophagosome membrane;GO:0016020//membrane;GO:0031410//cytoplasmic vesicle;GO:0043231//intracellular membrane-bounded organelle	GO:0005515//protein binding;GO:0008289//lipid binding;GO:0010314//phosphatidylinositol-5-phosphate binding;GO:0032266//phosphatidylinositol-3-phosphate binding;GO:0070273//phosphatidylinositol-4-phosphate binding;GO:1901981//phosphatidylinositol phosphate binding	GO:0006629//lipid metabolic process;GO:0006914//autophagy;GO:0019216//regulation of lipid metabolic process;GO:0070873//regulation of glycogen metabolic process;GO:0097352//autophagosome maturation
RUBCNL	ENSG00000102445	KIAA0226L	rubicon like autophagy enhancer [Source:HGNC Symbol;Acc:HGNC:20420]	-	-	-	-	GO:0000421//autophagosome membrane;GO:0016020//membrane;GO:0031410//cytoplasmic vesicle;GO:0043231//intracellular membrane-bounded organelle	GO:0005515//protein binding;GO:0008289//lipid binding;GO:0010314//phosphatidylinositol-5-phosphate binding;GO:0032266//phosphatidylinositol-3-phosphate binding;GO:0070273//phosphatidylinositol-4-phosphate binding;GO:1901981//phosphatidylinositol phosphate binding	GO:0006629//lipid metabolic process;GO:0006914//autophagy;GO:0019216//regulation of lipid metabolic process;GO:0070873//regulation of glycogen metabolic process;GO:0097352//autophagosome maturation
RUBCNL	ENSG00000102445	PACER	rubicon like autophagy enhancer [Source:HGNC Symbol;Acc:HGNC:20420]	-	-	-	-	GO:0000421//autophagosome membrane;GO:0016020//membrane;GO:0031410//cytoplasmic vesicle;GO:0043231//intracellular membrane-bounded organelle	GO:0005515//protein binding;GO:0008289//lipid binding;GO:0010314//phosphatidylinositol-5-phosphate binding;GO:0032266//phosphatidylinositol-3-phosphate binding;GO:0070273//phosphatidylinositol-4-phosphate binding;GO:1901981//phosphatidylinositol phosphate binding	GO:0006629//lipid metabolic process;GO:0006914//autophagy;GO:0019216//regulation of lipid metabolic process;GO:0070873//regulation of glycogen metabolic process;GO:0097352//autophagosome maturation
ARHGEF7	ENSG00000102606	BETA-PIX	Rho guanine nucleotide exchange factor 7 [Source:HGNC Symbol;Acc:HGNC:15607]	Cellular Processes;Human Diseases	Cell motility;Infectious disease: bacterial	ko04810//Regulation of actin cytoskeleton;ko05135//Yersinia infection	K13710;K13710	GO:0000322//storage vacuole;GO:0001726//ruffle;GO:0005737//cytoplasm;GO:0005813//centrosome;GO:0005829//cytosol;GO:0005886//plasma membrane;GO:0005925//focal adhesion;GO:0005938//cell cortex;GO:0030027//lamellipodium;GO:0030054//cell junction;GO:0032991//macromolecular complex;GO:0042995//cell projection;GO:0043005//neuron projection;GO:0043025//neuronal cell body;GO:0097431//mitotic spindle pole…	GO:0005085//guanyl-nucleotide exchange factor activity;GO:0005515//protein binding;GO:0019901//protein kinase binding;GO:0043015//gamma-tubulin binding	GO:0002244//hematopoietic progenitor cell differentiation;GO:0007030//Golgi organization;GO:0007165//signal transduction;GO:0007186//G-protein coupled receptor signaling pathway;GO:0007399//nervous system development;GO:0010763//positive regulation of fibroblast migration;GO:0030032//lamellipodium assembly;GO:0032092//positive regulation of protein binding;GO:0035556//intracellular signal transdu…
ARHGEF7	ENSG00000102606	COOL1	Rho guanine nucleotide exchange factor 7 [Source:HGNC Symbol;Acc:HGNC:15607]	Cellular Processes;Human Diseases	Cell motility;Infectious disease: bacterial	ko04810//Regulation of actin cytoskeleton;ko05135//Yersinia infection	K13710;K13710	GO:0000322//storage vacuole;GO:0001726//ruffle;GO:0005737//cytoplasm;GO:0005813//centrosome;GO:0005829//cytosol;GO:0005886//plasma membrane;GO:0005925//focal adhesion;GO:0005938//cell cortex;GO:0030027//lamellipodium;GO:0030054//cell junction;GO:0032991//macromolecular complex;GO:0042995//cell projection;GO:0043005//neuron projection;GO:0043025//neuronal cell body;GO:0097431//mitotic spindle pole…	GO:0005085//guanyl-nucleotide exchange factor activity;GO:0005515//protein binding;GO:0019901//protein kinase binding;GO:0043015//gamma-tubulin binding	GO:0002244//hematopoietic progenitor cell differentiation;GO:0007030//Golgi organization;GO:0007165//signal transduction;GO:0007186//G-protein coupled receptor signaling pathway;GO:0007399//nervous system development;GO:0010763//positive regulation of fibroblast migration;GO:0030032//lamellipodium assembly;GO:0032092//positive regulation of protein binding;GO:0035556//intracellular signal transdu…
ARHGEF7	ENSG00000102606	DKFZp686C12170	Rho guanine nucleotide exchange factor 7 [Source:HGNC Symbol;Acc:HGNC:15607]	Cellular Processes;Human Diseases	Cell motility;Infectious disease: bacterial	ko04810//Regulation of actin cytoskeleton;ko05135//Yersinia infection	K13710;K13710	GO:0000322//storage vacuole;GO:0001726//ruffle;GO:0005737//cytoplasm;GO:0005813//centrosome;GO:0005829//cytosol;GO:0005886//plasma membrane;GO:0005925//focal adhesion;GO:0005938//cell cortex;GO:0030027//lamellipodium;GO:0030054//cell junction;GO:0032991//macromolecular complex;GO:0042995//cell projection;GO:0043005//neuron projection;GO:0043025//neuronal cell body;GO:0097431//mitotic spindle pole…	GO:0005085//guanyl-nucleotide exchange factor activity;GO:0005515//protein binding;GO:0019901//protein kinase binding;GO:0043015//gamma-tubulin binding	GO:0002244//hematopoietic progenitor cell differentiation;GO:0007030//Golgi organization;GO:0007165//signal transduction;GO:0007186//G-protein coupled receptor signaling pathway;GO:0007399//nervous system development;GO:0010763//positive regulation of fibroblast migration;GO:0030032//lamellipodium assembly;GO:0032092//positive regulation of protein binding;GO:0035556//intracellular signal transdu…
ARHGEF7	ENSG00000102606	DKFZp761K1021	Rho guanine nucleotide exchange factor 7 [Source:HGNC Symbol;Acc:HGNC:15607]	Cellular Processes;Human Diseases	Cell motility;Infectious disease: bacterial	ko04810//Regulation of actin cytoskeleton;ko05135//Yersinia infection	K13710;K13710	GO:0000322//storage vacuole;GO:0001726//ruffle;GO:0005737//cytoplasm;GO:0005813//centrosome;GO:0005829//cytosol;GO:0005886//plasma membrane;GO:0005925//focal adhesion;GO:0005938//cell cortex;GO:0030027//lamellipodium;GO:0030054//cell junction;GO:0032991//macromolecular complex;GO:0042995//cell projection;GO:0043005//neuron projection;GO:0043025//neuronal cell body;GO:0097431//mitotic spindle pole…	GO:0005085//guanyl-nucleotide exchange factor activity;GO:0005515//protein binding;GO:0019901//protein kinase binding;GO:0043015//gamma-tubulin binding	GO:0002244//hematopoietic progenitor cell differentiation;GO:0007030//Golgi organization;GO:0007165//signal transduction;GO:0007186//G-protein coupled receptor signaling pathway;GO:0007399//nervous system development;GO:0010763//positive regulation of fibroblast migration;GO:0030032//lamellipodium assembly;GO:0032092//positive regulation of protein binding;GO:0035556//intracellular signal transdu…
ARHGEF7	ENSG00000102606	KIAA0142	Rho guanine nucleotide exchange factor 7 [Source:HGNC Symbol;Acc:HGNC:15607]	Cellular Processes;Human Diseases	Cell motility;Infectious disease: bacterial	ko04810//Regulation of actin cytoskeleton;ko05135//Yersinia infection	K13710;K13710	GO:0000322//storage vacuole;GO:0001726//ruffle;GO:0005737//cytoplasm;GO:0005813//centrosome;GO:0005829//cytosol;GO:0005886//plasma membrane;GO:0005925//focal adhesion;GO:0005938//cell cortex;GO:0030027//lamellipodium;GO:0030054//cell junction;GO:0032991//macromolecular complex;GO:0042995//cell projection;GO:0043005//neuron projection;GO:0043025//neuronal cell body;GO:0097431//mitotic spindle pole…	GO:0005085//guanyl-nucleotide exchange factor activity;GO:0005515//protein binding;GO:0019901//protein kinase binding;GO:0043015//gamma-tubulin binding	GO:0002244//hematopoietic progenitor cell differentiation;GO:0007030//Golgi organization;GO:0007165//signal transduction;GO:0007186//G-protein coupled receptor signaling pathway;GO:0007399//nervous system development;GO:0010763//positive regulation of fibroblast migration;GO:0030032//lamellipodium assembly;GO:0032092//positive regulation of protein binding;GO:0035556//intracellular signal transdu…
ARHGEF7	ENSG00000102606	Nbla10314	Rho guanine nucleotide exchange factor 7 [Source:HGNC Symbol;Acc:HGNC:15607]	Cellular Processes;Human Diseases	Cell motility;Infectious disease: bacterial	ko04810//Regulation of actin cytoskeleton;ko05135//Yersinia infection	K13710;K13710	GO:0000322//storage vacuole;GO:0001726//ruffle;GO:0005737//cytoplasm;GO:0005813//centrosome;GO:0005829//cytosol;GO:0005886//plasma membrane;GO:0005925//focal adhesion;GO:0005938//cell cortex;GO:0030027//lamellipodium;GO:0030054//cell junction;GO:0032991//macromolecular complex;GO:0042995//cell projection;GO:0043005//neuron projection;GO:0043025//neuronal cell body;GO:0097431//mitotic spindle pole…	GO:0005085//guanyl-nucleotide exchange factor activity;GO:0005515//protein binding;GO:0019901//protein kinase binding;GO:0043015//gamma-tubulin binding	GO:0002244//hematopoietic progenitor cell differentiation;GO:0007030//Golgi organization;GO:0007165//signal transduction;GO:0007186//G-protein coupled receptor signaling pathway;GO:0007399//nervous system development;GO:0010763//positive regulation of fibroblast migration;GO:0030032//lamellipodium assembly;GO:0032092//positive regulation of protein binding;GO:0035556//intracellular signal transdu…
ARHGEF7	ENSG00000102606	P50	Rho guanine nucleotide exchange factor 7 [Source:HGNC Symbol;Acc:HGNC:15607]	Cellular Processes;Human Diseases	Cell motility;Infectious disease: bacterial	ko04810//Regulation of actin cytoskeleton;ko05135//Yersinia infection	K13710;K13710	GO:0000322//storage vacuole;GO:0001726//ruffle;GO:0005737//cytoplasm;GO:0005813//centrosome;GO:0005829//cytosol;GO:0005886//plasma membrane;GO:0005925//focal adhesion;GO:0005938//cell cortex;GO:0030027//lamellipodium;GO:0030054//cell junction;GO:0032991//macromolecular complex;GO:0042995//cell projection;GO:0043005//neuron projection;GO:0043025//neuronal cell body;GO:0097431//mitotic spindle pole…	GO:0005085//guanyl-nucleotide exchange factor activity;GO:0005515//protein binding;GO:0019901//protein kinase binding;GO:0043015//gamma-tubulin binding	GO:0002244//hematopoietic progenitor cell differentiation;GO:0007030//Golgi organization;GO:0007165//signal transduction;GO:0007186//G-protein coupled receptor signaling pathway;GO:0007399//nervous system development;GO:0010763//positive regulation of fibroblast migration;GO:0030032//lamellipodium assembly;GO:0032092//positive regulation of protein binding;GO:0035556//intracellular signal transdu…
ARHGEF7	ENSG00000102606	P50BP	Rho guanine nucleotide exchange factor 7 [Source:HGNC Symbol;Acc:HGNC:15607]	Cellular Processes;Human Diseases	Cell motility;Infectious disease: bacterial	ko04810//Regulation of actin cytoskeleton;ko05135//Yersinia infection	K13710;K13710	GO:0000322//storage vacuole;GO:0001726//ruffle;GO:0005737//cytoplasm;GO:0005813//centrosome;GO:0005829//cytosol;GO:0005886//plasma membrane;GO:0005925//focal adhesion;GO:0005938//cell cortex;GO:0030027//lamellipodium;GO:0030054//cell junction;GO:0032991//macromolecular complex;GO:0042995//cell projection;GO:0043005//neuron projection;GO:0043025//neuronal cell body;GO:0097431//mitotic spindle pole…	GO:0005085//guanyl-nucleotide exchange factor activity;GO:0005515//protein binding;GO:0019901//protein kinase binding;GO:0043015//gamma-tubulin binding	GO:0002244//hematopoietic progenitor cell differentiation;GO:0007030//Golgi organization;GO:0007165//signal transduction;GO:0007186//G-protein coupled receptor signaling pathway;GO:0007399//nervous system development;GO:0010763//positive regulation of fibroblast migration;GO:0030032//lamellipodium assembly;GO:0032092//positive regulation of protein binding;GO:0035556//intracellular signal transdu…
ARHGEF7	ENSG00000102606	P85	Rho guanine nucleotide exchange factor 7 [Source:HGNC Symbol;Acc:HGNC:15607]	Cellular Processes;Human Diseases	Cell motility;Infectious disease: bacterial	ko04810//Regulation of actin cytoskeleton;ko05135//Yersinia infection	K13710;K13710	GO:0000322//storage vacuole;GO:0001726//ruffle;GO:0005737//cytoplasm;GO:0005813//centrosome;GO:0005829//cytosol;GO:0005886//plasma membrane;GO:0005925//focal adhesion;GO:0005938//cell cortex;GO:0030027//lamellipodium;GO:0030054//cell junction;GO:0032991//macromolecular complex;GO:0042995//cell projection;GO:0043005//neuron projection;GO:0043025//neuronal cell body;GO:0097431//mitotic spindle pole…	GO:0005085//guanyl-nucleotide exchange factor activity;GO:0005515//protein binding;GO:0019901//protein kinase binding;GO:0043015//gamma-tubulin binding	GO:0002244//hematopoietic progenitor cell differentiation;GO:0007030//Golgi organization;GO:0007165//signal transduction;GO:0007186//G-protein coupled receptor signaling pathway;GO:0007399//nervous system development;GO:0010763//positive regulation of fibroblast migration;GO:0030032//lamellipodium assembly;GO:0032092//positive regulation of protein binding;GO:0035556//intracellular signal transdu…
ARHGEF7	ENSG00000102606	P85COOL1	Rho guanine nucleotide exchange factor 7 [Source:HGNC Symbol;Acc:HGNC:15607]	Cellular Processes;Human Diseases	Cell motility;Infectious disease: bacterial	ko04810//Regulation of actin cytoskeleton;ko05135//Yersinia infection	K13710;K13710	GO:0000322//storage vacuole;GO:0001726//ruffle;GO:0005737//cytoplasm;GO:0005813//centrosome;GO:0005829//cytosol;GO:0005886//plasma membrane;GO:0005925//focal adhesion;GO:0005938//cell cortex;GO:0030027//lamellipodium;GO:0030054//cell junction;GO:0032991//macromolecular complex;GO:0042995//cell projection;GO:0043005//neuron projection;GO:0043025//neuronal cell body;GO:0097431//mitotic spindle pole…	GO:0005085//guanyl-nucleotide exchange factor activity;GO:0005515//protein binding;GO:0019901//protein kinase binding;GO:0043015//gamma-tubulin binding	GO:0002244//hematopoietic progenitor cell differentiation;GO:0007030//Golgi organization;GO:0007165//signal transduction;GO:0007186//G-protein coupled receptor signaling pathway;GO:0007399//nervous system development;GO:0010763//positive regulation of fibroblast migration;GO:0030032//lamellipodium assembly;GO:0032092//positive regulation of protein binding;GO:0035556//intracellular signal transdu…
ARHGEF7	ENSG00000102606	P85SPR	Rho guanine nucleotide exchange factor 7 [Source:HGNC Symbol;Acc:HGNC:15607]	Cellular Processes;Human Diseases	Cell motility;Infectious disease: bacterial	ko04810//Regulation of actin cytoskeleton;ko05135//Yersinia infection	K13710;K13710	GO:0000322//storage vacuole;GO:0001726//ruffle;GO:0005737//cytoplasm;GO:0005813//centrosome;GO:0005829//cytosol;GO:0005886//plasma membrane;GO:0005925//focal adhesion;GO:0005938//cell cortex;GO:0030027//lamellipodium;GO:0030054//cell junction;GO:0032991//macromolecular complex;GO:0042995//cell projection;GO:0043005//neuron projection;GO:0043025//neuronal cell body;GO:0097431//mitotic spindle pole…	GO:0005085//guanyl-nucleotide exchange factor activity;GO:0005515//protein binding;GO:0019901//protein kinase binding;GO:0043015//gamma-tubulin binding	GO:0002244//hematopoietic progenitor cell differentiation;GO:0007030//Golgi organization;GO:0007165//signal transduction;GO:0007186//G-protein coupled receptor signaling pathway;GO:0007399//nervous system development;GO:0010763//positive regulation of fibroblast migration;GO:0030032//lamellipodium assembly;GO:0032092//positive regulation of protein binding;GO:0035556//intracellular signal transdu…
ARHGEF7	ENSG00000102606	PAK3	Rho guanine nucleotide exchange factor 7 [Source:HGNC Symbol;Acc:HGNC:15607]	Cellular Processes;Human Diseases	Cell motility;Infectious disease: bacterial	ko04810//Regulation of actin cytoskeleton;ko05135//Yersinia infection	K13710;K13710	GO:0000322//storage vacuole;GO:0001726//ruffle;GO:0005737//cytoplasm;GO:0005813//centrosome;GO:0005829//cytosol;GO:0005886//plasma membrane;GO:0005925//focal adhesion;GO:0005938//cell cortex;GO:0030027//lamellipodium;GO:0030054//cell junction;GO:0032991//macromolecular complex;GO:0042995//cell projection;GO:0043005//neuron projection;GO:0043025//neuronal cell body;GO:0097431//mitotic spindle pole…	GO:0005085//guanyl-nucleotide exchange factor activity;GO:0005515//protein binding;GO:0019901//protein kinase binding;GO:0043015//gamma-tubulin binding	GO:0002244//hematopoietic progenitor cell differentiation;GO:0007030//Golgi organization;GO:0007165//signal transduction;GO:0007186//G-protein coupled receptor signaling pathway;GO:0007399//nervous system development;GO:0010763//positive regulation of fibroblast migration;GO:0030032//lamellipodium assembly;GO:0032092//positive regulation of protein binding;GO:0035556//intracellular signal transdu…
ARHGEF7	ENSG00000102606	PIXB	Rho guanine nucleotide exchange factor 7 [Source:HGNC Symbol;Acc:HGNC:15607]	Cellular Processes;Human Diseases	Cell motility;Infectious disease: bacterial	ko04810//Regulation of actin cytoskeleton;ko05135//Yersinia infection	K13710;K13710	GO:0000322//storage vacuole;GO:0001726//ruffle;GO:0005737//cytoplasm;GO:0005813//centrosome;GO:0005829//cytosol;GO:0005886//plasma membrane;GO:0005925//focal adhesion;GO:0005938//cell cortex;GO:0030027//lamellipodium;GO:0030054//cell junction;GO:0032991//macromolecular complex;GO:0042995//cell projection;GO:0043005//neuron projection;GO:0043025//neuronal cell body;GO:0097431//mitotic spindle pole…	GO:0005085//guanyl-nucleotide exchange factor activity;GO:0005515//protein binding;GO:0019901//protein kinase binding;GO:0043015//gamma-tubulin binding	GO:0002244//hematopoietic progenitor cell differentiation;GO:0007030//Golgi organization;GO:0007165//signal transduction;GO:0007186//G-protein coupled receptor signaling pathway;GO:0007399//nervous system development;GO:0010763//positive regulation of fibroblast migration;GO:0030032//lamellipodium assembly;GO:0032092//positive regulation of protein binding;GO:0035556//intracellular signal transdu…
MRPS31	ENSG00000102738	IMOGN38	mitochondrial ribosomal protein S31 [Source:HGNC Symbol;Acc:HGNC:16632]	-	-	-	-	GO:0005730//nucleolus;GO:0005739//mitochondrion;GO:0005743//mitochondrial inner membrane;GO:0005763//mitochondrial small ribosomal subunit;GO:0005840//ribosome	GO:0003723//RNA binding;GO:0003735//structural constituent of ribosome;GO:0005515//protein binding;GO:0019904//protein domain specific binding	GO:0070125//mitochondrial translational elongation;GO:0070126//mitochondrial translational termination
CENPT	ENSG00000102901	C16orf56	centromere protein T [Source:HGNC Symbol;Acc:HGNC:25787]	-	-	-	-	GO:0000775//chromosome, centromeric region;GO:0000776//kinetochore;GO:0000777//condensed chromosome kinetochore;GO:0000778//condensed nuclear chromosome kinetochore;GO:0005634//nucleus;GO:0005654//nucleoplasm;GO:0005694//chromosome;GO:0005829//cytosol;GO:0016604//nuclear body	GO:0003677//DNA binding;GO:0005515//protein binding;GO:0046982//protein heterodimerization activity	GO:0000278//mitotic cell cycle;GO:0007049//cell cycle;GO:0007052//mitotic spindle organization;GO:0007059//chromosome segregation;GO:0034080//CENP-A containing nucleosome assembly;GO:0051276//chromosome organization;GO:0051301//cell division;GO:0051382//kinetochore assembly;GO:1903394//protein localization to kinetochore involved in kinetochore assembly
CENPT	ENSG00000102901	CENP-T	centromere protein T [Source:HGNC Symbol;Acc:HGNC:25787]	-	-	-	-	GO:0000775//chromosome, centromeric region;GO:0000776//kinetochore;GO:0000777//condensed chromosome kinetochore;GO:0000778//condensed nuclear chromosome kinetochore;GO:0005634//nucleus;GO:0005654//nucleoplasm;GO:0005694//chromosome;GO:0005829//cytosol;GO:0016604//nuclear body	GO:0003677//DNA binding;GO:0005515//protein binding;GO:0046982//protein heterodimerization activity	GO:0000278//mitotic cell cycle;GO:0007049//cell cycle;GO:0007052//mitotic spindle organization;GO:0007059//chromosome segregation;GO:0034080//CENP-A containing nucleosome assembly;GO:0051276//chromosome organization;GO:0051301//cell division;GO:0051382//kinetochore assembly;GO:1903394//protein localization to kinetochore involved in kinetochore assembly
CENPT	ENSG00000102901	FLJ13111	centromere protein T [Source:HGNC Symbol;Acc:HGNC:25787]	-	-	-	-	GO:0000775//chromosome, centromeric region;GO:0000776//kinetochore;GO:0000777//condensed chromosome kinetochore;GO:0000778//condensed nuclear chromosome kinetochore;GO:0005634//nucleus;GO:0005654//nucleoplasm;GO:0005694//chromosome;GO:0005829//cytosol;GO:0016604//nuclear body	GO:0003677//DNA binding;GO:0005515//protein binding;GO:0046982//protein heterodimerization activity	GO:0000278//mitotic cell cycle;GO:0007049//cell cycle;GO:0007052//mitotic spindle organization;GO:0007059//chromosome segregation;GO:0034080//CENP-A containing nucleosome assembly;GO:0051276//chromosome organization;GO:0051301//cell division;GO:0051382//kinetochore assembly;GO:1903394//protein localization to kinetochore involved in kinetochore assembly
WDR59	ENSG00000103091	FLJ12270	WD repeat domain 59 [Source:HGNC Symbol;Acc:HGNC:25706]	Environmental Information Processing	Signal transduction	ko04150//mTOR signaling pathway	K20409	GO:0005764//lysosome;GO:0005765//lysosomal membrane;GO:0016020//membrane;GO:0061700//GATOR2 complex	GO:0005515//protein binding	GO:0032008//positive regulation of TOR signaling;GO:0034198//cellular response to amino acid starvation
NECAB2	ENSG00000103154	EFCBP2	N-terminal EF-hand calcium binding protein 2 [Source:HGNC Symbol;Acc:HGNC:23746]	-	-	-	-	GO:0005737//cytoplasm;GO:0005886//plasma membrane;GO:0016020//membrane;GO:0030424//axon;GO:0030425//dendrite;GO:0042995//cell projection	GO:0005509//calcium ion binding;GO:0005515//protein binding;GO:0031687//A2A adenosine receptor binding;GO:0031802//type 5 metabotropic glutamate receptor binding;GO:0042802//identical protein binding;GO:0046872//metal ion binding	GO:0042984//regulation of amyloid precursor protein biosynthetic process;GO:0060168//positive regulation of adenosine receptor signaling pathway;GO:0070374//positive regulation of ERK1 and ERK2 cascade;GO:1900451//positive regulation of glutamate receptor signaling pathway;GO:1904021//negative regulation of G-protein coupled receptor internalization
LACTB	ENSG00000103642	FLJ14902	lactamase beta [Source:HGNC Symbol;Acc:HGNC:16468]	-	-	-	-	GO:0005739//mitochondrion;GO:0005829//cytosol	GO:0008233//peptidase activity;GO:0016787//hydrolase activity;GO:0042802//identical protein binding	GO:0006508//proteolysis;GO:0006629//lipid metabolic process;GO:0019216//regulation of lipid metabolic process
LACTB	ENSG00000103642	MRPL56	lactamase beta [Source:HGNC Symbol;Acc:HGNC:16468]	-	-	-	-	GO:0005739//mitochondrion;GO:0005829//cytosol	GO:0008233//peptidase activity;GO:0016787//hydrolase activity;GO:0042802//identical protein binding	GO:0006508//proteolysis;GO:0006629//lipid metabolic process;GO:0019216//regulation of lipid metabolic process
UBXN8	ENSG00000104691	D8S2298E	UBX domain protein 8 [Source:HGNC Symbol;Acc:HGNC:30307]	-	-	-	-	GO:0000151//ubiquitin ligase complex;GO:0005654//nucleoplasm;GO:0005730//nucleolus;GO:0005783//endoplasmic reticulum;GO:0005789//endoplasmic reticulum membrane;GO:0016020//membrane;GO:0016021//integral component of membrane;GO:0030176//integral component of endoplasmic reticulum membrane	GO:0003676//nucleic acid binding;GO:0004523//RNA-DNA hybrid ribonuclease activity;GO:0005515//protein binding;GO:0030674//protein binding, bridging	GO:0007338//single fertilization;GO:0030433//ER-associated ubiquitin-dependent protein catabolic process;GO:0090502//RNA phosphodiester bond hydrolysis, endonucleolytic
UBXN8	ENSG00000104691	REP8	UBX domain protein 8 [Source:HGNC Symbol;Acc:HGNC:30307]	-	-	-	-	GO:0000151//ubiquitin ligase complex;GO:0005654//nucleoplasm;GO:0005730//nucleolus;GO:0005783//endoplasmic reticulum;GO:0005789//endoplasmic reticulum membrane;GO:0016020//membrane;GO:0016021//integral component of membrane;GO:0030176//integral component of endoplasmic reticulum membrane	GO:0003676//nucleic acid binding;GO:0004523//RNA-DNA hybrid ribonuclease activity;GO:0005515//protein binding;GO:0030674//protein binding, bridging	GO:0007338//single fertilization;GO:0030433//ER-associated ubiquitin-dependent protein catabolic process;GO:0090502//RNA phosphodiester bond hydrolysis, endonucleolytic
UBXN8	ENSG00000104691	UBXD6	UBX domain protein 8 [Source:HGNC Symbol;Acc:HGNC:30307]	-	-	-	-	GO:0000151//ubiquitin ligase complex;GO:0005654//nucleoplasm;GO:0005730//nucleolus;GO:0005783//endoplasmic reticulum;GO:0005789//endoplasmic reticulum membrane;GO:0016020//membrane;GO:0016021//integral component of membrane;GO:0030176//integral component of endoplasmic reticulum membrane	GO:0003676//nucleic acid binding;GO:0004523//RNA-DNA hybrid ribonuclease activity;GO:0005515//protein binding;GO:0030674//protein binding, bridging	GO:0007338//single fertilization;GO:0030433//ER-associated ubiquitin-dependent protein catabolic process;GO:0090502//RNA phosphodiester bond hydrolysis, endonucleolytic
ECH1	ENSG00000104823	HPXEL	enoyl-CoA hydratase 1 [Source:HGNC Symbol;Acc:HGNC:3149]	Cellular Processes	Transport and catabolism	ko04146//Peroxisome	K12663	GO:0005739//mitochondrion;GO:0005777//peroxisome;GO:0005782//peroxisomal matrix;GO:0005829//cytosol;GO:0016020//membrane;GO:0070062//extracellular exosome	GO:0003824//catalytic activity;GO:0005515//protein binding;GO:0016853//isomerase activity;GO:0051750//delta3,5-delta2,4-dienoyl-CoA isomerase activity	GO:0006629//lipid metabolic process;GO:0006631//fatty acid metabolic process;GO:0006635//fatty acid beta-oxidation;GO:0008104//protein localization
ECH1	ENSG00000282853	HPXEL	-	-	-	-	-	-	-	-
VRK3	ENSG00000105053	-	VRK serine/threonine kinase 3 [Source:HGNC Symbol;Acc:HGNC:18996]	-	-	-	-	GO:0005634//nucleus;GO:0005654//nucleoplasm;GO:0005730//nucleolus;GO:0005737//cytoplasm;GO:0043231//intracellular membrane-bounded organelle	GO:0000166//nucleotide binding;GO:0004672//protein kinase activity;GO:0004674//protein serine/threonine kinase activity;GO:0005515//protein binding;GO:0005524//ATP binding;GO:0016301//kinase activity;GO:0019903//protein phosphatase binding	GO:0006468//protein phosphorylation;GO:0016310//phosphorylation;GO:0018105//peptidyl-serine phosphorylation;GO:0032516//positive regulation of phosphoprotein phosphatase activity;GO:0070373//negative regulation of ERK1 and ERK2 cascade
PRKD2	ENSG00000105287	DKFZP586E0820	protein kinase D2 [Source:HGNC Symbol;Acc:HGNC:17293]	Environmental Information Processing;Organismal Systems	Signal transduction;Endocrine system	ko04015//Rap1 signaling pathway;ko04925//Aldosterone synthesis and secretion	K06070;K06070	GO:0005634//nucleus;GO:0005654//nucleoplasm;GO:0005737//cytoplasm;GO:0005794//Golgi apparatus;GO:0005829//cytosol;GO:0005886//plasma membrane;GO:0016020//membrane	GO:0000166//nucleotide binding;GO:0004672//protein kinase activity;GO:0004674//protein serine/threonine kinase activity;GO:0004697//protein kinase C activity;GO:0004698//calcium-dependent protein kinase C activity;GO:0005080//protein kinase C binding;GO:0005515//protein binding;GO:0005524//ATP binding;GO:0016301//kinase activity;GO:0016740//transferase activity;GO:0046872//metal ion binding	GO:0001525//angiogenesis;GO:0001938//positive regulation of endothelial cell proliferation;GO:0002250//adaptive immune response;GO:0002376//immune system process;GO:0006468//protein phosphorylation;GO:0007155//cell adhesion;GO:0008219//cell death;GO:0010595//positive regulation of endothelial cell migration;GO:0016310//phosphorylation;GO:0018105//peptidyl-serine phosphorylation;GO:0018107//peptid…
PRKD2	ENSG00000105287	HSPC187	protein kinase D2 [Source:HGNC Symbol;Acc:HGNC:17293]	Environmental Information Processing;Organismal Systems	Signal transduction;Endocrine system	ko04015//Rap1 signaling pathway;ko04925//Aldosterone synthesis and secretion	K06070;K06070	GO:0005634//nucleus;GO:0005654//nucleoplasm;GO:0005737//cytoplasm;GO:0005794//Golgi apparatus;GO:0005829//cytosol;GO:0005886//plasma membrane;GO:0016020//membrane	GO:0000166//nucleotide binding;GO:0004672//protein kinase activity;GO:0004674//protein serine/threonine kinase activity;GO:0004697//protein kinase C activity;GO:0004698//calcium-dependent protein kinase C activity;GO:0005080//protein kinase C binding;GO:0005515//protein binding;GO:0005524//ATP binding;GO:0016301//kinase activity;GO:0016740//transferase activity;GO:0046872//metal ion binding	GO:0001525//angiogenesis;GO:0001938//positive regulation of endothelial cell proliferation;GO:0002250//adaptive immune response;GO:0002376//immune system process;GO:0006468//protein phosphorylation;GO:0007155//cell adhesion;GO:0008219//cell death;GO:0010595//positive regulation of endothelial cell migration;GO:0016310//phosphorylation;GO:0018105//peptidyl-serine phosphorylation;GO:0018107//peptid…
PRKD2	ENSG00000105287	PKD2	protein kinase D2 [Source:HGNC Symbol;Acc:HGNC:17293]	Environmental Information Processing;Organismal Systems	Signal transduction;Endocrine system	ko04015//Rap1 signaling pathway;ko04925//Aldosterone synthesis and secretion	K06070;K06070	GO:0005634//nucleus;GO:0005654//nucleoplasm;GO:0005737//cytoplasm;GO:0005794//Golgi apparatus;GO:0005829//cytosol;GO:0005886//plasma membrane;GO:0016020//membrane	GO:0000166//nucleotide binding;GO:0004672//protein kinase activity;GO:0004674//protein serine/threonine kinase activity;GO:0004697//protein kinase C activity;GO:0004698//calcium-dependent protein kinase C activity;GO:0005080//protein kinase C binding;GO:0005515//protein binding;GO:0005524//ATP binding;GO:0016301//kinase activity;GO:0016740//transferase activity;GO:0046872//metal ion binding	GO:0001525//angiogenesis;GO:0001938//positive regulation of endothelial cell proliferation;GO:0002250//adaptive immune response;GO:0002376//immune system process;GO:0006468//protein phosphorylation;GO:0007155//cell adhesion;GO:0008219//cell death;GO:0010595//positive regulation of endothelial cell migration;GO:0016310//phosphorylation;GO:0018105//peptidyl-serine phosphorylation;GO:0018107//peptid…
WDR91	ENSG00000105875	HSPC049	WD repeat domain 91 [Source:HGNC Symbol;Acc:HGNC:24997]	-	-	-	-	GO:0005768//endosome;GO:0005829//cytosol;GO:0010008//endosome membrane;GO:0016020//membrane;GO:0031313//extrinsic component of endosome membrane;GO:0031901//early endosome membrane;GO:0031902//late endosome membrane	GO:0005515//protein binding;GO:0035014//phosphatidylinositol 3-kinase regulator activity	GO:0043551//regulation of phosphatidylinositol 3-kinase activity;GO:0045022//early endosome to late endosome transport;GO:1903362//regulation of cellular protein catabolic process
WDR91	ENSG00000105875	SORF-1	WD repeat domain 91 [Source:HGNC Symbol;Acc:HGNC:24997]	-	-	-	-	GO:0005768//endosome;GO:0005829//cytosol;GO:0010008//endosome membrane;GO:0016020//membrane;GO:0031313//extrinsic component of endosome membrane;GO:0031901//early endosome membrane;GO:0031902//late endosome membrane	GO:0005515//protein binding;GO:0035014//phosphatidylinositol 3-kinase regulator activity	GO:0043551//regulation of phosphatidylinositol 3-kinase activity;GO:0045022//early endosome to late endosome transport;GO:1903362//regulation of cellular protein catabolic process
ADAP1	ENSG00000105963	CENTA1	ArfGAP with dual PH domains 1 [Source:HGNC Symbol;Acc:HGNC:16486]	-	-	-	-	GO:0005634//nucleus;GO:0005737//cytoplasm;GO:0005829//cytosol;GO:0005886//plasma membrane;GO:0043231//intracellular membrane-bounded organelle	GO:0005096//GTPase activator activity;GO:0005515//protein binding;GO:0005547//phosphatidylinositol-3,4,5-trisphosphate binding;GO:0043533//inositol 1,3,4,5 tetrakisphosphate binding;GO:0046872//metal ion binding;GO:1902936//phosphatidylinositol bisphosphate binding	GO:0007166//cell surface receptor signaling pathway;GO:0043087//regulation of GTPase activity;GO:0043547//positive regulation of GTPase activity
ADAP1	ENSG00000105963	GCS1L	ArfGAP with dual PH domains 1 [Source:HGNC Symbol;Acc:HGNC:16486]	-	-	-	-	GO:0005634//nucleus;GO:0005737//cytoplasm;GO:0005829//cytosol;GO:0005886//plasma membrane;GO:0043231//intracellular membrane-bounded organelle	GO:0005096//GTPase activator activity;GO:0005515//protein binding;GO:0005547//phosphatidylinositol-3,4,5-trisphosphate binding;GO:0043533//inositol 1,3,4,5 tetrakisphosphate binding;GO:0046872//metal ion binding;GO:1902936//phosphatidylinositol bisphosphate binding	GO:0007166//cell surface receptor signaling pathway;GO:0043087//regulation of GTPase activity;GO:0043547//positive regulation of GTPase activity
GRB10	ENSG00000106070	-	growth factor receptor bound protein 10 [Source:HGNC Symbol;Acc:HGNC:4564]	Environmental Information Processing	Signal transduction	ko04150//mTOR signaling pathway	K20064	GO:0005737//cytoplasm;GO:0005829//cytosol;GO:0005886//plasma membrane;GO:0032991//macromolecular complex	GO:0005158//insulin receptor binding;GO:0005515//protein binding;GO:0030159//receptor signaling complex scaffold activity;GO:0030674//protein binding, bridging;GO:0042802//identical protein binding	GO:0007165//signal transduction;GO:0007411//axon guidance;GO:0008286//insulin receptor signaling pathway;GO:0010467//gene expression;GO:0019221//cytokine-mediated signaling pathway;GO:0030178//negative regulation of Wnt signaling pathway;GO:0030949//positive regulation of vascular endothelial growth factor receptor signaling pathway;GO:0032868//response to insulin;GO:0042326//negative regulation …
GLCCI1	ENSG00000106415	FAM117C	glucocorticoid induced 1 [Source:HGNC Symbol;Acc:HGNC:18713]	-	-	-	-	GO:0005737//cytoplasm	-	-
GLCCI1	ENSG00000106415	GIG18	glucocorticoid induced 1 [Source:HGNC Symbol;Acc:HGNC:18713]	-	-	-	-	GO:0005737//cytoplasm	-	-
GLCCI1	ENSG00000106415	TSSN1	glucocorticoid induced 1 [Source:HGNC Symbol;Acc:HGNC:18713]	-	-	-	-	GO:0005737//cytoplasm	-	-
TGFBR1	ENSG00000106799	ACVRLK4	transforming growth factor beta receptor 1 [Source:HGNC Symbol;Acc:HGNC:11772]	Human Diseases;Environmental Information Processing;Environmental Information Processing;Cellular Processes;Human Diseases;Human Diseases;Human Diseases;Cellular Processes;Environmental Information Processing;Human Diseases;Environmental Information Processing;Environmental Information Processing;Organismal Systems;Organismal Systems;Organismal Systems;Human Diseases;Human Diseases;Environmental …	Cancer: overview;Signal transduction;Signaling molecules and interaction;Transport and catabolism;Infectious disease: viral;Cancer: specific types;Infectious disease: viral;Cell growth and death;Signal transduction;Cancer: specific types;Signal transduction;Signal transduction;Endocrine system;Development and regeneration;Immune system;Infectious disease: parasitic;Endocrine and metabolic disease…	ko05200//Pathways in cancer;ko04010//MAPK signaling pathway;ko04060//Cytokine-cytokine receptor interaction;ko04144//Endocytosis;ko05166//Human T-cell leukemia virus 1 infection;ko05225//Hepatocellular carcinoma;ko05161//Hepatitis B;ko04218//Cellular senescence;ko04390//Hippo signaling pathway;ko05226//Gastric cancer;ko04371//Apelin signaling pathway;ko04068//FoxO signaling pathway;ko04926//Relax…	K04674;K04674;K04674;K04674;K04674;K04674;K04674;K04674;K04674;K04674;K04674;K04674;K04674;K04674;K04674;K04674;K04674;K04674;K04674;K04674;K04674;K04674	GO:0005634//nucleus;GO:0005768//endosome;GO:0005886//plasma membrane;GO:0005923//bicellular tight junction;GO:0009986//cell surface;GO:0016020//membrane;GO:0016021//integral component of membrane;GO:0030054//cell junction;GO:0043235//receptor complex;GO:0045121//membrane raft;GO:0048179//activin receptor complex	GO:0000166//nucleotide binding;GO:0004672//protein kinase activity;GO:0004674//protein serine/threonine kinase activity;GO:0004675//transmembrane receptor protein serine/threonine kinase activity;GO:0005024//transforming growth factor beta-activated receptor activity;GO:0005025//transforming growth factor beta receptor activity, type I;GO:0005102//receptor binding;GO:0005114//type II transforming…	GO:0000186//activation of MAPKK activity;GO:0001501//skeletal system development;GO:0001525//angiogenesis;GO:0001701//in utero embryonic development;GO:0001822//kidney development;GO:0001824//blastocyst development;GO:0001837//epithelial to mesenchymal transition;GO:0001937//negative regulation of endothelial cell proliferation;GO:0001938//positive regulation of endothelial cell proliferation;GO:…
TGFBR1	ENSG00000106799	ALK-5	transforming growth factor beta receptor 1 [Source:HGNC Symbol;Acc:HGNC:11772]	Human Diseases;Environmental Information Processing;Environmental Information Processing;Cellular Processes;Human Diseases;Human Diseases;Human Diseases;Cellular Processes;Environmental Information Processing;Human Diseases;Environmental Information Processing;Environmental Information Processing;Organismal Systems;Organismal Systems;Organismal Systems;Human Diseases;Human Diseases;Environmental …	Cancer: overview;Signal transduction;Signaling molecules and interaction;Transport and catabolism;Infectious disease: viral;Cancer: specific types;Infectious disease: viral;Cell growth and death;Signal transduction;Cancer: specific types;Signal transduction;Signal transduction;Endocrine system;Development and regeneration;Immune system;Infectious disease: parasitic;Endocrine and metabolic disease…	ko05200//Pathways in cancer;ko04010//MAPK signaling pathway;ko04060//Cytokine-cytokine receptor interaction;ko04144//Endocytosis;ko05166//Human T-cell leukemia virus 1 infection;ko05225//Hepatocellular carcinoma;ko05161//Hepatitis B;ko04218//Cellular senescence;ko04390//Hippo signaling pathway;ko05226//Gastric cancer;ko04371//Apelin signaling pathway;ko04068//FoxO signaling pathway;ko04926//Relax…	K04674;K04674;K04674;K04674;K04674;K04674;K04674;K04674;K04674;K04674;K04674;K04674;K04674;K04674;K04674;K04674;K04674;K04674;K04674;K04674;K04674;K04674	GO:0005634//nucleus;GO:0005768//endosome;GO:0005886//plasma membrane;GO:0005923//bicellular tight junction;GO:0009986//cell surface;GO:0016020//membrane;GO:0016021//integral component of membrane;GO:0030054//cell junction;GO:0043235//receptor complex;GO:0045121//membrane raft;GO:0048179//activin receptor complex	GO:0000166//nucleotide binding;GO:0004672//protein kinase activity;GO:0004674//protein serine/threonine kinase activity;GO:0004675//transmembrane receptor protein serine/threonine kinase activity;GO:0005024//transforming growth factor beta-activated receptor activity;GO:0005025//transforming growth factor beta receptor activity, type I;GO:0005102//receptor binding;GO:0005114//type II transforming…	GO:0000186//activation of MAPKK activity;GO:0001501//skeletal system development;GO:0001525//angiogenesis;GO:0001701//in utero embryonic development;GO:0001822//kidney development;GO:0001824//blastocyst development;GO:0001837//epithelial to mesenchymal transition;GO:0001937//negative regulation of endothelial cell proliferation;GO:0001938//positive regulation of endothelial cell proliferation;GO:…
TGFBR1	ENSG00000106799	ALK5	transforming growth factor beta receptor 1 [Source:HGNC Symbol;Acc:HGNC:11772]	Human Diseases;Environmental Information Processing;Environmental Information Processing;Cellular Processes;Human Diseases;Human Diseases;Human Diseases;Cellular Processes;Environmental Information Processing;Human Diseases;Environmental Information Processing;Environmental Information Processing;Organismal Systems;Organismal Systems;Organismal Systems;Human Diseases;Human Diseases;Environmental …	Cancer: overview;Signal transduction;Signaling molecules and interaction;Transport and catabolism;Infectious disease: viral;Cancer: specific types;Infectious disease: viral;Cell growth and death;Signal transduction;Cancer: specific types;Signal transduction;Signal transduction;Endocrine system;Development and regeneration;Immune system;Infectious disease: parasitic;Endocrine and metabolic disease…	ko05200//Pathways in cancer;ko04010//MAPK signaling pathway;ko04060//Cytokine-cytokine receptor interaction;ko04144//Endocytosis;ko05166//Human T-cell leukemia virus 1 infection;ko05225//Hepatocellular carcinoma;ko05161//Hepatitis B;ko04218//Cellular senescence;ko04390//Hippo signaling pathway;ko05226//Gastric cancer;ko04371//Apelin signaling pathway;ko04068//FoxO signaling pathway;ko04926//Relax…	K04674;K04674;K04674;K04674;K04674;K04674;K04674;K04674;K04674;K04674;K04674;K04674;K04674;K04674;K04674;K04674;K04674;K04674;K04674;K04674;K04674;K04674	GO:0005634//nucleus;GO:0005768//endosome;GO:0005886//plasma membrane;GO:0005923//bicellular tight junction;GO:0009986//cell surface;GO:0016020//membrane;GO:0016021//integral component of membrane;GO:0030054//cell junction;GO:0043235//receptor complex;GO:0045121//membrane raft;GO:0048179//activin receptor complex	GO:0000166//nucleotide binding;GO:0004672//protein kinase activity;GO:0004674//protein serine/threonine kinase activity;GO:0004675//transmembrane receptor protein serine/threonine kinase activity;GO:0005024//transforming growth factor beta-activated receptor activity;GO:0005025//transforming growth factor beta receptor activity, type I;GO:0005102//receptor binding;GO:0005114//type II transforming…	GO:0000186//activation of MAPKK activity;GO:0001501//skeletal system development;GO:0001525//angiogenesis;GO:0001701//in utero embryonic development;GO:0001822//kidney development;GO:0001824//blastocyst development;GO:0001837//epithelial to mesenchymal transition;GO:0001937//negative regulation of endothelial cell proliferation;GO:0001938//positive regulation of endothelial cell proliferation;GO:…
TGFBR1	ENSG00000106799	ESS1	transforming growth factor beta receptor 1 [Source:HGNC Symbol;Acc:HGNC:11772]	Human Diseases;Environmental Information Processing;Environmental Information Processing;Cellular Processes;Human Diseases;Human Diseases;Human Diseases;Cellular Processes;Environmental Information Processing;Human Diseases;Environmental Information Processing;Environmental Information Processing;Organismal Systems;Organismal Systems;Organismal Systems;Human Diseases;Human Diseases;Environmental …	Cancer: overview;Signal transduction;Signaling molecules and interaction;Transport and catabolism;Infectious disease: viral;Cancer: specific types;Infectious disease: viral;Cell growth and death;Signal transduction;Cancer: specific types;Signal transduction;Signal transduction;Endocrine system;Development and regeneration;Immune system;Infectious disease: parasitic;Endocrine and metabolic disease…	ko05200//Pathways in cancer;ko04010//MAPK signaling pathway;ko04060//Cytokine-cytokine receptor interaction;ko04144//Endocytosis;ko05166//Human T-cell leukemia virus 1 infection;ko05225//Hepatocellular carcinoma;ko05161//Hepatitis B;ko04218//Cellular senescence;ko04390//Hippo signaling pathway;ko05226//Gastric cancer;ko04371//Apelin signaling pathway;ko04068//FoxO signaling pathway;ko04926//Relax…	K04674;K04674;K04674;K04674;K04674;K04674;K04674;K04674;K04674;K04674;K04674;K04674;K04674;K04674;K04674;K04674;K04674;K04674;K04674;K04674;K04674;K04674	GO:0005634//nucleus;GO:0005768//endosome;GO:0005886//plasma membrane;GO:0005923//bicellular tight junction;GO:0009986//cell surface;GO:0016020//membrane;GO:0016021//integral component of membrane;GO:0030054//cell junction;GO:0043235//receptor complex;GO:0045121//membrane raft;GO:0048179//activin receptor complex	GO:0000166//nucleotide binding;GO:0004672//protein kinase activity;GO:0004674//protein serine/threonine kinase activity;GO:0004675//transmembrane receptor protein serine/threonine kinase activity;GO:0005024//transforming growth factor beta-activated receptor activity;GO:0005025//transforming growth factor beta receptor activity, type I;GO:0005102//receptor binding;GO:0005114//type II transforming…	GO:0000186//activation of MAPKK activity;GO:0001501//skeletal system development;GO:0001525//angiogenesis;GO:0001701//in utero embryonic development;GO:0001822//kidney development;GO:0001824//blastocyst development;GO:0001837//epithelial to mesenchymal transition;GO:0001937//negative regulation of endothelial cell proliferation;GO:0001938//positive regulation of endothelial cell proliferation;GO:…
TGFBR1	ENSG00000106799	MSSE	transforming growth factor beta receptor 1 [Source:HGNC Symbol;Acc:HGNC:11772]	Human Diseases;Environmental Information Processing;Environmental Information Processing;Cellular Processes;Human Diseases;Human Diseases;Human Diseases;Cellular Processes;Environmental Information Processing;Human Diseases;Environmental Information Processing;Environmental Information Processing;Organismal Systems;Organismal Systems;Organismal Systems;Human Diseases;Human Diseases;Environmental …	Cancer: overview;Signal transduction;Signaling molecules and interaction;Transport and catabolism;Infectious disease: viral;Cancer: specific types;Infectious disease: viral;Cell growth and death;Signal transduction;Cancer: specific types;Signal transduction;Signal transduction;Endocrine system;Development and regeneration;Immune system;Infectious disease: parasitic;Endocrine and metabolic disease…	ko05200//Pathways in cancer;ko04010//MAPK signaling pathway;ko04060//Cytokine-cytokine receptor interaction;ko04144//Endocytosis;ko05166//Human T-cell leukemia virus 1 infection;ko05225//Hepatocellular carcinoma;ko05161//Hepatitis B;ko04218//Cellular senescence;ko04390//Hippo signaling pathway;ko05226//Gastric cancer;ko04371//Apelin signaling pathway;ko04068//FoxO signaling pathway;ko04926//Relax…	K04674;K04674;K04674;K04674;K04674;K04674;K04674;K04674;K04674;K04674;K04674;K04674;K04674;K04674;K04674;K04674;K04674;K04674;K04674;K04674;K04674;K04674	GO:0005634//nucleus;GO:0005768//endosome;GO:0005886//plasma membrane;GO:0005923//bicellular tight junction;GO:0009986//cell surface;GO:0016020//membrane;GO:0016021//integral component of membrane;GO:0030054//cell junction;GO:0043235//receptor complex;GO:0045121//membrane raft;GO:0048179//activin receptor complex	GO:0000166//nucleotide binding;GO:0004672//protein kinase activity;GO:0004674//protein serine/threonine kinase activity;GO:0004675//transmembrane receptor protein serine/threonine kinase activity;GO:0005024//transforming growth factor beta-activated receptor activity;GO:0005025//transforming growth factor beta receptor activity, type I;GO:0005102//receptor binding;GO:0005114//type II transforming…	GO:0000186//activation of MAPKK activity;GO:0001501//skeletal system development;GO:0001525//angiogenesis;GO:0001701//in utero embryonic development;GO:0001822//kidney development;GO:0001824//blastocyst development;GO:0001837//epithelial to mesenchymal transition;GO:0001937//negative regulation of endothelial cell proliferation;GO:0001938//positive regulation of endothelial cell proliferation;GO:…
TGFBR1	ENSG00000106799	TBR-i	transforming growth factor beta receptor 1 [Source:HGNC Symbol;Acc:HGNC:11772]	Human Diseases;Environmental Information Processing;Environmental Information Processing;Cellular Processes;Human Diseases;Human Diseases;Human Diseases;Cellular Processes;Environmental Information Processing;Human Diseases;Environmental Information Processing;Environmental Information Processing;Organismal Systems;Organismal Systems;Organismal Systems;Human Diseases;Human Diseases;Environmental …	Cancer: overview;Signal transduction;Signaling molecules and interaction;Transport and catabolism;Infectious disease: viral;Cancer: specific types;Infectious disease: viral;Cell growth and death;Signal transduction;Cancer: specific types;Signal transduction;Signal transduction;Endocrine system;Development and regeneration;Immune system;Infectious disease: parasitic;Endocrine and metabolic disease…	ko05200//Pathways in cancer;ko04010//MAPK signaling pathway;ko04060//Cytokine-cytokine receptor interaction;ko04144//Endocytosis;ko05166//Human T-cell leukemia virus 1 infection;ko05225//Hepatocellular carcinoma;ko05161//Hepatitis B;ko04218//Cellular senescence;ko04390//Hippo signaling pathway;ko05226//Gastric cancer;ko04371//Apelin signaling pathway;ko04068//FoxO signaling pathway;ko04926//Relax…	K04674;K04674;K04674;K04674;K04674;K04674;K04674;K04674;K04674;K04674;K04674;K04674;K04674;K04674;K04674;K04674;K04674;K04674;K04674;K04674;K04674;K04674	GO:0005634//nucleus;GO:0005768//endosome;GO:0005886//plasma membrane;GO:0005923//bicellular tight junction;GO:0009986//cell surface;GO:0016020//membrane;GO:0016021//integral component of membrane;GO:0030054//cell junction;GO:0043235//receptor complex;GO:0045121//membrane raft;GO:0048179//activin receptor complex	GO:0000166//nucleotide binding;GO:0004672//protein kinase activity;GO:0004674//protein serine/threonine kinase activity;GO:0004675//transmembrane receptor protein serine/threonine kinase activity;GO:0005024//transforming growth factor beta-activated receptor activity;GO:0005025//transforming growth factor beta receptor activity, type I;GO:0005102//receptor binding;GO:0005114//type II transforming…	GO:0000186//activation of MAPKK activity;GO:0001501//skeletal system development;GO:0001525//angiogenesis;GO:0001701//in utero embryonic development;GO:0001822//kidney development;GO:0001824//blastocyst development;GO:0001837//epithelial to mesenchymal transition;GO:0001937//negative regulation of endothelial cell proliferation;GO:0001938//positive regulation of endothelial cell proliferation;GO:…
TGFBR1	ENSG00000106799	TBRI	transforming growth factor beta receptor 1 [Source:HGNC Symbol;Acc:HGNC:11772]	Human Diseases;Environmental Information Processing;Environmental Information Processing;Cellular Processes;Human Diseases;Human Diseases;Human Diseases;Cellular Processes;Environmental Information Processing;Human Diseases;Environmental Information Processing;Environmental Information Processing;Organismal Systems;Organismal Systems;Organismal Systems;Human Diseases;Human Diseases;Environmental …	Cancer: overview;Signal transduction;Signaling molecules and interaction;Transport and catabolism;Infectious disease: viral;Cancer: specific types;Infectious disease: viral;Cell growth and death;Signal transduction;Cancer: specific types;Signal transduction;Signal transduction;Endocrine system;Development and regeneration;Immune system;Infectious disease: parasitic;Endocrine and metabolic disease…	ko05200//Pathways in cancer;ko04010//MAPK signaling pathway;ko04060//Cytokine-cytokine receptor interaction;ko04144//Endocytosis;ko05166//Human T-cell leukemia virus 1 infection;ko05225//Hepatocellular carcinoma;ko05161//Hepatitis B;ko04218//Cellular senescence;ko04390//Hippo signaling pathway;ko05226//Gastric cancer;ko04371//Apelin signaling pathway;ko04068//FoxO signaling pathway;ko04926//Relax…	K04674;K04674;K04674;K04674;K04674;K04674;K04674;K04674;K04674;K04674;K04674;K04674;K04674;K04674;K04674;K04674;K04674;K04674;K04674;K04674;K04674;K04674	GO:0005634//nucleus;GO:0005768//endosome;GO:0005886//plasma membrane;GO:0005923//bicellular tight junction;GO:0009986//cell surface;GO:0016020//membrane;GO:0016021//integral component of membrane;GO:0030054//cell junction;GO:0043235//receptor complex;GO:0045121//membrane raft;GO:0048179//activin receptor complex	GO:0000166//nucleotide binding;GO:0004672//protein kinase activity;GO:0004674//protein serine/threonine kinase activity;GO:0004675//transmembrane receptor protein serine/threonine kinase activity;GO:0005024//transforming growth factor beta-activated receptor activity;GO:0005025//transforming growth factor beta receptor activity, type I;GO:0005102//receptor binding;GO:0005114//type II transforming…	GO:0000186//activation of MAPKK activity;GO:0001501//skeletal system development;GO:0001525//angiogenesis;GO:0001701//in utero embryonic development;GO:0001822//kidney development;GO:0001824//blastocyst development;GO:0001837//epithelial to mesenchymal transition;GO:0001937//negative regulation of endothelial cell proliferation;GO:0001938//positive regulation of endothelial cell proliferation;GO:…
NEURL1	ENSG00000107954	h-neu	neuralized E3 ubiquitin protein ligase 1 [Source:HGNC Symbol;Acc:HGNC:7761]	-	-	-	-	GO:0005737//cytoplasm;GO:0005886//plasma membrane;GO:0014069//postsynaptic density;GO:0016020//membrane;GO:0030054//cell junction;GO:0030425//dendrite;GO:0042995//cell projection;GO:0043197//dendritic spine;GO:0043204//perikaryon;GO:0045202//synapse;GO:0048471//perinuclear region of cytoplasm;GO:0097440//apical dendrite	GO:0004842//ubiquitin-protein transferase activity;GO:0016740//transferase activity;GO:0045183//translation factor activity, non-nucleic acid binding;GO:0046872//metal ion binding;GO:0061630//ubiquitin protein ligase activity	GO:0006417//regulation of translation;GO:0006513//protein monoubiquitination;GO:0007219//Notch signaling pathway;GO:0007288//sperm axoneme assembly;GO:0007399//nervous system development;GO:0007420//brain development;GO:0007519//skeletal muscle tissue development;GO:0007595//lactation;GO:0008285//negative regulation of cell proliferation;GO:0016567//protein ubiquitination;GO:0030317//sperm motili…
NEURL1	ENSG00000107954	neu-1	neuralized E3 ubiquitin protein ligase 1 [Source:HGNC Symbol;Acc:HGNC:7761]	-	-	-	-	GO:0005737//cytoplasm;GO:0005886//plasma membrane;GO:0014069//postsynaptic density;GO:0016020//membrane;GO:0030054//cell junction;GO:0030425//dendrite;GO:0042995//cell projection;GO:0043197//dendritic spine;GO:0043204//perikaryon;GO:0045202//synapse;GO:0048471//perinuclear region of cytoplasm;GO:0097440//apical dendrite	GO:0004842//ubiquitin-protein transferase activity;GO:0016740//transferase activity;GO:0045183//translation factor activity, non-nucleic acid binding;GO:0046872//metal ion binding;GO:0061630//ubiquitin protein ligase activity	GO:0006417//regulation of translation;GO:0006513//protein monoubiquitination;GO:0007219//Notch signaling pathway;GO:0007288//sperm axoneme assembly;GO:0007399//nervous system development;GO:0007420//brain development;GO:0007519//skeletal muscle tissue development;GO:0007595//lactation;GO:0008285//negative regulation of cell proliferation;GO:0016567//protein ubiquitination;GO:0030317//sperm motili…
NEURL1	ENSG00000107954	NEURL	neuralized E3 ubiquitin protein ligase 1 [Source:HGNC Symbol;Acc:HGNC:7761]	-	-	-	-	GO:0005737//cytoplasm;GO:0005886//plasma membrane;GO:0014069//postsynaptic density;GO:0016020//membrane;GO:0030054//cell junction;GO:0030425//dendrite;GO:0042995//cell projection;GO:0043197//dendritic spine;GO:0043204//perikaryon;GO:0045202//synapse;GO:0048471//perinuclear region of cytoplasm;GO:0097440//apical dendrite	GO:0004842//ubiquitin-protein transferase activity;GO:0016740//transferase activity;GO:0045183//translation factor activity, non-nucleic acid binding;GO:0046872//metal ion binding;GO:0061630//ubiquitin protein ligase activity	GO:0006417//regulation of translation;GO:0006513//protein monoubiquitination;GO:0007219//Notch signaling pathway;GO:0007288//sperm axoneme assembly;GO:0007399//nervous system development;GO:0007420//brain development;GO:0007519//skeletal muscle tissue development;GO:0007595//lactation;GO:0008285//negative regulation of cell proliferation;GO:0016567//protein ubiquitination;GO:0030317//sperm motili…
NEURL1	ENSG00000107954	RNF67	neuralized E3 ubiquitin protein ligase 1 [Source:HGNC Symbol;Acc:HGNC:7761]	-	-	-	-	GO:0005737//cytoplasm;GO:0005886//plasma membrane;GO:0014069//postsynaptic density;GO:0016020//membrane;GO:0030054//cell junction;GO:0030425//dendrite;GO:0042995//cell projection;GO:0043197//dendritic spine;GO:0043204//perikaryon;GO:0045202//synapse;GO:0048471//perinuclear region of cytoplasm;GO:0097440//apical dendrite	GO:0004842//ubiquitin-protein transferase activity;GO:0016740//transferase activity;GO:0045183//translation factor activity, non-nucleic acid binding;GO:0046872//metal ion binding;GO:0061630//ubiquitin protein ligase activity	GO:0006417//regulation of translation;GO:0006513//protein monoubiquitination;GO:0007219//Notch signaling pathway;GO:0007288//sperm axoneme assembly;GO:0007399//nervous system development;GO:0007420//brain development;GO:0007519//skeletal muscle tissue development;GO:0007595//lactation;GO:0008285//negative regulation of cell proliferation;GO:0016567//protein ubiquitination;GO:0030317//sperm motili…
SORCS1	ENSG00000108018	-	sortilin related VPS10 domain containing receptor 1 [Source:HGNC Symbol;Acc:HGNC:16697]	-	-	-	-	GO:0005794//Golgi apparatus;GO:0016020//membrane;GO:0016021//integral component of membrane	GO:0005515//protein binding;GO:0008188//neuropeptide receptor activity	GO:0006892//post-Golgi vesicle-mediated transport;GO:0007218//neuropeptide signaling pathway
CUL2	ENSG00000108094	-	cullin 2 [Source:HGNC Symbol;Acc:HGNC:2552]	Human Diseases;Genetic Information Processing;Environmental Information Processing;Human Diseases	Cancer: overview;Folding, sorting and degradation;Signal transduction;Cancer: specific types	ko05200//Pathways in cancer;ko04120//Ubiquitin mediated proteolysis;ko04066//HIF-1 signaling pathway;ko05211//Renal cell carcinoma	K03870;K03870;K03870;K03870	GO:0005654//nucleoplasm;GO:0005730//nucleolus;GO:0005829//cytosol;GO:0019005//SCF ubiquitin ligase complex;GO:0030891//VCB complex;GO:0031461//cullin-RING ubiquitin ligase complex;GO:0031462//Cul2-RING ubiquitin ligase complex	GO:0004842//ubiquitin-protein transferase activity;GO:0005515//protein binding;GO:0031625//ubiquitin protein ligase binding;GO:0044877//macromolecular complex binding	GO:0000082//G1/S transition of mitotic cell cycle;GO:0006511//ubiquitin-dependent protein catabolic process;GO:0016032//viral process;GO:0016567//protein ubiquitination;GO:0030163//protein catabolic process;GO:0031146//SCF-dependent proteasomal ubiquitin-dependent protein catabolic process;GO:0043687//post-translational protein modification;GO:0061418//regulation of transcription from RNA polymer…
TSPAN14	ENSG00000108219	DC-TM4F2	tetraspanin 14 [Source:HGNC Symbol;Acc:HGNC:23303]	-	-	-	-	GO:0005788//endoplasmic reticulum lumen;GO:0005886//plasma membrane;GO:0005887//integral component of plasma membrane;GO:0009986//cell surface;GO:0016020//membrane;GO:0016021//integral component of membrane;GO:0035579//specific granule membrane;GO:0070821//tertiary granule membrane;GO:0097197//tetraspanin-enriched microdomain	GO:0005515//protein binding;GO:0019899//enzyme binding	GO:0043312//neutrophil degranulation;GO:0045747//positive regulation of Notch signaling pathway;GO:0051604//protein maturation;GO:0072659//protein localization to plasma membrane;GO:1990000//amyloid fibril formation
TSPAN14	ENSG00000108219	MGC11352	tetraspanin 14 [Source:HGNC Symbol;Acc:HGNC:23303]	-	-	-	-	GO:0005788//endoplasmic reticulum lumen;GO:0005886//plasma membrane;GO:0005887//integral component of plasma membrane;GO:0009986//cell surface;GO:0016020//membrane;GO:0016021//integral component of membrane;GO:0035579//specific granule membrane;GO:0070821//tertiary granule membrane;GO:0097197//tetraspanin-enriched microdomain	GO:0005515//protein binding;GO:0019899//enzyme binding	GO:0043312//neutrophil degranulation;GO:0045747//positive regulation of Notch signaling pathway;GO:0051604//protein maturation;GO:0072659//protein localization to plasma membrane;GO:1990000//amyloid fibril formation
TSPAN14	ENSG00000108219	TM4SF14	tetraspanin 14 [Source:HGNC Symbol;Acc:HGNC:23303]	-	-	-	-	GO:0005788//endoplasmic reticulum lumen;GO:0005886//plasma membrane;GO:0005887//integral component of plasma membrane;GO:0009986//cell surface;GO:0016020//membrane;GO:0016021//integral component of membrane;GO:0035579//specific granule membrane;GO:0070821//tertiary granule membrane;GO:0097197//tetraspanin-enriched microdomain	GO:0005515//protein binding;GO:0019899//enzyme binding	GO:0043312//neutrophil degranulation;GO:0045747//positive regulation of Notch signaling pathway;GO:0051604//protein maturation;GO:0072659//protein localization to plasma membrane;GO:1990000//amyloid fibril formation
RPS6KB1	ENSG00000108443	p70(S6K)-alpha	ribosomal protein S6 kinase B1 [Source:HGNC Symbol;Acc:HGNC:10436]	Human Diseases;Environmental Information Processing;Human Diseases;Human Diseases;Organismal Systems;Human Diseases;Human Diseases;Human Diseases;Human Diseases;Organismal Systems;Environmental Information Processing;Human Diseases;Human Diseases;Cellular Processes;Organismal Systems;Environmental Information Processing;Environmental Information Processing;Environmental Information Processing;Hum…	Cancer: overview;Signal transduction;Infectious disease: viral;Infectious disease: bacterial;Environmental adaptation;Infectious disease: viral;Infectious disease: viral;Cancer: overview;Cancer: specific types;Immune system;Signal transduction;Cancer: specific types;Cancer: specific types;Transport and catabolism;Endocrine system;Signal transduction;Signal transduction;Signal transduction;Endocri…	ko05200//Pathways in cancer;ko04151//PI3K-Akt signaling pathway;ko05165//Human papillomavirus infection;ko05131//Shigellosis;ko04714//Thermogenesis;ko05163//Human cytomegalovirus infection;ko05170//Human immunodeficiency virus 1 infection;ko05205//Proteoglycans in cancer;ko05225//Hepatocellular carcinoma;ko04666//Fc gamma R-mediated phagocytosis;ko04150//mTOR signaling pathway;ko05224//Breast can…	K04688;K04688;K04688;K04688;K04688;K04688;K04688;K04688;K04688;K04688;K04688;K04688;K04688;K04688;K04688;K04688;K04688;K04688;K04688;K04688;K04688;K04688;K04688;K04688;K04688;K04688;K04688;K04688;K04688;K04688	GO:0005634//nucleus;GO:0005654//nucleoplasm;GO:0005737//cytoplasm;GO:0005739//mitochondrion;GO:0005741//mitochondrial outer membrane;GO:0005829//cytosol;GO:0016020//membrane;GO:0030054//cell junction;GO:0043005//neuron projection;GO:0045202//synapse	GO:0000166//nucleotide binding;GO:0004672//protein kinase activity;GO:0004674//protein serine/threonine kinase activity;GO:0004711//ribosomal protein S6 kinase activity;GO:0004712//protein serine/threonine/tyrosine kinase activity;GO:0005515//protein binding;GO:0005524//ATP binding;GO:0016301//kinase activity;GO:0016740//transferase activity	GO:0000082//G1/S transition of mitotic cell cycle;GO:0006417//regulation of translation;GO:0006468//protein phosphorylation;GO:0006915//apoptotic process;GO:0007049//cell cycle;GO:0007165//signal transduction;GO:0016310//phosphorylation;GO:0018105//peptidyl-serine phosphorylation;GO:0031667//response to nutrient levels;GO:0031929//TOR signaling;GO:0032869//cellular response to insulin stimulus;GO…
RPS6KB1	ENSG00000108443	PS6K	ribosomal protein S6 kinase B1 [Source:HGNC Symbol;Acc:HGNC:10436]	Human Diseases;Environmental Information Processing;Human Diseases;Human Diseases;Organismal Systems;Human Diseases;Human Diseases;Human Diseases;Human Diseases;Organismal Systems;Environmental Information Processing;Human Diseases;Human Diseases;Cellular Processes;Organismal Systems;Environmental Information Processing;Environmental Information Processing;Environmental Information Processing;Hum…	Cancer: overview;Signal transduction;Infectious disease: viral;Infectious disease: bacterial;Environmental adaptation;Infectious disease: viral;Infectious disease: viral;Cancer: overview;Cancer: specific types;Immune system;Signal transduction;Cancer: specific types;Cancer: specific types;Transport and catabolism;Endocrine system;Signal transduction;Signal transduction;Signal transduction;Endocri…	ko05200//Pathways in cancer;ko04151//PI3K-Akt signaling pathway;ko05165//Human papillomavirus infection;ko05131//Shigellosis;ko04714//Thermogenesis;ko05163//Human cytomegalovirus infection;ko05170//Human immunodeficiency virus 1 infection;ko05205//Proteoglycans in cancer;ko05225//Hepatocellular carcinoma;ko04666//Fc gamma R-mediated phagocytosis;ko04150//mTOR signaling pathway;ko05224//Breast can…	K04688;K04688;K04688;K04688;K04688;K04688;K04688;K04688;K04688;K04688;K04688;K04688;K04688;K04688;K04688;K04688;K04688;K04688;K04688;K04688;K04688;K04688;K04688;K04688;K04688;K04688;K04688;K04688;K04688;K04688	GO:0005634//nucleus;GO:0005654//nucleoplasm;GO:0005737//cytoplasm;GO:0005739//mitochondrion;GO:0005741//mitochondrial outer membrane;GO:0005829//cytosol;GO:0016020//membrane;GO:0030054//cell junction;GO:0043005//neuron projection;GO:0045202//synapse	GO:0000166//nucleotide binding;GO:0004672//protein kinase activity;GO:0004674//protein serine/threonine kinase activity;GO:0004711//ribosomal protein S6 kinase activity;GO:0004712//protein serine/threonine/tyrosine kinase activity;GO:0005515//protein binding;GO:0005524//ATP binding;GO:0016301//kinase activity;GO:0016740//transferase activity	GO:0000082//G1/S transition of mitotic cell cycle;GO:0006417//regulation of translation;GO:0006468//protein phosphorylation;GO:0006915//apoptotic process;GO:0007049//cell cycle;GO:0007165//signal transduction;GO:0016310//phosphorylation;GO:0018105//peptidyl-serine phosphorylation;GO:0031667//response to nutrient levels;GO:0031929//TOR signaling;GO:0032869//cellular response to insulin stimulus;GO…
RPS6KB1	ENSG00000108443	S6K	ribosomal protein S6 kinase B1 [Source:HGNC Symbol;Acc:HGNC:10436]	Human Diseases;Environmental Information Processing;Human Diseases;Human Diseases;Organismal Systems;Human Diseases;Human Diseases;Human Diseases;Human Diseases;Organismal Systems;Environmental Information Processing;Human Diseases;Human Diseases;Cellular Processes;Organismal Systems;Environmental Information Processing;Environmental Information Processing;Environmental Information Processing;Hum…	Cancer: overview;Signal transduction;Infectious disease: viral;Infectious disease: bacterial;Environmental adaptation;Infectious disease: viral;Infectious disease: viral;Cancer: overview;Cancer: specific types;Immune system;Signal transduction;Cancer: specific types;Cancer: specific types;Transport and catabolism;Endocrine system;Signal transduction;Signal transduction;Signal transduction;Endocri…	ko05200//Pathways in cancer;ko04151//PI3K-Akt signaling pathway;ko05165//Human papillomavirus infection;ko05131//Shigellosis;ko04714//Thermogenesis;ko05163//Human cytomegalovirus infection;ko05170//Human immunodeficiency virus 1 infection;ko05205//Proteoglycans in cancer;ko05225//Hepatocellular carcinoma;ko04666//Fc gamma R-mediated phagocytosis;ko04150//mTOR signaling pathway;ko05224//Breast can…	K04688;K04688;K04688;K04688;K04688;K04688;K04688;K04688;K04688;K04688;K04688;K04688;K04688;K04688;K04688;K04688;K04688;K04688;K04688;K04688;K04688;K04688;K04688;K04688;K04688;K04688;K04688;K04688;K04688;K04688	GO:0005634//nucleus;GO:0005654//nucleoplasm;GO:0005737//cytoplasm;GO:0005739//mitochondrion;GO:0005741//mitochondrial outer membrane;GO:0005829//cytosol;GO:0016020//membrane;GO:0030054//cell junction;GO:0043005//neuron projection;GO:0045202//synapse	GO:0000166//nucleotide binding;GO:0004672//protein kinase activity;GO:0004674//protein serine/threonine kinase activity;GO:0004711//ribosomal protein S6 kinase activity;GO:0004712//protein serine/threonine/tyrosine kinase activity;GO:0005515//protein binding;GO:0005524//ATP binding;GO:0016301//kinase activity;GO:0016740//transferase activity	GO:0000082//G1/S transition of mitotic cell cycle;GO:0006417//regulation of translation;GO:0006468//protein phosphorylation;GO:0006915//apoptotic process;GO:0007049//cell cycle;GO:0007165//signal transduction;GO:0016310//phosphorylation;GO:0018105//peptidyl-serine phosphorylation;GO:0031667//response to nutrient levels;GO:0031929//TOR signaling;GO:0032869//cellular response to insulin stimulus;GO…
RPS6KB1	ENSG00000108443	S6K1	ribosomal protein S6 kinase B1 [Source:HGNC Symbol;Acc:HGNC:10436]	Human Diseases;Environmental Information Processing;Human Diseases;Human Diseases;Organismal Systems;Human Diseases;Human Diseases;Human Diseases;Human Diseases;Organismal Systems;Environmental Information Processing;Human Diseases;Human Diseases;Cellular Processes;Organismal Systems;Environmental Information Processing;Environmental Information Processing;Environmental Information Processing;Hum…	Cancer: overview;Signal transduction;Infectious disease: viral;Infectious disease: bacterial;Environmental adaptation;Infectious disease: viral;Infectious disease: viral;Cancer: overview;Cancer: specific types;Immune system;Signal transduction;Cancer: specific types;Cancer: specific types;Transport and catabolism;Endocrine system;Signal transduction;Signal transduction;Signal transduction;Endocri…	ko05200//Pathways in cancer;ko04151//PI3K-Akt signaling pathway;ko05165//Human papillomavirus infection;ko05131//Shigellosis;ko04714//Thermogenesis;ko05163//Human cytomegalovirus infection;ko05170//Human immunodeficiency virus 1 infection;ko05205//Proteoglycans in cancer;ko05225//Hepatocellular carcinoma;ko04666//Fc gamma R-mediated phagocytosis;ko04150//mTOR signaling pathway;ko05224//Breast can…	K04688;K04688;K04688;K04688;K04688;K04688;K04688;K04688;K04688;K04688;K04688;K04688;K04688;K04688;K04688;K04688;K04688;K04688;K04688;K04688;K04688;K04688;K04688;K04688;K04688;K04688;K04688;K04688;K04688;K04688	GO:0005634//nucleus;GO:0005654//nucleoplasm;GO:0005737//cytoplasm;GO:0005739//mitochondrion;GO:0005741//mitochondrial outer membrane;GO:0005829//cytosol;GO:0016020//membrane;GO:0030054//cell junction;GO:0043005//neuron projection;GO:0045202//synapse	GO:0000166//nucleotide binding;GO:0004672//protein kinase activity;GO:0004674//protein serine/threonine kinase activity;GO:0004711//ribosomal protein S6 kinase activity;GO:0004712//protein serine/threonine/tyrosine kinase activity;GO:0005515//protein binding;GO:0005524//ATP binding;GO:0016301//kinase activity;GO:0016740//transferase activity	GO:0000082//G1/S transition of mitotic cell cycle;GO:0006417//regulation of translation;GO:0006468//protein phosphorylation;GO:0006915//apoptotic process;GO:0007049//cell cycle;GO:0007165//signal transduction;GO:0016310//phosphorylation;GO:0018105//peptidyl-serine phosphorylation;GO:0031667//response to nutrient levels;GO:0031929//TOR signaling;GO:0032869//cellular response to insulin stimulus;GO…
RPS6KB1	ENSG00000108443	STK14A	ribosomal protein S6 kinase B1 [Source:HGNC Symbol;Acc:HGNC:10436]	Human Diseases;Environmental Information Processing;Human Diseases;Human Diseases;Organismal Systems;Human Diseases;Human Diseases;Human Diseases;Human Diseases;Organismal Systems;Environmental Information Processing;Human Diseases;Human Diseases;Cellular Processes;Organismal Systems;Environmental Information Processing;Environmental Information Processing;Environmental Information Processing;Hum…	Cancer: overview;Signal transduction;Infectious disease: viral;Infectious disease: bacterial;Environmental adaptation;Infectious disease: viral;Infectious disease: viral;Cancer: overview;Cancer: specific types;Immune system;Signal transduction;Cancer: specific types;Cancer: specific types;Transport and catabolism;Endocrine system;Signal transduction;Signal transduction;Signal transduction;Endocri…	ko05200//Pathways in cancer;ko04151//PI3K-Akt signaling pathway;ko05165//Human papillomavirus infection;ko05131//Shigellosis;ko04714//Thermogenesis;ko05163//Human cytomegalovirus infection;ko05170//Human immunodeficiency virus 1 infection;ko05205//Proteoglycans in cancer;ko05225//Hepatocellular carcinoma;ko04666//Fc gamma R-mediated phagocytosis;ko04150//mTOR signaling pathway;ko05224//Breast can…	K04688;K04688;K04688;K04688;K04688;K04688;K04688;K04688;K04688;K04688;K04688;K04688;K04688;K04688;K04688;K04688;K04688;K04688;K04688;K04688;K04688;K04688;K04688;K04688;K04688;K04688;K04688;K04688;K04688;K04688	GO:0005634//nucleus;GO:0005654//nucleoplasm;GO:0005737//cytoplasm;GO:0005739//mitochondrion;GO:0005741//mitochondrial outer membrane;GO:0005829//cytosol;GO:0016020//membrane;GO:0030054//cell junction;GO:0043005//neuron projection;GO:0045202//synapse	GO:0000166//nucleotide binding;GO:0004672//protein kinase activity;GO:0004674//protein serine/threonine kinase activity;GO:0004711//ribosomal protein S6 kinase activity;GO:0004712//protein serine/threonine/tyrosine kinase activity;GO:0005515//protein binding;GO:0005524//ATP binding;GO:0016301//kinase activity;GO:0016740//transferase activity	GO:0000082//G1/S transition of mitotic cell cycle;GO:0006417//regulation of translation;GO:0006468//protein phosphorylation;GO:0006915//apoptotic process;GO:0007049//cell cycle;GO:0007165//signal transduction;GO:0016310//phosphorylation;GO:0018105//peptidyl-serine phosphorylation;GO:0031667//response to nutrient levels;GO:0031929//TOR signaling;GO:0032869//cellular response to insulin stimulus;GO…
NUP88	ENSG00000108559	MGC8530	nucleoporin 88 [Source:HGNC Symbol;Acc:HGNC:8067]	Genetic Information Processing	Translation	ko03013//Nucleocytoplasmic transport	K14318	GO:0005634//nucleus;GO:0005643//nuclear pore;GO:0005654//nucleoplasm;GO:0005829//cytosol;GO:0043657//host cell	GO:0005215//transporter activity;GO:0005515//protein binding;GO:0017056//structural constituent of nuclear pore	GO:0000055//ribosomal large subunit export from nucleus;GO:0000056//ribosomal small subunit export from nucleus;GO:0000278//mitotic cell cycle;GO:0006110//regulation of glycolytic process;GO:0006406//mRNA export from nucleus;GO:0006409//tRNA export from nucleus;GO:0006606//protein import into nucleus;GO:0006913//nucleocytoplasmic transport;GO:0015031//protein transport;GO:0016032//viral process;G…
ABI3	ENSG00000108798	NESH	ABI family member 3 [Source:HGNC Symbol;Acc:HGNC:29859]	-	-	-	-	GO:0005737//cytoplasm;GO:0014069//postsynaptic density;GO:0016020//membrane;GO:0030027//lamellipodium;GO:0031209//SCAR complex;GO:0043197//dendritic spine;GO:0043198//dendritic shaft	GO:0005515//protein binding;GO:0017124//SH3 domain binding;GO:0042802//identical protein binding;GO:0051015//actin filament binding	GO:0002357//defense response to tumor cell;GO:0010593//negative regulation of lamellipodium assembly;GO:0030334//regulation of cell migration;GO:0061001//regulation of dendritic spine morphogenesis;GO:1900028//negative regulation of ruffle assembly;GO:1903077//negative regulation of protein localization to plasma membrane;GO:2000249//regulation of actin cytoskeleton reorganization;GO:2000774//pos…
ABI3	ENSG00000108798	SSH3BP3	ABI family member 3 [Source:HGNC Symbol;Acc:HGNC:29859]	-	-	-	-	GO:0005737//cytoplasm;GO:0014069//postsynaptic density;GO:0016020//membrane;GO:0030027//lamellipodium;GO:0031209//SCAR complex;GO:0043197//dendritic spine;GO:0043198//dendritic shaft	GO:0005515//protein binding;GO:0017124//SH3 domain binding;GO:0042802//identical protein binding;GO:0051015//actin filament binding	GO:0002357//defense response to tumor cell;GO:0010593//negative regulation of lamellipodium assembly;GO:0030334//regulation of cell migration;GO:0061001//regulation of dendritic spine morphogenesis;GO:1900028//negative regulation of ruffle assembly;GO:1903077//negative regulation of protein localization to plasma membrane;GO:2000249//regulation of actin cytoskeleton reorganization;GO:2000774//pos…
EFTUD2	ENSG00000108883	SNRNP116	elongation factor Tu GTP binding domain containing 2 [Source:HGNC Symbol;Acc:HGNC:30858]	Genetic Information Processing	Transcription	ko03040//Spliceosome	K12852	GO:0005634//nucleus;GO:0005654//nucleoplasm;GO:0005681//spliceosomal complex;GO:0005829//cytosol;GO:0015030//Cajal body;GO:0016020//membrane;GO:0016607//nuclear speck;GO:0043231//intracellular membrane-bounded organelle;GO:0046540//U4/U6 x U5 tri-snRNP complex;GO:0071005//U2-type precatalytic spliceosome;GO:0071007//U2-type catalytic step 2 spliceosome;GO:0071013//catalytic step 2 spliceosome;GO:…	GO:0000166//nucleotide binding;GO:0003723//RNA binding;GO:0003924//GTPase activity;GO:0005515//protein binding;GO:0005525//GTP binding;GO:0030623//U5 snRNA binding	GO:0000398//mRNA splicing, via spliceosome;GO:0006397//mRNA processing;GO:0008380//RNA splicing;GO:0035690//cellular response to drug;GO:0042220//response to cocaine
EFTUD2	ENSG00000108883	Snrp116	elongation factor Tu GTP binding domain containing 2 [Source:HGNC Symbol;Acc:HGNC:30858]	Genetic Information Processing	Transcription	ko03040//Spliceosome	K12852	GO:0005634//nucleus;GO:0005654//nucleoplasm;GO:0005681//spliceosomal complex;GO:0005829//cytosol;GO:0015030//Cajal body;GO:0016020//membrane;GO:0016607//nuclear speck;GO:0043231//intracellular membrane-bounded organelle;GO:0046540//U4/U6 x U5 tri-snRNP complex;GO:0071005//U2-type precatalytic spliceosome;GO:0071007//U2-type catalytic step 2 spliceosome;GO:0071013//catalytic step 2 spliceosome;GO:…	GO:0000166//nucleotide binding;GO:0003723//RNA binding;GO:0003924//GTPase activity;GO:0005515//protein binding;GO:0005525//GTP binding;GO:0030623//U5 snRNA binding	GO:0000398//mRNA splicing, via spliceosome;GO:0006397//mRNA processing;GO:0008380//RNA splicing;GO:0035690//cellular response to drug;GO:0042220//response to cocaine
EFTUD2	ENSG00000108883	Snu114	elongation factor Tu GTP binding domain containing 2 [Source:HGNC Symbol;Acc:HGNC:30858]	Genetic Information Processing	Transcription	ko03040//Spliceosome	K12852	GO:0005634//nucleus;GO:0005654//nucleoplasm;GO:0005681//spliceosomal complex;GO:0005829//cytosol;GO:0015030//Cajal body;GO:0016020//membrane;GO:0016607//nuclear speck;GO:0043231//intracellular membrane-bounded organelle;GO:0046540//U4/U6 x U5 tri-snRNP complex;GO:0071005//U2-type precatalytic spliceosome;GO:0071007//U2-type catalytic step 2 spliceosome;GO:0071013//catalytic step 2 spliceosome;GO:…	GO:0000166//nucleotide binding;GO:0003723//RNA binding;GO:0003924//GTPase activity;GO:0005515//protein binding;GO:0005525//GTP binding;GO:0030623//U5 snRNA binding	GO:0000398//mRNA splicing, via spliceosome;GO:0006397//mRNA processing;GO:0008380//RNA splicing;GO:0035690//cellular response to drug;GO:0042220//response to cocaine
EFTUD2	ENSG00000108883	U5-116KD	elongation factor Tu GTP binding domain containing 2 [Source:HGNC Symbol;Acc:HGNC:30858]	Genetic Information Processing	Transcription	ko03040//Spliceosome	K12852	GO:0005634//nucleus;GO:0005654//nucleoplasm;GO:0005681//spliceosomal complex;GO:0005829//cytosol;GO:0015030//Cajal body;GO:0016020//membrane;GO:0016607//nuclear speck;GO:0043231//intracellular membrane-bounded organelle;GO:0046540//U4/U6 x U5 tri-snRNP complex;GO:0071005//U2-type precatalytic spliceosome;GO:0071007//U2-type catalytic step 2 spliceosome;GO:0071013//catalytic step 2 spliceosome;GO:…	GO:0000166//nucleotide binding;GO:0003723//RNA binding;GO:0003924//GTPase activity;GO:0005515//protein binding;GO:0005525//GTP binding;GO:0030623//U5 snRNA binding	GO:0000398//mRNA splicing, via spliceosome;GO:0006397//mRNA processing;GO:0008380//RNA splicing;GO:0035690//cellular response to drug;GO:0042220//response to cocaine
MYH1	ENSG00000109061	MGC133384	myosin heavy chain 1 [Source:HGNC Symbol;Acc:HGNC:7567]	Human Diseases;Human Diseases;Cellular Processes	Infectious disease: bacterial;Infectious disease: bacterial;Cellular community - eukaryotes	ko05130//Pathogenic Escherichia coli infection;ko05132//Salmonella infection;ko04530//Tight junction	K10352;K10352;K10352	GO:0005737//cytoplasm;GO:0005859//muscle myosin complex;GO:0014704//intercalated disc;GO:0016459//myosin complex;GO:0030016//myofibril;GO:0031672//A band;GO:0032982//myosin filament;GO:0036464//cytoplasmic ribonucleoprotein granule	GO:0000166//nucleotide binding;GO:0003774//motor activity;GO:0003779//actin binding;GO:0005515//protein binding;GO:0005516//calmodulin binding;GO:0005524//ATP binding;GO:0051015//actin filament binding	GO:0006936//muscle contraction
MYH1	ENSG00000109061	MYHa	myosin heavy chain 1 [Source:HGNC Symbol;Acc:HGNC:7567]	Human Diseases;Human Diseases;Cellular Processes	Infectious disease: bacterial;Infectious disease: bacterial;Cellular community - eukaryotes	ko05130//Pathogenic Escherichia coli infection;ko05132//Salmonella infection;ko04530//Tight junction	K10352;K10352;K10352	GO:0005737//cytoplasm;GO:0005859//muscle myosin complex;GO:0014704//intercalated disc;GO:0016459//myosin complex;GO:0030016//myofibril;GO:0031672//A band;GO:0032982//myosin filament;GO:0036464//cytoplasmic ribonucleoprotein granule	GO:0000166//nucleotide binding;GO:0003774//motor activity;GO:0003779//actin binding;GO:0005515//protein binding;GO:0005516//calmodulin binding;GO:0005524//ATP binding;GO:0051015//actin filament binding	GO:0006936//muscle contraction
MYH1	ENSG00000109061	MyHC-2X/D	myosin heavy chain 1 [Source:HGNC Symbol;Acc:HGNC:7567]	Human Diseases;Human Diseases;Cellular Processes	Infectious disease: bacterial;Infectious disease: bacterial;Cellular community - eukaryotes	ko05130//Pathogenic Escherichia coli infection;ko05132//Salmonella infection;ko04530//Tight junction	K10352;K10352;K10352	GO:0005737//cytoplasm;GO:0005859//muscle myosin complex;GO:0014704//intercalated disc;GO:0016459//myosin complex;GO:0030016//myofibril;GO:0031672//A band;GO:0032982//myosin filament;GO:0036464//cytoplasmic ribonucleoprotein granule	GO:0000166//nucleotide binding;GO:0003774//motor activity;GO:0003779//actin binding;GO:0005515//protein binding;GO:0005516//calmodulin binding;GO:0005524//ATP binding;GO:0051015//actin filament binding	GO:0006936//muscle contraction
MYH1	ENSG00000109061	MYHSA1	myosin heavy chain 1 [Source:HGNC Symbol;Acc:HGNC:7567]	Human Diseases;Human Diseases;Cellular Processes	Infectious disease: bacterial;Infectious disease: bacterial;Cellular community - eukaryotes	ko05130//Pathogenic Escherichia coli infection;ko05132//Salmonella infection;ko04530//Tight junction	K10352;K10352;K10352	GO:0005737//cytoplasm;GO:0005859//muscle myosin complex;GO:0014704//intercalated disc;GO:0016459//myosin complex;GO:0030016//myofibril;GO:0031672//A band;GO:0032982//myosin filament;GO:0036464//cytoplasmic ribonucleoprotein granule	GO:0000166//nucleotide binding;GO:0003774//motor activity;GO:0003779//actin binding;GO:0005515//protein binding;GO:0005516//calmodulin binding;GO:0005524//ATP binding;GO:0051015//actin filament binding	GO:0006936//muscle contraction
KIAA1211	-	-	-	-	-	-	-	-	-	-
UBE2D3	ENSG00000109332	UbcH5C	ubiquitin conjugating enzyme E2 D3 [Source:HGNC Symbol;Acc:HGNC:12476]	Human Diseases;Genetic Information Processing;Genetic Information Processing	Infectious disease: bacterial;Folding, sorting and degradation;Folding, sorting and degradation	ko05131//Shigellosis;ko04141//Protein processing in endoplasmic reticulum;ko04120//Ubiquitin mediated proteolysis	K06689;K06689;K06689	GO:0005634//nucleus;GO:0005654//nucleoplasm;GO:0005768//endosome;GO:0005829//cytosol;GO:0005886//plasma membrane;GO:0010008//endosome membrane;GO:0016020//membrane;GO:0070062//extracellular exosome	GO:0000166//nucleotide binding;GO:0004842//ubiquitin-protein transferase activity;GO:0005515//protein binding;GO:0005524//ATP binding;GO:0016740//transferase activity;GO:0061630//ubiquitin protein ligase activity;GO:0061631//ubiquitin conjugating enzyme activity	GO:0000122//negative regulation of transcription from RNA polymerase II promoter;GO:0000209//protein polyubiquitination;GO:0002756//MyD88-independent toll-like receptor signaling pathway;GO:0006281//DNA repair;GO:0006464//cellular protein modification process;GO:0006511//ubiquitin-dependent protein catabolic process;GO:0006513//protein monoubiquitination;GO:0006915//apoptotic process;GO:0006974//…
GAB1	ENSG00000109458	DFNB26	GRB2 associated binding protein 1 [Source:HGNC Symbol;Acc:HGNC:4066]	Environmental Information Processing;Environmental Information Processing;Human Diseases;Human Diseases;Human Diseases;Organismal Systems;Environmental Information Processing;Human Diseases;Human Diseases;Human Diseases	Signal transduction;Signal transduction;Cancer: overview;Cancer: specific types;Cancer: specific types;Nervous system;Signal transduction;Drug resistance: antineoplastic;Infectious disease: bacterial;Cancer: specific types	ko04014//Ras signaling pathway;ko04072//Phospholipase D signaling pathway;ko05205//Proteoglycans in cancer;ko05225//Hepatocellular carcinoma;ko05226//Gastric cancer;ko04722//Neurotrophin signaling pathway;ko04012//ErbB signaling pathway;ko01521//EGFR tyrosine kinase inhibitor resistance;ko05100//Bacterial invasion of epithelial cells;ko05211//Renal cell carcinoma	K09593;K09593;K09593;K09593;K09593;K09593;K09593;K09593;K09593;K09593	GO:0005829//cytosol;GO:0005911//cell-cell junction	GO:0005515//protein binding	GO:0001525//angiogenesis;GO:0007173//epidermal growth factor receptor signaling pathway;GO:0007411//axon guidance;GO:0008286//insulin receptor signaling pathway;GO:0014068//positive regulation of phosphatidylinositol 3-kinase signaling;GO:0031532//actin cytoskeleton reorganization;GO:0035728//response to hepatocyte growth factor;GO:0038084//vascular endothelial growth factor signaling pathway;GO:…
TBC1D19	ENSG00000109680	FLJ11082	TBC1 domain family member 19 [Source:HGNC Symbol;Acc:HGNC:25624]	-	-	-	-	-	GO:0005096//GTPase activator activity;GO:0005515//protein binding	GO:0043547//positive regulation of GTPase activity
STIM2	ENSG00000109689	-	stromal interaction molecule 2 [Source:HGNC Symbol;Acc:HGNC:19205]	Environmental Information Processing	Signal transduction	ko04020//Calcium signaling pathway	K18196	GO:0005783//endoplasmic reticulum;GO:0005789//endoplasmic reticulum membrane;GO:0005886//plasma membrane;GO:0016020//membrane;GO:0016021//integral component of membrane	GO:0005246//calcium channel regulator activity;GO:0005509//calcium ion binding;GO:0005515//protein binding;GO:0015279//store-operated calcium channel activity;GO:0046872//metal ion binding	GO:0002115//store-operated calcium entry;GO:0006811//ion transport;GO:0006816//calcium ion transport;GO:0006874//cellular calcium ion homeostasis;GO:0032237//activation of store-operated calcium channel activity;GO:0051928//positive regulation of calcium ion transport;GO:0070588//calcium ion transmembrane transport
BST1	ENSG00000109743	CD157	bone marrow stromal cell antigen 1 [Source:HGNC Symbol;Acc:HGNC:1118]	Metabolism;Organismal Systems;Organismal Systems;Metabolism	Global and overview maps;Digestive system;Digestive system;Metabolism of cofactors and vitamins	ko01100//Metabolic pathways;ko04972//Pancreatic secretion;ko04970//Salivary secretion;ko00760//Nicotinate and nicotinamide metabolism	K18152;K18152;K18152;K18152	GO:0001931//uropod;GO:0005576//extracellular region;GO:0005886//plasma membrane;GO:0016020//membrane;GO:0019898//extrinsic component of membrane;GO:0031225//anchored component of membrane;GO:0035579//specific granule membrane;GO:0070062//extracellular exosome	GO:0003953//NAD+ nucleosidase activity;GO:0016740//transferase activity;GO:0016787//hydrolase activity;GO:0016849//phosphorus-oxygen lyase activity;GO:0050135//NAD(P)+ nucleosidase activity	GO:0001952//regulation of cell-matrix adhesion;GO:0002691//regulation of cellular extravasation;GO:0006959//humoral immune response;GO:0007165//signal transduction;GO:0008284//positive regulation of cell proliferation;GO:0019674//NAD metabolic process;GO:0030890//positive regulation of B cell proliferation;GO:0032956//regulation of actin cytoskeleton organization;GO:0043312//neutrophil degranulat…
UFSP2	ENSG00000109775	C4orf20	UFM1 specific peptidase 2 [Source:HGNC Symbol;Acc:HGNC:25640]	-	-	-	-	GO:0005634//nucleus;GO:0005737//cytoplasm;GO:0005783//endoplasmic reticulum	GO:0005515//protein binding;GO:0008233//peptidase activity;GO:0008234//cysteine-type peptidase activity;GO:0016787//hydrolase activity;GO:0016790//thiolester hydrolase activity;GO:0071567//UFM1 hydrolase activity	GO:0006508//proteolysis;GO:0033146//regulation of intracellular estrogen receptor signaling pathway
UFSP2	ENSG00000109775	FLJ11200	UFM1 specific peptidase 2 [Source:HGNC Symbol;Acc:HGNC:25640]	-	-	-	-	GO:0005634//nucleus;GO:0005737//cytoplasm;GO:0005783//endoplasmic reticulum	GO:0005515//protein binding;GO:0008233//peptidase activity;GO:0008234//cysteine-type peptidase activity;GO:0016787//hydrolase activity;GO:0016790//thiolester hydrolase activity;GO:0071567//UFM1 hydrolase activity	GO:0006508//proteolysis;GO:0033146//regulation of intracellular estrogen receptor signaling pathway
PPP6R3	ENSG00000110075	C11orf23	protein phosphatase 6 regulatory subunit 3 [Source:HGNC Symbol;Acc:HGNC:1173]	-	-	-	-	GO:0005634//nucleus;GO:0005654//nucleoplasm;GO:0005737//cytoplasm;GO:0005829//cytosol;GO:0005886//plasma membrane	GO:0005515//protein binding;GO:0019888//protein phosphatase regulator activity;GO:0019903//protein phosphatase binding	GO:0006516//glycoprotein catabolic process;GO:0007004//telomere maintenance via telomerase;GO:0043666//regulation of phosphoprotein phosphatase activity;GO:0048208//COPII vesicle coating
PPP6R3	ENSG00000110075	DKFZp781E17107	protein phosphatase 6 regulatory subunit 3 [Source:HGNC Symbol;Acc:HGNC:1173]	-	-	-	-	GO:0005634//nucleus;GO:0005654//nucleoplasm;GO:0005737//cytoplasm;GO:0005829//cytosol;GO:0005886//plasma membrane	GO:0005515//protein binding;GO:0019888//protein phosphatase regulator activity;GO:0019903//protein phosphatase binding	GO:0006516//glycoprotein catabolic process;GO:0007004//telomere maintenance via telomerase;GO:0043666//regulation of phosphoprotein phosphatase activity;GO:0048208//COPII vesicle coating
PPP6R3	ENSG00000110075	DKFZp781E2374	protein phosphatase 6 regulatory subunit 3 [Source:HGNC Symbol;Acc:HGNC:1173]	-	-	-	-	GO:0005634//nucleus;GO:0005654//nucleoplasm;GO:0005737//cytoplasm;GO:0005829//cytosol;GO:0005886//plasma membrane	GO:0005515//protein binding;GO:0019888//protein phosphatase regulator activity;GO:0019903//protein phosphatase binding	GO:0006516//glycoprotein catabolic process;GO:0007004//telomere maintenance via telomerase;GO:0043666//regulation of phosphoprotein phosphatase activity;GO:0048208//COPII vesicle coating
PPP6R3	ENSG00000110075	DKFZp781O2362	protein phosphatase 6 regulatory subunit 3 [Source:HGNC Symbol;Acc:HGNC:1173]	-	-	-	-	GO:0005634//nucleus;GO:0005654//nucleoplasm;GO:0005737//cytoplasm;GO:0005829//cytosol;GO:0005886//plasma membrane	GO:0005515//protein binding;GO:0019888//protein phosphatase regulator activity;GO:0019903//protein phosphatase binding	GO:0006516//glycoprotein catabolic process;GO:0007004//telomere maintenance via telomerase;GO:0043666//regulation of phosphoprotein phosphatase activity;GO:0048208//COPII vesicle coating
PPP6R3	ENSG00000110075	FLJ11058	protein phosphatase 6 regulatory subunit 3 [Source:HGNC Symbol;Acc:HGNC:1173]	-	-	-	-	GO:0005634//nucleus;GO:0005654//nucleoplasm;GO:0005737//cytoplasm;GO:0005829//cytosol;GO:0005886//plasma membrane	GO:0005515//protein binding;GO:0019888//protein phosphatase regulator activity;GO:0019903//protein phosphatase binding	GO:0006516//glycoprotein catabolic process;GO:0007004//telomere maintenance via telomerase;GO:0043666//regulation of phosphoprotein phosphatase activity;GO:0048208//COPII vesicle coating
PPP6R3	ENSG00000110075	FLJ43065	protein phosphatase 6 regulatory subunit 3 [Source:HGNC Symbol;Acc:HGNC:1173]	-	-	-	-	GO:0005634//nucleus;GO:0005654//nucleoplasm;GO:0005737//cytoplasm;GO:0005829//cytosol;GO:0005886//plasma membrane	GO:0005515//protein binding;GO:0019888//protein phosphatase regulator activity;GO:0019903//protein phosphatase binding	GO:0006516//glycoprotein catabolic process;GO:0007004//telomere maintenance via telomerase;GO:0043666//regulation of phosphoprotein phosphatase activity;GO:0048208//COPII vesicle coating
PPP6R3	ENSG00000110075	KIAA1558	protein phosphatase 6 regulatory subunit 3 [Source:HGNC Symbol;Acc:HGNC:1173]	-	-	-	-	GO:0005634//nucleus;GO:0005654//nucleoplasm;GO:0005737//cytoplasm;GO:0005829//cytosol;GO:0005886//plasma membrane	GO:0005515//protein binding;GO:0019888//protein phosphatase regulator activity;GO:0019903//protein phosphatase binding	GO:0006516//glycoprotein catabolic process;GO:0007004//telomere maintenance via telomerase;GO:0043666//regulation of phosphoprotein phosphatase activity;GO:0048208//COPII vesicle coating
PPP6R3	ENSG00000110075	MGC125711	protein phosphatase 6 regulatory subunit 3 [Source:HGNC Symbol;Acc:HGNC:1173]	-	-	-	-	GO:0005634//nucleus;GO:0005654//nucleoplasm;GO:0005737//cytoplasm;GO:0005829//cytosol;GO:0005886//plasma membrane	GO:0005515//protein binding;GO:0019888//protein phosphatase regulator activity;GO:0019903//protein phosphatase binding	GO:0006516//glycoprotein catabolic process;GO:0007004//telomere maintenance via telomerase;GO:0043666//regulation of phosphoprotein phosphatase activity;GO:0048208//COPII vesicle coating
PPP6R3	ENSG00000110075	MGC125712	protein phosphatase 6 regulatory subunit 3 [Source:HGNC Symbol;Acc:HGNC:1173]	-	-	-	-	GO:0005634//nucleus;GO:0005654//nucleoplasm;GO:0005737//cytoplasm;GO:0005829//cytosol;GO:0005886//plasma membrane	GO:0005515//protein binding;GO:0019888//protein phosphatase regulator activity;GO:0019903//protein phosphatase binding	GO:0006516//glycoprotein catabolic process;GO:0007004//telomere maintenance via telomerase;GO:0043666//regulation of phosphoprotein phosphatase activity;GO:0048208//COPII vesicle coating
PPP6R3	ENSG00000110075	PP6R3	protein phosphatase 6 regulatory subunit 3 [Source:HGNC Symbol;Acc:HGNC:1173]	-	-	-	-	GO:0005634//nucleus;GO:0005654//nucleoplasm;GO:0005737//cytoplasm;GO:0005829//cytosol;GO:0005886//plasma membrane	GO:0005515//protein binding;GO:0019888//protein phosphatase regulator activity;GO:0019903//protein phosphatase binding	GO:0006516//glycoprotein catabolic process;GO:0007004//telomere maintenance via telomerase;GO:0043666//regulation of phosphoprotein phosphatase activity;GO:0048208//COPII vesicle coating
PPP6R3	ENSG00000110075	SAP190	protein phosphatase 6 regulatory subunit 3 [Source:HGNC Symbol;Acc:HGNC:1173]	-	-	-	-	GO:0005634//nucleus;GO:0005654//nucleoplasm;GO:0005737//cytoplasm;GO:0005829//cytosol;GO:0005886//plasma membrane	GO:0005515//protein binding;GO:0019888//protein phosphatase regulator activity;GO:0019903//protein phosphatase binding	GO:0006516//glycoprotein catabolic process;GO:0007004//telomere maintenance via telomerase;GO:0043666//regulation of phosphoprotein phosphatase activity;GO:0048208//COPII vesicle coating
PPP6R3	ENSG00000110075	SAPL	protein phosphatase 6 regulatory subunit 3 [Source:HGNC Symbol;Acc:HGNC:1173]	-	-	-	-	GO:0005634//nucleus;GO:0005654//nucleoplasm;GO:0005737//cytoplasm;GO:0005829//cytosol;GO:0005886//plasma membrane	GO:0005515//protein binding;GO:0019888//protein phosphatase regulator activity;GO:0019903//protein phosphatase binding	GO:0006516//glycoprotein catabolic process;GO:0007004//telomere maintenance via telomerase;GO:0043666//regulation of phosphoprotein phosphatase activity;GO:0048208//COPII vesicle coating
PPP6R3	ENSG00000110075	SAPLa	protein phosphatase 6 regulatory subunit 3 [Source:HGNC Symbol;Acc:HGNC:1173]	-	-	-	-	GO:0005634//nucleus;GO:0005654//nucleoplasm;GO:0005737//cytoplasm;GO:0005829//cytosol;GO:0005886//plasma membrane	GO:0005515//protein binding;GO:0019888//protein phosphatase regulator activity;GO:0019903//protein phosphatase binding	GO:0006516//glycoprotein catabolic process;GO:0007004//telomere maintenance via telomerase;GO:0043666//regulation of phosphoprotein phosphatase activity;GO:0048208//COPII vesicle coating
PPP6R3	ENSG00000110075	SAPS3	protein phosphatase 6 regulatory subunit 3 [Source:HGNC Symbol;Acc:HGNC:1173]	-	-	-	-	GO:0005634//nucleus;GO:0005654//nucleoplasm;GO:0005737//cytoplasm;GO:0005829//cytosol;GO:0005886//plasma membrane	GO:0005515//protein binding;GO:0019888//protein phosphatase regulator activity;GO:0019903//protein phosphatase binding	GO:0006516//glycoprotein catabolic process;GO:0007004//telomere maintenance via telomerase;GO:0043666//regulation of phosphoprotein phosphatase activity;GO:0048208//COPII vesicle coating
ARHGEF17	ENSG00000110237	KIAA0337	Rho guanine nucleotide exchange factor 17 [Source:HGNC Symbol;Acc:HGNC:21726]	-	-	-	-	GO:0005829//cytosol	GO:0005085//guanyl-nucleotide exchange factor activity;GO:0005515//protein binding	GO:0007186//G-protein coupled receptor signaling pathway;GO:0030036//actin cytoskeleton organization;GO:0043065//positive regulation of apoptotic process;GO:0050790//regulation of catalytic activity;GO:0051056//regulation of small GTPase mediated signal transduction
ARHGEF17	ENSG00000110237	p164-RhoGEF	Rho guanine nucleotide exchange factor 17 [Source:HGNC Symbol;Acc:HGNC:21726]	-	-	-	-	GO:0005829//cytosol	GO:0005085//guanyl-nucleotide exchange factor activity;GO:0005515//protein binding	GO:0007186//G-protein coupled receptor signaling pathway;GO:0030036//actin cytoskeleton organization;GO:0043065//positive regulation of apoptotic process;GO:0050790//regulation of catalytic activity;GO:0051056//regulation of small GTPase mediated signal transduction
ARHGEF17	ENSG00000110237	TEM4	Rho guanine nucleotide exchange factor 17 [Source:HGNC Symbol;Acc:HGNC:21726]	-	-	-	-	GO:0005829//cytosol	GO:0005085//guanyl-nucleotide exchange factor activity;GO:0005515//protein binding	GO:0007186//G-protein coupled receptor signaling pathway;GO:0030036//actin cytoskeleton organization;GO:0043065//positive regulation of apoptotic process;GO:0050790//regulation of catalytic activity;GO:0051056//regulation of small GTPase mediated signal transduction
ASIC1	ENSG00000110881	ACCN2	acid sensing ion channel subunit 1 [Source:HGNC Symbol;Acc:HGNC:100]	Organismal Systems	Sensory system	ko04750//Inflammatory mediator regulation of TRP channels	K04829	GO:0005794//Golgi apparatus;GO:0005886//plasma membrane;GO:0005887//integral component of plasma membrane;GO:0009986//cell surface;GO:0016020//membrane;GO:0016021//integral component of membrane;GO:0045202//synapse	GO:0005216//ion channel activity;GO:0005261//cation channel activity;GO:0005272//sodium channel activity;GO:0005515//protein binding;GO:0015280//ligand-gated sodium channel activity;GO:0022839//ion gated channel activity;GO:0022890//inorganic cation transmembrane transporter activity;GO:0044736//acid-sensing ion channel activity	GO:0001662//behavioral fear response;GO:0001975//response to amphetamine;GO:0006811//ion transport;GO:0006812//cation transport;GO:0006814//sodium ion transport;GO:0006816//calcium ion transport;GO:0007165//signal transduction;GO:0007613//memory;GO:0008306//associative learning;GO:0009268//response to pH;GO:0010447//response to acidic pH;GO:0034220//ion transmembrane transport;GO:0035725//sodium …
ASIC1	ENSG00000110881	BNaC2	acid sensing ion channel subunit 1 [Source:HGNC Symbol;Acc:HGNC:100]	Organismal Systems	Sensory system	ko04750//Inflammatory mediator regulation of TRP channels	K04829	GO:0005794//Golgi apparatus;GO:0005886//plasma membrane;GO:0005887//integral component of plasma membrane;GO:0009986//cell surface;GO:0016020//membrane;GO:0016021//integral component of membrane;GO:0045202//synapse	GO:0005216//ion channel activity;GO:0005261//cation channel activity;GO:0005272//sodium channel activity;GO:0005515//protein binding;GO:0015280//ligand-gated sodium channel activity;GO:0022839//ion gated channel activity;GO:0022890//inorganic cation transmembrane transporter activity;GO:0044736//acid-sensing ion channel activity	GO:0001662//behavioral fear response;GO:0001975//response to amphetamine;GO:0006811//ion transport;GO:0006812//cation transport;GO:0006814//sodium ion transport;GO:0006816//calcium ion transport;GO:0007165//signal transduction;GO:0007613//memory;GO:0008306//associative learning;GO:0009268//response to pH;GO:0010447//response to acidic pH;GO:0034220//ion transmembrane transport;GO:0035725//sodium …
ASIC1	ENSG00000110881	hBNaC2	acid sensing ion channel subunit 1 [Source:HGNC Symbol;Acc:HGNC:100]	Organismal Systems	Sensory system	ko04750//Inflammatory mediator regulation of TRP channels	K04829	GO:0005794//Golgi apparatus;GO:0005886//plasma membrane;GO:0005887//integral component of plasma membrane;GO:0009986//cell surface;GO:0016020//membrane;GO:0016021//integral component of membrane;GO:0045202//synapse	GO:0005216//ion channel activity;GO:0005261//cation channel activity;GO:0005272//sodium channel activity;GO:0005515//protein binding;GO:0015280//ligand-gated sodium channel activity;GO:0022839//ion gated channel activity;GO:0022890//inorganic cation transmembrane transporter activity;GO:0044736//acid-sensing ion channel activity	GO:0001662//behavioral fear response;GO:0001975//response to amphetamine;GO:0006811//ion transport;GO:0006812//cation transport;GO:0006814//sodium ion transport;GO:0006816//calcium ion transport;GO:0007165//signal transduction;GO:0007613//memory;GO:0008306//associative learning;GO:0009268//response to pH;GO:0010447//response to acidic pH;GO:0034220//ion transmembrane transport;GO:0035725//sodium …
SLC38A1	ENSG00000111371	ATA1	solute carrier family 38 member 1 [Source:HGNC Symbol;Acc:HGNC:13447]	Organismal Systems;Organismal Systems	Nervous system;Nervous system	ko04724//Glutamatergic synapse;ko04727//GABAergic synapse	K14990;K14990	GO:0005886//plasma membrane;GO:0005887//integral component of plasma membrane;GO:0016020//membrane;GO:0016021//integral component of membrane;GO:0016323//basolateral plasma membrane;GO:0030424//axon;GO:0043025//neuronal cell body;GO:0070062//extracellular exosome;GO:0098591//external side of apical plasma membrane	GO:0005283//sodium:amino acid symporter activity;GO:0005295//neutral amino acid:sodium symporter activity;GO:0005515//protein binding;GO:0015171//amino acid transmembrane transporter activity;GO:0015175//neutral amino acid transmembrane transporter activity;GO:0015179//L-amino acid transmembrane transporter activity;GO:0015186//L-glutamine transmembrane transporter activity;GO:0015293//symporter …	GO:0001504//neurotransmitter uptake;GO:0003333//amino acid transmembrane transport;GO:0006811//ion transport;GO:0006814//sodium ion transport;GO:0006865//amino acid transport;GO:0006868//glutamine transport;GO:0007565//female pregnancy;GO:0015804//neutral amino acid transport;GO:0015807//L-amino acid transport;GO:1902475//L-alpha-amino acid transmembrane transport
SLC38A1	ENSG00000111371	NAT2	solute carrier family 38 member 1 [Source:HGNC Symbol;Acc:HGNC:13447]	Organismal Systems;Organismal Systems	Nervous system;Nervous system	ko04724//Glutamatergic synapse;ko04727//GABAergic synapse	K14990;K14990	GO:0005886//plasma membrane;GO:0005887//integral component of plasma membrane;GO:0016020//membrane;GO:0016021//integral component of membrane;GO:0016323//basolateral plasma membrane;GO:0030424//axon;GO:0043025//neuronal cell body;GO:0070062//extracellular exosome;GO:0098591//external side of apical plasma membrane	GO:0005283//sodium:amino acid symporter activity;GO:0005295//neutral amino acid:sodium symporter activity;GO:0005515//protein binding;GO:0015171//amino acid transmembrane transporter activity;GO:0015175//neutral amino acid transmembrane transporter activity;GO:0015179//L-amino acid transmembrane transporter activity;GO:0015186//L-glutamine transmembrane transporter activity;GO:0015293//symporter …	GO:0001504//neurotransmitter uptake;GO:0003333//amino acid transmembrane transport;GO:0006811//ion transport;GO:0006814//sodium ion transport;GO:0006865//amino acid transport;GO:0006868//glutamine transport;GO:0007565//female pregnancy;GO:0015804//neutral amino acid transport;GO:0015807//L-amino acid transport;GO:1902475//L-alpha-amino acid transmembrane transport
SLC38A1	ENSG00000111371	SAT1	solute carrier family 38 member 1 [Source:HGNC Symbol;Acc:HGNC:13447]	Organismal Systems;Organismal Systems	Nervous system;Nervous system	ko04724//Glutamatergic synapse;ko04727//GABAergic synapse	K14990;K14990	GO:0005886//plasma membrane;GO:0005887//integral component of plasma membrane;GO:0016020//membrane;GO:0016021//integral component of membrane;GO:0016323//basolateral plasma membrane;GO:0030424//axon;GO:0043025//neuronal cell body;GO:0070062//extracellular exosome;GO:0098591//external side of apical plasma membrane	GO:0005283//sodium:amino acid symporter activity;GO:0005295//neutral amino acid:sodium symporter activity;GO:0005515//protein binding;GO:0015171//amino acid transmembrane transporter activity;GO:0015175//neutral amino acid transmembrane transporter activity;GO:0015179//L-amino acid transmembrane transporter activity;GO:0015186//L-glutamine transmembrane transporter activity;GO:0015293//symporter …	GO:0001504//neurotransmitter uptake;GO:0003333//amino acid transmembrane transport;GO:0006811//ion transport;GO:0006814//sodium ion transport;GO:0006865//amino acid transport;GO:0006868//glutamine transport;GO:0007565//female pregnancy;GO:0015804//neutral amino acid transport;GO:0015807//L-amino acid transport;GO:1902475//L-alpha-amino acid transmembrane transport
RFC5	ENSG00000111445	RFC36	replication factor C subunit 5 [Source:HGNC Symbol;Acc:HGNC:9973]	Genetic Information Processing;Genetic Information Processing;Genetic Information Processing	Replication and repair;Replication and repair;Replication and repair	ko03420//Nucleotide excision repair;ko03030//DNA replication;ko03430//Mismatch repair	K10756;K10756;K10756	GO:0005634//nucleus;GO:0005654//nucleoplasm;GO:0005663//DNA replication factor C complex;GO:0031390//Ctf18 RFC-like complex	GO:0000166//nucleotide binding;GO:0003677//DNA binding;GO:0003689//DNA clamp loader activity;GO:0005515//protein binding;GO:0005524//ATP binding;GO:0016887//ATPase activity;GO:0017116//single-stranded DNA-dependent ATP-dependent DNA helicase activity;GO:0019899//enzyme binding	GO:0006260//DNA replication;GO:0006261//DNA-dependent DNA replication;GO:0006281//DNA repair;GO:0006283//transcription-coupled nucleotide-excision repair;GO:0006287//base-excision repair, gap-filling;GO:0006296//nucleotide-excision repair, DNA incision, 5'-to lesion;GO:0006297//nucleotide-excision repair, DNA gap filling;GO:0019985//translesion synthesis;GO:0032201//telomere maintenance via semi-…
COL9A1	ENSG00000112280	-	collagen type IX alpha 1 chain [Source:HGNC Symbol;Acc:HGNC:2217]	Environmental Information Processing;Human Diseases;Cellular Processes;Organismal Systems;Environmental Information Processing	Signal transduction;Infectious disease: viral;Cellular community - eukaryotes;Digestive system;Signaling molecules and interaction	ko04151//PI3K-Akt signaling pathway;ko05165//Human papillomavirus infection;ko04510//Focal adhesion;ko04974//Protein digestion and absorption;ko04512//ECM-receptor interaction	K08131;K08131;K08131;K08131;K08131	GO:0005576//extracellular region;GO:0005581//collagen trimer;GO:0005594//collagen type IX trimer;GO:0005604//basement membrane;GO:0005615//extracellular space;GO:0005788//endoplasmic reticulum lumen;GO:0031012//extracellular matrix	GO:0005201//extracellular matrix structural constituent;GO:0005515//protein binding;GO:0030020//extracellular matrix structural constituent conferring tensile strength;GO:0046872//metal ion binding	GO:0009887//organ morphogenesis;GO:0030198//extracellular matrix organization;GO:0030199//collagen fibril organization
BICRAL	ENSG00000112624	GLTSCR1L	BRD4 interacting chromatin remodeling complex associated protein like [Source:HGNC Symbol;Acc:HGNC:21111]	-	-	-	-	GO:0016514//SWI/SNF complex	GO:0005515//protein binding	GO:0045893//positive regulation of transcription, DNA-templated
BICRAL	ENSG00000112624	KIAA0240	BRD4 interacting chromatin remodeling complex associated protein like [Source:HGNC Symbol;Acc:HGNC:21111]	-	-	-	-	GO:0016514//SWI/SNF complex	GO:0005515//protein binding	GO:0045893//positive regulation of transcription, DNA-templated
DUSP22	ENSG00000112679	JKAP	dual specificity phosphatase 22 [Source:HGNC Symbol;Acc:HGNC:16077]	-	-	-	-	GO:0005634//nucleus;GO:0005737//cytoplasm;GO:0005829//cytosol;GO:0005886//plasma membrane;GO:0031941//filamentous actin	GO:0004721//phosphoprotein phosphatase activity;GO:0004722//protein serine/threonine phosphatase activity;GO:0004725//protein tyrosine phosphatase activity;GO:0004726//non-membrane spanning protein tyrosine phosphatase activity;GO:0008138//protein tyrosine/serine/threonine phosphatase activity;GO:0016787//hydrolase activity;GO:0016791//phosphatase activity;GO:1990782//protein tyrosine kinase bind…	GO:0000122//negative regulation of transcription from RNA polymerase II promoter;GO:0006470//protein dephosphorylation;GO:0007179//transforming growth factor beta receptor signaling pathway;GO:0016311//dephosphorylation;GO:0030336//negative regulation of cell migration;GO:0035335//peptidyl-tyrosine dephosphorylation;GO:0042127//regulation of cell proliferation;GO:0046330//positive regulation of J…
DUSP22	ENSG00000112679	JSP1	dual specificity phosphatase 22 [Source:HGNC Symbol;Acc:HGNC:16077]	-	-	-	-	GO:0005634//nucleus;GO:0005737//cytoplasm;GO:0005829//cytosol;GO:0005886//plasma membrane;GO:0031941//filamentous actin	GO:0004721//phosphoprotein phosphatase activity;GO:0004722//protein serine/threonine phosphatase activity;GO:0004725//protein tyrosine phosphatase activity;GO:0004726//non-membrane spanning protein tyrosine phosphatase activity;GO:0008138//protein tyrosine/serine/threonine phosphatase activity;GO:0016787//hydrolase activity;GO:0016791//phosphatase activity;GO:1990782//protein tyrosine kinase bind…	GO:0000122//negative regulation of transcription from RNA polymerase II promoter;GO:0006470//protein dephosphorylation;GO:0007179//transforming growth factor beta receptor signaling pathway;GO:0016311//dephosphorylation;GO:0030336//negative regulation of cell migration;GO:0035335//peptidyl-tyrosine dephosphorylation;GO:0042127//regulation of cell proliferation;GO:0046330//positive regulation of J…
DUSP22	ENSG00000112679	MKPX	dual specificity phosphatase 22 [Source:HGNC Symbol;Acc:HGNC:16077]	-	-	-	-	GO:0005634//nucleus;GO:0005737//cytoplasm;GO:0005829//cytosol;GO:0005886//plasma membrane;GO:0031941//filamentous actin	GO:0004721//phosphoprotein phosphatase activity;GO:0004722//protein serine/threonine phosphatase activity;GO:0004725//protein tyrosine phosphatase activity;GO:0004726//non-membrane spanning protein tyrosine phosphatase activity;GO:0008138//protein tyrosine/serine/threonine phosphatase activity;GO:0016787//hydrolase activity;GO:0016791//phosphatase activity;GO:1990782//protein tyrosine kinase bind…	GO:0000122//negative regulation of transcription from RNA polymerase II promoter;GO:0006470//protein dephosphorylation;GO:0007179//transforming growth factor beta receptor signaling pathway;GO:0016311//dephosphorylation;GO:0030336//negative regulation of cell migration;GO:0035335//peptidyl-tyrosine dephosphorylation;GO:0042127//regulation of cell proliferation;GO:0046330//positive regulation of J…
DUSP22	ENSG00000112679	VHX	dual specificity phosphatase 22 [Source:HGNC Symbol;Acc:HGNC:16077]	-	-	-	-	GO:0005634//nucleus;GO:0005737//cytoplasm;GO:0005829//cytosol;GO:0005886//plasma membrane;GO:0031941//filamentous actin	GO:0004721//phosphoprotein phosphatase activity;GO:0004722//protein serine/threonine phosphatase activity;GO:0004725//protein tyrosine phosphatase activity;GO:0004726//non-membrane spanning protein tyrosine phosphatase activity;GO:0008138//protein tyrosine/serine/threonine phosphatase activity;GO:0016787//hydrolase activity;GO:0016791//phosphatase activity;GO:1990782//protein tyrosine kinase bind…	GO:0000122//negative regulation of transcription from RNA polymerase II promoter;GO:0006470//protein dephosphorylation;GO:0007179//transforming growth factor beta receptor signaling pathway;GO:0016311//dephosphorylation;GO:0030336//negative regulation of cell migration;GO:0035335//peptidyl-tyrosine dephosphorylation;GO:0042127//regulation of cell proliferation;GO:0046330//positive regulation of J…
LAMA4	ENSG00000112769	LAMA3	laminin subunit alpha 4 [Source:HGNC Symbol;Acc:HGNC:6484]	Human Diseases;Environmental Information Processing;Human Diseases;Cellular Processes;Human Diseases;Human Diseases;Human Diseases;Human Diseases;Environmental Information Processing	Cancer: overview;Signal transduction;Infectious disease: viral;Cellular community - eukaryotes;Infectious disease: parasitic;Infectious disease: parasitic;Infectious disease: parasitic;Cancer: specific types;Signaling molecules and interaction	ko05200//Pathways in cancer;ko04151//PI3K-Akt signaling pathway;ko05165//Human papillomavirus infection;ko04510//Focal adhesion;ko05146//Amoebiasis;ko05145//Toxoplasmosis;ko05143//African trypanosomiasis;ko05222//Small cell lung cancer;ko04512//ECM-receptor interaction	K06241;K06241;K06241;K06241;K06241;K06241;K06241;K06241;K06241	GO:0005576//extracellular region;GO:0005604//basement membrane;GO:0016020//membrane;GO:0031594//neuromuscular junction;GO:0043083//synaptic cleft;GO:0070062//extracellular exosome	GO:0005102//receptor binding;GO:0005201//extracellular matrix structural constituent;GO:0005515//protein binding	GO:0001568//blood vessel development;GO:0007155//cell adhesion;GO:0030155//regulation of cell adhesion;GO:0030198//extracellular matrix organization;GO:0030334//regulation of cell migration;GO:0045995//regulation of embryonic development;GO:0050873//brown fat cell differentiation
HMGXB3	ENSG00000113716	HMGX3	HMG-box containing 3 [Source:HGNC Symbol;Acc:HGNC:28982]	-	-	-	-	GO:0005575//cellular_component;GO:0005634//nucleus	GO:0003677//DNA binding	GO:0008150//biological_process
HMGXB3	ENSG00000113716	KIAA0194	HMG-box containing 3 [Source:HGNC Symbol;Acc:HGNC:28982]	-	-	-	-	GO:0005575//cellular_component;GO:0005634//nucleus	GO:0003677//DNA binding	GO:0008150//biological_process
HMGXB3	ENSG00000113716	SMF	HMG-box containing 3 [Source:HGNC Symbol;Acc:HGNC:28982]	-	-	-	-	GO:0005575//cellular_component;GO:0005634//nucleus	GO:0003677//DNA binding	GO:0008150//biological_process
SELENOK	ENSG00000113811	SELK	selenoprotein K [Source:HGNC Symbol;Acc:HGNC:30394]	-	-	-	-	GO:0005783//endoplasmic reticulum;GO:0005789//endoplasmic reticulum membrane;GO:0005794//Golgi apparatus;GO:0005886//plasma membrane;GO:0016020//membrane;GO:0016021//integral component of membrane	GO:0005515//protein binding;GO:0042802//identical protein binding	GO:0002230//positive regulation of defense response to virus by host;GO:0006811//ion transport;GO:0006816//calcium ion transport;GO:0006979//response to oxidative stress;GO:0010742//macrophage derived foam cell differentiation;GO:0018345//protein palmitoylation;GO:0030335//positive regulation of cell migration;GO:0032469//endoplasmic reticulum calcium ion homeostasis;GO:0032722//positive regulati…
FOXP1	ENSG00000114861	12CC4	forkhead box P1 [Source:HGNC Symbol;Acc:HGNC:3823]	Human Diseases	Cancer: overview	ko05206//MicroRNAs in cancer	K23582	GO:0000785//chromatin;GO:0005634//nucleus;GO:0005654//nucleoplasm	GO:0000978//RNA polymerase II core promoter proximal region sequence-specific DNA binding;GO:0000981//RNA polymerase II transcription factor activity, sequence-specific DNA binding;GO:0001046//core promoter sequence-specific DNA binding;GO:0001227//transcriptional repressor activity, RNA polymerase II transcription regulatory region sequence-specific binding;GO:0003677//DNA binding;GO:0003700//tr…	GO:0000122//negative regulation of transcription from RNA polymerase II promoter;GO:0002903//negative regulation of B cell apoptotic process;GO:0006355//regulation of transcription, DNA-templated;GO:0006357//regulation of transcription from RNA polymerase II promoter;GO:0006974//cellular response to DNA damage stimulus;GO:0010468//regulation of gene expression;GO:0010595//positive regulation of e…
FOXP1	ENSG00000114861	hFKH1B	forkhead box P1 [Source:HGNC Symbol;Acc:HGNC:3823]	Human Diseases	Cancer: overview	ko05206//MicroRNAs in cancer	K23582	GO:0000785//chromatin;GO:0005634//nucleus;GO:0005654//nucleoplasm	GO:0000978//RNA polymerase II core promoter proximal region sequence-specific DNA binding;GO:0000981//RNA polymerase II transcription factor activity, sequence-specific DNA binding;GO:0001046//core promoter sequence-specific DNA binding;GO:0001227//transcriptional repressor activity, RNA polymerase II transcription regulatory region sequence-specific binding;GO:0003677//DNA binding;GO:0003700//tr…	GO:0000122//negative regulation of transcription from RNA polymerase II promoter;GO:0002903//negative regulation of B cell apoptotic process;GO:0006355//regulation of transcription, DNA-templated;GO:0006357//regulation of transcription from RNA polymerase II promoter;GO:0006974//cellular response to DNA damage stimulus;GO:0010468//regulation of gene expression;GO:0010595//positive regulation of e…
FOXP1	ENSG00000114861	HSPC215	forkhead box P1 [Source:HGNC Symbol;Acc:HGNC:3823]	Human Diseases	Cancer: overview	ko05206//MicroRNAs in cancer	K23582	GO:0000785//chromatin;GO:0005634//nucleus;GO:0005654//nucleoplasm	GO:0000978//RNA polymerase II core promoter proximal region sequence-specific DNA binding;GO:0000981//RNA polymerase II transcription factor activity, sequence-specific DNA binding;GO:0001046//core promoter sequence-specific DNA binding;GO:0001227//transcriptional repressor activity, RNA polymerase II transcription regulatory region sequence-specific binding;GO:0003677//DNA binding;GO:0003700//tr…	GO:0000122//negative regulation of transcription from RNA polymerase II promoter;GO:0002903//negative regulation of B cell apoptotic process;GO:0006355//regulation of transcription, DNA-templated;GO:0006357//regulation of transcription from RNA polymerase II promoter;GO:0006974//cellular response to DNA damage stimulus;GO:0010468//regulation of gene expression;GO:0010595//positive regulation of e…
FOXP1	ENSG00000114861	QRF1	forkhead box P1 [Source:HGNC Symbol;Acc:HGNC:3823]	Human Diseases	Cancer: overview	ko05206//MicroRNAs in cancer	K23582	GO:0000785//chromatin;GO:0005634//nucleus;GO:0005654//nucleoplasm	GO:0000978//RNA polymerase II core promoter proximal region sequence-specific DNA binding;GO:0000981//RNA polymerase II transcription factor activity, sequence-specific DNA binding;GO:0001046//core promoter sequence-specific DNA binding;GO:0001227//transcriptional repressor activity, RNA polymerase II transcription regulatory region sequence-specific binding;GO:0003677//DNA binding;GO:0003700//tr…	GO:0000122//negative regulation of transcription from RNA polymerase II promoter;GO:0002903//negative regulation of B cell apoptotic process;GO:0006355//regulation of transcription, DNA-templated;GO:0006357//regulation of transcription from RNA polymerase II promoter;GO:0006974//cellular response to DNA damage stimulus;GO:0010468//regulation of gene expression;GO:0010595//positive regulation of e…
ZAP70	ENSG00000115085	SRK	zeta chain of T cell receptor associated protein kinase 70 [Source:HGNC Symbol;Acc:HGNC:12858]	Environmental Information Processing;Organismal Systems;Environmental Information Processing;Human Diseases;Human Diseases;Organismal Systems;Organismal Systems;Organismal Systems;Human Diseases	Signal transduction;Immune system;Signal transduction;Infectious disease: bacterial;Immune disease;Immune system;Immune system;Immune system;Cancer: overview	ko04014//Ras signaling pathway;ko04650//Natural killer cell mediated cytotoxicity;ko04064//NF-kappa B signaling pathway;ko05135//Yersinia infection;ko05340//Primary immunodeficiency;ko04659//Th17 cell differentiation;ko04660//T cell receptor signaling pathway;ko04658//Th1 and Th2 cell differentiation;ko05235//PD-L1 expression and PD-1 checkpoint pathway in cancer	K07360;K07360;K07360;K07360;K07360;K07360;K07360;K07360;K07360	GO:0001772//immunological synapse;GO:0005737//cytoplasm;GO:0005829//cytosol;GO:0005886//plasma membrane;GO:0005911//cell-cell junction;GO:0016020//membrane;GO:0031234//extrinsic component of cytoplasmic side of plasma membrane;GO:0042101//T cell receptor complex;GO:0045121//membrane raft	GO:0000166//nucleotide binding;GO:0001784//phosphotyrosine binding;GO:0004672//protein kinase activity;GO:0004713//protein tyrosine kinase activity;GO:0004714//transmembrane receptor protein tyrosine kinase activity;GO:0004715//non-membrane spanning protein tyrosine kinase activity;GO:0005102//receptor binding;GO:0005515//protein binding;GO:0005524//ATP binding;GO:0016301//kinase activity;GO:0016…	GO:0002250//adaptive immune response;GO:0002376//immune system process;GO:0006468//protein phosphorylation;GO:0006955//immune response;GO:0007169//transmembrane receptor protein tyrosine kinase signaling pathway;GO:0016310//phosphorylation;GO:0018108//peptidyl-tyrosine phosphorylation;GO:0030154//cell differentiation;GO:0030217//T cell differentiation;GO:0035556//intracellular signal transduction…
ZAP70	ENSG00000115085	STD	zeta chain of T cell receptor associated protein kinase 70 [Source:HGNC Symbol;Acc:HGNC:12858]	Environmental Information Processing;Organismal Systems;Environmental Information Processing;Human Diseases;Human Diseases;Organismal Systems;Organismal Systems;Organismal Systems;Human Diseases	Signal transduction;Immune system;Signal transduction;Infectious disease: bacterial;Immune disease;Immune system;Immune system;Immune system;Cancer: overview	ko04014//Ras signaling pathway;ko04650//Natural killer cell mediated cytotoxicity;ko04064//NF-kappa B signaling pathway;ko05135//Yersinia infection;ko05340//Primary immunodeficiency;ko04659//Th17 cell differentiation;ko04660//T cell receptor signaling pathway;ko04658//Th1 and Th2 cell differentiation;ko05235//PD-L1 expression and PD-1 checkpoint pathway in cancer	K07360;K07360;K07360;K07360;K07360;K07360;K07360;K07360;K07360	GO:0001772//immunological synapse;GO:0005737//cytoplasm;GO:0005829//cytosol;GO:0005886//plasma membrane;GO:0005911//cell-cell junction;GO:0016020//membrane;GO:0031234//extrinsic component of cytoplasmic side of plasma membrane;GO:0042101//T cell receptor complex;GO:0045121//membrane raft	GO:0000166//nucleotide binding;GO:0001784//phosphotyrosine binding;GO:0004672//protein kinase activity;GO:0004713//protein tyrosine kinase activity;GO:0004714//transmembrane receptor protein tyrosine kinase activity;GO:0004715//non-membrane spanning protein tyrosine kinase activity;GO:0005102//receptor binding;GO:0005515//protein binding;GO:0005524//ATP binding;GO:0016301//kinase activity;GO:0016…	GO:0002250//adaptive immune response;GO:0002376//immune system process;GO:0006468//protein phosphorylation;GO:0006955//immune response;GO:0007169//transmembrane receptor protein tyrosine kinase signaling pathway;GO:0016310//phosphorylation;GO:0018108//peptidyl-tyrosine phosphorylation;GO:0030154//cell differentiation;GO:0030217//T cell differentiation;GO:0035556//intracellular signal transduction…
ZAP70	ENSG00000115085	ZAP-70	zeta chain of T cell receptor associated protein kinase 70 [Source:HGNC Symbol;Acc:HGNC:12858]	Environmental Information Processing;Organismal Systems;Environmental Information Processing;Human Diseases;Human Diseases;Organismal Systems;Organismal Systems;Organismal Systems;Human Diseases	Signal transduction;Immune system;Signal transduction;Infectious disease: bacterial;Immune disease;Immune system;Immune system;Immune system;Cancer: overview	ko04014//Ras signaling pathway;ko04650//Natural killer cell mediated cytotoxicity;ko04064//NF-kappa B signaling pathway;ko05135//Yersinia infection;ko05340//Primary immunodeficiency;ko04659//Th17 cell differentiation;ko04660//T cell receptor signaling pathway;ko04658//Th1 and Th2 cell differentiation;ko05235//PD-L1 expression and PD-1 checkpoint pathway in cancer	K07360;K07360;K07360;K07360;K07360;K07360;K07360;K07360;K07360	GO:0001772//immunological synapse;GO:0005737//cytoplasm;GO:0005829//cytosol;GO:0005886//plasma membrane;GO:0005911//cell-cell junction;GO:0016020//membrane;GO:0031234//extrinsic component of cytoplasmic side of plasma membrane;GO:0042101//T cell receptor complex;GO:0045121//membrane raft	GO:0000166//nucleotide binding;GO:0001784//phosphotyrosine binding;GO:0004672//protein kinase activity;GO:0004713//protein tyrosine kinase activity;GO:0004714//transmembrane receptor protein tyrosine kinase activity;GO:0004715//non-membrane spanning protein tyrosine kinase activity;GO:0005102//receptor binding;GO:0005515//protein binding;GO:0005524//ATP binding;GO:0016301//kinase activity;GO:0016…	GO:0002250//adaptive immune response;GO:0002376//immune system process;GO:0006468//protein phosphorylation;GO:0006955//immune response;GO:0007169//transmembrane receptor protein tyrosine kinase signaling pathway;GO:0016310//phosphorylation;GO:0018108//peptidyl-tyrosine phosphorylation;GO:0030154//cell differentiation;GO:0030217//T cell differentiation;GO:0035556//intracellular signal transduction…
DNAH6	ENSG00000115423	Dnahc6	dynein axonemal heavy chain 6 [Source:HGNC Symbol;Acc:HGNC:2951]	Human Diseases	Neurodegenerative disease	ko05016//Huntington disease	K10408	GO:0005737//cytoplasm;GO:0005856//cytoskeleton;GO:0005858//axonemal dynein complex;GO:0005874//microtubule;GO:0005929//cilium;GO:0030286//dynein complex;GO:0042995//cell projection	GO:0000166//nucleotide binding;GO:0003777//microtubule motor activity;GO:0005524//ATP binding;GO:0008569//ATP-dependent microtubule motor activity, minus-end-directed;GO:0016887//ATPase activity;GO:0045505//dynein intermediate chain binding;GO:0051959//dynein light intermediate chain binding	GO:0007018//microtubule-based movement;GO:0060285//cilium-dependent cell motility
DNAH6	ENSG00000115423	DNHL1	dynein axonemal heavy chain 6 [Source:HGNC Symbol;Acc:HGNC:2951]	Human Diseases	Neurodegenerative disease	ko05016//Huntington disease	K10408	GO:0005737//cytoplasm;GO:0005856//cytoskeleton;GO:0005858//axonemal dynein complex;GO:0005874//microtubule;GO:0005929//cilium;GO:0030286//dynein complex;GO:0042995//cell projection	GO:0000166//nucleotide binding;GO:0003777//microtubule motor activity;GO:0005524//ATP binding;GO:0008569//ATP-dependent microtubule motor activity, minus-end-directed;GO:0016887//ATPase activity;GO:0045505//dynein intermediate chain binding;GO:0051959//dynein light intermediate chain binding	GO:0007018//microtubule-based movement;GO:0060285//cilium-dependent cell motility
DNAH6	ENSG00000115423	FLJ37357	dynein axonemal heavy chain 6 [Source:HGNC Symbol;Acc:HGNC:2951]	Human Diseases	Neurodegenerative disease	ko05016//Huntington disease	K10408	GO:0005737//cytoplasm;GO:0005856//cytoskeleton;GO:0005858//axonemal dynein complex;GO:0005874//microtubule;GO:0005929//cilium;GO:0030286//dynein complex;GO:0042995//cell projection	GO:0000166//nucleotide binding;GO:0003777//microtubule motor activity;GO:0005524//ATP binding;GO:0008569//ATP-dependent microtubule motor activity, minus-end-directed;GO:0016887//ATPase activity;GO:0045505//dynein intermediate chain binding;GO:0051959//dynein light intermediate chain binding	GO:0007018//microtubule-based movement;GO:0060285//cilium-dependent cell motility
DNAH6	ENSG00000115423	HL-2	dynein axonemal heavy chain 6 [Source:HGNC Symbol;Acc:HGNC:2951]	Human Diseases	Neurodegenerative disease	ko05016//Huntington disease	K10408	GO:0005737//cytoplasm;GO:0005856//cytoskeleton;GO:0005858//axonemal dynein complex;GO:0005874//microtubule;GO:0005929//cilium;GO:0030286//dynein complex;GO:0042995//cell projection	GO:0000166//nucleotide binding;GO:0003777//microtubule motor activity;GO:0005524//ATP binding;GO:0008569//ATP-dependent microtubule motor activity, minus-end-directed;GO:0016887//ATPase activity;GO:0045505//dynein intermediate chain binding;GO:0051959//dynein light intermediate chain binding	GO:0007018//microtubule-based movement;GO:0060285//cilium-dependent cell motility
ELMOD3	ENSG00000115459	DFNB88	ELMO domain containing 3 [Source:HGNC Symbol;Acc:HGNC:26158]	-	-	-	-	GO:0005737//cytoplasm;GO:0005856//cytoskeleton;GO:0005886//plasma membrane;GO:0005929//cilium;GO:0032420//stereocilium;GO:0042995//cell projection;GO:0060091//kinocilium	GO:0005096//GTPase activator activity;GO:0005515//protein binding	GO:0043547//positive regulation of GTPase activity
ELMOD3	ENSG00000115459	FLJ21977	ELMO domain containing 3 [Source:HGNC Symbol;Acc:HGNC:26158]	-	-	-	-	GO:0005737//cytoplasm;GO:0005856//cytoskeleton;GO:0005886//plasma membrane;GO:0005929//cilium;GO:0032420//stereocilium;GO:0042995//cell projection;GO:0060091//kinocilium	GO:0005096//GTPase activator activity;GO:0005515//protein binding	GO:0043547//positive regulation of GTPase activity
ELMOD3	ENSG00000115459	RBED1	ELMO domain containing 3 [Source:HGNC Symbol;Acc:HGNC:26158]	-	-	-	-	GO:0005737//cytoplasm;GO:0005856//cytoskeleton;GO:0005886//plasma membrane;GO:0005929//cilium;GO:0032420//stereocilium;GO:0042995//cell projection;GO:0060091//kinocilium	GO:0005096//GTPase activator activity;GO:0005515//protein binding	GO:0043547//positive regulation of GTPase activity
ELMOD3	ENSG00000115459	RBM29	ELMO domain containing 3 [Source:HGNC Symbol;Acc:HGNC:26158]	-	-	-	-	GO:0005737//cytoplasm;GO:0005856//cytoskeleton;GO:0005886//plasma membrane;GO:0005929//cilium;GO:0032420//stereocilium;GO:0042995//cell projection;GO:0060091//kinocilium	GO:0005096//GTPase activator activity;GO:0005515//protein binding	GO:0043547//positive regulation of GTPase activity
CHMP3	ENSG00000115561	CGI-149	charged multivesicular body protein 3 [Source:HGNC Symbol;Acc:HGNC:29865]	Cellular Processes;Cellular Processes	Transport and catabolism;Cell growth and death	ko04144//Endocytosis;ko04217//Necroptosis	K12193;K12193	GO:0000815//ESCRT III complex;GO:0005737//cytoplasm;GO:0005768//endosome;GO:0005769//early endosome;GO:0005770//late endosome;GO:0005771//multivesicular body;GO:0005829//cytosol;GO:0005886//plasma membrane;GO:0016020//membrane;GO:0030496//midbody;GO:0031410//cytoplasmic vesicle;GO:0031902//late endosome membrane;GO:0070062//extracellular exosome	GO:0005515//protein binding;GO:0005546//phosphatidylinositol-4,5-bisphosphate binding;GO:0031210//phosphatidylcholine binding;GO:0042802//identical protein binding;GO:1990381//ubiquitin-specific protease binding	GO:0006915//apoptotic process;GO:0007034//vacuolar transport;GO:0007049//cell cycle;GO:0007084//mitotic nuclear envelope reassembly;GO:0008333//endosome to lysosome transport;GO:0010824//regulation of centrosome duplication;GO:0015031//protein transport;GO:0016197//endosomal transport;GO:0016236//macroautophagy;GO:0019058//viral life cycle;GO:0032467//positive regulation of cytokinesis;GO:0032509…
CHMP3	ENSG00000115561	NEDF	charged multivesicular body protein 3 [Source:HGNC Symbol;Acc:HGNC:29865]	Cellular Processes;Cellular Processes	Transport and catabolism;Cell growth and death	ko04144//Endocytosis;ko04217//Necroptosis	K12193;K12193	GO:0000815//ESCRT III complex;GO:0005737//cytoplasm;GO:0005768//endosome;GO:0005769//early endosome;GO:0005770//late endosome;GO:0005771//multivesicular body;GO:0005829//cytosol;GO:0005886//plasma membrane;GO:0016020//membrane;GO:0030496//midbody;GO:0031410//cytoplasmic vesicle;GO:0031902//late endosome membrane;GO:0070062//extracellular exosome	GO:0005515//protein binding;GO:0005546//phosphatidylinositol-4,5-bisphosphate binding;GO:0031210//phosphatidylcholine binding;GO:0042802//identical protein binding;GO:1990381//ubiquitin-specific protease binding	GO:0006915//apoptotic process;GO:0007034//vacuolar transport;GO:0007049//cell cycle;GO:0007084//mitotic nuclear envelope reassembly;GO:0008333//endosome to lysosome transport;GO:0010824//regulation of centrosome duplication;GO:0015031//protein transport;GO:0016197//endosomal transport;GO:0016236//macroautophagy;GO:0019058//viral life cycle;GO:0032467//positive regulation of cytokinesis;GO:0032509…
CHMP3	ENSG00000115561	VPS24	charged multivesicular body protein 3 [Source:HGNC Symbol;Acc:HGNC:29865]	Cellular Processes;Cellular Processes	Transport and catabolism;Cell growth and death	ko04144//Endocytosis;ko04217//Necroptosis	K12193;K12193	GO:0000815//ESCRT III complex;GO:0005737//cytoplasm;GO:0005768//endosome;GO:0005769//early endosome;GO:0005770//late endosome;GO:0005771//multivesicular body;GO:0005829//cytosol;GO:0005886//plasma membrane;GO:0016020//membrane;GO:0030496//midbody;GO:0031410//cytoplasmic vesicle;GO:0031902//late endosome membrane;GO:0070062//extracellular exosome	GO:0005515//protein binding;GO:0005546//phosphatidylinositol-4,5-bisphosphate binding;GO:0031210//phosphatidylcholine binding;GO:0042802//identical protein binding;GO:1990381//ubiquitin-specific protease binding	GO:0006915//apoptotic process;GO:0007034//vacuolar transport;GO:0007049//cell cycle;GO:0007084//mitotic nuclear envelope reassembly;GO:0008333//endosome to lysosome transport;GO:0010824//regulation of centrosome duplication;GO:0015031//protein transport;GO:0016197//endosomal transport;GO:0016236//macroautophagy;GO:0019058//viral life cycle;GO:0032467//positive regulation of cytokinesis;GO:0032509…
STK25	ENSG00000115694	SOK1	serine/threonine kinase 25 [Source:HGNC Symbol;Acc:HGNC:11404]	-	-	-	-	GO:0000139//Golgi membrane;GO:0005737//cytoplasm;GO:0005794//Golgi apparatus;GO:0070062//extracellular exosome	GO:0000166//nucleotide binding;GO:0004672//protein kinase activity;GO:0004674//protein serine/threonine kinase activity;GO:0005515//protein binding;GO:0005524//ATP binding;GO:0016301//kinase activity;GO:0016740//transferase activity;GO:0042803//protein homodimerization activity;GO:0046872//metal ion binding	GO:0006468//protein phosphorylation;GO:0006979//response to oxidative stress;GO:0007163//establishment or maintenance of cell polarity;GO:0007165//signal transduction;GO:0016310//phosphorylation;GO:0032874//positive regulation of stress-activated MAPK cascade;GO:0036481//intrinsic apoptotic signaling pathway in response to hydrogen peroxide;GO:0042542//response to hydrogen peroxide;GO:0046777//pr…
STK25	ENSG00000115694	YSK1	serine/threonine kinase 25 [Source:HGNC Symbol;Acc:HGNC:11404]	-	-	-	-	GO:0000139//Golgi membrane;GO:0005737//cytoplasm;GO:0005794//Golgi apparatus;GO:0070062//extracellular exosome	GO:0000166//nucleotide binding;GO:0004672//protein kinase activity;GO:0004674//protein serine/threonine kinase activity;GO:0005515//protein binding;GO:0005524//ATP binding;GO:0016301//kinase activity;GO:0016740//transferase activity;GO:0042803//protein homodimerization activity;GO:0046872//metal ion binding	GO:0006468//protein phosphorylation;GO:0006979//response to oxidative stress;GO:0007163//establishment or maintenance of cell polarity;GO:0007165//signal transduction;GO:0016310//phosphorylation;GO:0032874//positive regulation of stress-activated MAPK cascade;GO:0036481//intrinsic apoptotic signaling pathway in response to hydrogen peroxide;GO:0042542//response to hydrogen peroxide;GO:0046777//pr…
BCAS2	ENSG00000116752	DAM1	BCAS2 pre-mRNA processing factor [Source:HGNC Symbol;Acc:HGNC:975]	Genetic Information Processing	Transcription	ko03040//Spliceosome	K12861	GO:0000974//Prp19 complex;GO:0005634//nucleus;GO:0005654//nucleoplasm;GO:0005662//DNA replication factor A complex;GO:0005681//spliceosomal complex;GO:0005730//nucleolus;GO:0005813//centrosome;GO:0016607//nuclear speck;GO:0071007//U2-type catalytic step 2 spliceosome;GO:0071013//catalytic step 2 spliceosome	GO:0005515//protein binding	GO:0000375//RNA splicing, via transesterification reactions;GO:0000398//mRNA splicing, via spliceosome;GO:0006397//mRNA processing;GO:0008380//RNA splicing
BCAS2	ENSG00000116752	Snt309	BCAS2 pre-mRNA processing factor [Source:HGNC Symbol;Acc:HGNC:975]	Genetic Information Processing	Transcription	ko03040//Spliceosome	K12861	GO:0000974//Prp19 complex;GO:0005634//nucleus;GO:0005654//nucleoplasm;GO:0005662//DNA replication factor A complex;GO:0005681//spliceosomal complex;GO:0005730//nucleolus;GO:0005813//centrosome;GO:0016607//nuclear speck;GO:0071007//U2-type catalytic step 2 spliceosome;GO:0071013//catalytic step 2 spliceosome	GO:0005515//protein binding	GO:0000375//RNA splicing, via transesterification reactions;GO:0000398//mRNA splicing, via spliceosome;GO:0006397//mRNA processing;GO:0008380//RNA splicing
BCAS2	ENSG00000116752	SPF27	BCAS2 pre-mRNA processing factor [Source:HGNC Symbol;Acc:HGNC:975]	Genetic Information Processing	Transcription	ko03040//Spliceosome	K12861	GO:0000974//Prp19 complex;GO:0005634//nucleus;GO:0005654//nucleoplasm;GO:0005662//DNA replication factor A complex;GO:0005681//spliceosomal complex;GO:0005730//nucleolus;GO:0005813//centrosome;GO:0016607//nuclear speck;GO:0071007//U2-type catalytic step 2 spliceosome;GO:0071013//catalytic step 2 spliceosome	GO:0005515//protein binding	GO:0000375//RNA splicing, via transesterification reactions;GO:0000398//mRNA splicing, via spliceosome;GO:0006397//mRNA processing;GO:0008380//RNA splicing
ZBTB17	ENSG00000116809	MIZ1	zinc finger and BTB domain containing 17 [Source:HGNC Symbol;Acc:HGNC:12936]	Human Diseases;Human Diseases;Cellular Processes;Human Diseases	Cancer: overview;Cancer: overview;Cell growth and death;Cancer: specific types	ko05200//Pathways in cancer;ko05202//Transcriptional misregulation in cancer;ko04110//Cell cycle;ko05222//Small cell lung cancer	K10500;K10500;K10500;K10500	GO:0005634//nucleus;GO:0005654//nucleoplasm;GO:0032991//macromolecular complex;GO:0032993//protein-DNA complex	GO:0000978//RNA polymerase II core promoter proximal region sequence-specific DNA binding;GO:0001046//core promoter sequence-specific DNA binding;GO:0001223//transcription coactivator binding;GO:0001227//transcriptional repressor activity, RNA polymerase II transcription regulatory region sequence-specific binding;GO:0001228//transcriptional activator activity, RNA polymerase II transcription reg…	GO:0000122//negative regulation of transcription from RNA polymerase II promoter;GO:0001702//gastrulation with mouth forming second;GO:0006357//regulation of transcription from RNA polymerase II promoter;GO:0007275//multicellular organism development;GO:0007398//ectoderm development;GO:0008285//negative regulation of cell proliferation;GO:0036498//IRE1-mediated unfolded protein response;GO:004578…
ZBTB17	ENSG00000116809	pHZ-67	zinc finger and BTB domain containing 17 [Source:HGNC Symbol;Acc:HGNC:12936]	Human Diseases;Human Diseases;Cellular Processes;Human Diseases	Cancer: overview;Cancer: overview;Cell growth and death;Cancer: specific types	ko05200//Pathways in cancer;ko05202//Transcriptional misregulation in cancer;ko04110//Cell cycle;ko05222//Small cell lung cancer	K10500;K10500;K10500;K10500	GO:0005634//nucleus;GO:0005654//nucleoplasm;GO:0032991//macromolecular complex;GO:0032993//protein-DNA complex	GO:0000978//RNA polymerase II core promoter proximal region sequence-specific DNA binding;GO:0001046//core promoter sequence-specific DNA binding;GO:0001223//transcription coactivator binding;GO:0001227//transcriptional repressor activity, RNA polymerase II transcription regulatory region sequence-specific binding;GO:0001228//transcriptional activator activity, RNA polymerase II transcription reg…	GO:0000122//negative regulation of transcription from RNA polymerase II promoter;GO:0001702//gastrulation with mouth forming second;GO:0006357//regulation of transcription from RNA polymerase II promoter;GO:0007275//multicellular organism development;GO:0007398//ectoderm development;GO:0008285//negative regulation of cell proliferation;GO:0036498//IRE1-mediated unfolded protein response;GO:004578…
ZBTB17	ENSG00000116809	ZNF151	zinc finger and BTB domain containing 17 [Source:HGNC Symbol;Acc:HGNC:12936]	Human Diseases;Human Diseases;Cellular Processes;Human Diseases	Cancer: overview;Cancer: overview;Cell growth and death;Cancer: specific types	ko05200//Pathways in cancer;ko05202//Transcriptional misregulation in cancer;ko04110//Cell cycle;ko05222//Small cell lung cancer	K10500;K10500;K10500;K10500	GO:0005634//nucleus;GO:0005654//nucleoplasm;GO:0032991//macromolecular complex;GO:0032993//protein-DNA complex	GO:0000978//RNA polymerase II core promoter proximal region sequence-specific DNA binding;GO:0001046//core promoter sequence-specific DNA binding;GO:0001223//transcription coactivator binding;GO:0001227//transcriptional repressor activity, RNA polymerase II transcription regulatory region sequence-specific binding;GO:0001228//transcriptional activator activity, RNA polymerase II transcription reg…	GO:0000122//negative regulation of transcription from RNA polymerase II promoter;GO:0001702//gastrulation with mouth forming second;GO:0006357//regulation of transcription from RNA polymerase II promoter;GO:0007275//multicellular organism development;GO:0007398//ectoderm development;GO:0008285//negative regulation of cell proliferation;GO:0036498//IRE1-mediated unfolded protein response;GO:004578…
ZBTB17	ENSG00000116809	ZNF60	zinc finger and BTB domain containing 17 [Source:HGNC Symbol;Acc:HGNC:12936]	Human Diseases;Human Diseases;Cellular Processes;Human Diseases	Cancer: overview;Cancer: overview;Cell growth and death;Cancer: specific types	ko05200//Pathways in cancer;ko05202//Transcriptional misregulation in cancer;ko04110//Cell cycle;ko05222//Small cell lung cancer	K10500;K10500;K10500;K10500	GO:0005634//nucleus;GO:0005654//nucleoplasm;GO:0032991//macromolecular complex;GO:0032993//protein-DNA complex	GO:0000978//RNA polymerase II core promoter proximal region sequence-specific DNA binding;GO:0001046//core promoter sequence-specific DNA binding;GO:0001223//transcription coactivator binding;GO:0001227//transcriptional repressor activity, RNA polymerase II transcription regulatory region sequence-specific binding;GO:0001228//transcriptional activator activity, RNA polymerase II transcription reg…	GO:0000122//negative regulation of transcription from RNA polymerase II promoter;GO:0001702//gastrulation with mouth forming second;GO:0006357//regulation of transcription from RNA polymerase II promoter;GO:0007275//multicellular organism development;GO:0007398//ectoderm development;GO:0008285//negative regulation of cell proliferation;GO:0036498//IRE1-mediated unfolded protein response;GO:004578…
GBP1	ENSG00000117228	-	guanylate binding protein 1 [Source:HGNC Symbol;Acc:HGNC:4182]	Organismal Systems	Immune system	ko04621//NOD-like receptor signaling pathway	K20899	GO:0000139//Golgi membrane;GO:0005576//extracellular region;GO:0005737//cytoplasm;GO:0005794//Golgi apparatus;GO:0005829//cytosol;GO:0005886//plasma membrane;GO:0012506//vesicle membrane;GO:0015629//actin cytoskeleton;GO:0016020//membrane;GO:0031410//cytoplasmic vesicle	GO:0000166//nucleotide binding;GO:0003779//actin binding;GO:0003924//GTPase activity;GO:0005515//protein binding;GO:0005525//GTP binding;GO:0016787//hydrolase activity;GO:0019003//GDP binding;GO:0019899//enzyme binding;GO:0019955//cytokine binding;GO:0030507//spectrin binding;GO:0042802//identical protein binding;GO:0042803//protein homodimerization activity;GO:0051879//Hsp90 protein binding	GO:0002376//immune system process;GO:0032703//negative regulation of interleukin-2 production;GO:0050848//regulation of calcium-mediated signaling;GO:0050860//negative regulation of T cell receptor signaling pathway;GO:0051607//defense response to virus;GO:0060333//interferon-gamma-mediated signaling pathway;GO:0070373//negative regulation of ERK1 and ERK2 cascade;GO:0071346//cellular response to…
GPR89A	ENSG00000117262	UNQ192	G protein-coupled receptor 89A [Source:HGNC Symbol;Acc:HGNC:31984]	-	-	-	-	GO:0000139//Golgi membrane;GO:0005794//Golgi apparatus;GO:0016020//membrane;GO:0016021//integral component of membrane;GO:0030660//Golgi-associated vesicle membrane;GO:0032580//Golgi cisterna membrane	GO:0005244//voltage-gated ion channel activity;GO:0008308//voltage-gated anion channel activity	GO:0006811//ion transport;GO:0015031//protein transport;GO:0015698//inorganic anion transport;GO:0030217//T cell differentiation;GO:0034220//ion transmembrane transport;GO:0034765//regulation of ion transmembrane transport;GO:0043123//positive regulation of I-kappaB kinase/NF-kappaB signaling;GO:0051452//intracellular pH reduction
RCAN3	ENSG00000117602	DSCR1L2	RCAN family member 3 [Source:HGNC Symbol;Acc:HGNC:3042]	-	-	-	-	GO:0005634//nucleus;GO:0005737//cytoplasm	GO:0003676//nucleic acid binding;GO:0003723//RNA binding;GO:0005515//protein binding;GO:0008597//calcium-dependent protein serine/threonine phosphatase regulator activity;GO:0019902//phosphatase binding;GO:0031013//troponin I binding	GO:0009653//anatomical structure morphogenesis;GO:0019722//calcium-mediated signaling;GO:0043666//regulation of phosphoprotein phosphatase activity
TNNT2	ENSG00000118194	CMD1D	troponin T2, cardiac type [Source:HGNC Symbol;Acc:HGNC:11949]	Human Diseases;Organismal Systems;Human Diseases;Organismal Systems	Cardiovascular disease;Circulatory system;Cardiovascular disease;Circulatory system	ko05414//Dilated cardiomyopathy;ko04261//Adrenergic signaling in cardiomyocytes;ko05410//Hypertrophic cardiomyopathy;ko04260//Cardiac muscle contraction	K12045;K12045;K12045;K12045	GO:0005829//cytosol;GO:0005861//troponin complex;GO:0005865//striated muscle thin filament;GO:0030016//myofibril;GO:0030017//sarcomere;GO:0097512//cardiac myofibril;GO:1990584//cardiac Troponin complex	GO:0003779//actin binding;GO:0005515//protein binding;GO:0005523//tropomyosin binding;GO:0016887//ATPase activity;GO:0030172//troponin C binding;GO:0030674//protein binding, bridging;GO:0031013//troponin I binding;GO:0042802//identical protein binding;GO:0044877//macromolecular complex binding	GO:0006936//muscle contraction;GO:0006937//regulation of muscle contraction;GO:0008016//regulation of heart contraction;GO:0030049//muscle filament sliding;GO:0032780//negative regulation of ATPase activity;GO:0032781//positive regulation of ATPase activity;GO:0032972//regulation of muscle filament sliding speed;GO:0045214//sarcomere organization;GO:0051592//response to calcium ion;GO:0051764//ac…
TNNT2	ENSG00000118194	CMH2	troponin T2, cardiac type [Source:HGNC Symbol;Acc:HGNC:11949]	Human Diseases;Organismal Systems;Human Diseases;Organismal Systems	Cardiovascular disease;Circulatory system;Cardiovascular disease;Circulatory system	ko05414//Dilated cardiomyopathy;ko04261//Adrenergic signaling in cardiomyocytes;ko05410//Hypertrophic cardiomyopathy;ko04260//Cardiac muscle contraction	K12045;K12045;K12045;K12045	GO:0005829//cytosol;GO:0005861//troponin complex;GO:0005865//striated muscle thin filament;GO:0030016//myofibril;GO:0030017//sarcomere;GO:0097512//cardiac myofibril;GO:1990584//cardiac Troponin complex	GO:0003779//actin binding;GO:0005515//protein binding;GO:0005523//tropomyosin binding;GO:0016887//ATPase activity;GO:0030172//troponin C binding;GO:0030674//protein binding, bridging;GO:0031013//troponin I binding;GO:0042802//identical protein binding;GO:0044877//macromolecular complex binding	GO:0006936//muscle contraction;GO:0006937//regulation of muscle contraction;GO:0008016//regulation of heart contraction;GO:0030049//muscle filament sliding;GO:0032780//negative regulation of ATPase activity;GO:0032781//positive regulation of ATPase activity;GO:0032972//regulation of muscle filament sliding speed;GO:0045214//sarcomere organization;GO:0051592//response to calcium ion;GO:0051764//ac…
TNNT2	ENSG00000118194	CMPD2	troponin T2, cardiac type [Source:HGNC Symbol;Acc:HGNC:11949]	Human Diseases;Organismal Systems;Human Diseases;Organismal Systems	Cardiovascular disease;Circulatory system;Cardiovascular disease;Circulatory system	ko05414//Dilated cardiomyopathy;ko04261//Adrenergic signaling in cardiomyocytes;ko05410//Hypertrophic cardiomyopathy;ko04260//Cardiac muscle contraction	K12045;K12045;K12045;K12045	GO:0005829//cytosol;GO:0005861//troponin complex;GO:0005865//striated muscle thin filament;GO:0030016//myofibril;GO:0030017//sarcomere;GO:0097512//cardiac myofibril;GO:1990584//cardiac Troponin complex	GO:0003779//actin binding;GO:0005515//protein binding;GO:0005523//tropomyosin binding;GO:0016887//ATPase activity;GO:0030172//troponin C binding;GO:0030674//protein binding, bridging;GO:0031013//troponin I binding;GO:0042802//identical protein binding;GO:0044877//macromolecular complex binding	GO:0006936//muscle contraction;GO:0006937//regulation of muscle contraction;GO:0008016//regulation of heart contraction;GO:0030049//muscle filament sliding;GO:0032780//negative regulation of ATPase activity;GO:0032781//positive regulation of ATPase activity;GO:0032972//regulation of muscle filament sliding speed;GO:0045214//sarcomere organization;GO:0051592//response to calcium ion;GO:0051764//ac…
NRP2	ENSG00000118257	VEGF165R2	neuropilin 2 [Source:HGNC Symbol;Acc:HGNC:8005]	-	-	-	-	GO:0002116//semaphorin receptor complex;GO:0005576//extracellular region;GO:0005886//plasma membrane;GO:0016020//membrane;GO:0016021//integral component of membrane;GO:0030424//axon	GO:0005021//vascular endothelial growth factor-activated receptor activity;GO:0005515//protein binding;GO:0008201//heparin binding;GO:0017154//semaphorin receptor activity;GO:0019838//growth factor binding;GO:0019955//cytokine binding;GO:0038023//signaling receptor activity;GO:0042802//identical protein binding;GO:0046872//metal ion binding	GO:0001525//angiogenesis;GO:0001755//neural crest cell migration;GO:0001764//neuron migration;GO:0001938//positive regulation of endothelial cell proliferation;GO:0003148//outflow tract septum morphogenesis;GO:0007155//cell adhesion;GO:0007275//multicellular organism development;GO:0007399//nervous system development;GO:0007411//axon guidance;GO:0007507//heart development;GO:0010595//positive reg…
MYL12B	ENSG00000118680	MRLC2	myosin light chain 12B [Source:HGNC Symbol;Acc:HGNC:29827]	Human Diseases;Human Diseases;Cellular Processes;Cellular Processes;Organismal Systems;Cellular Processes;Organismal Systems;Organismal Systems	Infectious disease: bacterial;Infectious disease: bacterial;Cell motility;Cellular community - eukaryotes;Development and regeneration;Cellular community - eukaryotes;Immune system;Immune system	ko05131//Shigellosis;ko05132//Salmonella infection;ko04810//Regulation of actin cytoskeleton;ko04510//Focal adhesion;ko04360//Axon guidance;ko04530//Tight junction;ko04611//Platelet activation;ko04670//Leukocyte transendothelial migration	K12757;K12757;K12757;K12757;K12757;K12757;K12757;K12757	GO:0001725//stress fiber;GO:0005829//cytosol;GO:0005903//brush border;GO:0016459//myosin complex;GO:0016460//myosin II complex;GO:0030018//Z disc;GO:0045177//apical part of cell;GO:0070062//extracellular exosome;GO:0099738//cell cortex region	GO:0005509//calcium ion binding;GO:0005515//protein binding;GO:0032036//myosin heavy chain binding;GO:0046872//metal ion binding	GO:0006936//muscle contraction;GO:0008360//regulation of cell shape
FOS	ENSG00000170345	2353	AP-1	Fos proto-oncogene, AP-1 transcription factor subunit [Source:HGNC Symbol;Acc:HGNC:3796]	Human Diseases;Environmental Information Processing;Human Diseases;Human Diseases;Human Diseases;Human Diseases;Environmental Information Processing;Human Diseases;Human Diseases;Human Diseases;Organismal Systems;Human Diseases;Organismal Systems;Human Diseases;Human Diseases;Cellular Processes;Human Diseases;Organismal Systems;Organismal Systems;Organismal Systems;Organismal Systems;Human Diseas…	Cancer: overview;Signal transduction;Infectious disease: bacterial;Infectious disease: viral;Infectious disease: viral;Infectious disease: bacterial;Signal transduction;Infectious disease: viral;Infectious disease: viral;Immune disease;Endocrine system;Cancer: specific types;Immune system;Infectious disease: viral;Infectious disease: parasitic;Cell growth and death;Cardiovascular disease;Endocrin…	ko05200//Pathways in cancer;ko04010//MAPK signaling pathway;ko05130//Pathogenic Escherichia coli infection;ko05166//Human T-cell leukemia virus 1 infection;ko05170//Human immunodeficiency virus 1 infection;ko05132//Salmonella infection;ko04024//cAMP signaling pathway;ko05167//Kaposi sarcoma-associated herpesvirus infection;ko05161//Hepatitis B;ko05323//Rheumatoid arthritis;ko04921//Oxytocin signa…	K04379;K04379;K04379;K04379;K04379;K04379;K04379;K04379;K04379;K04379;K04379;K04379;K04379;K04379;K04379;K04379;K04379;K04379;K04379;K04379;K04379;K04379;K04379;K04379;K04379;K04379;K04379;K04379;K04379;K04379;K04379;K04379;K04379;K04379;K04379;K04379;K04379;K04379;K04379;K04379	GO:0000785//chromatin;GO:0005634//nucleus;GO:0005654//nucleoplasm;GO:0005667//transcription factor complex;GO:0005737//cytoplasm;GO:0005783//endoplasmic reticulum;GO:0005829//cytosol;GO:0016020//membrane;GO:0032993//protein-DNA complex;GO:0035976//AP1 complex;GO:0043005//neuron projection	GO:0000976//transcription regulatory region sequence-specific DNA binding;GO:0000978//RNA polymerase II core promoter proximal region sequence-specific DNA binding;GO:0000979//RNA polymerase II core promoter sequence-specific DNA binding;GO:0000981//RNA polymerase II transcription factor activity, sequence-specific DNA binding;GO:0001102//RNA polymerase II activating transcription factor binding;…	GO:0001661//conditioned taste aversion;GO:0006306//DNA methylation;GO:0006355//regulation of transcription, DNA-templated;GO:0006357//regulation of transcription from RNA polymerase II promoter;GO:0006366//transcription from RNA polymerase II promoter;GO:0006954//inflammatory response;GO:0007179//transforming growth factor beta receptor signaling pathway;GO:0007399//nervous system development;GO:…
FOS	ENSG00000170345	2353	c-fos	Fos proto-oncogene, AP-1 transcription factor subunit [Source:HGNC Symbol;Acc:HGNC:3796]	Human Diseases;Environmental Information Processing;Human Diseases;Human Diseases;Human Diseases;Human Diseases;Environmental Information Processing;Human Diseases;Human Diseases;Human Diseases;Organismal Systems;Human Diseases;Organismal Systems;Human Diseases;Human Diseases;Cellular Processes;Human Diseases;Organismal Systems;Organismal Systems;Organismal Systems;Organismal Systems;Human Diseas…	Cancer: overview;Signal transduction;Infectious disease: bacterial;Infectious disease: viral;Infectious disease: viral;Infectious disease: bacterial;Signal transduction;Infectious disease: viral;Infectious disease: viral;Immune disease;Endocrine system;Cancer: specific types;Immune system;Infectious disease: viral;Infectious disease: parasitic;Cell growth and death;Cardiovascular disease;Endocrin…	ko05200//Pathways in cancer;ko04010//MAPK signaling pathway;ko05130//Pathogenic Escherichia coli infection;ko05166//Human T-cell leukemia virus 1 infection;ko05170//Human immunodeficiency virus 1 infection;ko05132//Salmonella infection;ko04024//cAMP signaling pathway;ko05167//Kaposi sarcoma-associated herpesvirus infection;ko05161//Hepatitis B;ko05323//Rheumatoid arthritis;ko04921//Oxytocin signa…	K04379;K04379;K04379;K04379;K04379;K04379;K04379;K04379;K04379;K04379;K04379;K04379;K04379;K04379;K04379;K04379;K04379;K04379;K04379;K04379;K04379;K04379;K04379;K04379;K04379;K04379;K04379;K04379;K04379;K04379;K04379;K04379;K04379;K04379;K04379;K04379;K04379;K04379;K04379;K04379	GO:0000785//chromatin;GO:0005634//nucleus;GO:0005654//nucleoplasm;GO:0005667//transcription factor complex;GO:0005737//cytoplasm;GO:0005783//endoplasmic reticulum;GO:0005829//cytosol;GO:0016020//membrane;GO:0032993//protein-DNA complex;GO:0035976//AP1 complex;GO:0043005//neuron projection	GO:0000976//transcription regulatory region sequence-specific DNA binding;GO:0000978//RNA polymerase II core promoter proximal region sequence-specific DNA binding;GO:0000979//RNA polymerase II core promoter sequence-specific DNA binding;GO:0000981//RNA polymerase II transcription factor activity, sequence-specific DNA binding;GO:0001102//RNA polymerase II activating transcription factor binding;…	GO:0001661//conditioned taste aversion;GO:0006306//DNA methylation;GO:0006355//regulation of transcription, DNA-templated;GO:0006357//regulation of transcription from RNA polymerase II promoter;GO:0006366//transcription from RNA polymerase II promoter;GO:0006954//inflammatory response;GO:0007179//transforming growth factor beta receptor signaling pathway;GO:0007399//nervous system development;GO:…
JUN	ENSG00000177606	3725	AP-1	Jun proto-oncogene, AP-1 transcription factor subunit [Source:HGNC Symbol;Acc:HGNC:6204]	Human Diseases;Environmental Information Processing;Human Diseases;Human Diseases;Human Diseases;Human Diseases;Human Diseases;Human Diseases;Environmental Information Processing;Human Diseases;Cellular Processes;Human Diseases;Organismal Systems;Cellular Processes;Environmental Information Processing;Human Diseases;Human Diseases;Human Diseases;Organismal Systems;Human Diseases;Organismal System…	Cancer: overview;Signal transduction;Infectious disease: bacterial;Infectious disease: viral;Infectious disease: bacterial;Infectious disease: viral;Infectious disease: viral;Infectious disease: bacterial;Signal transduction;Cancer: overview;Cellular community - eukaryotes;Infectious disease: viral;Immune system;Cellular community - eukaryotes;Signal transduction;Infectious disease: viral;Immune …	ko05200//Pathways in cancer;ko04010//MAPK signaling pathway;ko05130//Pathogenic Escherichia coli infection;ko05169//Epstein-Barr virus infection;ko05131//Shigellosis;ko05166//Human T-cell leukemia virus 1 infection;ko05170//Human immunodeficiency virus 1 infection;ko05132//Salmonella infection;ko04024//cAMP signaling pathway;ko05203//Viral carcinogenesis;ko04510//Focal adhesion;ko05167//Kaposi sa…	K04448;K04448;K04448;K04448;K04448;K04448;K04448;K04448;K04448;K04448;K04448;K04448;K04448;K04448;K04448;K04448;K04448;K04448;K04448;K04448;K04448;K04448;K04448;K04448;K04448;K04448;K04448;K04448;K04448;K04448;K04448;K04448;K04448;K04448;K04448;K04448;K04448;K04448;K04448;K04448;K04448;K04448;K04448;K04448;K04448;K04448;K04448;K04448;K04448;K04448;K04448;K04448	GO:0000228//nuclear chromosome;GO:0000785//chromatin;GO:0000791//euchromatin;GO:0005634//nucleus;GO:0005654//nucleoplasm;GO:0005667//transcription factor complex;GO:0005829//cytosol;GO:0005886//plasma membrane;GO:0035976//AP1 complex	GO:0000976//transcription regulatory region sequence-specific DNA binding;GO:0000978//RNA polymerase II core promoter proximal region sequence-specific DNA binding;GO:0000981//RNA polymerase II transcription factor activity, sequence-specific DNA binding;GO:0001102//RNA polymerase II activating transcription factor binding;GO:0001227//transcriptional repressor activity, RNA polymerase II transcri…	GO:0000122//negative regulation of transcription from RNA polymerase II promoter;GO:0001525//angiogenesis;GO:0001836//release of cytochrome c from mitochondria;GO:0006351//transcription, DNA-templated;GO:0006355//regulation of transcription, DNA-templated;GO:0006357//regulation of transcription from RNA polymerase II promoter;GO:0006366//transcription from RNA polymerase II promoter;GO:0007179//t…
JUN	ENSG00000177606	3725	c-Jun	Jun proto-oncogene, AP-1 transcription factor subunit [Source:HGNC Symbol;Acc:HGNC:6204]	Human Diseases;Environmental Information Processing;Human Diseases;Human Diseases;Human Diseases;Human Diseases;Human Diseases;Human Diseases;Environmental Information Processing;Human Diseases;Cellular Processes;Human Diseases;Organismal Systems;Cellular Processes;Environmental Information Processing;Human Diseases;Human Diseases;Human Diseases;Organismal Systems;Human Diseases;Organismal System…	Cancer: overview;Signal transduction;Infectious disease: bacterial;Infectious disease: viral;Infectious disease: bacterial;Infectious disease: viral;Infectious disease: viral;Infectious disease: bacterial;Signal transduction;Cancer: overview;Cellular community - eukaryotes;Infectious disease: viral;Immune system;Cellular community - eukaryotes;Signal transduction;Infectious disease: viral;Immune …	ko05200//Pathways in cancer;ko04010//MAPK signaling pathway;ko05130//Pathogenic Escherichia coli infection;ko05169//Epstein-Barr virus infection;ko05131//Shigellosis;ko05166//Human T-cell leukemia virus 1 infection;ko05170//Human immunodeficiency virus 1 infection;ko05132//Salmonella infection;ko04024//cAMP signaling pathway;ko05203//Viral carcinogenesis;ko04510//Focal adhesion;ko05167//Kaposi sa…	K04448;K04448;K04448;K04448;K04448;K04448;K04448;K04448;K04448;K04448;K04448;K04448;K04448;K04448;K04448;K04448;K04448;K04448;K04448;K04448;K04448;K04448;K04448;K04448;K04448;K04448;K04448;K04448;K04448;K04448;K04448;K04448;K04448;K04448;K04448;K04448;K04448;K04448;K04448;K04448;K04448;K04448;K04448;K04448;K04448;K04448;K04448;K04448;K04448;K04448;K04448;K04448	GO:0000228//nuclear chromosome;GO:0000785//chromatin;GO:0000791//euchromatin;GO:0005634//nucleus;GO:0005654//nucleoplasm;GO:0005667//transcription factor complex;GO:0005829//cytosol;GO:0005886//plasma membrane;GO:0035976//AP1 complex	GO:0000976//transcription regulatory region sequence-specific DNA binding;GO:0000978//RNA polymerase II core promoter proximal region sequence-specific DNA binding;GO:0000981//RNA polymerase II transcription factor activity, sequence-specific DNA binding;GO:0001102//RNA polymerase II activating transcription factor binding;GO:0001227//transcriptional repressor activity, RNA polymerase II transcri…	GO:0000122//negative regulation of transcription from RNA polymerase II promoter;GO:0001525//angiogenesis;GO:0001836//release of cytochrome c from mitochondria;GO:0006351//transcription, DNA-templated;GO:0006355//regulation of transcription, DNA-templated;GO:0006357//regulation of transcription from RNA polymerase II promoter;GO:0006366//transcription from RNA polymerase II promoter;GO:0007179//t…
CD40	ENSG00000101017	958	Bp50	CD40 molecule [Source:HGNC Symbol;Acc:HGNC:11919]	Environmental Information Processing;Human Diseases;Human Diseases;Human Diseases;Human Diseases;Environmental Information Processing;Environmental Information Processing;Human Diseases;Human Diseases;Organismal Systems;Human Diseases;Human Diseases;Human Diseases;Organismal Systems;Human Diseases;Human Diseases	Signaling molecules and interaction;Infectious disease: viral;Cancer: overview;Infectious disease: viral;Immune disease;Signal transduction;Signaling molecules and interaction;Cardiovascular disease;Immune disease;Immune system;Immune disease;Infectious disease: parasitic;Immune disease;Immune system;Immune disease;Infectious disease: parasitic	ko04060//Cytokine-cytokine receptor interaction;ko05169//Epstein-Barr virus infection;ko05202//Transcriptional misregulation in cancer;ko05166//Human T-cell leukemia virus 1 infection;ko05322//Systemic lupus erythematosus;ko04064//NF-kappa B signaling pathway;ko04514//Cell adhesion molecules;ko05416//Viral myocarditis;ko05320//Autoimmune thyroid disease;ko04672//Intestinal immune network for IgA …	K03160;K03160;K03160;K03160;K03160;K03160;K03160;K03160;K03160;K03160;K03160;K03160;K03160;K03160;K03160;K03160	GO:0005576//extracellular region;GO:0005615//extracellular space;GO:0005737//cytoplasm;GO:0005886//plasma membrane;GO:0005887//integral component of plasma membrane;GO:0009897//external side of plasma membrane;GO:0009986//cell surface;GO:0016020//membrane;GO:0016021//integral component of membrane;GO:0035631//CD40 receptor complex;GO:0043025//neuronal cell body;GO:0043196//varicosity;GO:0043231//…	GO:0003823//antigen binding;GO:0005515//protein binding;GO:0019899//enzyme binding;GO:0019904//protein domain specific binding;GO:0031625//ubiquitin protein ligase binding;GO:0038023//signaling receptor activity	GO:0001934//positive regulation of protein phosphorylation;GO:0002376//immune system process;GO:0002637//regulation of immunoglobulin production;GO:0002768//immune response-regulating cell surface receptor signaling pathway;GO:0006874//cellular calcium ion homeostasis;GO:0006954//inflammatory response;GO:0009617//response to bacterium;GO:0019724//B cell mediated immunity;GO:0023035//CD40 signalin…
CD40	ENSG00000101017	958	p50	CD40 molecule [Source:HGNC Symbol;Acc:HGNC:11919]	Environmental Information Processing;Human Diseases;Human Diseases;Human Diseases;Human Diseases;Environmental Information Processing;Environmental Information Processing;Human Diseases;Human Diseases;Organismal Systems;Human Diseases;Human Diseases;Human Diseases;Organismal Systems;Human Diseases;Human Diseases	Signaling molecules and interaction;Infectious disease: viral;Cancer: overview;Infectious disease: viral;Immune disease;Signal transduction;Signaling molecules and interaction;Cardiovascular disease;Immune disease;Immune system;Immune disease;Infectious disease: parasitic;Immune disease;Immune system;Immune disease;Infectious disease: parasitic	ko04060//Cytokine-cytokine receptor interaction;ko05169//Epstein-Barr virus infection;ko05202//Transcriptional misregulation in cancer;ko05166//Human T-cell leukemia virus 1 infection;ko05322//Systemic lupus erythematosus;ko04064//NF-kappa B signaling pathway;ko04514//Cell adhesion molecules;ko05416//Viral myocarditis;ko05320//Autoimmune thyroid disease;ko04672//Intestinal immune network for IgA …	K03160;K03160;K03160;K03160;K03160;K03160;K03160;K03160;K03160;K03160;K03160;K03160;K03160;K03160;K03160;K03160	GO:0005576//extracellular region;GO:0005615//extracellular space;GO:0005737//cytoplasm;GO:0005886//plasma membrane;GO:0005887//integral component of plasma membrane;GO:0009897//external side of plasma membrane;GO:0009986//cell surface;GO:0016020//membrane;GO:0016021//integral component of membrane;GO:0035631//CD40 receptor complex;GO:0043025//neuronal cell body;GO:0043196//varicosity;GO:0043231//…	GO:0003823//antigen binding;GO:0005515//protein binding;GO:0019899//enzyme binding;GO:0019904//protein domain specific binding;GO:0031625//ubiquitin protein ligase binding;GO:0038023//signaling receptor activity	GO:0001934//positive regulation of protein phosphorylation;GO:0002376//immune system process;GO:0002637//regulation of immunoglobulin production;GO:0002768//immune response-regulating cell surface receptor signaling pathway;GO:0006874//cellular calcium ion homeostasis;GO:0006954//inflammatory response;GO:0009617//response to bacterium;GO:0019724//B cell mediated immunity;GO:0023035//CD40 signalin…
CD40	ENSG00000101017	958	TNFRSF5	CD40 molecule [Source:HGNC Symbol;Acc:HGNC:11919]	Environmental Information Processing;Human Diseases;Human Diseases;Human Diseases;Human Diseases;Environmental Information Processing;Environmental Information Processing;Human Diseases;Human Diseases;Organismal Systems;Human Diseases;Human Diseases;Human Diseases;Organismal Systems;Human Diseases;Human Diseases	Signaling molecules and interaction;Infectious disease: viral;Cancer: overview;Infectious disease: viral;Immune disease;Signal transduction;Signaling molecules and interaction;Cardiovascular disease;Immune disease;Immune system;Immune disease;Infectious disease: parasitic;Immune disease;Immune system;Immune disease;Infectious disease: parasitic	ko04060//Cytokine-cytokine receptor interaction;ko05169//Epstein-Barr virus infection;ko05202//Transcriptional misregulation in cancer;ko05166//Human T-cell leukemia virus 1 infection;ko05322//Systemic lupus erythematosus;ko04064//NF-kappa B signaling pathway;ko04514//Cell adhesion molecules;ko05416//Viral myocarditis;ko05320//Autoimmune thyroid disease;ko04672//Intestinal immune network for IgA …	K03160;K03160;K03160;K03160;K03160;K03160;K03160;K03160;K03160;K03160;K03160;K03160;K03160;K03160;K03160;K03160	GO:0005576//extracellular region;GO:0005615//extracellular space;GO:0005737//cytoplasm;GO:0005886//plasma membrane;GO:0005887//integral component of plasma membrane;GO:0009897//external side of plasma membrane;GO:0009986//cell surface;GO:0016020//membrane;GO:0016021//integral component of membrane;GO:0035631//CD40 receptor complex;GO:0043025//neuronal cell body;GO:0043196//varicosity;GO:0043231//…	GO:0003823//antigen binding;GO:0005515//protein binding;GO:0019899//enzyme binding;GO:0019904//protein domain specific binding;GO:0031625//ubiquitin protein ligase binding;GO:0038023//signaling receptor activity	GO:0001934//positive regulation of protein phosphorylation;GO:0002376//immune system process;GO:0002637//regulation of immunoglobulin production;GO:0002768//immune response-regulating cell surface receptor signaling pathway;GO:0006874//cellular calcium ion homeostasis;GO:0006954//inflammatory response;GO:0009617//response to bacterium;GO:0019724//B cell mediated immunity;GO:0023035//CD40 signalin…
PKD2	ENSG00000118762	Pc-2	polycystin 2, transient receptor potential cation channel [Source:HGNC Symbol;Acc:HGNC:9009]	-	-	-	-	GO:0002133//polycystin complex;GO:0005737//cytoplasm;GO:0005783//endoplasmic reticulum;GO:0005789//endoplasmic reticulum membrane;GO:0005794//Golgi apparatus;GO:0005886//plasma membrane;GO:0005887//integral component of plasma membrane;GO:0005911//cell-cell junction;GO:0005929//cilium;GO:0009925//basal plasma membrane;GO:0016020//membrane;GO:0016021//integral component of membrane;GO:0016323//bas…	GO:0005102//receptor binding;GO:0005244//voltage-gated ion channel activity;GO:0005245//voltage-gated calcium channel activity;GO:0005248//voltage-gated sodium channel activity;GO:0005249//voltage-gated potassium channel activity;GO:0005261//cation channel activity;GO:0005262//calcium channel activity;GO:0005267//potassium channel activity;GO:0005509//calcium ion binding;GO:0005515//protein bindi…	GO:0001658//branching involved in ureteric bud morphogenesis;GO:0001822//kidney development;GO:0001889//liver development;GO:0001892//embryonic placenta development;GO:0001947//heart looping;GO:0003127//detection of nodal flow;GO:0006811//ion transport;GO:0006813//potassium ion transport;GO:0006816//calcium ion transport;GO:0006874//cellular calcium ion homeostasis;GO:0007050//cell cycle arrest;G…
PKD2	ENSG00000118762	PC2	polycystin 2, transient receptor potential cation channel [Source:HGNC Symbol;Acc:HGNC:9009]	-	-	-	-	GO:0002133//polycystin complex;GO:0005737//cytoplasm;GO:0005783//endoplasmic reticulum;GO:0005789//endoplasmic reticulum membrane;GO:0005794//Golgi apparatus;GO:0005886//plasma membrane;GO:0005887//integral component of plasma membrane;GO:0005911//cell-cell junction;GO:0005929//cilium;GO:0009925//basal plasma membrane;GO:0016020//membrane;GO:0016021//integral component of membrane;GO:0016323//bas…	GO:0005102//receptor binding;GO:0005244//voltage-gated ion channel activity;GO:0005245//voltage-gated calcium channel activity;GO:0005248//voltage-gated sodium channel activity;GO:0005249//voltage-gated potassium channel activity;GO:0005261//cation channel activity;GO:0005262//calcium channel activity;GO:0005267//potassium channel activity;GO:0005509//calcium ion binding;GO:0005515//protein bindi…	GO:0001658//branching involved in ureteric bud morphogenesis;GO:0001822//kidney development;GO:0001889//liver development;GO:0001892//embryonic placenta development;GO:0001947//heart looping;GO:0003127//detection of nodal flow;GO:0006811//ion transport;GO:0006813//potassium ion transport;GO:0006816//calcium ion transport;GO:0006874//cellular calcium ion homeostasis;GO:0007050//cell cycle arrest;G…
[truncated: 126 more rows]
