# Supplementary material for: Deacetylation induced nuclear condensation of HP1γ promotes multiple myeloma drug resistance
Source: Nat Commun. 2023 Mar 9;14:1290. doi: 10.1038/s41467-023-37013-x (PMC9998874; doi:10.1038/s41467-023-37013-x)
Supplement: Supplementary file 7 — Supplementary Data 3 [file 41467_2023_37013_MOESM7_ESM.xlsx]

## Sheet: protein
Protein Group	Protein ID	Accession	-10lgP	Coverage (%)	Coverage (%) Sample 1	Coverage (%) Sample 2	Area Sample 1	Area Sample 2	#Peptides	#Unique	#Spec Sample 1	#Spec Sample 2	PTM	Avg. Mass	Description
1	23	Q14839	816.88	73	70	70	17400000000	13100000000	149	115	387	385	Carbamidomethylation; Oxidation (M); Biotinylation; Carbamylation; Deamidation (NQ); 20 more	218003	Chromodomain-helicase-DNA-binding protein 4 OS=Homo sapiens OX=9606 GN=CHD4 PE=1 SV=2
2	42	Q09666	810.67	65	57	56	4510000000	3460000000	333	333	415	363	Carbamidomethylation; Oxidation (M); Carbamylation; Deamidation (NQ); Dehydration; 21 more	629114	Neuroblast differentiation-associated protein AHNAK OS=Homo sapiens OX=9606 GN=AHNAK PE=1 SV=2
6	2	Q13263	736.76	95	93	89	39400000000	24600000000	76	76	321	251	Carbamidomethylation; Oxidation (M); Acetylation (Protein N-term); Carbamylation; Deamidation (NQ); 28 more	88550	Transcription intermediary factor 1-beta OS=Homo sapiens OX=9606 GN=TRIM28 PE=1 SV=5
3	17	P52732	726	80	80	74	39800000000	21300000000	114	114	369	281	Carbamidomethylation; Oxidation (M); Acetylation (Protein N-term); Acetylation (K); Acetylation (N-term); 24 more	119159	Kinesin-like protein KIF11 OS=Homo sapiens OX=9606 GN=KIF11 PE=1 SV=2
10	27	P21333	716.65	69	66	61	3850000000	3340000000	141	141	201	188	Carbamidomethylation; Oxidation (M); Carbamylation; Deamidation (NQ); Dehydration; 10 more	280737	Filamin-A OS=Homo sapiens OX=9606 GN=FLNA PE=1 SV=4
25	76	Q14676	705.6	58	52	54	1530000000	1360000000	78	78	99	114	Carbamidomethylation; Oxidation (M); Amidation; Deamidation (NQ); Carboxylation (E); 7 more	226664	Mediator of DNA damage checkpoint protein 1 OS=Homo sapiens OX=9606 GN=MDC1 PE=1 SV=3
11	62	Q8IWI9	693.31	59	51	54	2820000000	2100000000	148	148	204	179	Carbamidomethylation; Oxidation (M); Acetylation (K); Deamidation (NQ); Dimethylation(KR); 7 more	331836	MAX gene-associated protein OS=Homo sapiens OX=9606 GN=MGA PE=1 SV=3
4	8	Q9H2P0	681.64	86	81	84	20900000000	15500000000	104	104	313	338	Carbamidomethylation; Oxidation (M); Acetylation (Protein N-term); Acetylation (N-term); Carbamylation; 20 more	123563	Activity-dependent neuroprotector homeobox protein OS=Homo sapiens OX=9606 GN=ADNP PE=1 SV=1
8	24	A6NHR9	678.27	69	61	67	4530000000	5140000000	137	137	205	213	Carbamidomethylation; Oxidation (M); Acetylation (Protein N-term); Acetylation (K); Acetylation (N-term); 11 more	226372	Structural maintenance of chromosomes flexible hinge domain-containing protein 1 OS=Homo sapiens OX=9606 GN=SMCHD1 PE=1 SV=2
19	31	P35527	661.25	75	71	75	6230000000	5100000000	47	46	109	128	Carbamidomethylation; Oxidation (M); Acetylation (N-term); Carbamylation; Deamidation (NQ); 9 more	62064	Keratin type I cytoskeletal 9 OS=Homo sapiens OX=9606 GN=KRT9 PE=1 SV=3
9	4	Q96JM3	660.24	85	85	85	9720000000	6160000000	69	69	206	191	Carbamidomethylation; Oxidation (M); Acetylation (Protein N-term); Amidation; Carbamylation; 10 more	89099	Chromosome alignment-maintaining phosphoprotein 1 OS=Homo sapiens OX=9606 GN=CHAMP1 PE=1 SV=2
16	11	P13010	658.53	82	73	80	7400000000	6020000000	60	60	116	140	Carbamidomethylation; Oxidation (M); Amidation; Carbamylation; Deamidation (NQ); 9 more	82705	X-ray repair cross-complementing protein 5 OS=Homo sapiens OX=9606 GN=XRCC5 PE=1 SV=3
7	50	Q7Z3K3	649.97	63	62	62	18300000000	14000000000	83	83	227	215	Carbamidomethylation; Oxidation (M); Acetylation (Protein N-term); Acetylation (K); Acetylation (N-term); 21 more	155343	Pogo transposable element with ZNF domain OS=Homo sapiens OX=9606 GN=POGZ PE=1 SV=2
12	25	P35579	625.14	68	68	31	6640000000	156000000	162	130	288	65	Carbamidomethylation; Oxidation (M); Acetylation (Protein N-term); Acetylation (N-term); Amidation; 11 more	226530	Myosin-9 OS=Homo sapiens OX=9606 GN=MYH9 PE=1 SV=4
30	46	Q13111	618.52	65	62	62	2580000000	1670000000	65	65	100	101	Carbamidomethylation; Oxidation (M); Acetylation (Protein N-term); Acetylation (N-term); Amidation; 6 more	106910	Chromatin assembly factor 1 subunit A OS=Homo sapiens OX=9606 GN=CHAF1A PE=1 SV=3
28	47	Q00839	616.28	67	62	67	3200000000	4610000000	60	60	92	114	Carbamidomethylation; Oxidation (M); Acetylation (Protein N-term); Amidation; Carbamylation; 11 more	90585	Heterogeneous nuclear ribonucleoprotein U OS=Homo sapiens OX=9606 GN=HNRNPU PE=1 SV=6
33	82	Q08211	612.68	57	49	57	1360000000	2030000000	64	64	76	100	Carbamidomethylation; Oxidation (M); Deamidation (NQ); Methylation(KR); N-Succinimidyl-2-morpholine acetate; 4 more	140958	ATP-dependent RNA helicase A OS=Homo sapiens OX=9606 GN=DHX9 PE=1 SV=4
67	78	Q9H9B1	610.13	58	47	51	439000000	628000000	48	48	57	71	Carbamidomethylation; Oxidation (M); Acetylation (K); Deamidation (NQ); Dimethylation(KR); 4 more	141466	Histone-lysine N-methyltransferase EHMT1 OS=Homo sapiens OX=9606 GN=EHMT1 PE=1 SV=4
15	111	P19338	609.65	51	48	50	8300000000	9080000000	59	59	113	156	Carbamidomethylation; Oxidation (M); Acetylation (K); Acetylation (N-term); Carbamylation; 13 more	76615	Nucleolin OS=Homo sapiens OX=9606 GN=NCL PE=1 SV=3
18	1	P08670	607.25	92	89	92	5460000000	5100000000	59	51	122	120	Carbamidomethylation; Oxidation (M); Carbamylation; Deamidation (NQ); Dehydration; 8 more	53652	Vimentin OS=Homo sapiens OX=9606 GN=VIM PE=1 SV=4
112	49	Q6N043	597.34	63	54	57	350000000	455000000	43	40	44	53	Carbamidomethylation; Amidation; Deamidation (NQ); Methylation(KR); Phosphorylation (STY); 4 more	109285	Zinc finger protein 280D OS=Homo sapiens OX=9606 GN=ZNF280D PE=1 SV=3
93	98	Q96KQ7	584.2	50	42	46	1200000000	1250000000	44	44	53	56	Carbamidomethylation; Amidation; Deamidation (NQ); Sodium adduct; Ammonia-loss (N)	132370	Histone-lysine N-methyltransferase EHMT2 OS=Homo sapiens OX=9606 GN=EHMT2 PE=1 SV=3
59	64	Q12906	582.58	58	53	56	848000000	1510000000	49	43	58	74	Carbamidomethylation; Carbamylation; Deamidation (NQ); Dimethylation(KR); Carboxylation (E); 3 more	95339	Interleukin enhancer-binding factor 3 OS=Homo sapiens OX=9606 GN=ILF3 PE=1 SV=3
21	10	P02545	576.79	85	81	80	3960000000	5090000000	81	79	101	132	Carbamidomethylation; Oxidation (M); Acetylation (Protein N-term); Biotinylation; Carbamylation; 13 more	74140	Prelamin-A/C OS=Homo sapiens OX=9606 GN=LMNA PE=1 SV=1
22	40	P36578	574.46	68	67	65	5880000000	7050000000	47	47	107	126	Carbamidomethylation; Oxidation (M); Acetylation (Protein N-term); Carbamylation; Deamidation (NQ); 9 more	47697	60S ribosomal protein L4 OS=Homo sapiens OX=9606 GN=RPL4 PE=1 SV=5
13	12	P12956	572.66	84	82	78	7030000000	5610000000	71	71	140	132	Carbamidomethylation; Oxidation (M); Acetylation (Protein N-term); Acetylation (K); Carbamylation; 15 more	69843	X-ray repair cross-complementing protein 6 OS=Homo sapiens OX=9606 GN=XRCC6 PE=1 SV=2
27	34	P09874	570.66	64	58	61	2340000000	1980000000	68	68	108	103	Carbamidomethylation; Oxidation (M); Acetylation (Protein N-term); Deamidation (NQ); Methylation(KR); 4 more	113084	Poly [ADP-ribose] polymerase 1 OS=Homo sapiens OX=9606 GN=PARP1 PE=1 SV=4
100	90	Q01082	569.06	41	23	34	97600000	323000000	70	70	45	66	Carbamidomethylation; Acetylation (N-term); Deamidation (NQ); Formylation; Methylation(others); 5 more	274608	Spectrin beta chain non-erythrocytic 1 OS=Homo sapiens OX=9606 GN=SPTBN1 PE=1 SV=2
55	19	Q9BWN1	567.18	77	74	65	2430000000	1400000000	40	40	69	67	Carbamidomethylation; Oxidation (M); Acetylation (Protein N-term); Carbamylation; Deamidation (NQ); 6 more	64329	Proline-rich protein 14 OS=Homo sapiens OX=9606 GN=PRR14 PE=1 SV=1
74	80	Q92974	564.29	59	54	53	602000000	644000000	56	56	62	60	Carbamidomethylation; Oxidation (M); Amidation; Deamidation (NQ); Phosphorylation (STY); 3 more	111543	Rho guanine nucleotide exchange factor 2 OS=Homo sapiens OX=9606 GN=ARHGEF2 PE=1 SV=4
105	176	Q9UMS4	564.03	76	72	75	1480000000	1370000000	26	26	45	52	Carbamidomethylation; Oxidation (M); Acetylation (Protein N-term); Acetylation (N-term); Carbamylation; 5 more	55181	Pre-mRNA-processing factor 19 OS=Homo sapiens OX=9606 GN=PRPF19 PE=1 SV=1
106	436	P06748	561.67	86	75	86	2600000000	3580000000	24	24	33	63	Carbamidomethylation; Oxidation (M); Acetylation (Protein N-term); Carbamylation; Deamidation (NQ); 4 more	32575	Nucleophosmin OS=Homo sapiens OX=9606 GN=NPM1 PE=1 SV=2
26	9	P14618	560.82	82	79	80	5440000000	3350000000	45	45	118	96	Carbamidomethylation; Oxidation (M); Acetylation (Protein N-term); Acetylation (N-term); Carbamylation; 14 more	57937	Pyruvate kinase PKM OS=Homo sapiens OX=9606 GN=PKM PE=1 SV=4
57	29	Q93009	553.73	69	56	62	889000000	1010000000	61	61	69	68	Carbamidomethylation; Oxidation (M); Acetylation (Protein N-term); Biotinylation; Deamidation (NQ); 2 more	128302	Ubiquitin carboxyl-terminal hydrolase 7 OS=Homo sapiens OX=9606 GN=USP7 PE=1 SV=2
24	141	P78527	553.43	34	27	25	520000000	3260000000	129	129	115	107	Carbamidomethylation; Oxidation (M); Deamidation (NQ); Dehydration; Dimethylation(KR); 3 more	469093	DNA-dependent protein kinase catalytic subunit OS=Homo sapiens OX=9606 GN=PRKDC PE=1 SV=3
46	106	P55265	550.27	48	36	46	505000000	670000000	54	54	67	78	Carbamidomethylation; Oxidation (M); Carbamylation; Deamidation (NQ); Pyro-glu from Q; Aminoethylbenzenesulfonylation	136066	Double-stranded RNA-specific adenosine deaminase OS=Homo sapiens OX=9606 GN=ADAR PE=1 SV=4
44	54	P13645	547.97	61	61	61	2220000000	1980000000	43	36	70	86	Carbamidomethylation; Oxidation (M); Carbamylation; Deamidation (NQ); Dehydration; 5 more	58827	Keratin type I cytoskeletal 10 OS=Homo sapiens OX=9606 GN=KRT10 PE=1 SV=6
38	7	P35908	547.39	88	84	86	1440000000	1590000000	58	44	72	91	Carbamidomethylation; Oxidation (M); Acetylation (N-term); Carbamylation; Deamidation (NQ); 10 more	65433	Keratin type II cytoskeletal 2 epidermal OS=Homo sapiens OX=9606 GN=KRT2 PE=1 SV=2
47	84	Q9BQG0	546.79	55	43	49	510000000	763000000	64	64	65	78	Carbamidomethylation; Oxidation (M); Deamidation (NQ); Phosphorylation (STY); 2 5-dimethypyrrole; Phosphoadenosine	148854	Myb-binding protein 1A OS=Homo sapiens OX=9606 GN=MYBBP1A PE=1 SV=2
23	179	P68104	546.34	79	79	72	1420000000	453000000	38	3	148	79	Carbamidomethylation; Oxidation (M); Acetylation (N-term); Amidation; Carbamylation; 20 more	50141	Elongation factor 1-alpha 1 OS=Homo sapiens OX=9606 GN=EEF1A1 PE=1 SV=1
20	18	P10809	545.26	76	75	74	7120000000	3120000000	52	52	123	108	Carbamidomethylation; Oxidation (M); Acetylation (N-term); Biotinylation; Carbamylation; 8 more	61055	60 kDa heat shock protein mitochondrial OS=Homo sapiens OX=9606 GN=HSPD1 PE=1 SV=2
50	152	P46100	534.8	33	28	27	545000000	499000000	73	73	73	73	Carbamidomethylation; Oxidation (M); Carbamylation; Deamidation (NQ); Methylation(KR); 4 more	282584	Transcriptional regulator ATRX OS=Homo sapiens OX=9606 GN=ATRX PE=1 SV=5
17	32	P04264	533.41	71	69	70	6270000000	5940000000	58	51	120	128	Carbamidomethylation; Oxidation (M); Acetylation (N-term); Carbamylation; Deamidation (NQ); 11 more	66039	Keratin type II cytoskeletal 1 OS=Homo sapiens OX=9606 GN=KRT1 PE=1 SV=6
31	13	P52272	533.17	77	71	69	1810000000	2090000000	61	61	89	103	Carbamidomethylation; Oxidation (M); Acetylation (Protein N-term); Acetylation (K); Deamidation (NQ); 3 more	77516	Heterogeneous nuclear ribonucleoprotein M OS=Homo sapiens OX=9606 GN=HNRNPM PE=1 SV=3
42	171	Q8TDI0	532.27	21	16	18	72200000	37100000	39	11	82	74	Carbamidomethylation; Oxidation (M); Acetylation (N-term); Carbamylation; Deamidation (NQ); 14 more	223048	Chromodomain-helicase-DNA-binding protein 5 OS=Homo sapiens OX=9606 GN=CHD5 PE=1 SV=1
61	131	Q14202	532.02	42	36	40	545000000	662000000	47	46	64	66	Carbamidomethylation; Oxidation (M); Deamidation (NQ); Phosphorylation (STY); Pyro-glu from Q	152379	Zinc finger MYM-type protein 3 OS=Homo sapiens OX=9606 GN=ZMYM3 PE=1 SV=2
114	33	Q13112	530.8	66	66	65	1570000000	981000000	31	31	51	43	Carbamidomethylation; Oxidation (M); Carbamylation; Deamidation (NQ); Methylation(KR); 2 more	61493	Chromatin assembly factor 1 subunit B OS=Homo sapiens OX=9606 GN=CHAF1B PE=1 SV=1
84	168	Q12873	520.61	23	18	16	56100000	52900000	39	16	60	52	Carbamidomethylation; Oxidation (M); Biotinylation; Carbamylation; Deamidation (NQ); 9 more	226590	Chromodomain-helicase-DNA-binding protein 3 OS=Homo sapiens OX=9606 GN=CHD3 PE=1 SV=3
58	405	P05388	519.47	67	64	67	2120000000	2830000000	27	14	61	74	Carbamidomethylation; Oxidation (M); Carbamylation; Deamidation (NQ); Dehydration; 11 more	34274	60S acidic ribosomal protein P0 OS=Homo sapiens OX=9606 GN=RPLP0 PE=1 SV=1
97	35	Q9H582	518.74	62	49	41	260000000	135000000	53	53	57	47	Carbamidomethylation; Biotinylation; Deamidation (NQ)	149565	Zinc finger protein 644 OS=Homo sapiens OX=9606 GN=ZNF644 PE=1 SV=2
40	22	P11142	518.72	72	66	64	3120000000	2140000000	45	36	89	75	Carbamidomethylation; Oxidation (M); Acetylation (Protein N-term); Carbamylation; Deamidation (NQ); 6 more	70898	Heat shock cognate 71 kDa protein OS=Homo sapiens OX=9606 GN=HSPA8 PE=1 SV=1
75	79	Q9UBW7	518.57	51	38	42	355000000	313000000	55	55	53	62	Carbamidomethylation; Deamidation (NQ); Pyro-glu from Q	154910	Zinc finger MYM-type protein 2 OS=Homo sapiens OX=9606 GN=ZMYM2 PE=1 SV=1
73	59	Q9Y5B9	516.57	55	50	50	571000000	901000000	58	58	58	65	Carbamidomethylation; Acetylation (Protein N-term); Acetylation (N-term); Deamidation (NQ); Phosphorylation (STY); 3 more	119914	FACT complex subunit SPT16 OS=Homo sapiens OX=9606 GN=SUPT16H PE=1 SV=1
56	158	Q9UQ35	516.44	32	26	26	525000000	597000000	70	70	72	70	Carbamidomethylation; Acetylation (N-term); Carbamylation; Guanidination; Phosphorylation (STY)	299616	Serine/arginine repetitive matrix protein 2 OS=Homo sapiens OX=9606 GN=SRRM2 PE=1 SV=2
89	14	Q5T3J3	515.06	77	77	64	1350000000	695000000	45	45	65	45	Carbamidomethylation; Oxidation (M); Deamidation (NQ); Carboxylation (E); Aminoethylbenzenesulfonylation; 2 more	84568	Ligand-dependent nuclear receptor-interacting factor 1 OS=Homo sapiens OX=9606 GN=LRIF1 PE=1 SV=1
95	16	Q01780	513.79	71	49	63	271000000	415000000	50	50	50	54	Carbamidomethylation; Deamidation (NQ); Pyro-glu from Q	100831	Exosome component 10 OS=Homo sapiens OX=9606 GN=EXOSC10 PE=1 SV=2
5	459	Q13185	508.34	87	87	80	95700000000	74700000000	33	30	303	285	Carbamidomethylation; Oxidation (M); Acetylation (Protein N-term); Acetylation (K); Acetylation (N-term); 33 more	20811	Chromobox protein homolog 3 OS=Homo sapiens OX=9606 GN=CBX3 PE=1 SV=4
130	290	Q09028	507.86	81	65	81	2550000000	1460000000	22	15	40	45	Carbamidomethylation; Oxidation (M); Acetylation (Protein N-term); Acetylation (K); Carbamylation; 4 more	47656	Histone-binding protein RBBP4 OS=Homo sapiens OX=9606 GN=RBBP4 PE=1 SV=3
70	51	Q9GZR7	506.94	63	56	58	718000000	858000000	43	43	56	64	Carbamidomethylation; Oxidation (M); Acetylation (K); Acetylation (N-term); Carbamylation; 6 more	96332	ATP-dependent RNA helicase DDX24 OS=Homo sapiens OX=9606 GN=DDX24 PE=1 SV=1
76	38	P27694	500.65	75	69	74	2130000000	2710000000	38	38	60	62	Carbamidomethylation; Oxidation (M); Carbamylation; Deamidation (NQ); Methylation(KR); 5 more	68138	Replication protein A 70 kDa DNA-binding subunit OS=Homo sapiens OX=9606 GN=RPA1 PE=1 SV=2
116	101	Q15047	497.67	48	42	37	415000000	368000000	43	43	50	42	Carbamidomethylation; Deamidation (NQ); Dehydration; Phosphorylation (STY); Pyro-glu from Q	143157	Histone-lysine N-methyltransferase SETDB1 OS=Homo sapiens OX=9606 GN=SETDB1 PE=1 SV=1
177	205	Q86YZ3	497.22	17	16	12	327000000	156000000	25	25	40	30	Deamidation (NQ); Phosphorylation (STY); Pyro-glu from Q	282389	Hornerin OS=Homo sapiens OX=9606 GN=HRNR PE=1 SV=2
68	67	P11021	496.83	63	57	59	1550000000	1020000000	44	41	65	62	Oxidation (M); Acetylation (N-term); Deamidation (NQ); Dimethylation(KR); Methylation(KR); 3 more	72333	Endoplasmic reticulum chaperone BiP OS=Homo sapiens OX=9606 GN=HSPA5 PE=1 SV=2
52	174	P60709	495.77	81	75	72	113000000	28500000	28	1	81	58	Carbamidomethylation; Oxidation (M); Acetylation (Protein N-term); Carbamylation; Deamidation (NQ); 7 more	41737	Actin cytoplasmic 1 OS=Homo sapiens OX=9606 GN=ACTB PE=1 SV=1
120	123	P27708	495.53	41	35	23	330000000	140000000	58	58	58	35	Carbamidomethylation; Amidation; Deamidation (NQ); HydroxymethylOP	242981	CAD protein OS=Homo sapiens OX=9606 GN=CAD PE=1 SV=3
77	272	P04406	495.38	75	75	73	2830000000	1120000000	24	24	61	55	Carbamidomethylation; Oxidation (M); Deamidation (NQ); Dethiomethyl	36053	Glyceraldehyde-3-phosphate dehydrogenase OS=Homo sapiens OX=9606 GN=GAPDH PE=1 SV=3
134	132	Q9P2E9	495.07	40	33	30	239000000	256000000	49	49	44	45	Carbamidomethylation; Oxidation (M); Acetylation (K); Deamidation (NQ); Dehydration; 4 more	152456	Ribosome-binding protein 1 OS=Homo sapiens OX=9606 GN=RRBP1 PE=1 SV=5
79	71	Q9NR30	494.27	54	53	50	476000000	915000000	48	45	51	65	Carbamidomethylation; Deamidation (NQ); Pyro-glu from Q	87344	Nucleolar RNA helicase 2 OS=Homo sapiens OX=9606 GN=DDX21 PE=1 SV=5
131	173	Q9H410	494.03	82	77	77	655000000	622000000	25	25	32	51	Carbamidomethylation; Phosphorylation (STY); Pyro-glu from Q; Dethiomethyl; ISD (z+2)-series	40067	Kinetochore-associated protein DSN1 homolog OS=Homo sapiens OX=9606 GN=DSN1 PE=1 SV=2
255	211	Q9UER7	493.22	50	40	47	176000000	330000000	25	25	28	23	Carbamidomethylation; Oxidation (M); Acetylation (Protein N-term); Amidation; Phosphorylation (STY)	81373	Death domain-associated protein 6 OS=Homo sapiens OX=9606 GN=DAXX PE=1 SV=2
208	36	P14866	493.01	67	44	59	264000000	402000000	24	23	26	34	Carbamidomethylation; Deamidation (NQ); Pyro-glu from Q	64133	Heterogeneous nuclear ribonucleoprotein L OS=Homo sapiens OX=9606 GN=HNRNPL PE=1 SV=2
159	134	Q8TAQ2	492.49	43	32	32	155000000	170000000	35	23	38	36	Carbamidomethylation; Deamidation (NQ); 4-hydroxynonenal (HNE); Pyro-glu from Q; Benzoyl	132879	SWI/SNF complex subunit SMARCC2 OS=Homo sapiens OX=9606 GN=SMARCC2 PE=1 SV=1
64	129	Q12789	491.75	42	31	32	278000000	366000000	66	66	55	77	Carbamidomethylation; Acetylation (K); Amidation; Carbamylation; Sulfation; 3 more	238873	General transcription factor 3C polypeptide 1 OS=Homo sapiens OX=9606 GN=GTF3C1 PE=1 SV=4
34	227	Q5VTE0	491.01	78	63	72		10200000	36	2	113	64	Carbamidomethylation; Oxidation (M); Acetylation (N-term); Carbamylation; Deamidation (NQ); 16 more	50185	Putative elongation factor 1-alpha-like 3 OS=Homo sapiens OX=9606 GN=EEF1A1P5 PE=5 SV=1
65	175	P63261	490.38	81	75	72	15800000	1940000	28	1	73	53	Carbamidomethylation; Oxidation (M); Acetylation (Protein N-term); Deamidation (NQ); Dehydration; 6 more	41793	Actin cytoplasmic 2 OS=Homo sapiens OX=9606 GN=ACTG1 PE=1 SV=1
147	157	Q96T23	489.79	32	28	25	306000000	240000000	40	40	41	39	Carbamidomethylation; Acetylation (K); Acetylation (N-term); Deamidation (NQ); Phosphorylation (STY)	163820	Remodeling and spacing factor 1 OS=Homo sapiens OX=9606 GN=RSF1 PE=1 SV=2
51	457	P09651	488.17	63	63	61	1680000000	2410000000	32	27	65	81	Carbamidomethylation; Oxidation (M); Acetylation (N-term); Carbamylation; Deamidation (NQ); 8 more	38747	Heterogeneous nuclear ribonucleoprotein A1 OS=Homo sapiens OX=9606 GN=HNRNPA1 PE=1 SV=5
94	102	O96028	487.87	46	31	45	123000000	476000000	47	45	35	69	Carbamidomethylation; Oxidation (M); Acetylation (N-term); Deamidation (NQ); Pyro-glu from Q; 2 more	152258	Histone-lysine N-methyltransferase NSD2 OS=Homo sapiens OX=9606 GN=NSD2 PE=1 SV=1
86	69	O43143	486.14	57	47	52	567000000	711000000	37	36	47	64	Carbamidomethylation; Pyro-glu from Q; Aminoethylbenzenesulfonylation; 2-amino-3-oxo-butanoic_acid	90933	Pre-mRNA-splicing factor ATP-dependent RNA helicase DHX15 OS=Homo sapiens OX=9606 GN=DHX15 PE=1 SV=2
41	85	Q02880	485.09	53	43	42	314000000	263000000	78	62	91	82	Carbamidomethylation; Amidation; Deamidation (NQ); Dimethylation(KR); Hexose (NSY); 6 more	183266	DNA topoisomerase 2-beta OS=Homo sapiens OX=9606 GN=TOP2B PE=1 SV=3
43	66	P08238	484.87	59	57	53	760000000	481000000	47	31	82	70	Carbamidomethylation; Oxidation (M); Deamidation (NQ); Dehydration; Methylation(KR); 2 more	83264	Heat shock protein HSP 90-beta OS=Homo sapiens OX=9606 GN=HSP90AB1 PE=1 SV=4
66	177	P07437	484.8	73	69	72	263000000	168000000	28	5	66	58	Carbamidomethylation; Oxidation (M); Deamidation (NQ); Aminoethylbenzenesulfonylation; Dethiomethyl	49671	Tubulin beta chain OS=Homo sapiens OX=9606 GN=TUBB PE=1 SV=2
32	37	P11387	483.84	61	54	55	2270000000	2460000000	63	57	99	94	Carbamidomethylation; Oxidation (M); Acetylation (Protein N-term); Acetylation (N-term); Deamidation (NQ); 5 more	90726	DNA topoisomerase 1 OS=Homo sapiens OX=9606 GN=TOP1 PE=1 SV=2
72	538	P67809	481.52	71	63	71	1270000000	981000000	22	16	82	42	Oxidation (M); Acetylation (Protein N-term); Carbamylation; Deamidation (NQ); Dehydration; 4 more	35924	Nuclease-sensitive element-binding protein 1 OS=Homo sapiens OX=9606 GN=YBX1 PE=1 SV=3
62	81	O60264	480.3	54	49	42	438000000	438000000	54	37	69	63	Carbamidomethylation; Oxidation (M); Acetylation (Protein N-term); Carbamylation; Deamidation (NQ); 7 more	121905	SWI/SNF-related matrix-associated actin-dependent regulator of chromatin subfamily A member 5 OS=Homo sapiens OX=9606 GN=SMARCA5 PE=1 SV=1
81	95	Q16531	479.51	53	46	45	402000000	445000000	48	48	54	61	Carbamidomethylation; Acetylation (Protein N-term); Carbamylation; Deamidation (NQ); Pyro-glu from Q; 2 more	126968	DNA damage-binding protein 1 OS=Homo sapiens OX=9606 GN=DDB1 PE=1 SV=1
102	28	P61978	478.55	69	61	69	1020000000	2320000000	29	29	36	64	Carbamidomethylation; Oxidation (M); Acetylation (Protein N-term); Deamidation (NQ); Sodium adduct; Aminoethylbenzenesulfonylation	50976	Heterogeneous nuclear ribonucleoprotein K OS=Homo sapiens OX=9606 GN=HNRNPK PE=1 SV=1
96	6	Q71U36	477.75	88	69	87		3470000	30	1	50	51	Carbamidomethylation; Oxidation (M); Amidation; Deamidation (NQ); Pyro-glu from Q; Dehydrated 4-Oxononenal Michael adduct	50136	Tubulin alpha-1A chain OS=Homo sapiens OX=9606 GN=TUBA1A PE=1 SV=1
29	178	P39023	475.71	74	65	69	4270000000	5340000000	46	46	101	97	Carbamidomethylation; Oxidation (M); Carbamylation; Deamidation (NQ); Guanidination; 5 more	46109	60S ribosomal protein L3 OS=Homo sapiens OX=9606 GN=RPL3 PE=1 SV=2
108	209	O75688	472.82	62	62	60	935000000	565000000	27	27	57	40	Carbamidomethylation; Oxidation (M); Deamidation (NQ); Ubiquitin; Oxidized Arginine biotinylated with biotin hydrazide	52643	Protein phosphatase 1B OS=Homo sapiens OX=9606 GN=PPM1B PE=1 SV=1
113	56	P25705	472.09	63	63	58	949000000	834000000	32	32	49	47	Carbamidomethylation; Oxidation (M); Deamidation (NQ); Methylation(KR); Pyro-glu from Q; Aminoethylbenzenesulfonylation	59751	ATP synthase subunit alpha mitochondrial OS=Homo sapiens OX=9606 GN=ATP5F1A PE=1 SV=1
140	136	Q6VMQ6	471.32	44	44	44	536000000	418000000	30	30	41	42	Carbamidomethylation; Acetylation (Protein N-term); Deamidation (NQ); Dimethylation(KR); HexNAcylation (N); Phosphorylation (STY)	136393	Activating transcription factor 7-interacting protein 1 OS=Homo sapiens OX=9606 GN=ATF7IP PE=1 SV=3
123	63	P11940	469.92	58	53	52	504000000	327000000	37	24	40	52	Carbamidomethylation; Oxidation (M); Biotinylation; Deamidation (NQ); Dimethylation(KR); 5 more	70671	Polyadenylate-binding protein 1 OS=Homo sapiens OX=9606 GN=PABPC1 PE=1 SV=2
200	43	Q99459	469.11	56	44	47	493000000	278000000	34	34	32	34	Carbamidomethylation; Pyro-glu from Q; Dihydroxy; Fluorescein-5-thiosemicarbazide	92251	Cell division cycle 5-like protein OS=Homo sapiens OX=9606 GN=CDC5L PE=1 SV=2
154	58	O60341	468.9	61	43	48	252000000	269000000	37	37	36	41	Carbamidomethylation; Oxidation (M); Acetylation (K); Deamidation (NQ); Phosphorylation (STY)	92903	Lysine-specific histone demethylase 1A OS=Homo sapiens OX=9606 GN=KDM1A PE=1 SV=2
91	60	Q7L2E3	468.79	57	40	49	224000000	299000000	55	55	49	61	Carbamidomethylation; Deamidation (NQ); Dehydration; Methylation(KR); N-Succinimidyl-2-morpholine acetate; 4 more	133938	ATP-dependent RNA helicase DHX30 OS=Homo sapiens OX=9606 GN=DHX30 PE=1 SV=1
85	208	P68371	468.67	62	62	62	18900000	13600000	25	2	56	52	Carbamidomethylation; Oxidation (M); Deamidation (NQ); Aminoethylbenzenesulfonylation; Dethiomethyl	49831	Tubulin beta-4B chain OS=Homo sapiens OX=9606 GN=TUBB4B PE=1 SV=1
135	96	Q969R5	467.16	51	51	47	517000000	506000000	34	34	47	41	Carbamidomethylation; Oxidation (M); Phosphorylation (STY); Aminoethylbenzenesulfonylation; 2-amino-3-oxo-butanoic_acid; Replacement of proton by lithium	79110	Lethal(3)malignant brain tumor-like protein 2 OS=Homo sapiens OX=9606 GN=L3MBTL2 PE=1 SV=1
122	77	O14744	465.68	47	45	43	396000000	417000000	32	32	38	54	Carbamidomethylation; Acetylation (Protein N-term); Deamidation (NQ); Methylation(KR); Ammonia-loss (N); Replacement of proton by lithium	72684	Protein arginine N-methyltransferase 5 OS=Homo sapiens OX=9606 GN=PRMT5 PE=1 SV=4
164	70	O60506	465.27	59	45	57	162000000	264000000	29	23	31	43	Carbamidomethylation; Oxidation (M); Acetylation (Protein N-term); Deamidation (NQ); Phosphorylation (STY); 2 more	69603	Heterogeneous nuclear ribonucleoprotein Q OS=Homo sapiens OX=9606 GN=SYNCRIP PE=1 SV=2
157	120	O43390	465	50	43	50	170000000	293000000	29	23	33	44	Carbamidomethylation; Acetylation (Protein N-term); Deamidation (NQ)	70943	Heterogeneous nuclear ribonucleoprotein R OS=Homo sapiens OX=9606 GN=HNRNPR PE=1 SV=1
192	135	Q9BUJ2	464.17	44	39	42	126000000	368000000	30	30	29	37	Carbamidomethylation; Acetylation (N-term); Hexose (NSY); N-Succinimidyl-2-morpholine acetate; Phosphorylation (STY); Pyro-glu from Q	95739	Heterogeneous nuclear ribonucleoprotein U-like protein 1 OS=Homo sapiens OX=9606 GN=HNRNPUL1 PE=1 SV=2
99	52	P38646	464.15	64	64	54	1250000000	562000000	41	40	59	44	Carbamidomethylation; Oxidation (M); Carbamylation; Deamidation (NQ); Methylation(KR); 4 more	73681	Stress-70 protein mitochondrial OS=Homo sapiens OX=9606 GN=HSPA9 PE=1 SV=2
109	3	Q9BQE3	463.7	88	73	87	9630000	18200000	30	2	46	48	Carbamidomethylation; Oxidation (M); Amidation; Deamidation (NQ); Pyro-glu from Q; Dehydrated 4-Oxononenal Michael adduct	49895	Tubulin alpha-1C chain OS=Homo sapiens OX=9606 GN=TUBA1C PE=1 SV=1
207	127	Q1KMD3	462.44	53	43	46	165000000	243000000	34	34	24	38	Carbamidomethylation; Dimethylation(KR); Phosphorylation (STY); Tryptophan oxidation to kynurenin	85105	Heterogeneous nuclear ribonucleoprotein U-like protein 2 OS=Homo sapiens OX=9606 GN=HNRNPUL2 PE=1 SV=1
104	93	P53621	462.42	51	29	47	133000000	999000000	51	51	42	58	Carbamidomethylation; Deamidation (NQ); Methylation(KR); Carboxylation (DKW); Dihydroxy	138345	Coatomer subunit alpha OS=Homo sapiens OX=9606 GN=COPA PE=1 SV=2
249	89	Q6PKG0	459.48	44	25	39	100000000	143000000	31	31	22	37	Carbamidomethylation; Acetylation (Protein N-term); Biotinylation; Deamidation (NQ); Hexose (NSY); Phosphorylation (STY)	123510	La-related protein 1 OS=Homo sapiens OX=9606 GN=LARP1 PE=1 SV=2
260	222	Q8IYB3	458.69	36	22	28	106000000	141000000	32	32	22	30	Deamidation (NQ); Phosphorylation (STY)	102335	Serine/arginine repetitive matrix protein 1 OS=Homo sapiens OX=9606 GN=SRRM1 PE=1 SV=2
115	72	Q99575	458.65	57	42	48	317000000	478000000	43	43	34	58	Carbamidomethylation; Deamidation (NQ)	114709	Ribonucleases P/MRP protein subunit POP1 OS=Homo sapiens OX=9606 GN=POP1 PE=1 SV=2
107	21	Q9P258	458.54	70	62	69	766000000	729000000	32	32	46	49	Carbamidomethylation; Oxidation (M); Deamidation (NQ)	56085	Protein RCC2 OS=Homo sapiens OX=9606 GN=RCC2 PE=1 SV=2
178	116	Q9BQF6	456.68	48	42	33	226000000	169000000	37	37	39	31	Carbamidomethylation; Ubiquitination; 2-amino-3-oxo-butanoic_acid; Addition of DEDGFLYMVYASQETFG	119658	Sentrin-specific protease 7 OS=Homo sapiens OX=9606 GN=SENP7 PE=1 SV=4
103	44	Q92841	456.27	64	51	57	276000000	412000000	42	33	37	62	Carbamidomethylation; Oxidation (M); Amidation; Deamidation (NQ); Pyro-glu from Q; Dethiomethyl	80273	Probable ATP-dependent RNA helicase DDX17 OS=Homo sapiens OX=9606 GN=DDX17 PE=1 SV=2
196	170	P51610	455.54	25	20	19	140000000	130000000	35	35	32	31	Carbamidomethylation; Methylation(KR)	208730	Host cell factor 1 OS=Homo sapiens OX=9606 GN=HCFC1 PE=1 SV=2
136	57	O00571	453.83	60	57	55	380000000	366000000	37	36	40	46	Carbamidomethylation; Oxidation (M); Acetylation (Protein N-term); Dethiomethyl	73244	ATP-dependent RNA helicase DDX3X OS=Homo sapiens OX=9606 GN=DDX3X PE=1 SV=3
138	73	O75131	453.12	54	52	54	925000000	727000000	29	29	41	42	Carbamidomethylation; Oxidation (M); Deamidation (NQ); Pyro-glu from Q	60131	Copine-3 OS=Homo sapiens OX=9606 GN=CPNE3 PE=1 SV=1
128	143	P51531	452.87	33	26	27	102000000	121000000	44	23	49	39	Carbamidomethylation; Oxidation (M); Dehydration; Pyro-glu from Q	181278	Probable global transcription activator SNF2L2 OS=Homo sapiens OX=9606 GN=SMARCA2 PE=1 SV=2
198	460	Q9NXV2	451.03	94	91	87	4750000000	2720000000	19	18	32	34	Carbamidomethylation; Oxidation (M); Acetylation (Protein N-term); Acetylation (N-term); Carbamylation; 8 more	26093	BTB/POZ domain-containing protein KCTD5 OS=Homo sapiens OX=9606 GN=KCTD5 PE=1 SV=1
63	103	P11388	450.85	42	39	29	547000000	223000000	63	47	77	53	Carbamidomethylation; Oxidation (M); Acetylation (Protein N-term); Amidation; Deamidation (NQ); Pyro-glu from Q	174384	DNA topoisomerase 2-alpha OS=Homo sapiens OX=9606 GN=TOP2A PE=1 SV=3
179	255	P26599	449.73	53	49	53	581000000	704000000	20	17	32	34	Carbamidomethylation; Oxidation (M); Acetylation (Protein N-term); Acetylation (N-term); Deamidation (NQ)	57221	Polypyrimidine tract-binding protein 1 OS=Homo sapiens OX=9606 GN=PTBP1 PE=1 SV=1
152	105	Q13310	449.73	53	46	50	203000000	193000000	31	18	33	48	Carbamidomethylation; Oxidation (M); Deamidation (NQ); Dimethylation(KR); Dimethylation of proline residue; O-Ethylphosphorylation	70783	Polyadenylate-binding protein 4 OS=Homo sapiens OX=9606 GN=PABPC4 PE=1 SV=1
153	114	O75533	449.6	41	36	28	169000000	189000000	38	38	40	36	Carbamidomethylation; Deamidation (NQ)	145830	Splicing factor 3B subunit 1 OS=Homo sapiens OX=9606 GN=SF3B1 PE=1 SV=3
231	169	O14497	449.22	23	19	15	141000000	62100000	33	31	32	24	Carbamidomethylation; Acetylation (Protein N-term)	242042	AT-rich interactive domain-containing protein 1A OS=Homo sapiens OX=9606 GN=ARID1A PE=1 SV=3
222	48	Q9NVP1	447.48	63	31	61	162000000	490000000	27	27	25	36	Carbamidomethylation; Acetylation (Protein N-term); Deamidation (NQ)	75407	ATP-dependent RNA helicase DDX18 OS=Homo sapiens OX=9606 GN=DDX18 PE=1 SV=2
374	218	O00178	446.8	45	42	29	119000000	123000000	18	18	18	18	Carbamidomethylation; Oxidation (M)	72454	GTP-binding protein 1 OS=Homo sapiens OX=9606 GN=GTPBP1 PE=1 SV=3
202	117	Q9HC35	445.57	44	43	28	175000000	88700000	33	33	38	24	Carbamidomethylation; Deamidation (NQ)	108916	Echinoderm microtubule-associated protein-like 4 OS=Homo sapiens OX=9606 GN=EML4 PE=1 SV=3
124	225	P68366	444.91	70	58	67	17200000	9090000	25	3	41	46	Carbamidomethylation; Oxidation (M); Deamidation (NQ); Pyro-glu from Q; Levuglandinyl - arginine lactam adduct	49924	Tubulin alpha-4A chain OS=Homo sapiens OX=9606 GN=TUBA4A PE=1 SV=1
305	331	Q9UN86	442.89	45	40	39	128000000	209000000	19	17	20	27	Carbamidomethylation; Dimethylation(KR); Methylation(KR)	54121	Ras GTPase-activating protein-binding protein 2 OS=Homo sapiens OX=9606 GN=G3BP2 PE=1 SV=2
139	68	P25205	439.06	52	48	47	464000000	315000000	41	41	43	40	Carbamidomethylation; Oxidation (M); Acetylation (Protein N-term)	90981	DNA replication licensing factor MCM3 OS=Homo sapiens OX=9606 GN=MCM3 PE=1 SV=3
117	39	P33992	437.99	60	52	53	536000000	435000000	41	41	44	49	Carbamidomethylation; Oxidation (M); Pyro-glu from Q	82286	DNA replication licensing factor MCM5 OS=Homo sapiens OX=9606 GN=MCM5 PE=1 SV=5
78	20	P17844	437.01	71	64	68	820000000	958000000	52	43	55	64	Carbamidomethylation; Oxidation (M); Deamidation (NQ); Methylation(KR); Pyro-glu from Q; Dethiomethyl	69148	Probable ATP-dependent RNA helicase DDX5 OS=Homo sapiens OX=9606 GN=DDX5 PE=1 SV=1
137	124	Q9H0A0	436.74	45	31	40	161000000	264000000	39	39	36	48	Carbamidomethylation; Oxidation (M); Methylation(KR); Pyro-glu from Q; Dihydroxy	115730	RNA cytidine acetyltransferase OS=Homo sapiens OX=9606 GN=NAT10 PE=1 SV=2
262	104	Q8NE71	435.73	45	32	40	173000000	276000000	28	28	25	26	Carbamidomethylation; Oxidation (M); Deamidation (NQ); Phosphorylation (STY)	95926	ATP-binding cassette sub-family F member 1 OS=Homo sapiens OX=9606 GN=ABCF1 PE=1 SV=2
281	100	O43290	434	41	28	38	78600000	122000000	26	26	24	24	Carbamidomethylation; Acetylation (K); Deamidation (NQ); Methylation(KR); Pyro-glu from Q	90255	U4/U6.U5 tri-snRNP-associated protein 1 OS=Homo sapiens OX=9606 GN=SART1 PE=1 SV=1
149	165	O95071	433.85	24	20	12	175000000	75100000	49	49	51	28	Carbamidomethylation; Acetylation (Protein N-term); Amidation; Pyro-glu from Q	309352	E3 ubiquitin-protein ligase UBR5 OS=Homo sapiens OX=9606 GN=UBR5 PE=1 SV=2
250	110	Q9UKN8	432.85	51	31	42	148000000	154000000	33	33	23	32	Carbamidomethylation; Deamidation (NQ); Guanidination; Methylation(KR)	91982	General transcription factor 3C polypeptide 4 OS=Homo sapiens OX=9606 GN=GTF3C4 PE=1 SV=2
83	107	P35580	432.77	41	41	4	201000000		73	44	100	12	Carbamidomethylation; Oxidation (M); Carbamylation; Deamidation (NQ); Dimethylation(KR); 2 more	228997	Myosin-10 OS=Homo sapiens OX=9606 GN=MYH10 PE=1 SV=3
224	88	Q92499	432.2	49	39	40	111000000	164000000	30	30	31	29	Carbamidomethylation	82432	ATP-dependent RNA helicase DDX1 OS=Homo sapiens OX=9606 GN=DDX1 PE=1 SV=2
243	112	Q7Z2W4	432.15	42	29	35	96400000	138000000	30	30	27	29	Carbamidomethylation; Acetylation (Protein N-term); Deamidation (NQ)	101431	Zinc finger CCCH-type antiviral protein 1 OS=Homo sapiens OX=9606 GN=ZC3HAV1 PE=1 SV=3
165	30	P02533	430.08	59	51	55	84100000	106000000	30	10	30	43	Carbamidomethylation; Oxidation (M); Acetylation (K); Carbamylation; Deamidation (NQ); Methylation(KR)	51562	Keratin type I cytoskeletal 14 OS=Homo sapiens OX=9606 GN=KRT14 PE=1 SV=4
14	461	P62805	428.18	85	70	85	38200000000	31100000000	26	26	138	133	Oxidation (M); Acetylation (Protein N-term); Acetylation (K); Acetylation (N-term); Carbamylation; 11 more	11367	Histone H4 OS=Homo sapiens OX=9606 GN=HIST1H4A PE=1 SV=2
261	146	O60841	427.56	31	24	26	119000000	126000000	27	27	22	28	Carbamidomethylation	138827	Eukaryotic translation initiation factor 5B OS=Homo sapiens OX=9606 GN=EIF5B PE=1 SV=4
357	406	P26368	426.5	56	40	51	220000000	338000000	17	17	16	21	Carbamidomethylation; Oxidation (M); Deamidation (NQ); Phosphorylation (STY); Propionamide (K X@N-term)	53501	Splicing factor U2AF 65 kDa subunit OS=Homo sapiens OX=9606 GN=U2AF2 PE=1 SV=4
161	108	Q15393	426.4	44	37	34	280000000	226000000	39	39	38	35	Carbamidomethylation; Oxidation (M)	135577	Splicing factor 3B subunit 3 OS=Homo sapiens OX=9606 GN=SF3B3 PE=1 SV=4
168	109	Q08945	424.49	48	43	43	369000000	572000000	32	32	31	41	Carbamidomethylation; Oxidation (M); Acetylation (Protein N-term); Phosphorylation (STY); Pyro-glu from Q	81075	FACT complex subunit SSRP1 OS=Homo sapiens OX=9606 GN=SSRP1 PE=1 SV=1
92	94	Q9Y2K7	424.47	45	40	34	734000000	431000000	41	41	55	51	Carbamidomethylation; Oxidation (M); Deamidation (NQ)	132793	Lysine-specific demethylase 2A OS=Homo sapiens OX=9606 GN=KDM2A PE=1 SV=3
98	150	Q6KC79	423.62	28	20	21	241000000	9290000000	61	61	50	57	Carbamidomethylation; Oxidation (M); Deamidation (NQ); Phosphorylation (STY)	316051	Nipped-B-like protein OS=Homo sapiens OX=9606 GN=NIPBL PE=1 SV=2
346	413	Q9BYE7	423.51	56	55	53	319000000	342000000	15	15	19	20	Carbamidomethylation; Oxidation (M); Acetylation (Protein N-term); Ammonia-loss (N)	39047	Polycomb group RING finger protein 6 OS=Homo sapiens OX=9606 GN=PCGF6 PE=1 SV=2
180	294	P31943	422.26	54	45	52	382000000	440000000	17	10	26	41	Carbamidomethylation; Oxidation (M); Acetylation (Protein N-term); Amidation; Deamidation (NQ); 3 more	49229	Heterogeneous nuclear ribonucleoprotein H OS=Homo sapiens OX=9606 GN=HNRNPH1 PE=1 SV=4
87	861	P45973	421.98	64	60	64	2460000000	2040000000	17	16	53	57	Carbamidomethylation; Oxidation (M); Acetylation (N-term); Carbamylation; Carboxymethyl; 16 more	22225	Chromobox protein homolog 5 OS=Homo sapiens OX=9606 GN=CBX5 PE=1 SV=1
316	326	Q9BQ67	421.82	65	54	59	287000000	405000000	20	20	22	21	Carbamidomethylation; Deamidation (NQ)	49419	Glutamate-rich WD repeat-containing protein 1 OS=Homo sapiens OX=9606 GN=GRWD1 PE=1 SV=1
242	259	Q9Y2W1	420.8	27	23	25	306000000	312000000	23	22	24	33	Oxidation (M); Dimethylation(KR); Phosphorylation (STY)	108666	Thyroid hormone receptor-associated protein 3 OS=Homo sapiens OX=9606 GN=THRAP3 PE=1 SV=2
151	166	P51532	420.04	25	22	17	104000000	45800000	41	20	51	30	Oxidation (M); Dehydration; Pyro-glu from Q	184644	Transcription activator BRG1 OS=Homo sapiens OX=9606 GN=SMARCA4 PE=1 SV=2
396	139	Q8WUA4	419.56	38	23	32	91800000	183000000	22	22	13	22	Carbamidomethylation; Deamidation (NQ); Phosphorylation (STY)	100680	General transcription factor 3C polypeptide 2 OS=Homo sapiens OX=9606 GN=GTF3C2 PE=1 SV=2
288	502	P62913	419.03	74	63	74	1180000000	1260000000	16	16	20	26	Carbamidomethylation; Acetylation (Protein N-term); Deamidation (NQ); Dehydration; 2 3-dihydro-2 2-dimethyl-7-benzofuranol N-methyl carbamate	20252	60S ribosomal protein L11 OS=Homo sapiens OX=9606 GN=RPL11 PE=1 SV=2
88	339	P18124	418.67	67	65	63	2770000000	4300000000	28	28	50	60	Carbamidomethylation; Oxidation (M); Carbamylation; Deamidation (NQ); Hexose (NSY); 6 more	29226	60S ribosomal protein L7 OS=Homo sapiens OX=9606 GN=RPL7 PE=1 SV=1
143	156	O95785	417.6	32	22	27	237000000	277000000	35	35	34	46	Carbamidomethylation; Deamidation (NQ); Dimethylation(KR); Phosphorylation (STY); 2-amino-3-oxo-butanoic_acid	178673	Protein Wiz OS=Homo sapiens OX=9606 GN=WIZ PE=1 SV=2
365	276	P42167	417.37	54	54	47	60100000	64400000	20	11	20	20	Carbamidomethylation; Oxidation (M)	50670	Lamina-associated polypeptide 2 isoforms beta/gamma OS=Homo sapiens OX=9606 GN=TMPO PE=1 SV=2
419	572	Q14444	417.17	34	25	33	171000000	204000000	13	13	15	16	Carbamidomethylation; Deamidation (NQ); Dimethylation(KR); Pyro-glu from Q; Hydroxymethyl	78366	Caprin-1 OS=Homo sapiens OX=9606 GN=CAPRIN1 PE=1 SV=2
215	138	Q13813	414.57	27	11	21	34600000	114000000	47	47	20	41	Carbamidomethylation; Oxidation (M); Deamidation (NQ); Methylation(KR)	284538	Spectrin alpha chain non-erythrocytic 1 OS=Homo sapiens OX=9606 GN=SPTAN1 PE=1 SV=3
275	278	P05198	414.13	67	62	67	388000000	247000000	23	23	22	28	Carbamidomethylation	36112	Eukaryotic translation initiation factor 2 subunit 1 OS=Homo sapiens OX=9606 GN=EIF2S1 PE=1 SV=3
146	344	O75367	413.97	62	51	59	1160000000	721000000	21	19	43	36	Carbamidomethylation; Oxidation (M); Deamidation (NQ); Pyro-glu from Q; Lysine oxidation to aminoadipic semialdehyde	39617	Core histone macro-H2A.1 OS=Homo sapiens OX=9606 GN=H2AFY PE=1 SV=4
144	355	P62917	412.95	67	67	64	3050000000	3740000000	21	21	40	43	Carbamidomethylation; Oxidation (M); Acetylation (N-term); Carbamylation; Deamidation (NQ); 4 more	28025	60S ribosomal protein L8 OS=Homo sapiens OX=9606 GN=RPL8 PE=1 SV=2
225	418	P62081	412.68	78	74	78	658000000	669000000	19	19	30	30	Oxidation (M); Acetylation (Protein N-term); Deamidation (NQ)	22127	40S ribosomal protein S7 OS=Homo sapiens OX=9606 GN=RPS7 PE=1 SV=1
259	130	Q9H2U1	412.56	39	25	36	91900000	134000000	29	28	24	29	Carbamidomethylation; Acetylation (Protein N-term); Deamidation (NQ)	114760	ATP-dependent DNA/RNA helicase DHX36 OS=Homo sapiens OX=9606 GN=DHX36 PE=1 SV=2
193	147	Q9BZ95	411.81	34	25	27	372000000	268000000	37	35	33	33	Carbamidomethylation; Acetylation (N-term); Deamidation (NQ); Carboxylation (DKW)	161613	Histone-lysine N-methyltransferase NSD3 OS=Homo sapiens OX=9606 GN=NSD3 PE=1 SV=1
101	41	Q9ULW0	411.08	60	56	50	558000000	254000000	42	42	59	43	Carbamidomethylation; Deamidation (NQ); Phosphorylation (STY)	85653	Targeting protein for Xklp2 OS=Homo sapiens OX=9606 GN=TPX2 PE=1 SV=2
277	245	P06733	410.99	58	46	52	177000000	130000000	23	23	27	22	Carbamidomethylation; Oxidation (M)	47169	Alpha-enolase OS=Homo sapiens OX=9606 GN=ENO1 PE=1 SV=2
126	313	Q9BVA1	410.72	54	48	50	0	6360000	21	2	46	43	Carbamidomethylation; Oxidation (M); Deamidation (NQ)	49953	Tubulin beta-2B chain OS=Homo sapiens OX=9606 GN=TUBB2B PE=1 SV=1
166	26	Q8N884	409.92	66	55	59	766000000	432000000	34	34	41	29	Carbamidomethylation; Oxidation (M); Acetylation (Protein N-term); Deamidation (NQ)	58815	Cyclic GMP-AMP synthase OS=Homo sapiens OX=9606 GN=CGAS PE=1 SV=2
150	137	Q92922	408.29	41	34	29	309000000	140000000	37	25	37	41	Carbamidomethylation; Acetylation (Protein N-term); Deamidation (NQ); Pyro-glu from Q	122867	SWI/SNF complex subunit SMARCC1 OS=Homo sapiens OX=9606 GN=SMARCC1 PE=1 SV=3
191	142	O75643	408.24	31	17	24	76500000	80600000	44	44	30	38	Carbamidomethylation; 2-amino-3-oxo-butanoic_acid	244505	U5 small nuclear ribonucleoprotein 200 kDa helicase OS=Homo sapiens OX=9606 GN=SNRNP200 PE=1 SV=2
190	1217	P05387	408.23	85	83	83	3620000000	4310000000	14	14	30	35	Carbamylation; Deamidation (NQ); Methylation(KR); Sodium adduct	11665	60S acidic ribosomal protein P2 OS=Homo sapiens OX=9606 GN=RPLP2 PE=1 SV=1
125	286	P22626	407.6	64	58	64	495000000	737000000	27	22	35	53	Carbamidomethylation; Oxidation (M); Deamidation (NQ); Methylation(KR); Pyro-glu from E	37430	Heterogeneous nuclear ribonucleoproteins A2/B1 OS=Homo sapiens OX=9606 GN=HNRNPA2B1 PE=1 SV=2
309	356	Q92769	407	49	40	42	56500000	90200000	18	11	22	24	Carbamidomethylation; Oxidation (M); Phosphorylation (STY); Pyro-glu from Q	55364	Histone deacetylase 2 OS=Homo sapiens OX=9606 GN=HDAC2 PE=1 SV=2
335	188	P42166	406.83	44	32	37	13300000	27000000	22	13	20	21	Carbamidomethylation	75492	Lamina-associated polypeptide 2 isoform alpha OS=Homo sapiens OX=9606 GN=TMPO PE=1 SV=2
227	517	P15927	406.43	80	71	80	644000000	885000000	16	16	23	36	Carbamidomethylation; Oxidation (M); Acetylation (Protein N-term); Carbamylation; Pyro-glu from Q; 2 3-dihydro-2 2-dimethyl-7-benzofuranol N-methyl carbamate	29247	Replication protein A 32 kDa subunit OS=Homo sapiens OX=9606 GN=RPA2 PE=1 SV=1
506	307	Q15020	406.31	26	11	25	18900000	79500000	19	19	9	21	Carbamidomethylation; Deamidation (NQ)	109935	Squamous cell carcinoma antigen recognized by T-cells 3 OS=Homo sapiens OX=9606 GN=SART3 PE=1 SV=1
82	399	P62424	405.64	62	59	62	4150000000	4890000000	27	27	50	60	Carbamidomethylation; Oxidation (M); Carbamylation; Deamidation (NQ); Methylation(KR); 2 more	29996	60S ribosomal protein L7a OS=Homo sapiens OX=9606 GN=RPL7A PE=1 SV=2
284	74	Q13469	405.53	46	43	28	357000000	83200000	26	26	32	17	Carbamidomethylation	100146	Nuclear factor of activated T-cells cytoplasmic 2 OS=Homo sapiens OX=9606 GN=NFATC2 PE=1 SV=2
248	319	P61964	405.38	75	74	72	473000000	337000000	18	16	31	21	Carbamidomethylation; Deamidation (NQ)	36589	WD repeat-containing protein 5 OS=Homo sapiens OX=9606 GN=WDR5 PE=1 SV=1
80	237	P62701	404.73	75	73	73	2110000000	2320000000	29	16	58	55	Carbamidomethylation; Oxidation (M); Carbamylation; Deamidation (NQ); Dehydration; 3 more	29598	40S ribosomal protein S4 X isoform OS=Homo sapiens OX=9606 GN=RPS4X PE=1 SV=2
175	91	P30153	404.6	51	49	49	735000000	363000000	26	22	36	34	Carbamidomethylation; Oxidation (M)	65309	Serine/threonine-protein phosphatase 2A 65 kDa regulatory subunit A alpha isoform OS=Homo sapiens OX=9606 GN=PPP2R1A PE=1 SV=4
211	61	O76021	404.2	54	50	43	163000000	178000000	28	28	27	33	Carbamidomethylation; Acetylation (Protein N-term); Phosphorylation (STY)	54973	Ribosomal L1 domain-containing protein 1 OS=Homo sapiens OX=9606 GN=RSL1D1 PE=1 SV=3
244	277	Q13547	403.03	51	46	43	114000000	75900000	22	15	22	34	Carbamidomethylation; Oxidation (M); Pyro-glu from Q	55103	Histone deacetylase 1 OS=Homo sapiens OX=9606 GN=HDAC1 PE=1 SV=1
172	162	P49327	401.79	27	18	14	98200000	90000000	47	46	40	31	Carbamidomethylation; Deamidation (NQ)	273424	Fatty acid synthase OS=Homo sapiens OX=9606 GN=FASN PE=1 SV=3
361	133	Q01813	401.64	38	25	28	90600000	39000000	23	21	21	17	Carbamidomethylation; Dihydroxy methylglyoxal adduct	85596	ATP-dependent 6-phosphofructokinase platelet type OS=Homo sapiens OX=9606 GN=PFKP PE=1 SV=2
203	297	Q12905	401.53	66	61	59	526000000	925000000	20	20	25	36	Carbamidomethylation; Oxidation (M); Carbamylation; Deamidation (NQ); Methylation(KR); Pyro-glu from Q	43062	Interleukin enhancer-binding factor 2 OS=Homo sapiens OX=9606 GN=ILF2 PE=1 SV=2
205	292	P52597	400.48	62	61	54	814000000	958000000	17	15	28	37	Carbamidomethylation; Oxidation (M); Acetylation (Protein N-term); Aminoethylbenzenesulfonylation	45672	Heterogeneous nuclear ribonucleoprotein F OS=Homo sapiens OX=9606 GN=HNRNPF PE=1 SV=3
218	951	P62263	400.27	72	72	72	1380000000	1420000000	12	12	25	33	Carbamidomethylation; Oxidation (M); Carbamylation; Deamidation (NQ); Methylation(KR)	16273	40S ribosomal protein S14 OS=Homo sapiens OX=9606 GN=RPS14 PE=1 SV=3
119	291	P15880	398.77	62	61	61	2810000000	3470000000	23	23	42	51	Carbamidomethylation; Oxidation (M); Carbamylation; Deamidation (NQ); Dehydration; 4 more	31324	40S ribosomal protein S2 OS=Homo sapiens OX=9606 GN=RPS2 PE=1 SV=2
241	293	P07355	398.23	65	59	62	249000000	237000000	24	24	24	29	Carbamidomethylation; Acetylation (Protein N-term); Methylation(others)	38604	Annexin A2 OS=Homo sapiens OX=9606 GN=ANXA2 PE=1 SV=2
129	364	Q02878	397.18	58	48	56	2790000000	4260000000	21	21	38	48	Acetylation (N-term); Carbamylation; Deamidation (NQ); Methylation(KR); Carboxylation (DKW); Ammonia-loss (N)	32728	60S ribosomal protein L6 OS=Homo sapiens OX=9606 GN=RPL6 PE=1 SV=3
295	145	O75362	396.64	39	34	26	147000000	64100000	26	25	26	20	Carbamidomethylation; Deamidation (NQ)	115272	Zinc finger protein 217 OS=Homo sapiens OX=9606 GN=ZNF217 PE=1 SV=1
216	55	Q9BZE4	396.31	55	39	50	147000000	235000000	32	32	24	36	Carbamidomethylation; Oxidation (M)	73965	Nucleolar GTP-binding protein 1 OS=Homo sapiens OX=9606 GN=GTPBP4 PE=1 SV=3
246	334	P67775	396.26	71	68	63	0	34500000	18	1	29	24	Carbamidomethylation; Oxidation (M); Deamidation (NQ); Aminoethylbenzenesulfonylation; Ammonia-loss (N)	35594	Serine/threonine-protein phosphatase 2A catalytic subunit alpha isoform OS=Homo sapiens OX=9606 GN=PPP2CA PE=1 SV=1
223	75	Q9H0D6	395.35	52	30	42	133000000	1320000000	34	34	24	40	Carbamidomethylation; Oxidation (M); Dimethylation(KR)	108583	5'-3' exoribonuclease 2 OS=Homo sapiens OX=9606 GN=XRN2 PE=1 SV=1
229	126	Q92900	393.97	43	29	35	82000000	95600000	34	34	26	36	Carbamidomethylation	124345	Regulator of nonsense transcripts 1 OS=Homo sapiens OX=9606 GN=UPF1 PE=1 SV=2
302	226	Q49A26	393.91	53	39	38	81400000	126000000	20	20	19	25	Carbamidomethylation	60547	Putative oxidoreductase GLYR1 OS=Homo sapiens OX=9606 GN=GLYR1 PE=1 SV=4
257	328	P62714	393.86	71	64	63		5910000	18	1	27	24	Carbamidomethylation; Oxidation (M); Deamidation (NQ); Aminoethylbenzenesulfonylation; Ammonia-loss (N)	35575	Serine/threonine-protein phosphatase 2A catalytic subunit beta isoform OS=Homo sapiens OX=9606 GN=PPP2CB PE=1 SV=1
252	254	Q8NC51	393.62	66	66	46	218000000	299000000	23	23	28	25	Carbamidomethylation; Deamidation (NQ); Sodium adduct; Aminoethylbenzenesulfonylation	44965	Plasminogen activator inhibitor 1 RNA-binding protein OS=Homo sapiens OX=9606 GN=SERBP1 PE=1 SV=2
514	349	Q9UH99	392.32	38	27	32	67700000	85400000	15	15	12	14	Carbamidomethylation	80311	SUN domain-containing protein 2 OS=Homo sapiens OX=9606 GN=SUN2 PE=1 SV=3
382	773	P62937	390.86	71	67	71	520000000	517000000	11	11	16	19	Carbamidomethylation; Oxidation (M); Deamidation (NQ)	18012	Peptidyl-prolyl cis-trans isomerase A OS=Homo sapiens OX=9606 GN=PPIA PE=1 SV=2
373	447	Q13283	389.97	52	52	42	79900000	58800000	16	14	20	16	Deamidation (NQ); Pyro-glu from Q	52164	Ras GTPase-activating protein-binding protein 1 OS=Homo sapiens OX=9606 GN=G3BP1 PE=1 SV=1
378	329	O43660	389.3	52	34	41	63400000	79200000	19	19	17	19	Carbamidomethylation; Deamidation (NQ); Dehydration	57194	Pleiotropic regulator 1 OS=Homo sapiens OX=9606 GN=PLRG1 PE=1 SV=1
221	308	Q7Z4V5	388.15	35	33	27	479000000	549000000	25	23	22	36	Carbamidomethylation; Carbamylation; Dimethylation(KR); Methylation(KR); Phosphorylation (STY); 3 more	74317	Hepatoma-derived growth factor-related protein 2 OS=Homo sapiens OX=9606 GN=HDGFL2 PE=1 SV=1
348	265	P40937	386.94	65	49	56	86800000	101000000	18	18	16	24	Carbamidomethylation; Oxidation (M)	38497	Replication factor C subunit 5 OS=Homo sapiens OX=9606 GN=RFC5 PE=1 SV=1
226	890	Q8NHW5	386.92	43	40	35	19400000		14	1	29	29	Carbamidomethylation; Oxidation (M); Carbamylation; Deamidation (NQ); Methylation(KR); 5 more	34364	60S acidic ribosomal protein P0-like OS=Homo sapiens OX=9606 GN=RPLP0P6 PE=5 SV=1
306	140	P07814	386.03	25	18	15	63100000	42500000	26	26	25	22	Carbamidomethylation; Ethylation	170590	Bifunctional glutamate/proline--tRNA ligase OS=Homo sapiens OX=9606 GN=EPRS PE=1 SV=5
397	149	P53992	385.92	29	21	21	105000000	77200000	23	23	18	17	Carbamidomethylation	118325	Protein transport protein Sec24C OS=Homo sapiens OX=9606 GN=SEC24C PE=1 SV=3
53	206	P61247	385.67	76	66	76	3050000000	4820000000	33	33	71	69	Carbamidomethylation; Oxidation (M); Acetylation (K); Deamidation (NQ); Formylation; 3 more	29945	40S ribosomal protein S3a OS=Homo sapiens OX=9606 GN=RPS3A PE=1 SV=2
121	419	Q07955	385.11	73	69	70	952000000	1080000000	25	24	42	51	Carbamidomethylation; Oxidation (M); Acetylation (Protein N-term); Carbamylation; Dimethylation(KR); 2 more	27745	Serine/arginine-rich splicing factor 1 OS=Homo sapiens OX=9606 GN=SRSF1 PE=1 SV=2
195	144	P35251	385.04	35	28	26	135000000	154000000	34	34	35	28	Carbamidomethylation; Oxidation (M); Phosphorylation (STY)	128254	Replication factor C subunit 1 OS=Homo sapiens OX=9606 GN=RFC1 PE=1 SV=4
483	346	P40938	384.33	58	40	44	69200000	66900000	14	14	13	14	Carbamidomethylation	40556	Replication factor C subunit 3 OS=Homo sapiens OX=9606 GN=RFC3 PE=1 SV=2
182	471	P27635	384.16	63	55	60	2000000000	2200000000	17	17	37	31	Carbamidomethylation; Oxidation (M); Carbamylation; Methylation(KR); Ubiquitin; 3 more	24604	60S ribosomal protein L10 OS=Homo sapiens OX=9606 GN=RPL10 PE=1 SV=4
214	598	P62829	383.98	81	71	81	1440000000	2050000000	17	17	26	35	Carbamidomethylation; Oxidation (M); Carbamylation; Deamidation (NQ); Methylation(KR); Dethiomethyl	14865	60S ribosomal protein L23 OS=Homo sapiens OX=9606 GN=RPL23 PE=1 SV=1
428	515	P08865	383.06	64	56	63	107000000	142000000	14	14	17	15	Carbamidomethylation; Oxidation (M); Acetylation (Protein N-term); Carbamylation; Dehydration; 2 more	32854	40S ribosomal protein SA OS=Homo sapiens OX=9606 GN=RPSA PE=1 SV=4
287	932	P08708	382.87	73	60	73	836000000	880000000	14	14	22	25	Carbamidomethylation; Oxidation (M); Carbamylation; Methylation(KR)	15550	40S ribosomal protein S17 OS=Homo sapiens OX=9606 GN=RPS17 PE=1 SV=2
156	324	P23396	382.79	80	77	80	1490000000	1340000000	25	25	36	41	Carbamidomethylation; Oxidation (M); Carbamylation; Deamidation (NQ); Methylation(KR); Dethiomethyl	26688	40S ribosomal protein S3 OS=Homo sapiens OX=9606 GN=RPS3 PE=1 SV=2
169	15	P49411	382.29	71	63	58	569000000	381000000	26	26	33	37	Carbamidomethylation; Oxidation (M); Pyro-glu from Q; Lysine oxidation to aminoadipic semialdehyde	49542	Elongation factor Tu mitochondrial OS=Homo sapiens OX=9606 GN=TUFM PE=1 SV=2
148	487	P62753	382.17	49	45	43	1950000000	2620000000	19	19	35	44	Carbamidomethylation; Oxidation (M); Acetylation (Protein N-term); Carbamylation; Deamidation (NQ); 7 more	28681	40S ribosomal protein S6 OS=Homo sapiens OX=9606 GN=RPS6 PE=1 SV=1
210	347	Q86UE4	381.34	47	47	45	290000000	410000000	23	23	28	32	Oxidation (M); Deamidation (NQ); Pyro-glu from Q	63837	Protein LYRIC OS=Homo sapiens OX=9606 GN=MTDH PE=1 SV=2
201	180	Q14586	381.33	51	37	34	82600000	59300000	33	29	39	26	Carbamidomethylation	87376	Zinc finger protein 267 OS=Homo sapiens OX=9606 GN=ZNF267 PE=1 SV=3
485	306	O00139	380.92	31	23	21	53900000	33800000	19	18	15	13	Carbamidomethylation; Deamidation (NQ)	79955	Kinesin-like protein KIF2A OS=Homo sapiens OX=9606 GN=KIF2A PE=1 SV=3
271	113	P33991	380.8	48	33	34	107000000	70900000	29	29	29	22	Carbamidomethylation; Amidation	96558	DNA replication licensing factor MCM4 OS=Homo sapiens OX=9606 GN=MCM4 PE=1 SV=5
212	87	P0DMV9	380.43	51	45	43	116000000	68500000	29	12	30	31	Carbamidomethylation; Deamidation (NQ); Dehydration; Methylation(KR)	70052	Heat shock 70 kDa protein 1B OS=Homo sapiens OX=9606 GN=HSPA1B PE=1 SV=1
212	86	P0DMV8	380.43	51	45	43	116000000	68500000	29	12	30	31	Carbamidomethylation; Deamidation (NQ); Dehydration; Methylation(KR)	70052	Heat shock 70 kDa protein 1A OS=Homo sapiens OX=9606 GN=HSPA1A PE=1 SV=1
339	167	Q8NG31	380.1	19	19	2	143000000	24600000	31	31	36	5	Carbamidomethylation	265389	Kinetochore scaffold 1 OS=Homo sapiens OX=9606 GN=KNL1 PE=1 SV=3
232	196	A6NFI3	380.09	38	24	28	101000000	80000000	27	26	27	30	Carbamidomethylation; Acetylation (Protein N-term); Phosphorylation (STY); Dihydroxy	108437	Zinc finger protein 316 OS=Homo sapiens OX=9606 GN=ZNF316 PE=1 SV=1
264	588	P16989	380.05	55	53	55	63900000	120000000	18	12	30	26	Acetylation (Protein N-term); Deamidation (NQ)	40090	Y-box-binding protein 3 OS=Homo sapiens OX=9606 GN=YBX3 PE=1 SV=4
379	207	P63244	379.38	74	55	71	210000000	186000000	20	20	16	20	Carbamidomethylation; Oxidation (M); Acetylation (Protein N-term)	35077	Receptor of activated protein C kinase 1 OS=Homo sapiens OX=9606 GN=RACK1 PE=1 SV=3
299	204	Q6IQ32	379.31	29	17	25	123000000	120000000	28	28	24	27	Carbamidomethylation; Ammonia-loss (N)	122833	Activity-dependent neuroprotector homeobox protein 2 OS=Homo sapiens OX=9606 GN=ADNP2 PE=1 SV=1
283	427	P46777	379.21	59	53	54	416000000	305000000	19	19	26	23	Carbamidomethylation; Oxidation (M)	34363	60S ribosomal protein L5 OS=Homo sapiens OX=9606 GN=RPL5 PE=1 SV=3
487	192	O00425	378.95	45	5	45	4450000	222000000	22	18	3	24	Carbamidomethylation; Deamidation (NQ)	63705	Insulin-like growth factor 2 mRNA-binding protein 3 OS=Homo sapiens OX=9606 GN=IGF2BP3 PE=1 SV=2
289	407	P62140	378.66	54	49	45	58200000	27000000	19	6	28	19	Carbamidomethylation; Acetylation (Protein N-term)	37187	Serine/threonine-protein phosphatase PP1-beta catalytic subunit OS=Homo sapiens OX=9606 GN=PPP1CB PE=1 SV=3
372	238	Q9Y265	378.39	53	47	48	110000000	92700000	17	17	19	18	Carbamidomethylation	50228	RuvB-like 1 OS=Homo sapiens OX=9606 GN=RUVBL1 PE=1 SV=1
319	446	O96019	378.28	48	35	40	143000000	189000000	14	14	18	23	Carbamidomethylation; Oxidation (M); Deamidation (NQ); Pyro-glu from E; Lysine oxidation to aminoadipic semialdehyde	47461	Actin-like protein 6A OS=Homo sapiens OX=9606 GN=ACTL6A PE=1 SV=1
258	160	Q96JM2	378.2	22	3	21	5840000	135000000	39	39	5	46	Carbamidomethylation	284686	Zinc finger protein 462 OS=Homo sapiens OX=9606 GN=ZNF462 PE=1 SV=3
318	519	Q9BQA1	376.38	66	66	55	360000000	214000000	14	14	19	23	Carbamidomethylation; Lysine oxidation to aminoadipic semialdehyde	36724	Methylosome protein 50 OS=Homo sapiens OX=9606 GN=WDR77 PE=1 SV=1
185	191	Q9NVI7	375.84	44	35	35	82200000	82700000	26	10	30	37	Oxidation (M)	71369	ATPase family AAA domain-containing protein 3A OS=Homo sapiens OX=9606 GN=ATAD3A PE=1 SV=2
280	581	Q6P1K2	375.67	83	62	74	334000000	248000000	16	16	29	18	Carbamidomethylation; Oxidation (M); Pyro-glu from Q	23339	Polyamine-modulated factor 1 OS=Homo sapiens OX=9606 GN=PMF1 PE=1 SV=2
220	122	Q14527	375.57	43	32	32	116000000	81000000	38	38	30	33	Carbamidomethylation; Oxidation (M); Deamidation (NQ)	113928	Helicase-like transcription factor OS=Homo sapiens OX=9606 GN=HLTF PE=1 SV=2
183	99	P13639	375.42	43	40	30	259000000	153000000	33	32	45	25	Carbamidomethylation; Oxidation (M)	95338	Elongation factor 2 OS=Homo sapiens OX=9606 GN=EEF2 PE=1 SV=4
269	582	Q14681	375.41	81	81	78	497000000	270000000	12	11	26	23	Carbamidomethylation; Oxidation (M); Acetylation (Protein N-term); Deamidation (NQ); Phosphorylation (STY); 2 more	28527	BTB/POZ domain-containing protein KCTD2 OS=Homo sapiens OX=9606 GN=KCTD2 PE=1 SV=3
282	118	Q9HCE1	374.84	40	17	30	51400000	81100000	30	30	17	33	Carbamidomethylation; Deamidation (NQ); Dehydration	113671	Helicase MOV-10 OS=Homo sapiens OX=9606 GN=MOV10 PE=1 SV=2
294	247	P12268	374.79	52	50	38	323000000	161000000	22	22	25	20	Carbamidomethylation	55805	Inosine-5'-monophosphate dehydrogenase 2 OS=Homo sapiens OX=9606 GN=IMPDH2 PE=1 SV=2
329	458	P36873	374.58	50	41	49	2660000	5500000	18	2	25	18	Carbamidomethylation	36984	Serine/threonine-protein phosphatase PP1-gamma catalytic subunit OS=Homo sapiens OX=9606 GN=PPP1CC PE=1 SV=1
170	408	P51991	373.61	52	45	52	319000000	443000000	25	23	30	42	Carbamidomethylation; Acetylation (Protein N-term); Deamidation (NQ)	39595	Heterogeneous nuclear ribonucleoprotein A3 OS=Homo sapiens OX=9606 GN=HNRNPA3 PE=1 SV=2
237	239	P08779	372.94	46	27	46	12400000	32800000	23	7	21	37	Carbamidomethylation; Oxidation (M); Carbamylation; Deamidation (NQ)	51268	Keratin type I cytoskeletal 16 OS=Homo sapiens OX=9606 GN=KRT16 PE=1 SV=4
445	642	Q14103	372.51	36	36	33	149000000	178000000	15	13	13	17	Carbamidomethylation; Dimethylation(KR)	38434	Heterogeneous nuclear ribonucleoprotein D0 OS=Homo sapiens OX=9606 GN=HNRNPD PE=1 SV=1
184	155	Q14980	371.98	30	15	27	61600000	109000000	45	45	25	41	Carbamidomethylation; Deamidation (NQ)	238257	Nuclear mitotic apparatus protein 1 OS=Homo sapiens OX=9606 GN=NUMA1 PE=1 SV=2
351	194	Q9BW19	371.96	42	33	31	56000000	75700000	23	23	19	20	Carbamidomethylation	73748	Kinesin-like protein KIFC1 OS=Homo sapiens OX=9606 GN=KIFC1 PE=1 SV=2
228	164	P49454	371.64	19	15	6	76700000	20000000	41	41	45	15	Carbamidomethylation	357527	Centromere protein F OS=Homo sapiens OX=9606 GN=CENPF PE=1 SV=3
341	65	Q9Y5Q8	371.21	52	34	46	66800000	94400000	23	23	16	22	Carbamidomethylation; Acetylation (Protein N-term)	59571	General transcription factor 3C polypeptide 5 OS=Homo sapiens OX=9606 GN=GTF3C5 PE=1 SV=2
253	540	P32969	371.06	79	75	79	755000000	873000000	15	15	22	30	Carbamidomethylation; Oxidation (M); Deamidation (NQ); Nethylmaleimidehydrolysis	21863	60S ribosomal protein L9 OS=Homo sapiens OX=9606 GN=RPL9 PE=1 SV=1
118	482	P18621	370.84	70	66	62	2150000000	2270000000	21	21	36	62	Carbamidomethylation; Oxidation (M); Carbamylation; Deamidation (NQ); Methylation(KR); 3 more	21397	60S ribosomal protein L17 OS=Homo sapiens OX=9606 GN=RPL17 PE=1 SV=3
330	516	P62136	370.52	46	41	45	0	1760000	17	1	25	18	Carbamidomethylation; Acetylation (Protein N-term)	37512	Serine/threonine-protein phosphatase PP1-alpha catalytic subunit OS=Homo sapiens OX=9606 GN=PPP1CA PE=1 SV=1
274	53	P51114	370.44	51	31	48	128000000	196000000	23	21	22	25	Carbamidomethylation; Oxidation (M); Pyro-glu from Q	69721	Fragile X mental retardation syndrome-related protein 1 OS=Homo sapiens OX=9606 GN=FXR1 PE=1 SV=3
358	184	Q9Y3I0	370.25	52	46	39	153000000	106000000	21	21	19	19	Carbamidomethylation; Pyro-glu from Q	55210	tRNA-splicing ligase RtcB homolog OS=Homo sapiens OX=9606 GN=RTCB PE=1 SV=1
197	181	P41091	369.72	56	46	52	396000000	490000000	24	24	29	34	Carbamidomethylation; Acetylation (Protein N-term); Pyro-glu from Q	51110	Eukaryotic translation initiation factor 2 subunit 3 OS=Homo sapiens OX=9606 GN=EIF2S3 PE=1 SV=3
235	45	Q08J23	368.66	57	43	47	153000000	116000000	33	33	29	29	Carbamidomethylation; Deamidation (NQ); Formylation; Phosphorylation (STY)	86471	tRNA (cytosine(34)-C(5))-methyltransferase OS=Homo sapiens OX=9606 GN=NSUN2 PE=1 SV=2
313	201	P43243	368.11	33	22	30	87700000	131000000	23	23	19	25	Carbamidomethylation; Deamidation (NQ); Phosphorylation (STY)	94623	Matrin-3 OS=Homo sapiens OX=9606 GN=MATR3 PE=1 SV=2
569	834	Q9BRJ6	367.56	52	34	52	58600000	146000000	12	12	6	20	Carbamidomethylation	22083	Uncharacterized protein C7orf50 OS=Homo sapiens OX=9606 GN=C7orf50 PE=1 SV=1
353	1034	P25398	366.59	65	58	65	763000000	831000000	10	10	19	18	Carbamidomethylation; Oxidation (M); Pyro-glu from Q	14515	40S ribosomal protein S12 OS=Homo sapiens OX=9606 GN=RPS12 PE=1 SV=3
327	215	Q9BVP2	365.01	45	32	43	94100000	172000000	25	24	17	25	Carbamidomethylation; Oxidation (M)	61993	Guanine nucleotide-binding protein-like 3 OS=Homo sapiens OX=9606 GN=GNL3 PE=1 SV=2
364	210	Q9Y230	364.25	58	50	39	102000000	95800000	21	21	22	15	Carbamidomethylation; Pyro-glu from Q; 2-amino-3-oxo-butanoic_acid	51157	RuvB-like 2 OS=Homo sapiens OX=9606 GN=RUVBL2 PE=1 SV=3
560	666	Q9NRW3	363.88	78	65	78	152000000	196000000	9	8	10	14	Carbamidomethylation; Oxidation (M)	22826	DNA dC->dU-editing enzyme APOBEC-3C OS=Homo sapiens OX=9606 GN=APOBEC3C PE=1 SV=2
343	200	Q15437	363.5	36	28	28	57500000	46000000	20	17	21	17	Carbamidomethylation	86479	Protein transport protein Sec23B OS=Homo sapiens OX=9606 GN=SEC23B PE=1 SV=2
413	371	Q15365	362.65	65	46	61	171000000	104000000	14	10	13	19	Carbamidomethylation; Oxidation (M); Pyro-glu from Q	37498	Poly(rC)-binding protein 1 OS=Homo sapiens OX=9606 GN=PCBP1 PE=1 SV=2
352	900	Q86V81	362.62	65	59	65	408000000	500000000	12	12	17	20	Oxidation (M); Acetylation (Protein N-term); Deamidation (NQ); Dimethylation(KR); Methylation(KR); 2 more	26888	THO complex subunit 4 OS=Homo sapiens OX=9606 GN=ALYREF PE=1 SV=3
254	172	Q9Y520	362.54	19	13	11	149000000	65500000	33	32	31	23	Carbamidomethylation; Deamidation (NQ)	316911	Protein PRRC2C OS=Homo sapiens OX=9606 GN=PRRC2C PE=1 SV=4
469	501	P12004	362.26	64	47	59	97300000	65800000	12	12	13	17	Carbamidomethylation; Oxidation (M); Deamidation (NQ)	28769	Proliferating cell nuclear antigen OS=Homo sapiens OX=9606 GN=PCNA PE=1 SV=1
279	732	O75531	361.82	85	85	81	1780000000	1510000000	13	13	24	24	Carbamidomethylation; Oxidation (M); Carbamylation; Methylation(KR)	10059	Barrier-to-autointegration factor OS=Homo sapiens OX=9606 GN=BANF1 PE=1 SV=1
384	148	P42285	361.75	31	14	27	53500000	110000000	26	26	17	22	Carbamidomethylation	117805	Exosome RNA helicase MTR4 OS=Homo sapiens OX=9606 GN=MTREX PE=1 SV=3
488	320	Q9UHX1	361.26	40	33	34	92400000	99200000	16	16	13	15	Carbamidomethylation	59876	Poly(U)-binding-splicing factor PUF60 OS=Homo sapiens OX=9606 GN=PUF60 PE=1 SV=1
307	97	Q7Z2T5	361.25	45	27	39	44100000	88800000	25	25	23	20	Carbamidomethylation; Oxidation (M); Deamidation (NQ)	81747	TRMT1-like protein OS=Homo sapiens OX=9606 GN=TRMT1L PE=1 SV=2
189	241	P13647	361.1	45	42	40	106000000	52200000	31	17	33	33	Carbamidomethylation; Oxidation (M); Hydroxymethyl	62378	Keratin type II cytoskeletal 5 OS=Homo sapiens OX=9606 GN=KRT5 PE=1 SV=3
389	426	P55036	360.7	47	40	47	211000000	177000000	14	14	15	19	Carbamidomethylation; Deamidation (NQ)	40737	26S proteasome non-ATPase regulatory subunit 4 OS=Homo sapiens OX=9606 GN=PSMD4 PE=1 SV=1
272	217	O94776	359.48	52	33	40	83200000	78700000	25	22	23	26	Carbamidomethylation; Deamidation (NQ); Pyro-glu from Q	75023	Metastasis-associated protein MTA2 OS=Homo sapiens OX=9606 GN=MTA2 PE=1 SV=1
145	125	P07900	359.24	38	34	32	85400000	37700000	29	15	49	34	Carbamidomethylation; Oxidation (M); Deamidation (NQ); Dehydration; Methylation(KR)	84660	Heat shock protein HSP 90-alpha OS=Homo sapiens OX=9606 GN=HSP90AA1 PE=1 SV=5
251	92	Q9NUL3	359.19	53	46	49	122000000	145000000	24	23	26	25	Carbamidomethylation; Deamidation (NQ); Pyro-glu from Q	62609	Double-stranded RNA-binding protein Staufen homolog 2 OS=Homo sapiens OX=9606 GN=STAU2 PE=1 SV=2
520	1035	P10599	358.62	89	89	80	90400000	74100000	11	11	15	11	Carbamidomethylation	11737	Thioredoxin OS=Homo sapiens OX=9606 GN=TXN PE=1 SV=3
323	121	Q99959	358.18	41	29	28	138000000	73700000	27	27	24	21	Carbamidomethylation; Acetylation (Protein N-term); Deamidation (NQ); Pyro-glu from Q; 2-amino-3-oxo-butanoic_acid	97415	Plakophilin-2 OS=Homo sapiens OX=9606 GN=PKP2 PE=1 SV=2
312	257	Q14498	358.06	49	42	40	243000000	160000000	22	22	22	20	Carbamidomethylation; Oxidation (M); Acetylation (Protein N-term); Deamidation (NQ); Dimethylation(KR); Phosphorylation (STY)	59380	RNA-binding protein 39 OS=Homo sapiens OX=9606 GN=RBM39 PE=1 SV=2
400	266	P30101	357.1	45	35	31	111000000	73300000	18	18	16	18	Carbamidomethylation	56782	Protein disulfide-isomerase A3 OS=Homo sapiens OX=9606 GN=PDIA3 PE=1 SV=4
298	189	Q8WVV9	356.81	50	40	43	95200000	112000000	20	19	25	19	Carbamidomethylation; Deamidation (NQ); Pyro-glu from Q	60083	Heterogeneous nuclear ribonucleoprotein L-like OS=Homo sapiens OX=9606 GN=HNRNPLL PE=1 SV=1
541	514	Q99714	356.05	72	72	58	93700000	66500000	13	13	13	12	Carbamidomethylation	26923	3-hydroxyacyl-CoA dehydrogenase type-2 OS=Homo sapiens OX=9606 GN=HSD17B10 PE=1 SV=3
290	182	P06576	355.78	57	45	52	150000000	148000000	20	20	21	24	Oxidation (M)	56560	ATP synthase subunit beta mitochondrial OS=Homo sapiens OX=9606 GN=ATP5F1B PE=1 SV=3
141	414	Q02543	354.73	69	65	67	1440000000	1640000000	23	23	36	44	Carbamidomethylation; Oxidation (M); Acetylation (K); Carbamylation; Deamidation (NQ); 5 more	20762	60S ribosomal protein L18a OS=Homo sapiens OX=9606 GN=RPL18A PE=1 SV=2
420	388	Q9P215	354.68	31	30	25	179000000	51800000	16	16	19	13	Carbamidomethylation	69444	Pogo transposable element with KRAB domain OS=Homo sapiens OX=9606 GN=POGK PE=1 SV=2
507	430	Q9P2K5	353.71	30	26	25	38100000	35600000	14	14	13	13	Carbamidomethylation; Acetylation (Protein N-term); Phosphorylation (STY)	64122	Myelin expression factor 2 OS=Homo sapiens OX=9606 GN=MYEF2 PE=1 SV=3
219	154	Q6P2Q9	353.23	25	15	14	64300000	44900000	45	45	31	31	Carbamidomethylation	273599	Pre-mRNA-processing-splicing factor 8 OS=Homo sapiens OX=9606 GN=PRPF8 PE=1 SV=2
267	221	Q13435	352.12	33	25	30	120000000	136000000	19	19	18	30	Carbamidomethylation; Acetylation (Protein N-term); Dimethylation(KR)	100228	Splicing factor 3B subunit 2 OS=Homo sapiens OX=9606 GN=SF3B2 PE=1 SV=2
590	429	O15371	352.03	37	22	33	25400000	30500000	12	12	11	11	Carbamidomethylation; Deamidation (NQ); Hypusine	63973	Eukaryotic translation initiation factor 3 subunit D OS=Homo sapiens OX=9606 GN=EIF3D PE=1 SV=1
366	389	Q15084	352.02	48	46	46	386000000	226000000	15	15	18	19	Carbamidomethylation	48121	Protein disulfide-isomerase A6 OS=Homo sapiens OX=9606 GN=PDIA6 PE=1 SV=1
498	213	Q9HCC0	351.04	51	26	41	58200000	76300000	20	20	12	16	Carbamidomethylation; Pyro-glu from Q	61333	Methylcrotonoyl-CoA carboxylase beta chain mitochondrial OS=Homo sapiens OX=9606 GN=MCCC2 PE=1 SV=1
406	250	Q8IY81	351	29	19	25	54600000	51200000	19	19	13	21	Carbamidomethylation	96558	pre-rRNA processing protein FTSJ3 OS=Homo sapiens OX=9606 GN=FTSJ3 PE=1 SV=2
233	119	P33993	350.86	46	41	38	179000000	142000000	28	28	35	24	Carbamidomethylation; Oxidation (M); Acetylation (Protein N-term); Acetylation (N-term); Pyro-glu from Q	81308	DNA replication licensing factor MCM7 OS=Homo sapiens OX=9606 GN=MCM7 PE=1 SV=4
285	787	P62979	350.75	66	65	62	565000000	779000000	14	6	21	26	Carbamidomethylation; Oxidation (M); Deamidation (NQ); Dehydration; Pyro-glu from Q; 3 more	17965	Ubiquitin-40S ribosomal protein S27a OS=Homo sapiens OX=9606 GN=RPS27A PE=1 SV=2
390	1221	P35244	350.55	68	68	68	552000000	840000000	7	7	15	20	Carbamidomethylation; Oxidation (M); Acetylation (Protein N-term); Carbamylation; Methylation(KR); Dethiomethyl	13569	Replication protein A 14 kDa subunit OS=Homo sapiens OX=9606 GN=RPA3 PE=1 SV=1
340	267	Q01831	350.15	27	25	20	88900000	75900000	21	21	22	19	Carbamidomethylation; Deamidation (NQ)	105953	DNA repair protein complementing XP-C cells OS=Homo sapiens OX=9606 GN=XPC PE=1 SV=4
404	264	Q5JTH9	349.25	21	10	19	24100000	53300000	21	20	15	21	Carbamidomethylation	143702	RRP12-like protein OS=Homo sapiens OX=9606 GN=RRP12 PE=1 SV=2
431	440	Q969G3	348.95	50	35	36	84400000	70000000	14	14	18	13	Carbamidomethylation; Pyro-glu from Q	46649	SWI/SNF-related matrix-associated actin-dependent regulator of chromatin subfamily E member 1 OS=Homo sapiens OX=9606 GN=SMARCE1 PE=1 SV=2
503	775	Q04837	348.34	68	61	68	257000000	290000000	13	13	12	16	Deamidation (NQ)	17260	Single-stranded DNA-binding protein mitochondrial OS=Homo sapiens OX=9606 GN=SSBP1 PE=1 SV=1
292	214	Q96SB4	347.44	47	36	34	139000000	94300000	24	20	21	27	Carbamidomethylation	74325	SRSF protein kinase 1 OS=Homo sapiens OX=9606 GN=SRPK1 PE=1 SV=2
338	198	P78347	346.75	31	24	21	67600000	61100000	24	23	26	21	Carbamidomethylation; Carbamylation; Deamidation (NQ); Pyro-glu from Q; Propionamide (K X@N-term)	112416	General transcription factor II-I OS=Homo sapiens OX=9606 GN=GTF2I PE=1 SV=2
334	83	P04843	346.33	53	39	42	113000000	109000000	22	22	21	21	Carbamidomethylation	68569	Dolichyl-diphosphooligosaccharide--protein glycosyltransferase subunit 1 OS=Homo sapiens OX=9606 GN=RPN1 PE=1 SV=1
303	472	P20042	346.28	41	38	41	157000000	189000000	18	18	20	24	Carbamidomethylation; Dehydration; Hexose (NSY); Methylation(KR)	38388	Eukaryotic translation initiation factor 2 subunit 2 OS=Homo sapiens OX=9606 GN=EIF2S2 PE=1 SV=2
213	185	P02538	346.21	50	34	47	3710000	4930000	28	1	26	33	Carbamidomethylation; Hydroxymethyl	60045	Keratin type II cytoskeletal 6A OS=Homo sapiens OX=9606 GN=KRT6A PE=1 SV=3
393	317	Q9NYF8	345.94	28	17	26	117000000	142000000	20	19	12	24	Carbamidomethylation; Phosphorylation (STY)	106122	Bcl-2-associated transcription factor 1 OS=Homo sapiens OX=9606 GN=BCLAF1 PE=1 SV=2
171	580	P62241	345.2	66	61	65	2630000000	3440000000	21	21	34	36	Carbamidomethylation; Carbamylation; Deamidation (NQ); Dehydration; Methylation(KR); 4 more	24205	40S ribosomal protein S8 OS=Homo sapiens OX=9606 GN=RPS8 PE=1 SV=2
263	373	Q96IY1	344.86	68	65	56	574000000	479000000	18	18	26	24	Carbamidomethylation; Oxidation (M); Acetylation (Protein N-term); Carbamylation; Pyro-glu from Q; Dethiomethyl	32162	Kinetochore-associated protein NSL1 homolog OS=Homo sapiens OX=9606 GN=NSL1 PE=1 SV=3
35	685	Q5QNW6	344.41	81	81	72	14500000	20400000	21	1	98	76	Oxidation (M); Acetylation (K); Acetylation (N-term); Carbamylation; Deamidation (NQ); 10 more	13920	Histone H2B type 2-F OS=Homo sapiens OX=9606 GN=HIST2H2BF PE=1 SV=3
308	242	P61221	343.76	43	43	27	263000000	39800000	21	21	32	13	Carbamidomethylation; Acetylation (N-term); Deamidation (NQ); Methylation(KR); Aminoethylbenzenesulfonylation	67314	ATP-binding cassette sub-family E member 1 OS=Homo sapiens OX=9606 GN=ABCE1 PE=1 SV=1
37	684	P58876	343.7	84	84	75	13100000	0	21	1	98	76	Oxidation (M); Acetylation (N-term); Carbamylation; Deamidation (NQ); Dehydration; 10 more	13936	Histone H2B type 1-D OS=Homo sapiens OX=9606 GN=HIST1H2BD PE=1 SV=2
167	529	Q05639	343.57	46	38	38	535000000	478000000	18	3	50	25	Carbamidomethylation; Oxidation (M); Dehydration; Dimethylation(KR); Pyro-glu from Q; 6 more	50470	Elongation factor 1-alpha 2 OS=Homo sapiens OX=9606 GN=EEF1A2 PE=1 SV=1
236	288	O75475	343.22	42	34	33	222000000	241000000	24	22	23	32	Carbamidomethylation; Oxidation (M); Phosphorylation (STY)	60103	PC4 and SFRS1-interacting protein OS=Homo sapiens OX=9606 GN=PSIP1 PE=1 SV=1
467	537	Q9H6F5	342.74	49	31	49	132000000	179000000	14	14	12	19	Carbamidomethylation; Acetylation (Protein N-term); Deamidation (NQ); Dehydration; Phosphorylation (STY)	40236	Coiled-coil domain-containing protein 86 OS=Homo sapiens OX=9606 GN=CCDC86 PE=1 SV=1
538	248	Q16555	342.51	48	41	21	490000000	24700000	17	14	18	7	Carbamidomethylation	62294	Dihydropyrimidinase-related protein 2 OS=Homo sapiens OX=9606 GN=DPYSL2 PE=1 SV=1
300	230	Q13362	341.45	39	36	24	133000000	54700000	20	14	29	15	Carbamidomethylation; Oxidation (M)	61061	Serine/threonine-protein phosphatase 2A 56 kDa regulatory subunit gamma isoform OS=Homo sapiens OX=9606 GN=PPP2R5C PE=1 SV=3
496	296	Q8IWX8	341.39	29	18	21	50600000	36100000	17	17	11	17	Carbamidomethylation	103702	Calcium homeostasis endoplasmic reticulum protein OS=Homo sapiens OX=9606 GN=CHERP PE=1 SV=3
377	878	P62266	341.28	62	60	57	1020000000	1440000000	12	12	18	19	Carbamidomethylation; Carbamylation; Deamidation (NQ); Methylation(KR)	15808	40S ribosomal protein S23 OS=Homo sapiens OX=9606 GN=RPS23 PE=1 SV=3
39	636	P57053	341.19	71	71	66	29100000	19800000	19	1	92	74	Oxidation (M); Acetylation (N-term); Carbamylation; Deamidation (NQ); Dehydration; 8 more	13944	Histone H2B type F-S OS=Homo sapiens OX=9606 GN=H2BFS PE=1 SV=2
403	579	P23528	340.87	84	79	72	517000000	265000000	14	10	15	18	Carbamidomethylation; Oxidation (M); Acetylation (Protein N-term)	18502	Cofilin-1 OS=Homo sapiens OX=9606 GN=CFL1 PE=1 SV=3
209	281	P05141	340.76	67	67	54	156000000	123000000	21	9	35	25	Carbamidomethylation; Oxidation (M); Acetylation (Protein N-term); Dimethylation(KR); Methylation(KR); Pyro-glu from Q	32852	ADP/ATP translocase 2 OS=Homo sapiens OX=9606 GN=SLC25A5 PE=1 SV=7
322	151	P26640	339.71	31	23	19	63000000	62200000	27	27	25	19	Carbamidomethylation; Oxidation (M); Acetylation (Protein N-term)	140476	Valine--tRNA ligase OS=Homo sapiens OX=9606 GN=VARS PE=1 SV=4
432	557	P46782	339.48	64	64	55	357000000	534000000	17	17	18	16	Carbamidomethylation; Oxidation (M); Acetylation (Protein N-term); Deamidation (NQ)	22876	40S ribosomal protein S5 OS=Homo sapiens OX=9606 GN=RPS5 PE=1 SV=4
71	369	P62906	339.28	75	73	64	2120000000	2720000000	24	24	66	55	Carbamidomethylation; Oxidation (M); Carbamylation; Methylation(KR); Dethiomethyl; 2 3-dihydro-2 2-dimethyl-7-benzofuranol N-methyl carbamate	24831	60S ribosomal protein L10a OS=Homo sapiens OX=9606 GN=RPL10A PE=1 SV=2
502	197	Q99661	336.97	35	23	26	64000000	48500000	19	18	14	14	Carbamidomethylation; Oxidation (M)	81313	Kinesin-like protein KIF2C OS=Homo sapiens OX=9606 GN=KIF2C PE=1 SV=2
181	212	Q5SSJ5	336.69	44	41	35	375000000	412000000	31	31	31	35	Carbamidomethylation; Oxidation (M); Acetylation (Protein N-term); Deamidation (NQ); Dethiomethyl	61207	Heterochromatin protein 1-binding protein 3 OS=Homo sapiens OX=9606 GN=HP1BP3 PE=1 SV=1
375	128	Q2NL82	336.19	40	25	32	49000000	87500000	22	22	18	19	Carbamidomethylation	91810	Pre-rRNA-processing protein TSR1 homolog OS=Homo sapiens OX=9606 GN=TSR1 PE=1 SV=1
110	1612	Q6FI13	335.29	65	41	61	3840000000	2340000000	12	4	45	49	Biotinylation; Carbamylation; Deamidation (NQ); Formylation; Methylation(KR); 4 more	14095	Histone H2A type 2-A OS=Homo sapiens OX=9606 GN=HIST2H2AA3 PE=1 SV=3
478	539	Q15024	335.02	58	52	51	127000000	153000000	13	13	15	13	Carbamidomethylation; Methylation(KR); Methylation(others)	31821	Exosome complex component RRP42 OS=Homo sapiens OX=9606 GN=EXOSC7 PE=1 SV=3
402	520	P55795	334.85	40	33	36	2120000	43700000	12	6	14	21	Carbamidomethylation; Oxidation (M); Dimethylation(KR); Aminoethylbenzenesulfonylation	49264	Heterogeneous nuclear ribonucleoprotein H2 OS=Homo sapiens OX=9606 GN=HNRNPH2 PE=1 SV=1
597	870	P52907	334.36	56	50	50	41300000	58600000	11	8	13	9	Carbamidomethylation; Deamidation (NQ)	32923	F-actin-capping protein subunit alpha-1 OS=Homo sapiens OX=9606 GN=CAPZA1 PE=1 SV=3
324	115	Q7KZF4	334.28	39	27	27	55000000	68700000	27	27	19	24	Carbamidomethylation; Acetylation (Protein N-term)	101997	Staphylococcal nuclease domain-containing protein 1 OS=Homo sapiens OX=9606 GN=SND1 PE=1 SV=1
362	228	Q15208	333.6	53	38	37	140000000	104000000	19	19	22	15	Carbamidomethylation; Acetylation (Protein N-term)	54190	Serine/threonine-protein kinase 38 OS=Homo sapiens OX=9606 GN=STK38 PE=1 SV=1
417	283	Q14807	333.6	39	26	35	46400000	51300000	16	16	13	21	Carbamidomethylation	73262	Kinesin-like protein KIF22 OS=Homo sapiens OX=9606 GN=KIF22 PE=1 SV=5
360	219	P53350	332.98	38	32	28	109000000	64100000	17	17	16	21	Carbamidomethylation	68255	Serine/threonine-protein kinase PLK1 OS=Homo sapiens OX=9606 GN=PLK1 PE=1 SV=1
187	891	P62750	332.49	55	53	54	1690000000	1660000000	18	18	31	36	Oxidation (M); Carbamylation; Deamidation (NQ); Methylation(KR); Pyro-glu from E	17695	60S ribosomal protein L23a OS=Homo sapiens OX=9606 GN=RPL23A PE=1 SV=1
443	333	P78362	331.45	32	24	31	54500000	67100000	17	13	14	19	Carbamidomethylation	77527	SRSF protein kinase 2 OS=Homo sapiens OX=9606 GN=SRPK2 PE=1 SV=3
142	532	P16403	331.21	62	48	49	292000000	1040000000	22	8	43	42	Acetylation (Protein N-term); Carbamylation; Deamidation (NQ); Dimethylation(KR); Guanidination; 3 more	21365	Histone H1.2 OS=Homo sapiens OX=9606 GN=HIST1H1C PE=1 SV=2
160	512	P62910	330.91	66	64	56	1380000000	1490000000	16	16	43	31	Carbamidomethylation; Oxidation (M); Acetylation (Protein N-term); Carbamylation; Deamidation (NQ); 3 more	15860	60S ribosomal protein L32 OS=Homo sapiens OX=9606 GN=RPL32 PE=1 SV=2
430	402	P14625	330.86	26	21	19	37400000	38300000	15	13	16	16		92469	Endoplasmin OS=Homo sapiens OX=9606 GN=HSP90B1 PE=1 SV=1
347	772	P30050	330.77	69	69	69	2150000000	2630000000	12	12	19	21	Carbamidomethylation; Pyro-glu from Q	17819	60S ribosomal protein L12 OS=Homo sapiens OX=9606 GN=RPL12 PE=1 SV=1
521	271	Q5UIP0	330.64	11	6	7	22100000	74400000	18	18	14	22	Phosphorylation (STY); Dihydroxy	274464	Telomere-associated protein RIF1 OS=Homo sapiens OX=9606 GN=RIF1 PE=1 SV=2
344	183	P07237	330.48	53	46	34	110000000	91400000	23	23	20	21	Carbamidomethylation	57116	Protein disulfide-isomerase OS=Homo sapiens OX=9606 GN=P4HB PE=1 SV=3
480	1038	Q01081	330.29	49	36	49	148000000	194000000	10	6	11	17	Carbamidomethylation; Acetylation (Protein N-term); Deamidation (NQ); Methylation(KR)	27872	Splicing factor U2AF 35 kDa subunit OS=Homo sapiens OX=9606 GN=U2AF1 PE=1 SV=3
480	1037	P0DN76	330.29	49	36	49	148000000	194000000	10	6	11	17	Carbamidomethylation; Acetylation (Protein N-term); Deamidation (NQ); Methylation(KR)	27872	Splicing factor U2AF 35 kDa subunit-like protein OS=Homo sapiens OX=9606 GN=U2AF1L5 PE=1 SV=1
256	412	P61313	330.16	68	61	61	2050000000	2380000000	16	16	24	29	Carbamidomethylation; Oxidation (M); Carbamylation; Deamidation (NQ); Dehydration; 2 more	24146	60S ribosomal protein L15 OS=Homo sapiens OX=9606 GN=RPL15 PE=1 SV=2
440	445	O75461	330.01	68	67	51	161000000	151000000	16	16	15	17	Carbamidomethylation; Deamidation (NQ); Ammonia-loss (N)	31844	Transcription factor E2F6 OS=Homo sapiens OX=9606 GN=E2F6 PE=1 SV=1
247	709	P62244	329.47	73	72	73	1080000000	1320000000	13	13	25	29	Carbamidomethylation; Oxidation (M); Pyro-glu from Q; Acetaldehyde +26; 2-amino-3-oxo-butanoic_acid; Dethiomethyl	14840	40S ribosomal protein S15a OS=Homo sapiens OX=9606 GN=RPS15A PE=1 SV=2
632	368	Q7Z6I6	329.42	22	19	11	34700000	18300000	14	13	13	8	Carbamidomethylation	118582	Rho GTPase-activating protein 30 OS=Homo sapiens OX=9606 GN=ARHGAP30 PE=1 SV=3
441	282	Q8WWY3	329.33	46	41	28	56100000	87900000	18	18	18	13	Carbamidomethylation; Oxidation (M); Pyro-glu from Q	55456	U4/U6 small nuclear ribonucleoprotein Prp31 OS=Homo sapiens OX=9606 GN=PRPF31 PE=1 SV=2
672	681	Q5RKV6	328.75	40	38	34	102000000	108000000	10	10	10	9	Carbamidomethylation	28235	Exosome complex component MTR3 OS=Homo sapiens OX=9606 GN=EXOSC6 PE=1 SV=1
418	312	Q7L0Y3	328.74	45	41	38	93100000	107000000	16	16	15	16	Carbamidomethylation; Dehydration; Methylation(KR)	47347	tRNA methyltransferase 10 homolog C OS=Homo sapiens OX=9606 GN=TRMT10C PE=1 SV=2
265	942	P62888	328.73	71	69	71	1750000000	2010000000	11	11	25	26	Carbamidomethylation; Oxidation (M); Carbamylation; Deamidation (NQ); Methylation(KR); 2 more	12784	60S ribosomal protein L30 OS=Homo sapiens OX=9606 GN=RPL30 PE=1 SV=2
552	361	Q96P11	328.43	50	28	41	15000000	29400000	15	15	8	16	Carbamidomethylation	46692	Probable 28S rRNA (cytosine-C(5))-methyltransferase OS=Homo sapiens OX=9606 GN=NSUN5 PE=1 SV=2
304	694	P50914	327.96	56	48	47	2000000000	1770000000	18	18	25	22	Carbamidomethylation; Oxidation (M); Carbamylation; Methylation(KR); Phosphorylation (STY); Ubiquitin	23432	60S ribosomal protein L14 OS=Homo sapiens OX=9606 GN=RPL14 PE=1 SV=4
528	438	Q8WXI9	326.47	28	18	27	46600000	48500000	11	11	15	12	Carbamidomethylation; Oxidation (M)	65261	Transcriptional repressor p66-beta OS=Homo sapiens OX=9606 GN=GATAD2B PE=1 SV=1
328	249	Q96PK6	325.7	36	32	32	98600000	75900000	19	19	22	18	Carbamidomethylation	69492	RNA-binding protein 14 OS=Homo sapiens OX=9606 GN=RBM14 PE=1 SV=2
367	526	Q06830	325.61	76	72	71	198000000	139000000	15	14	19	20	Carbamidomethylation; Pyro-glu from Q	22110	Peroxiredoxin-1 OS=Homo sapiens OX=9606 GN=PRDX1 PE=1 SV=1
385	298	P68400	325.49	60	47	45	145000000	52200000	18	16	19	17	Carbamidomethylation	45144	Casein kinase II subunit alpha OS=Homo sapiens OX=9606 GN=CSNK2A1 PE=1 SV=1
383	159	Q5VZL5	324.32	25	19	14	36900000	51100000	28	27	21	16	Carbamidomethylation; Oxidation (M); Acetylation (Protein N-term)	172787	Zinc finger MYM-type protein 4 OS=Homo sapiens OX=9606 GN=ZMYM4 PE=1 SV=1
301	187	Q14258	324.06	45	28	40	64200000	70900000	21	21	22	22	Carbamidomethylation	70974	E3 ubiquitin/ISG15 ligase TRIM25 OS=Homo sapiens OX=9606 GN=TRIM25 PE=1 SV=2
468	422	P22087	324	59	42	56	70200000	149000000	15	13	12	17	Carbamidomethylation; Deamidation (NQ)	33784	rRNA 2'-O-methyltransferase fibrillarin OS=Homo sapiens OX=9606 GN=FBL PE=1 SV=2
484	260	O75152	323.72	34	25	23	51600000	46000000	19	19	15	14	Carbamidomethylation; Methylation(others)	89131	Zinc finger CCCH domain-containing protein 11A OS=Homo sapiens OX=9606 GN=ZC3H11A PE=1 SV=3
477	898	P19105	323.24	63	63	40	684000000	79100000	10	10	21	8	Carbamidomethylation; Oxidation (M); Amidation; Deamidation (NQ); Ammonia-loss (N)	19794	Myosin regulatory light chain 12A OS=Homo sapiens OX=9606 GN=MYL12A PE=1 SV=2
477	899	O14950	323.24	63	63	40	684000000	79100000	10	10	21	8	Carbamidomethylation; Oxidation (M); Amidation; Deamidation (NQ); Ammonia-loss (N)	19779	Myosin regulatory light chain 12B OS=Homo sapiens OX=9606 GN=MYL12B PE=1 SV=2
437	246	O60832	323.06	50	36	39	58700000	49000000	18	18	17	15	Carbamidomethylation	57674	H/ACA ribonucleoprotein complex subunit DKC1 OS=Homo sapiens OX=9606 GN=DKC1 PE=1 SV=3
438	499	Q9NX58	322.73	46	29	45	105000000	122000000	15	15	14	17	Carbamidomethylation; Carbamylation; Methylation(KR)	43615	Cell growth-regulating nucleolar protein OS=Homo sapiens OX=9606 GN=LYAR PE=1 SV=2
489	335	Q9Y285	322.65	49	24	46	46400000	72200000	17	17	12	16	Carbamidomethylation; Oxidation (M); Acetylation (Protein N-term)	57564	Phenylalanine--tRNA ligase alpha subunit OS=Homo sapiens OX=9606 GN=FARSA PE=1 SV=3
529	441	Q5T3I0	322.41	40	25	40	140000000	169000000	12	12	10	16	Carbamidomethylation; Pyro-glu from Q	50381	G patch domain-containing protein 4 OS=Homo sapiens OX=9606 GN=GPATCH4 PE=1 SV=2
424	668	P50402	322.05	65	64	50	133000000	178000000	12	12	17	14	Carbamidomethylation; Oxidation (M); Pyro-glu from Q	28994	Emerin OS=Homo sapiens OX=9606 GN=EMD PE=1 SV=1
336	190	Q14684	322.03	37	30	25	70600000	65300000	20	20	21	19	Carbamidomethylation	84428	Ribosomal RNA processing protein 1 homolog B OS=Homo sapiens OX=9606 GN=RRP1B PE=1 SV=3
559	567	Q9NQT5	321.91	71	49	70	89800000	128000000	14	14	11	14	Carbamidomethylation; Acetylation (Protein N-term); Replacement of 2 protons by magnesium	29572	Exosome complex component RRP40 OS=Homo sapiens OX=9606 GN=EXOSC3 PE=1 SV=3
472	235	Q00610	321.32	17	9	14	11400000	28200000	20	20	12	19	Carbamidomethylation	191613	Clathrin heavy chain 1 OS=Homo sapiens OX=9606 GN=CLTC PE=1 SV=5
49	724	P68431	320.77	82	82	79	155000000	207000000	21	1	80	62	Carbamidomethylation; Oxidation (M); Acetylation (K); Acetylation (N-term); Carbamylation; 6 more	15404	Histone H3.1 OS=Homo sapiens OX=9606 GN=HIST1H3A PE=1 SV=2
493	444	Q9Y224	320.64	66	48	60	36700000	76100000	14	14	14	15	Carbamidomethylation	28068	RNA transcription translation and transport factor protein OS=Homo sapiens OX=9606 GN=RTRAF PE=1 SV=1
268	275	P12236	320.57	62	62	45	18400000	11600000	17	3	28	20	Carbamidomethylation; Oxidation (M); Acetylation (Protein N-term)	32866	ADP/ATP translocase 3 OS=Homo sapiens OX=9606 GN=SLC25A6 PE=1 SV=4
286	256	Q9Y4P3	319.92	53	47	47	90200000	154000000	20	20	20	26	Carbamidomethylation; Deamidation (NQ)	49798	Transducin beta-like protein 2 OS=Homo sapiens OX=9606 GN=TBL2 PE=1 SV=1
607	300	Q96RQ3	318.41	36	25	19	32100000	30400000	16	16	12	10	Carbamidomethylation	80473	Methylcrotonoyl-CoA carboxylase subunit alpha mitochondrial OS=Homo sapiens OX=9606 GN=MCCC1 PE=1 SV=3
415	163	Q5TGY3	318.16	24	11	20	27100000	55100000	22	22	16	19	Carbamidomethylation	168349	AT-hook DNA-binding motif-containing protein 1 OS=Homo sapiens OX=9606 GN=AHDC1 PE=1 SV=1
689	528	Q14694	317.81	20	11	20	31300000	45400000	10	10	7	12	Carbamidomethylation	87134	Ubiquitin carboxyl-terminal hydrolase 10 OS=Homo sapiens OX=9606 GN=USP10 PE=1 SV=2
451	280	P35606	317.34	29	25	17	43100000	36200000	19	19	19	14	Carbamidomethylation; Oxidation (M); Phosphorylation (STY)	102487	Coatomer subunit beta' OS=Homo sapiens OX=9606 GN=COPB2 PE=1 SV=2
504	262	Q02241	316.91	24	19	10	32500000	22400000	19	19	18	8	Carbamidomethylation	110059	Kinesin-like protein KIF23 OS=Homo sapiens OX=9606 GN=KIF23 PE=1 SV=3
453	161	Q9NZB2	316.46	26	10	24	15200000	62800000	22	22	9	23	Carbamidomethylation; Pyro-glu from Q	121888	Constitutive coactivator of PPAR-gamma-like protein 1 OS=Homo sapiens OX=9606 GN=FAM120A PE=1 SV=2
425	1418	P62987	316.3	50	50	45	163000000	43200000	10	2	21	10	Carbamidomethylation; Carbamylation; Deamidation (NQ); Dehydration; Methylation(KR); 3 more	14728	Ubiquitin-60S ribosomal protein L40 OS=Homo sapiens OX=9606 GN=UBA52 PE=1 SV=2
758	523	Q6UN15	315.92	33	26	19	28200000	43900000	11	11	8	8	Carbamidomethylation	66526	Pre-mRNA 3'-end-processing factor FIP1 OS=Homo sapiens OX=9606 GN=FIP1L1 PE=1 SV=1
598	781	O95881	315.92	67	58	63	426000000	469000000	8	8	9	14	Carbamidomethylation; Acetylation (N-term); Deamidation (NQ); Methylation(KR); Pyro-glu from E; Dethiomethyl	19206	Thioredoxin domain-containing protein 12 OS=Homo sapiens OX=9606 GN=TXNDC12 PE=1 SV=1
465	456	O75934	315.77	73	56	49	68000000	102000000	12	12	17	12	Carbamidomethylation; Deamidation (NQ)	26131	Pre-mRNA-splicing factor SPF27 OS=Homo sapiens OX=9606 GN=BCAS2 PE=1 SV=1
629	383	Q9UPT8	315.47	19	12	11	40600000	43400000	14	14	12	8	Carbamidomethylation	140256	Zinc finger CCCH domain-containing protein 4 OS=Homo sapiens OX=9606 GN=ZC3H4 PE=1 SV=3
314	268	P17480	315.44	26	16	22	76000000	65700000	20	20	18	23	Pyro-glu from Q	89406	Nucleolar transcription factor 1 OS=Homo sapiens OX=9606 GN=UBTF PE=1 SV=1
359	337	Q5T9A4	314.96	34	28	22	27100000	3770000	20	4	20	21	Carbamidomethylation; Oxidation (M)	72573	ATPase family AAA domain-containing protein 3B OS=Homo sapiens OX=9606 GN=ATAD3B PE=1 SV=1
326	195	Q15029	314.72	38	25	30	67300000	74600000	26	25	22	19	Carbamidomethylation	109436	116 kDa U5 small nuclear ribonucleoprotein component OS=Homo sapiens OX=9606 GN=EFTUD2 PE=1 SV=1
454	223	Q8N5C6	314.32	30	16	20	35100000	54900000	23	23	14	16	Carbamidomethylation	111776	S1 RNA-binding domain-containing protein 1 OS=Homo sapiens OX=9606 GN=SRBD1 PE=1 SV=2
391	153	Q9Y4I1	314.13	17	16	1	65200000	589000	26	25	33	3	Carbamidomethylation	215403	Unconventional myosin-Va OS=Homo sapiens OX=9606 GN=MYO5A PE=1 SV=2
388	231	Q9H967	313.99	42	32	27	73600000	57100000	22	22	19	17	Carbamidomethylation	69769	WD repeat-containing protein 76 OS=Homo sapiens OX=9606 GN=WDR76 PE=1 SV=2
576	596	O95816	313.97	69	42	64	53300000	52300000	12	12	9	18	Carbamidomethylation; Pyro-glu from Q	23772	BAG family molecular chaperone regulator 2 OS=Homo sapiens OX=9606 GN=BAG2 PE=1 SV=1
174	830	P10412	313.56	44	38	40	453000000	1380000000	17	3	33	38	Acetylation (Protein N-term); Carbamylation; Deamidation (NQ); Guanidination; Methylation(KR); 3 more	21865	Histone H1.4 OS=Homo sapiens OX=9606 GN=HIST1H1E PE=1 SV=2
575	380	O00629	313.27	45	31	30	41700000	28900000	16	11	14	14	Carbamidomethylation; Deamidation (NQ)	57887	Importin subunit alpha-3 OS=Homo sapiens OX=9606 GN=KPNA4 PE=1 SV=1
293	232	Q14738	313.24	37	33	28	82500000	41100000	22	16	26	19	Carbamidomethylation; Oxidation (M)	69992	Serine/threonine-protein phosphatase 2A 56 kDa regulatory subunit delta isoform OS=Homo sapiens OX=9606 GN=PPP2R5D PE=1 SV=1
127	670	P61353	312.8	71	66	71	2360000000	2410000000	16	16	37	52	Oxidation (M); Carbamylation; Deamidation (NQ); Methylation(KR); Trimethylation; O-Pinacolylmethylphosphonylation	15798	60S ribosomal protein L27 OS=Homo sapiens OX=9606 GN=RPL27 PE=1 SV=2
349	220	Q8NCD3	312.74	36	36	19	94900000	42100000	21	21	30	11	Carbamidomethylation	83539	Holliday junction recognition protein OS=Homo sapiens OX=9606 GN=HJURP PE=1 SV=2
458	345	Q9NZI8	312.29	36	28	30	62600000	91100000	18	16	13	17	Carbamidomethylation; Deamidation (NQ)	63481	Insulin-like growth factor 2 mRNA-binding protein 1 OS=Homo sapiens OX=9606 GN=IGF2BP1 PE=1 SV=2
337	229	Q92925	312.07	45	35	31	105000000	63600000	22	21	21	19	Carbamidomethylation	58921	SWI/SNF-related matrix-associated actin-dependent regulator of chromatin subfamily D member 2 OS=Homo sapiens OX=9606 GN=SMARCD2 PE=1 SV=3
452	310	P19525	311.73	36	34	27	44600000	66500000	19	19	17	15	Carbamidomethylation	62094	Interferon-induced double-stranded RNA-activated protein kinase OS=Homo sapiens OX=9606 GN=EIF2AK2 PE=1 SV=2
356	462	P48047	311.57	72	72	67	358000000	347000000	13	13	19	19	Carbamidomethylation; Oxidation (M); Deamidation (NQ)	23277	ATP synthase subunit O mitochondrial OS=Homo sapiens OX=9606 GN=ATP5PO PE=1 SV=1
429	353	P35749	311.48	11	9	3		3040000	22	2	26	7	Carbamidomethylation; Oxidation (M); Carbamylation; Deamidation (NQ); Methylation(KR); Pyro-glu from Q	227337	Myosin-11 OS=Homo sapiens OX=9606 GN=MYH11 PE=1 SV=3
395	261	Q6P3W7	310.46	26	23	21	79100000	56300000	21	21	18	17	Carbamidomethylation; Oxidation (M)	103709	SCY1-like protein 2 OS=Homo sapiens OX=9606 GN=SCYL2 PE=1 SV=1
640	522	P63151	310.27	40	22	37	54000000	25400000	11	11	8	12	Carbamidomethylation; Acetylation (Protein N-term)	51692	Serine/threonine-protein phosphatase 2A 55 kDa regulatory subunit B alpha isoform OS=Homo sapiens OX=9606 GN=PPP2R2A PE=1 SV=1
499	397	P52292	310.14	34	34	22	109000000	65000000	13	13	16	11	Carbamidomethylation	57862	Importin subunit alpha-1 OS=Homo sapiens OX=9606 GN=KPNA2 PE=1 SV=1
444	897	P63241	310.12	73	42	72	176000000	148000000	12	12	13	17	Carbamidomethylation; Oxidation (M); Acetylation (Protein N-term); Deamidation (NQ)	16832	Eukaryotic translation initiation factor 5A-1 OS=Homo sapiens OX=9606 GN=EIF5A PE=1 SV=2
667	1024	Q07021	308.96	43	32	43	397000000	348000000	7	7	9	11	Carbamidomethylation; Deamidation (NQ)	31362	Complement component 1 Q subcomponent-binding protein mitochondrial OS=Homo sapiens OX=9606 GN=C1QBP PE=1 SV=1
60	841	P83916	308.96	65	65	65	286000000	259000000	10	8	68	60	Carbamidomethylation; Oxidation (M); Carbamylation; Deamidation (NQ); Dehydration; 8 more	21418	Chromobox protein homolog 1 OS=Homo sapiens OX=9606 GN=CBX1 PE=1 SV=1
186	622	P16402	308.77	48	40	43	79700000	93300000	19	6	31	38	Acetylation (Protein N-term); Carbamylation; Deamidation (NQ); Guanidination; Methylation(KR); 3 more	22350	Histone H1.3 OS=Homo sapiens OX=9606 GN=HIST1H1D PE=1 SV=2
363	712	O14979	308.76	25	22	25	149000000	129000000	15	13	20	21	Carbamidomethylation; Oxidation (M); O-Diisopropylphosphorylation; Aminoethylcysteine	46438	Heterogeneous nuclear ribonucleoprotein D-like OS=Homo sapiens OX=9606 GN=HNRNPDL PE=1 SV=3
657	448	P45880	308.74	57	38	47	44300000	43000000	12	12	10	10	Carbamidomethylation; Deamidation (NQ)	31567	Voltage-dependent anion-selective channel protein 2 OS=Homo sapiens OX=9606 GN=VDAC2 PE=1 SV=2
291	203	Q6P158	308.66	25	14	19	34200000	46800000	27	25	21	25	Carbamidomethylation	155604	Putative ATP-dependent RNA helicase DHX57 OS=Homo sapiens OX=9606 GN=DHX57 PE=1 SV=2
479	673	Q13151	308.12	51	34	46	127000000	184000000	13	11	15	14	Carbamidomethylation; Acetylation (Protein N-term); Deamidation (NQ); Dehydration	30841	Heterogeneous nuclear ribonucleoprotein A0 OS=Homo sapiens OX=9606 GN=HNRNPA0 PE=1 SV=1
659	367	Q9NXV6	307.91	36	26	25	39500000	29800000	14	14	11	9	Carbamidomethylation; Acetylation (Protein N-term)	61125	CDKN2A-interacting protein OS=Homo sapiens OX=9606 GN=CDKN2AIP PE=1 SV=3
133	363	P40429	307.81	65	58	65	1480000000	1950000000	24	24	37	48	Carbamidomethylation; Oxidation (M); Acetylation (Protein N-term); Acetylation (K); Carbamylation; 5 more	23577	60S ribosomal protein L13a OS=Homo sapiens OX=9606 GN=RPL13A PE=1 SV=2
163	695	P62277	307.72	64	64	56	1980000000	2390000000	18	18	36	38	Acetylation (N-term); Carbamylation; Methylation(KR)	17222	40S ribosomal protein S13 OS=Homo sapiens OX=9606 GN=RPS13 PE=1 SV=2
410	236	Q6F5E8	307.55	17	12	12	48700000	37600000	19	19	22	14	Carbamidomethylation; Acetylation (Protein N-term)	154688	Capping protein Arp2/3 and myosin-I linker protein 2 OS=Homo sapiens OX=9606 GN=CARMIL2 PE=1 SV=2
412	410	Q8NBS9	307.52	42	38	35	286000000	105000000	16	16	20	13	Carbamidomethylation; Pyro-glu from Q	47629	Thioredoxin domain-containing protein 5 OS=Homo sapiens OX=9606 GN=TXNDC5 PE=1 SV=2
320	494	Q9H081	306.25	63	63	58	311000000	270000000	15	15	17	24	Carbamidomethylation; Deamidation (NQ); Pyro-glu from Q	24140	Protein MIS12 homolog OS=Homo sapiens OX=9606 GN=MIS12 PE=1 SV=1
311	626	Q06587	305.56	41	41	41	169000000	169000000	11	8	19	25	Carbamidomethylation; Oxidation (M); Lysine oxidation to aminoadipic semialdehyde	42429	E3 ubiquitin-protein ligase RING1 OS=Homo sapiens OX=9606 GN=RING1 PE=1 SV=2
722	631	Q00577	304.61	51	28	46	32700000	51300000	10	10	8	11	Acetylation (Protein N-term)	34911	Transcriptional activator protein Pur-alpha OS=Homo sapiens OX=9606 GN=PURA PE=1 SV=2
434	233	Q9Y5Q9	304.29	29	23	18	65000000	63100000	18	18	19	12	Carbamidomethylation	101272	General transcription factor 3C polypeptide 3 OS=Homo sapiens OX=9606 GN=GTF3C3 PE=1 SV=1
380	287	Q99873	303.66	60	53	50	102000000	78100000	16	16	20	16	Carbamidomethylation	42462	Protein arginine N-methyltransferase 1 OS=Homo sapiens OX=9606 GN=PRMT1 PE=1 SV=3
623	341	Q9Y2X9	303.03	29	22	16	19900000	14700000	15	15	12	9	Carbamidomethylation	96915	Zinc finger protein 281 OS=Homo sapiens OX=9606 GN=ZNF281 PE=1 SV=1
387	202	Q14697	302.92	34	25	19	47600000	28500000	21	21	23	12		106874	Neutral alpha-glucosidase AB OS=Homo sapiens OX=9606 GN=GANAB PE=1 SV=3
423	1568	P46776	302.57	33	33	33	1010000000	1380000000	9	9	15	17	Carbamidomethylation; Carbamylation; Deamidation (NQ); Methylation(KR)	16561	60S ribosomal protein L27a OS=Homo sapiens OX=9606 GN=RPL27A PE=1 SV=2
594	381	P19474	302.12	37	23	35	69800000	92100000	14	14	9	14	Carbamidomethylation	54170	E3 ubiquitin-protein ligase TRIM21 OS=Homo sapiens OX=9606 GN=TRIM21 PE=1 SV=1
461	243	P40939	302.05	32	20	25	45500000	29700000	19	19	15	15	Carbamidomethylation	83000	Trifunctional enzyme subunit alpha mitochondrial OS=Homo sapiens OX=9606 GN=HADHA PE=1 SV=2
111	469	P62249	301.7	81	81	75	1670000000	2110000000	19	19	47	46	Carbamidomethylation; Oxidation (M); Carbamylation; Deamidation (NQ); Methylation(KR); 3 more	16445	40S ribosomal protein S16 OS=Homo sapiens OX=9606 GN=RPS16 PE=1 SV=2
580	483	Q9UKL0	301.18	32	31	21	67500000	20400000	12	8	14	10	Ammonia-loss (N)	53327	REST corepressor 1 OS=Homo sapiens OX=9606 GN=RCOR1 PE=1 SV=2
626	442	P26196	300.94	41	30	39	50000000	45900000	12	12	8	12	Carbamidomethylation; Deamidation (NQ)	54417	Probable ATP-dependent RNA helicase DDX6 OS=Homo sapiens OX=9606 GN=DDX6 PE=1 SV=2
633	509	Q9Y383	300.33	40	38	25	92000000	58600000	13	9	13	9	Carbamidomethylation; Propionamide (K X@N-term)	46514	Putative RNA-binding protein Luc7-like 2 OS=Homo sapiens OX=9606 GN=LUC7L2 PE=1 SV=2
643	423	Q13610	300.15	38	27	26	33500000	65900000	12	12	11	9	Carbamidomethylation	55828	Periodic tryptophan protein 1 homolog OS=Homo sapiens OX=9606 GN=PWP1 PE=1 SV=1
616	904	P61244	300.11	49	49	49	117000000	105000000	8	8	9	13	Deamidation (NQ)	18275	Protein max OS=Homo sapiens OX=9606 GN=MAX PE=1 SV=1
830	629	Q9BWG6	299.84	59	43	43	37200000	14700000	9	9	9	5	Carbamidomethylation; Phosphorylation (STY)	25949	Sodium channel modifier 1 OS=Homo sapiens OX=9606 GN=SCNM1 PE=1 SV=1
481	669	P62995	299.58	45	41	38	270000000	300000000	12	10	14	14	Carbamidomethylation; Dimethylation(KR); Phosphorylation (STY)	33666	Transformer-2 protein homolog beta OS=Homo sapiens OX=9606 GN=TRA2B PE=1 SV=1
603	649	Q07666	299.56	33	22	31	41600000	102000000	13	13	8	17	Oxidation (M); Deamidation (NQ); Pyro-glu from Q; Replacement of proton with ammonium ion	48227	KH domain-containing RNA-binding signal transduction-associated protein 1 OS=Homo sapiens OX=9606 GN=KHDRBS1 PE=1 SV=1
536	510	Q15366	299.49	55	34	47	72700000	55900000	12	7	10	16	Carbamidomethylation; Oxidation (M); Ethylation	38580	Poly(rC)-binding protein 2 OS=Homo sapiens OX=9606 GN=PCBP2 PE=1 SV=1
230	645	Q07020	299.46	54	54	52	2520000000	3250000000	15	15	32	25	Carbamidomethylation; Carbamylation; Deamidation (NQ); Dehydration; Methylation(KR)	21634	60S ribosomal protein L18 OS=Homo sapiens OX=9606 GN=RPL18 PE=1 SV=2
332	1054	P62841	299.29	70	65	54	823000000	1260000000	7	7	17	23	Oxidation (M); Acetylation (Protein N-term); Acetylation (N-term); Carbamylation; Deamidation (NQ); 3 more	17040	40S ribosomal protein S15 OS=Homo sapiens OX=9606 GN=RPS15 PE=1 SV=2
416	318	Q9BXP5	298.85	24	15	21	33900000	80400000	20	20	13	21	Carbamidomethylation	100667	Serrate RNA effector molecule homolog OS=Homo sapiens OX=9606 GN=SRRT PE=1 SV=1
610	424	P31040	298.82	34	28	27	27500000	31100000	13	13	13	10	Carbamidomethylation	72692	Succinate dehydrogenase [ubiquinone] flavoprotein subunit mitochondrial OS=Homo sapiens OX=9606 GN=SDHA PE=1 SV=2
270	593	P84098	298.69	46	46	40	974000000	991000000	15	15	33	25	Oxidation (M); Deamidation (NQ)	23466	60S ribosomal protein L19 OS=Homo sapiens OX=9606 GN=RPL19 PE=1 SV=1
810	1236	P62318	298.49	55	31	55	79200000	106000000	6	6	5	10	Carbamidomethylation; Acetylation (Protein N-term)	13916	Small nuclear ribonucleoprotein Sm D3 OS=Homo sapiens OX=9606 GN=SNRPD3 PE=1 SV=1
48	725	Q71DI3	298.44	82	82	79	261000000	2760000	22	2	80	62	Carbamidomethylation; Oxidation (M); Acetylation (K); Acetylation (N-term); Carbamylation; 6 more	15388	Histone H3.2 OS=Homo sapiens OX=9606 GN=HIST2H3A PE=1 SV=3
719	508	Q9P015	296.71	50	23	41	28800000	33500000	11	11	8	10		33420	39S ribosomal protein L15 mitochondrial OS=Homo sapiens OX=9606 GN=MRPL15 PE=1 SV=1
505	305	O76094	296.6	37	20	34	36500000	51700000	18	18	11	16	Carbamidomethylation; Acetylation (Protein N-term); Deamidation (NQ)	74606	Signal recognition particle subunit SRP72 OS=Homo sapiens OX=9606 GN=SRP72 PE=1 SV=3
354	330	P26641	296.28	44	38	39	200000000	168000000	17	17	20	18	Carbamidomethylation; Acetylation (Protein N-term)	50119	Elongation factor 1-gamma OS=Homo sapiens OX=9606 GN=EEF1G PE=1 SV=3
583	465	Q96IJ6	296.17	42	39	28	60400000	42300000	14	14	13	10	Carbamidomethylation	46291	Mannose-1-phosphate guanyltransferase alpha OS=Homo sapiens OX=9606 GN=GMPPA PE=1 SV=1
158	755	P18077	296.06	67	65	57	788000000	1040000000	17	17	27	51	Carbamidomethylation; Oxidation (M); Carbamylation; Deamidation (NQ); Methylation(KR); Pyro-glu from E	12538	60S ribosomal protein L35a OS=Homo sapiens OX=9606 GN=RPL35A PE=1 SV=2
342	199	Q14566	296.05	38	22	30	66800000	73000000	25	25	18	25	Carbamidomethylation; Acetylation (Protein N-term)	92889	DNA replication licensing factor MCM6 OS=Homo sapiens OX=9606 GN=MCM6 PE=1 SV=1
674	378	Q9NW13	295.74	23	10	18	23700000	27300000	15	15	13	11	Carbamidomethylation; Acetylation (Protein N-term); Oxidation (HW)	85738	RNA-binding protein 28 OS=Homo sapiens OX=9606 GN=RBM28 PE=1 SV=3
515	377	P35249	295.23	47	39	42	65800000	87700000	16	16	14	13	Carbamidomethylation	39682	Replication factor C subunit 4 OS=Homo sapiens OX=9606 GN=RFC4 PE=1 SV=2
692	742	Q9BWF3	294.89	27	23	25	7390000	15100000	8	2	7	11	Sulfation	40314	RNA-binding protein 4 OS=Homo sapiens OX=9606 GN=RBM4 PE=1 SV=1
706	634	Q9Y676	294.78	63	31	50	22300000	54500000	12	12	8	11	Carbamidomethylation	29396	28S ribosomal protein S18b mitochondrial OS=Homo sapiens OX=9606 GN=MRPS18B PE=1 SV=1
660	541	Q06787	294.75	24	12	24	4490000	39800000	10	8	6	14	Carbamidomethylation	71175	Synaptic functional regulator FMR1 OS=Homo sapiens OX=9606 GN=FMR1 PE=1 SV=1
527	404	O00148	294.49	41	41	21	83600000	35200000	12	12	17	8	Carbamidomethylation; Acetylation (Protein N-term); Deamidation (NQ); Amidination of lysines or N-terminal amines with methyl acetimidate	49130	ATP-dependent RNA helicase DDX39A OS=Homo sapiens OX=9606 GN=DDX39A PE=1 SV=2
447	584	Q15717	294.2	47	33	43	42800000	85000000	13	12	15	17	Deamidation (NQ)	36092	ELAV-like protein 1 OS=Homo sapiens OX=9606 GN=ELAVL1 PE=1 SV=2
455	421	P29692	294.11	72	67	51	195000000	161000000	14	12	16	16	Carbamidomethylation; Oxidation (M); Acetylation (Protein N-term); Deamidation (NQ); Phosphorylation (STY)	31122	Elongation factor 1-delta OS=Homo sapiens OX=9606 GN=EEF1D PE=1 SV=5
486	340	P38919	293.78	45	33	36	37100000	49300000	16	14	12	16	Carbamidomethylation; Acetylation (Protein N-term)	46871	Eukaryotic initiation factor 4A-III OS=Homo sapiens OX=9606 GN=EIF4A3 PE=1 SV=4
664	827	Q96B26	293.66	41	38	38	80100000	51900000	12	12	10	11	Carbamidomethylation	30040	Exosome complex component RRP43 OS=Homo sapiens OX=9606 GN=EXOSC8 PE=1 SV=1
459	325	Q9HC16	293.48	52	19	41	23700000	58200000	17	14	7	23	Carbamidomethylation	46408	DNA dC->dU-editing enzyme APOBEC-3G OS=Homo sapiens OX=9606 GN=APOBEC3G PE=1 SV=1
563	253	Q12830	293.41	8	6	3	36300000	7450000	20	20	14	11	Carbamidomethylation	338262	Nucleosome-remodeling factor subunit BPTF OS=Homo sapiens OX=9606 GN=BPTF PE=1 SV=3
162	475	P26373	293.03	65	58	61	1810000000	1730000000	21	21	40	33	Oxidation (M); Carbamylation; Deamidation (NQ); Methylation(KR); 2-amino-3-oxo-butanoic_acid; Hydroxymethyl	24261	60S ribosomal protein L13 OS=Homo sapiens OX=9606 GN=RPL13 PE=1 SV=4
132	387	P46781	292.82	72	59	69	1680000000	2600000000	24	24	42	45	Oxidation (M); Carbamylation; Deamidation (NQ); Methylation(KR); Pyro-glu from E	22591	40S ribosomal protein S9 OS=Homo sapiens OX=9606 GN=RPS9 PE=1 SV=3
194	409	P62280	291.44	73	67	73	1850000000	1870000000	20	20	33	35	Carbamidomethylation; Oxidation (M); Carbamylation; Dehydration; Methylation(KR); 2 more	18431	40S ribosomal protein S11 OS=Homo sapiens OX=9606 GN=RPS11 PE=1 SV=3
321	224	P46013	291.21	14	8	7	30400000	28100000	30	30	25	20	Carbamidomethylation	358695	Proliferation marker protein Ki-67 OS=Homo sapiens OX=9606 GN=MKI67 PE=1 SV=2
705	518	P30041	291.04	76	59	56	68500000	54500000	13	13	11	8	Carbamidomethylation	25035	Peroxiredoxin-6 OS=Homo sapiens OX=9606 GN=PRDX6 PE=1 SV=3
173	553	P61254	290.88	71	70	64	188000000	179000000	19	5	42	30	Oxidation (M); Deamidation (NQ); Dehydration; HexNAcylation (N); Acetaldehyde +26; 2 more	17258	60S ribosomal protein L26 OS=Homo sapiens OX=9606 GN=RPL26 PE=1 SV=1
405	216	O95793	290.75	44	29	38	73100000	85900000	23	22	16	22	Carbamidomethylation	63182	Double-stranded RNA-binding protein Staufen homolog 1 OS=Homo sapiens OX=9606 GN=STAU1 PE=1 SV=2
399	467	Q15233	289.32	31	27	25	221000000	48800000	14	13	21	14	Carbamidomethylation; Dehydration	54232	Non-POU domain-containing octamer-binding protein OS=Homo sapiens OX=9606 GN=NONO PE=1 SV=4
401	244	O94973	289.04	25	21	22	24300000	33300000	20	15	18	17	Carbamidomethylation	103960	AP-2 complex subunit alpha-2 OS=Homo sapiens OX=9606 GN=AP2A2 PE=1 SV=2
517	505	O43684	288.84	56	35	54	69000000	106000000	13	13	11	15	Carbamidomethylation	37155	Mitotic checkpoint protein BUB3 OS=Homo sapiens OX=9606 GN=BUB3 PE=1 SV=1
273	707	Q92522	288.83	43	41	43	397000000	1080000000	13	13	22	27	Acetylation (Protein N-term); Deamidation (NQ); Sodium adduct	22487	Histone H1x OS=Homo sapiens OX=9606 GN=H1FX PE=1 SV=1
579	391	P04075	288.83	62	45	39	74700000	67400000	15	13	13	11	Carbamidomethylation	39420	Fructose-bisphosphate aldolase A OS=Homo sapiens OX=9606 GN=ALDOA PE=1 SV=2
355	780	Q16629	288.69	42	42	35	340000000	385000000	14	13	19	19	Carbamidomethylation	27367	Serine/arginine-rich splicing factor 7 OS=Homo sapiens OX=9606 GN=SRSF7 PE=1 SV=1
726	692	P52294	288.2	20	20	14	17100000	13500000	9	4	10	7	Carbamidomethylation; Deamidation (NQ)	60222	Importin subunit alpha-5 OS=Homo sapiens OX=9606 GN=KPNA1 PE=1 SV=3
558	468	Q8N9Z2	288.02	61	54	54	174000000	156000000	14	14	12	12	Carbamidomethylation	26261	Coiled-coil domain-containing protein 71L OS=Homo sapiens OX=9606 GN=CCDC71L PE=1 SV=2
500	304	P48643	287.85	37	37	14	60500000	14600000	17	16	20	8	Carbamidomethylation; Deamidation (NQ)	59671	T-complex protein 1 subunit epsilon OS=Homo sapiens OX=9606 GN=CCT5 PE=1 SV=1
442	251	O95782	287.75	24	19	15	30200000	22600000	21	16	16	15	Carbamidomethylation	107546	AP-2 complex subunit alpha-1 OS=Homo sapiens OX=9606 GN=AP2A1 PE=1 SV=3
490	385	P22695	287.75	42	28	36	62700000	171000000	14	14	15	14	Carbamidomethylation; Oxidation (M); Acetylation (Protein N-term)	48443	Cytochrome b-c1 complex subunit 2 mitochondrial OS=Homo sapiens OX=9606 GN=UQCRC2 PE=1 SV=3
315	234	P63010	287.6	28	21	20	27400000	19600000	23	12	20	24	Carbamidomethylation	104553	AP-2 complex subunit beta OS=Homo sapiens OX=9606 GN=AP2B1 PE=1 SV=1
614	542	P35250	287.4	40	30	37	47000000	94500000	13	13	12	10	Carbamidomethylation	39157	Replication factor C subunit 2 OS=Homo sapiens OX=9606 GN=RFC2 PE=1 SV=3
556	704	Q15274	287.07	43	32	35	142000000	305000000	12	12	14	12	Carbamidomethylation	30846	Nicotinate-nucleotide pyrophosphorylase [carboxylating] OS=Homo sapiens OX=9606 GN=QPRT PE=1 SV=3
245	379	Q13247	286.91	47	42	45	170000000	272000000	18	14	26	29	Carbamidomethylation; Deamidation (NQ); Dehydration; Pyro-glu from Q	39587	Serine/arginine-rich splicing factor 6 OS=Homo sapiens OX=9606 GN=SRSF6 PE=1 SV=2
1150	989	Q6DD87	286.91	27	18	21	17600000	23500000	6	6	4	4	Carbamidomethylation	40428	Zinc finger protein 787 OS=Homo sapiens OX=9606 GN=ZNF787 PE=1 SV=4
188	566	P68032	286.76	29	29	25	721000000	81700000	15	2	44	23	Oxidation (M); Deamidation (NQ); Sodium adduct; Dethiomethyl	42019	Actin alpha cardiac muscle 1 OS=Homo sapiens OX=9606 GN=ACTC1 PE=1 SV=1
188	568	P68133	286.76	29	29	25	721000000	81700000	15	2	44	23	Oxidation (M); Deamidation (NQ); Sodium adduct; Dethiomethyl	42051	Actin alpha skeletal muscle OS=Homo sapiens OX=9606 GN=ACTA1 PE=1 SV=1
411	338	Q9H0H5	286.45	34	23	28	57400000	48400000	17	17	14	18	Carbamidomethylation; Pyro-glu from Q	71027	Rac GTPase-activating protein 1 OS=Homo sapiens OX=9606 GN=RACGAP1 PE=1 SV=1
618	589	Q9HC36	284.71	31	20	28	38000000	47400000	11	11	8	13	Carbamidomethylation	47020	rRNA methyltransferase 3 mitochondrial OS=Homo sapiens OX=9606 GN=MRM3 PE=1 SV=2
568	562	P62258	284.57	60	47	42	44400000	27500000	13	10	14	11	Carbamidomethylation; Acetylation (Protein N-term)	29174	14-3-3 protein epsilon OS=Homo sapiens OX=9606 GN=YWHAE PE=1 SV=1
398	295	P22234	284.4	45	37	41	153000000	106000000	18	18	15	19	Carbamidomethylation; Acetylation (Protein N-term)	47079	Multifunctional protein ADE2 OS=Homo sapiens OX=9606 GN=PAICS PE=1 SV=3
617	1411	Q96B54	284.07	54	54	54	1650000000	1130000000	5	5	11	10	Carbamidomethylation; Carbamylation; Phosphorylation (STY)	20481	Zinc finger protein 428 OS=Homo sapiens OX=9606 GN=ZNF428 PE=1 SV=2
757	614	Q15181	283.98	53	40	26	40300000	8120000	9	8	9	7	Carbamidomethylation	32660	Inorganic pyrophosphatase OS=Homo sapiens OX=9606 GN=PPA1 PE=1 SV=2
370	400	P28370	283.98	15	13	11		435000	18	1	22	16	Carbamidomethylation; Oxidation (M); Deamidation (NQ); Dimethylation(KR)	122605	Probable global transcription activator SNF2L1 OS=Homo sapiens OX=9606 GN=SMARCA1 PE=1 SV=2
544	357	O75330	283.94	30	24	13	825000000	14500000	17	17	16	9	Carbamidomethylation; Pyro-glu from Q	84100	Hyaluronan mediated motility receptor OS=Homo sapiens OX=9606 GN=HMMR PE=1 SV=2
491	484	P34931	283.8	25	22	24	20200000	17200000	14	2	13	14	Carbamidomethylation; Oxidation (M); Acetylation (Protein N-term); Deamidation (NQ); Methylation(KR); 2 more	70375	Heat shock 70 kDa protein 1-like OS=Homo sapiens OX=9606 GN=HSPA1L PE=1 SV=2
407	263	P27816	283.46	24	13	18	14300000	27600000	20	20	11	22	Carbamidomethylation; Methylation(others)	121005	Microtubule-associated protein 4 OS=Homo sapiens OX=9606 GN=MAP4 PE=1 SV=3
331	771	P36542	283.38	37	34	35	363000000	280000000	13	13	18	22	Carbamidomethylation; Oxidation (M)	32996	ATP synthase subunit gamma mitochondrial OS=Homo sapiens OX=9606 GN=ATP5F1C PE=1 SV=1
691	536	Q86XZ4	283.33	26	20	12	16700000	13800000	11	11	13	5	Carbamidomethylation; Oxidation (M); Deamidation (NQ)	59545	Spermatogenesis-associated serine-rich protein 2 OS=Homo sapiens OX=9606 GN=SPATS2 PE=1 SV=1
554	332	Q96CW1	282.42	41	23	31	45000000	82300000	15	15	9	15	Carbamidomethylation; Pyro-glu from Q	49655	AP-2 complex subunit mu OS=Homo sapiens OX=9606 GN=AP2M1 PE=1 SV=2
753	527	Q12824	282.35	42	20	35	49700000	43000000	11	11	7	11	Carbamidomethylation	44141	SWI/SNF-related matrix-associated actin-dependent regulator of chromatin subfamily B member 1 OS=Homo sapiens OX=9606 GN=SMARCB1 PE=1 SV=2
176	1372	Q93077	282.3	43	41	38	427000000	113000000	10	2	36	33	Biotinylation; Carbamylation; Deamidation (NQ); Formylation; Methylation(KR); 2 more	14105	Histone H2A type 1-C OS=Homo sapiens OX=9606 GN=HIST1H2AC PE=1 SV=3
176	1417	Q7L7L0	282.3	43	41	38	427000000	113000000	10	2	36	33	Biotinylation; Carbamylation; Deamidation (NQ); Formylation; Methylation(KR); 2 more	14121	Histone H2A type 3 OS=Homo sapiens OX=9606 GN=HIST3H2A PE=1 SV=3
176	1416	P04908	282.3	43	41	38	427000000	113000000	10	2	36	33	Biotinylation; Carbamylation; Deamidation (NQ); Formylation; Methylation(KR); 2 more	14135	Histone H2A type 1-B/E OS=Homo sapiens OX=9606 GN=HIST1H2AB PE=1 SV=2
463	701	Q99496	281.4	38	34	34	78000000	90600000	11	8	15	16	Carbamidomethylation; Oxidation (M); Acetylation (Protein N-term); Deamidation (NQ)	37655	E3 ubiquitin-protein ligase RING2 OS=Homo sapiens OX=9606 GN=RNF2 PE=1 SV=1
206	700	P46778	281.35	66	56	64	1140000000	1550000000	14	14	30	30	Oxidation (M); Carbamylation; Dehydration; Methylation(KR); O-Diisopropylphosphorylation; Diethylation	18565	60S ribosomal protein L21 OS=Homo sapiens OX=9606 GN=RPL21 PE=1 SV=2
523	252	O00411	281.25	21	17	10	73300000	199000000	17	17	19	9	Carbamidomethylation	138620	DNA-directed RNA polymerase mitochondrial OS=Homo sapiens OX=9606 GN=POLRMT PE=1 SV=2
435	316	Q6PCB5	281.13	33	21	24	29800000	40500000	20	19	17	17	Carbamidomethylation; Acetylation (Protein N-term)	94870	Round spermatid basic protein 1-like protein OS=Homo sapiens OX=9606 GN=RSBN1L PE=1 SV=2
595	697	Q8TCJ2	280.6	12	9	12	26700000	49300000	12	12	9	14	Oxidation (M)	93674	Dolichyl-diphosphooligosaccharide--protein glycosyltransferase subunit STT3B OS=Homo sapiens OX=9606 GN=STT3B PE=1 SV=1
535	348	P14868	280.22	34	18	31	29800000	44000000	14	14	10	15	Carbamidomethylation	57136	Aspartate--tRNA ligase cytoplasmic OS=Homo sapiens OX=9606 GN=DARS PE=1 SV=2
812	525	Q68CP9	279.75	11	6	8	10400000	21700000	12	12	7	10	Carbamidomethylation; Deamidation (NQ)	197390	AT-rich interactive domain-containing protein 2 OS=Homo sapiens OX=9606 GN=ARID2 PE=1 SV=2
565	270	P98175	279.5	26	16	17	20500000	23500000	20	17	13	13	Carbamidomethylation	103533	RNA-binding protein 10 OS=Homo sapiens OX=9606 GN=RBM10 PE=1 SV=3
671	893	Q9NPD3	279.22	37	37	37	65700000	99400000	7	7	9	10	Carbamidomethylation; Acetylation (Protein N-term); Pyro-glu from Q	26383	Exosome complex component RRP41 OS=Homo sapiens OX=9606 GN=EXOSC4 PE=1 SV=3
809	910	P82663	279.12	56	49	43	36000000	27300000	8	8	7	8	Carbamidomethylation	20116	28S ribosomal protein S25 mitochondrial OS=Homo sapiens OX=9606 GN=MRPS25 PE=1 SV=1
530	350	Q15046	278.89	35	28	20	38100000	31800000	15	15	14	14	Carbamidomethylation; Deamidation (NQ)	68048	Lysine--tRNA ligase OS=Homo sapiens OX=9606 GN=KARS PE=1 SV=3
509	745	P63208	278.89	66	66	56	150000000	96400000	9	9	22	8	Carbamidomethylation	18658	S-phase kinase-associated protein 1 OS=Homo sapiens OX=9606 GN=SKP1 PE=1 SV=2
460	785	P39019	278.86	57	51	49	120000000	116000000	13	13	15	16	Oxidation (M)	16060	40S ribosomal protein S19 OS=Homo sapiens OX=9606 GN=RPS19 PE=1 SV=2
600	1042	Q01130	278.62	34	34	34	147000000	207000000	10	10	9	15	Acetylation (Protein N-term); Carbamylation	25476	Serine/arginine-rich splicing factor 2 OS=Homo sapiens OX=9606 GN=SRSF2 PE=1 SV=4
925	1033	P54105	278.44	50	39	50	69600000	45000000	6	6	5	7	Carbamidomethylation	26215	Methylosome subunit pICln OS=Homo sapiens OX=9606 GN=CLNS1A PE=1 SV=1
495	729	Q99729	277.75	29	29	29	444000000	83000000	10	9	12	15	Carbamidomethylation	36225	Heterogeneous nuclear ribonucleoprotein A/B OS=Homo sapiens OX=9606 GN=HNRNPAB PE=1 SV=2
350	309	Q9BQ39	277.71	31	14	29	14600000	45200000	19	16	14	25	Carbamidomethylation; Deamidation (NQ); Lipoyl	82565	ATP-dependent RNA helicase DDX50 OS=Homo sapiens OX=9606 GN=DDX50 PE=1 SV=1
650	343	P48634	277.22	12	6	9	174000000	34600000	16	15	8	12		228861	Protein PRRC2A OS=Homo sapiens OX=9606 GN=PRRC2A PE=1 SV=3
204	609	Q9UNX3	276.61	63	63	56	27800000	24600000	15	1	37	26	Oxidation (M); Deamidation (NQ); Dehydration; Ammonia-loss (N); Dethiomethyl	17256	60S ribosomal protein L26-like 1 OS=Homo sapiens OX=9606 GN=RPL26L1 PE=1 SV=1
570	433	Q9NWT1	276.38	44	34	37	528000000	66600000	15	15	12	14	Carbamidomethylation	43964	p21-activated protein kinase-interacting protein 1 OS=Homo sapiens OX=9606 GN=PAK1IP1 PE=1 SV=2
838	486	Q9Y6M1	276.26	25	9	20	4740000	23900000	12	9	4	11		66121	Insulin-like growth factor 2 mRNA-binding protein 2 OS=Homo sapiens OX=9606 GN=IGF2BP2 PE=1 SV=2
439	398	Q96HS1	275.99	61	42	54	60000000	109000000	17	17	15	17	Carbamidomethylation; Deamidation (NQ)	32004	Serine/threonine-protein phosphatase PGAM5 mitochondrial OS=Homo sapiens OX=9606 GN=PGAM5 PE=1 SV=2
636	506	Q8NCA5	275.89	34	20	24	36200000	28700000	12	10	9	11	Carbamidomethylation	55401	Protein FAM98A OS=Homo sapiens OX=9606 GN=FAM98A PE=1 SV=1
704	489	Q9UHB9	275.61	25	13	21	15200000	40100000	12	12	6	12	Carbamidomethylation	70730	Signal recognition particle subunit SRP68 OS=Homo sapiens OX=9606 GN=SRP68 PE=1 SV=2
561	394	P51398	275.58	44	38	38	38200000	51700000	14	14	12	13	Carbamidomethylation; ISD (z+2)-series	45566	28S ribosomal protein S29 mitochondrial OS=Homo sapiens OX=9606 GN=DAP3 PE=1 SV=1
522	439	O00566	275.32	24	19	20	102000000	55700000	13	13	12	17	Carbamidomethylation	78864	U3 small nucleolar ribonucleoprotein protein MPP10 OS=Homo sapiens OX=9606 GN=MPHOSPH10 PE=1 SV=2
602	315	P53618	275.3	23	18	11	29300000	20000000	15	15	14	9	Carbamidomethylation	107142	Coatomer subunit beta OS=Homo sapiens OX=9606 GN=COPB1 PE=1 SV=3
807	1333	Q9Y294	275.21	48	48	30	150000000	147000000	6	5	8	8		22969	Histone chaperone ASF1A OS=Homo sapiens OX=9606 GN=ASF1A PE=1 SV=1
888	625	Q96T37	274.94	16	8	13	13000000	24200000	10	10	7	7	Phosphorylation (STY)	107188	RNA-binding protein 15 OS=Homo sapiens OX=9606 GN=RBM15 PE=1 SV=2
585	777	P09382	274.75	87	81	87	357000000	282000000	9	9	13	11	Carbamidomethylation; Oxidation (M); Acetylation (Protein N-term)	14716	Galectin-1 OS=Homo sapiens OX=9606 GN=LGALS1 PE=1 SV=2
754	590	Q15306	274.53	41	19	27	10700000	12200000	11	11	11	6	Carbamidomethylation	51773	Interferon regulatory factor 4 OS=Homo sapiens OX=9606 GN=IRF4 PE=1 SV=1
464	972	P22090	274.31	32	26	29		10300000	12	1	14	15	Carbamylation; Deamidation (NQ); Propionamide (K X@N-term); 2-amino-3-oxo-butanoic_acid	29456	40S ribosomal protein S4 Y isoform 1 OS=Homo sapiens OX=9606 GN=RPS4Y1 PE=1 SV=2
661	605	O60684	273.77	23	16	21	5640000	5340000	10	4	9	11	Carbamidomethylation; Acetylation (Protein N-term); Deamidation (NQ)	60030	Importin subunit alpha-7 OS=Homo sapiens OX=9606 GN=KPNA6 PE=1 SV=1
539	892	P32119	272.77	62	61	62	116000000	102000000	10	9	15	12	Carbamidomethylation; Pyro-glu from Q	21892	Peroxiredoxin-2 OS=Homo sapiens OX=9606 GN=PRDX2 PE=1 SV=5
651	323	Q12888	272.76	15	9	10	22900000	21300000	17	17	11	12	Carbamidomethylation	213573	TP53-binding protein 1 OS=Homo sapiens OX=9606 GN=TP53BP1 PE=1 SV=2
788	982	P43487	272.72	52	48	38	126000000	26400000	6	6	10	5	Carbamidomethylation; Oxidation (M)	23310	Ran-specific GTPase-activating protein OS=Homo sapiens OX=9606 GN=RANBP1 PE=1 SV=1
686	417	Q53H12	272.51	49	42	28	44200000	35000000	15	15	13	9	Carbamidomethylation	47137	Acylglycerol kinase mitochondrial OS=Homo sapiens OX=9606 GN=AGK PE=1 SV=2
1325	1222	Q8WU39	272.24	39	14	34	8380000	15600000	5	5	2	4	Carbamidomethylation	20694	Marginal zone B- and B1-cell-specific protein OS=Homo sapiens OX=9606 GN=MZB1 PE=1 SV=1
960	1238	P82912	271.1	60	37	46	28100000	19200000	7	7	4	7	Carbamidomethylation; Amidation; Deamidation (NQ)	20616	28S ribosomal protein S11 mitochondrial OS=Homo sapiens OX=9606 GN=MRPS11 PE=1 SV=2
581	1043	P01591	270.99	57	57	57	124000000	33800000	7	7	15	9	Carbamidomethylation; Deamidation (NQ); 2-amino-3-oxo-butanoic_acid	18099	Immunoglobulin J chain OS=Homo sapiens OX=9606 GN=JCHAIN PE=1 SV=4
542	303	Q9UPN3	270.92	4	2	2	5280000	14200000	22	20	12	15	Carbamidomethylation	838323	Microtubule-actin cross-linking factor 1 isoforms 1/2/3/5 OS=Homo sapiens OX=9606 GN=MACF1 PE=1 SV=4
421	551	P63104	270.79	48	40	42	82000000	37700000	15	9	20	14	Carbamidomethylation; Oxidation (M); Acetylation (Protein N-term); Dethiomethyl	27745	14-3-3 protein zeta/delta OS=Homo sapiens OX=9606 GN=YWHAZ PE=1 SV=1
773	490	Q86XI8	270.66	24	23	11	38600000	14700000	12	12	12	4	Carbamidomethylation; Acetylation (Protein N-term)	70073	Uncharacterized protein ZSWIM9 OS=Homo sapiens OX=9606 GN=ZSWIM9 PE=1 SV=2
376	285	Q13823	270.26	29	21	26	48300000	173000000	20	20	16	20	Carbamidomethylation	83655	Nucleolar GTP-binding protein 2 OS=Homo sapiens OX=9606 GN=GNL2 PE=1 SV=1
466	258	Q86UX7	269.63	38	27	25	30000000	46600000	18	18	20	12	Carbamidomethylation	75953	Fermitin family homolog 3 OS=Homo sapiens OX=9606 GN=FERMT3 PE=1 SV=1
861	705	P78346	268.92	52	24	44	24900000	31200000	11	11	5	9	Carbamidomethylation	29321	Ribonuclease P protein subunit p30 OS=Homo sapiens OX=9606 GN=RPP30 PE=1 SV=1
492	279	P49368	268.62	39	30	23	64800000	28100000	18	18	15	12	Carbamidomethylation	60534	T-complex protein 1 subunit gamma OS=Homo sapiens OX=9606 GN=CCT3 PE=1 SV=4
784	664	Q86VY4	268.51	29	9	26	11200000	39000000	8	8	3	12	Carbamidomethylation	45143	Testis-specific Y-encoded-like protein 5 OS=Homo sapiens OX=9606 GN=TSPYL5 PE=1 SV=2
698	674	Q9NQT4	268.19	62	62	51	136000000	152000000	9	9	12	8	Carbamidomethylation	25249	Exosome complex component RRP46 OS=Homo sapiens OX=9606 GN=EXOSC5 PE=1 SV=1
752	535	Q00534	268.14	42	38	20	63400000	10900000	11	10	12	5	Carbamidomethylation	36938	Cyclin-dependent kinase 6 OS=Homo sapiens OX=9606 GN=CDK6 PE=1 SV=1
540	1047	P35268	268.11	60	48	60	433000000	602000000	8	8	13	12	Carbamidomethylation; Oxidation (M); 2-amino-3-oxo-butanoic_acid	14787	60S ribosomal protein L22 OS=Homo sapiens OX=9606 GN=RPL22 PE=1 SV=2
631	599	Q14186	267.6	60	51	26	94500000	39700000	10	10	11	10	Carbamidomethylation	45071	Transcription factor Dp-1 OS=Homo sapiens OX=9606 GN=TFDP1 PE=1 SV=1
599	662	Q8N5Z5	266.45	73	73	34	272000000	8940000	10	10	19	4	Carbamidomethylation; Oxidation (M); Acetylation (Protein N-term); Amidation; Deamidation (NQ); 2 more	35670	BTB/POZ domain-containing protein KCTD17 OS=Homo sapiens OX=9606 GN=KCTD17 PE=1 SV=3
532	545	Q8N8R7	265.75	52	45	41	101000000	101000000	14	14	13	13	Carbamidomethylation; Acetylation (Protein N-term); Pyro-glu from Q	29338	ARL14 effector protein OS=Homo sapiens OX=9606 GN=ARL14EP PE=1 SV=1
802	901	P56537	265.64	50	33	46	97400000	105000000	7	7	7	8	Carbamidomethylation	26599	Eukaryotic translation initiation factor 6 OS=Homo sapiens OX=9606 GN=EIF6 PE=1 SV=1
948	734	P48729	265.33	31	20	17	7580000	10900000	8	8	5	6	Carbamidomethylation	38915	Casein kinase I isoform alpha OS=Homo sapiens OX=9606 GN=CSNK1A1 PE=1 SV=2
670	619	Q9Y657	264.2	51	24	51	12600000	51100000	9	9	8	11	Carbamidomethylation	29601	Spindlin-1 OS=Homo sapiens OX=9606 GN=SPIN1 PE=1 SV=3
512	657	Q9Y3B2	263.83	56	56	50	45800000	95000000	9	9	14	12	Carbamidomethylation; Deamidation (NQ)	21452	Exosome complex component CSL4 OS=Homo sapiens OX=9606 GN=EXOSC1 PE=1 SV=1
549	366	P60842	263.79	45	36	32	44500000	30300000	15	13	14	10	Carbamidomethylation; Oxidation (M)	46154	Eukaryotic initiation factor 4A-I OS=Homo sapiens OX=9606 GN=EIF4A1 PE=1 SV=1
804	624	Q9Y314	263.61	54	50	21	31700000	19400000	10	10	10	5	Carbamidomethylation; Deamidation (NQ)	33172	Nitric oxide synthase-interacting protein OS=Homo sapiens OX=9606 GN=NOSIP PE=1 SV=1
1016	836	O15446	263.11	31	8	31	11700000	48900000	8	8	2	8	Carbamidomethylation	54986	DNA-directed RNA polymerase I subunit RPA34 OS=Homo sapiens OX=9606 GN=CD3EAP PE=1 SV=1
682	384	P19784	263.09	50	32	38	32600000	32000000	14	12	9	12	Carbamidomethylation	41213	Casein kinase II subunit alpha' OS=Homo sapiens OX=9606 GN=CSNK2A2 PE=1 SV=1
317	1312	P62847	262.82	41	39	38	728000000	987000000	8	8	20	23	Oxidation (M); Acetylation (Protein N-term); Carbamylation; Methylation(KR); Pyro-glu from Q; Dethiomethyl	15423	40S ribosomal protein S24 OS=Homo sapiens OX=9606 GN=RPS24 PE=1 SV=1
683	503	Q13523	262.71	17	9	15	23400000	44100000	13	13	10	11	Carbamidomethylation; Acetylation (Protein N-term); Phosphorylation (STY)	116987	Serine/threonine-protein kinase PRP4 homolog OS=Homo sapiens OX=9606 GN=PRPF4B PE=1 SV=3
584	769	P60660	262.11	84	84	50	1040000000	50400000	10	10	17	6	Carbamidomethylation; Oxidation (M); Acetylation (Protein N-term); Deamidation (NQ)	16930	Myosin light polypeptide 6 OS=Homo sapiens OX=9606 GN=MYL6 PE=1 SV=2
69	838	P84243	261.76	59	56	55	13600000	35900000	20	3	64	59	Oxidation (M); Acetylation (K); Carbamylation; Dimethylation(KR); Formylation; 5 more	15328	Histone H3.3 OS=Homo sapiens OX=9606 GN=H3F3A PE=1 SV=2
555	500	P23246	260.96	23	21	19	65400000	71600000	12	11	13	13	Pyro-glu from Q; Diethylation	76150	Splicing factor proline- and glutamine-rich OS=Homo sapiens OX=9606 GN=SFPQ PE=1 SV=2
240	1321	P16104	260.89	41	38	41	2910000	517000	9	2	31	25	Biotinylation; Carbamylation; Deamidation (NQ); Formylation; Methylation(KR); 2 more	15145	Histone H2AX OS=Homo sapiens OX=9606 GN=H2AFX PE=1 SV=2
606	302	Q8WWM7	260.67	23	13	20	40200000	52600000	16	15	9	14	Carbamidomethylation; Acetylation (Protein N-term)	113374	Ataxin-2-like protein OS=Homo sapiens OX=9606 GN=ATXN2L PE=1 SV=2
516	359	O43776	260.65	36	22	34	62300000	91500000	16	16	11	16	Carbamidomethylation	62943	Asparagine--tRNA ligase cytoplasmic OS=Homo sapiens OX=9606 GN=NARS PE=1 SV=1
630	544	Q92552	260.64	36	24	33	54700000	81800000	12	12	9	13	Carbamidomethylation	47611	28S ribosomal protein S27 mitochondrial OS=Homo sapiens OX=9606 GN=MRPS27 PE=1 SV=3
345	919	P84103	260.33	56	51	46	727000000	887000000	13	12	20	20	Carbamidomethylation; Deamidation (NQ); Methylmalonylation on Serine	19330	Serine/arginine-rich splicing factor 3 OS=Homo sapiens OX=9606 GN=SRSF3 PE=1 SV=1
701	688	Q12849	260.19	28	18	19	28300000	20600000	9	9	12	6	Carbamidomethylation	53126	G-rich sequence factor 1 OS=Homo sapiens OX=9606 GN=GRSF1 PE=1 SV=3
761	1040	P67870	260.18	49	49	35	62800000	36500000	9	9	9	7	Carbamidomethylation; Phosphorylation (STY)	24942	Casein kinase II subunit beta OS=Homo sapiens OX=9606 GN=CSNK2B PE=1 SV=1
656	411	Q9H8Y5	259.93	21	10	20	15400000	31200000	12	12	6	13		80927	Ankyrin repeat and zinc finger domain-containing protein 1 OS=Homo sapiens OX=9606 GN=ANKZF1 PE=1 SV=1
729	431	O75165	259.71	9	5	5	4860000	12900000	16	16	10	9	Carbamidomethylation	254412	DnaJ homolog subfamily C member 13 OS=Homo sapiens OX=9606 GN=DNAJC13 PE=1 SV=5
1190	2576	P05386	259.69	53	52	53	1190000000	1450000000	3	3	4	3	Carbamidomethylation	11514	60S acidic ribosomal protein P1 OS=Homo sapiens OX=9606 GN=RPLP1 PE=1 SV=1
675	513	Q8IWS0	259.45	39	39	22	47000000	36900000	12	12	16	6	Carbamidomethylation	41290	PHD finger protein 6 OS=Homo sapiens OX=9606 GN=PHF6 PE=1 SV=1
524	322	O15042	258.8	20	11	17	46800000	61800000	19	19	11	17	Carbamidomethylation	118292	U2 snRNP-associated SURP motif-containing protein OS=Homo sapiens OX=9606 GN=U2SURP PE=1 SV=2
557	415	Q02978	258.79	51	29	42	40200000	44000000	13	13	11	13	Carbamidomethylation; Acetylation (Protein N-term)	34062	Mitochondrial 2-oxoglutarate/malate carrier protein OS=Homo sapiens OX=9606 GN=SLC25A11 PE=1 SV=3
471	301	P59923	258.57	26	11	18	14000000	17300000	21	19	14	16	Carbamidomethylation	118963	Zinc finger protein 445 OS=Homo sapiens OX=9606 GN=ZNF445 PE=1 SV=1
708	1427	P62899	258.57	39	39	39	719000000	700000000	7	7	7	11	Amidation; Dehydration	14463	60S ribosomal protein L31 OS=Homo sapiens OX=9606 GN=RPL31 PE=1 SV=1
577	416	P06493	258.53	51	39	30	67000000	30500000	12	11	16	7	Oxidation (M); Phosphorylation (STY)	34095	Cyclin-dependent kinase 1 OS=Homo sapiens OX=9606 GN=CDK1 PE=1 SV=3
457	269	Q96GQ7	258.45	26	20	19	42600000	63600000	18	18	14	16	Carbamidomethylation	89835	Probable ATP-dependent RNA helicase DDX27 OS=Homo sapiens OX=9606 GN=DDX27 PE=1 SV=2
593	524	Q13868	258.3	52	52	41	84500000	76700000	11	11	14	9	Carbamidomethylation	32789	Exosome complex component RRP4 OS=Homo sapiens OX=9606 GN=EXOSC2 PE=1 SV=2
278	1053	Q562R1	257.9	26	26	24	144000000	37500000	11	2	32	16	Carbamidomethylation; Oxidation (M); Acetylation (N-term); Deamidation (NQ); Sodium adduct; 2 more	42003	Beta-actin-like protein 2 OS=Homo sapiens OX=9606 GN=ACTBL2 PE=1 SV=2
905	1291	Q01844	257.5	14	11	12	11000000	21600000	5	5	6	6	Carbamidomethylation; Dimethylation(KR)	68478	RNA-binding protein EWS OS=Homo sapiens OX=9606 GN=EWSR1 PE=1 SV=1
199	559	P46779	257.19	65	57	65	1270000000	1800000000	16	16	32	32	Carbamidomethylation; Oxidation (M); Acetylation (Protein N-term); Carbamylation; Deamidation (NQ); 3 more	15747	60S ribosomal protein L28 OS=Homo sapiens OX=9606 GN=RPL28 PE=1 SV=3
913	824	Q9NR56	257	28	26	16	36500000	74800000	8	8	8	5	Carbamidomethylation; Acetylation (Protein N-term)	41817	Muscleblind-like protein 1 OS=Homo sapiens OX=9606 GN=MBNL1 PE=1 SV=2
724	727	P62826	256.31	47	29	47	26000000	48800000	9	9	10	8	Carbamidomethylation; Acetylation (Protein N-term)	24423	GTP-binding nuclear protein Ran OS=Homo sapiens OX=9606 GN=RAN PE=1 SV=3
588	479	P27797	256.18	47	39	35	54600000	787000000	11	11	12	11	Carbamidomethylation	48142	Calreticulin OS=Homo sapiens OX=9606 GN=CALR PE=1 SV=1
543	546	Q7Z406	256.16	8	8	2	7380000		18	3	23	5	Carbamidomethylation; Carbamylation; Deamidation (NQ); Methylation(KR); Pyro-glu from Q; Tyrosine oxidation to 2-aminotyrosine	227868	Myosin-14 OS=Homo sapiens OX=9606 GN=MYH14 PE=1 SV=2
725	449	Q9Y2X3	255.74	29	15	26	19200000	35100000	11	11	6	11	Carbamidomethylation	59578	Nucleolar protein 58 OS=Homo sapiens OX=9606 GN=NOP58 PE=1 SV=1
531	573	P82675	255.71	31	26	25	39300000	28300000	12	12	16	10	Carbamidomethylation; Deamidation (NQ)	48007	28S ribosomal protein S5 mitochondrial OS=Homo sapiens OX=9606 GN=MRPS5 PE=1 SV=2
956	639	P08559	255.69	34	26	19	29100000	20800000	8	8	5	7	Carbamidomethylation	43296	Pyruvate dehydrogenase E1 component subunit alpha somatic form mitochondrial OS=Homo sapiens OX=9606 GN=PDHA1 PE=1 SV=3
641	699	Q96SI9	255.57	16	9	14	0	13200000	10	4	6	14	Carbamidomethylation; Pyrophosphorylation (ST)	73653	Spermatid perinuclear RNA-binding protein OS=Homo sapiens OX=9606 GN=STRBP PE=1 SV=1
775	498	P20700	254.79	26	12	22	15700000	38500000	12	10	6	11		66408	Lamin-B1 OS=Homo sapiens OX=9606 GN=LMNB1 PE=1 SV=2
533	552	P07910	254.76	36	33	34	156000000	133000000	13	6	13	13	Carbamidomethylation; Pyro-glu from Q	33670	Heterogeneous nuclear ribonucleoproteins C1/C2 OS=Homo sapiens OX=9606 GN=HNRNPC PE=1 SV=4
684	577	P0DOX5	254.73	34	26	26	160000000	32500000	12	9	11	8	Carbamidomethylation; Acetylation (N-term); Deamidation (NQ); Phosphorylation (STY); Crotonaldehyde	49329	Immunoglobulin gamma-1 heavy chain OS=Homo sapiens OX=9606 PE=1 SV=2
684	591	P01857	254.73	47	35	35	160000000	32500000	12	9	11	8	Carbamidomethylation; Acetylation (N-term); Deamidation (NQ); Phosphorylation (STY); Crotonaldehyde	36106	Immunoglobulin heavy constant gamma 1 OS=Homo sapiens OX=9606 GN=IGHG1 PE=1 SV=1
474	321	P50990	254.47	36	33	16	42500000	11000000	15	15	20	10	Carbamidomethylation	59621	T-complex protein 1 subunit theta OS=Homo sapiens OX=9606 GN=CCT8 PE=1 SV=4
537	570	P09661	254.3	54	37	50	92500000	82000000	13	13	9	17		28416	U2 small nuclear ribonucleoprotein A' OS=Homo sapiens OX=9606 GN=SNRPA1 PE=1 SV=2
566	360	P41252	254.27	21	8	14	44700000	148000000	19	19	8	18	Carbamidomethylation; Acetylation (Protein N-term); Carbamylation; Deamidation (NQ)	144498	Isoleucine--tRNA ligase cytoplasmic OS=Homo sapiens OX=9606 GN=IARS PE=1 SV=2
879	1426	P62304	254	70	25	70	55300000	87900000	5	5	6	7	Carbamidomethylation; Oxidation (M)	10804	Small nuclear ribonucleoprotein E OS=Homo sapiens OX=9606 GN=SNRPE PE=1 SV=1
909	858	P62633	253.65	60	31	53	124000000	157000000	9	9	4	10	Carbamidomethylation; Deamidation (NQ); Dehydration; Diethylation	19463	Cellular nucleic acid-binding protein OS=Homo sapiens OX=9606 GN=CNBP PE=1 SV=1
829	569	Q9Y3F4	253.51	43	27	31	20500000	13500000	10	10	8	7	Carbamidomethylation	38438	Serine-threonine kinase receptor-associated protein OS=Homo sapiens OX=9606 GN=STRAP PE=1 SV=1
550	284	Q8IZ69	253.48	39	27	23	41500000	27200000	19	19	15	12	Carbamidomethylation	68726	tRNA (uracil-5-)-methyltransferase homolog A OS=Homo sapiens OX=9606 GN=TRMT2A PE=1 SV=2
592	351	Q92598	253.33	22	18	12	33400000	20000000	14	13	15	9	Carbamidomethylation	96865	Heat shock protein 105 kDa OS=Homo sapiens OX=9606 GN=HSPH1 PE=1 SV=1
436	376	P49711	253.26	29	14	22	16200000	52900000	15	15	18	13	Carbamidomethylation	82785	Transcriptional repressor CTCF OS=Homo sapiens OX=9606 GN=CTCF PE=1 SV=1
756	1254	P14678	252.57	28	26	26	129000000	63000000	9	9	9	9	Carbamidomethylation; Oxidation (M)	24610	Small nuclear ribonucleoprotein-associated proteins B and B' OS=Homo sapiens OX=9606 GN=SNRPB PE=1 SV=2
756	1253	P63162	252.57	28	26	26	129000000	63000000	9	9	9	9	Carbamidomethylation; Oxidation (M)	24614	Small nuclear ribonucleoprotein-associated protein N OS=Homo sapiens OX=9606 GN=SNRPN PE=1 SV=1
582	533	P38117	252.49	53	44	38	34600000	25200000	12	12	12	12	Carbamidomethylation	27844	Electron transfer flavoprotein subunit beta OS=Homo sapiens OX=9606 GN=ETFB PE=1 SV=3
837	1318	Q96FJ2	252.06	64	64	58	9460000	12500000	7	3	8	7	Carbamidomethylation	10350	Dynein light chain 2 cytoplasmic OS=Homo sapiens OX=9606 GN=DYNLL2 PE=1 SV=1
589	396	P17098	251.89	39	28	21	39700000	10500000	15	14	18	7	Carbamidomethylation; Dehydration; Phosphorylation (STY)	64970	Zinc finger protein 8 OS=Homo sapiens OX=9606 GN=ZNF8 PE=1 SV=2
858	627	P78406	251.78	39	21	32	20200000	27800000	11	11	5	10	Carbamidomethylation	40968	mRNA export factor OS=Homo sapiens OX=9606 GN=RAE1 PE=1 SV=1
800	799	Q9H7E9	251.4	53	40	48	40200000	90600000	9	9	6	10	Carbamidomethylation; Acetylation (Protein N-term); Pyro-glu from Q	24992	UPF0488 protein C8orf33 OS=Homo sapiens OX=9606 GN=C8orf33 PE=1 SV=1
547	336	Q8N1G4	251.05	33	22	32	31100000	33300000	15	15	12	14	Carbamidomethylation	63473	Leucine-rich repeat-containing protein 47 OS=Homo sapiens OX=9606 GN=LRRC47 PE=1 SV=1
663	731	P55209	250.51	37	30	18	158000000	51200000	10	8	14	5	Carbamidomethylation	45374	Nucleosome assembly protein 1-like 1 OS=Homo sapiens OX=9606 GN=NAP1L1 PE=1 SV=1
774	386	Q96PU4	250.51	28	18	12	16800000	11400000	15	14	10	6	Carbamidomethylation	89985	E3 ubiquitin-protein ligase UHRF2 OS=Homo sapiens OX=9606 GN=UHRF2 PE=1 SV=1
574	996	P31946	250.17	29	18	29	10800000	0	10	2	14	11	Oxidation (M); Dethiomethyl	28082	14-3-3 protein beta/alpha OS=Homo sapiens OX=9606 GN=YWHAB PE=1 SV=3
748	491	P38159	249.35	33	12	33	16900000	91900000	11	11	4	12		42332	RNA-binding motif protein X chromosome OS=Homo sapiens OX=9606 GN=RBMX PE=1 SV=3
446	466	Q6V9R5	248.4	32	30	15	64400000	15500000	13	9	24	7	Carbamidomethylation; Acetylation (Protein N-term)	48563	Zinc finger protein 562 OS=Homo sapiens OX=9606 GN=ZNF562 PE=2 SV=2
770	453	Q9UKV8	248.09	17	10	11	4990000	6300000	11	7	6	9	Carbamidomethylation	97208	Protein argonaute-2 OS=Homo sapiens OX=9606 GN=AGO2 PE=1 SV=3
1235	1413	O96008	247.8	25	25	12	22300000	8860000	4	4	4	3	Carbamidomethylation; Oxidation (M)	37893	Mitochondrial import receptor subunit TOM40 homolog OS=Homo sapiens OX=9606 GN=TOMM40 PE=1 SV=1
628	365	P11413	247.44	39	32	18	21400000	15800000	15	15	15	7	Carbamidomethylation; Acetylation (Protein N-term)	59257	Glucose-6-phosphate 1-dehydrogenase OS=Homo sapiens OX=9606 GN=G6PD PE=1 SV=4
940	575	Q13451	247.41	31	22	16	32000000	4690000	11	11	9	5	Carbamidomethylation	51212	Peptidyl-prolyl cis-trans isomerase FKBP5 OS=Homo sapiens OX=9606 GN=FKBP5 PE=1 SV=2
427	1419	P84090	247.19	54	54	54	573000000	565000000	7	7	12	19	Carbamidomethylation; Oxidation (M); Acetylation (Protein N-term); Carbamylation; Dethiomethyl	12259	Enhancer of rudimentary homolog OS=Homo sapiens OX=9606 GN=ERH PE=1 SV=1
494	451	Q10567	246.94	14	12	10	2750000	389000	13	2	11	17	Carbamidomethylation	104637	AP-1 complex subunit beta-1 OS=Homo sapiens OX=9606 GN=AP1B1 PE=1 SV=2
831	676	O60762	246.42	47	33	31	24800000	43700000	9	9	5	9		29634	Dolichol-phosphate mannosyltransferase subunit 1 OS=Homo sapiens OX=9606 GN=DPM1 PE=1 SV=1
408	362	Q3KNS6	246.32	39	32	23	52400000	18500000	16	12	19	14	Carbamidomethylation	50142	Zinc finger protein 829 OS=Homo sapiens OX=9606 GN=ZNF829 PE=2 SV=1
394	311	Q8IYB9	246.24	34	25	12	13200000	5730000	19	10	29	10	Carbamidomethylation; Iminobiotinylation	74302	Zinc finger protein 595 OS=Homo sapiens OX=9606 GN=ZNF595 PE=2 SV=2
369	644	Q04695	245.63	28	25	17	813000		15	2	18	21	Carbamylation; Dimethylation(KR)	48106	Keratin type I cytoskeletal 17 OS=Homo sapiens OX=9606 GN=KRT17 PE=1 SV=2
624	463	P55084	245.08	33	24	25	38000000	26500000	13	13	14	10	Carbamidomethylation	51294	Trifunctional enzyme subunit beta mitochondrial OS=Homo sapiens OX=9606 GN=HADHB PE=1 SV=3
647	375	Q9Y6X9	245.01	20	8	16	16700000	38300000	14	14	10	12	Carbamidomethylation; Acetylation (Protein N-term)	117823	MORC family CW-type zinc finger protein 2 OS=Homo sapiens OX=9606 GN=MORC2 PE=1 SV=2
760	759	Q06265	244.99	25	21	22	58200000	87600000	8	8	7	9	Carbamidomethylation	48949	Exosome complex component RRP45 OS=Homo sapiens OX=9606 GN=EXOSC9 PE=1 SV=3
712	601	P49756	244.72	15	10	14	22700000	36700000	10	10	7	11	Carbamidomethylation	100186	RNA-binding protein 25 OS=Homo sapiens OX=9606 GN=RBM25 PE=1 SV=3
545	374	O15226	244.61	23	12	21	16100000	32000000	15	15	11	14	Carbamidomethylation	77673	NF-kappa-B-repressing factor OS=Homo sapiens OX=9606 GN=NKRF PE=1 SV=2
371	1071	P02768	244.6	19	19	15	985000000	1440000000	13	13	22	19	Carbamidomethylation; Carbamylation; Methylation(KR); Methylation(others); Proline oxidation to pyrrolidinone; 2 more	69367	Serum albumin OS=Homo sapiens OX=9606 GN=ALB PE=1 SV=2
462	464	P82650	244.05	44	33	41	62200000	58000000	13	13	15	15	Carbamidomethylation	41280	28S ribosomal protein S22 mitochondrial OS=Homo sapiens OX=9606 GN=MRPS22 PE=1 SV=1
422	1532	Q02539	243.4	25	23	21	4710000	18000000	11	2	13	19	Carbamylation; Deamidation (NQ); Methylation(KR); Glycidamide adduct	21842	Histone H1.1 OS=Homo sapiens OX=9606 GN=HIST1H1A PE=1 SV=3
908	851	Q6UXN9	243.21	33	11	30	8010000	31200000	8	8	5	8	Carbamidomethylation; Deamidation (NQ)	35079	WD repeat-containing protein 82 OS=Homo sapiens OX=9606 GN=WDR82 PE=1 SV=1
564	342	Q9UIG0	243.19	17	14	8	57900000	13700000	19	19	20	10	Carbamidomethylation	170902	Tyrosine-protein kinase BAZ1B OS=Homo sapiens OX=9606 GN=BAZ1B PE=1 SV=2
730	470	Q14692	242.27	14	4	11	5480000	17700000	16	16	8	12	Carbamidomethylation	145807	Ribosome biogenesis protein BMS1 homolog OS=Homo sapiens OX=9606 GN=BMS1 PE=1 SV=1
703	488	P17987	242.16	29	14	20	20500000	19600000	12	12	8	10	Carbamidomethylation; Deamidation (NQ)	60344	T-complex protein 1 subunit alpha OS=Homo sapiens OX=9606 GN=TCP1 PE=1 SV=1
759	721	Q96FF9	242.15	45	45	24	70300000	24400000	11	11	13	4		27601	Sororin OS=Homo sapiens OX=9606 GN=CDCA5 PE=1 SV=1
707	1229	P62854	242.13	54	50	54	1160000000	1500000000	6	6	7	11	Carbamidomethylation; Oxidation (M)	13015	40S ribosomal protein S26 OS=Homo sapiens OX=9606 GN=RPS26 PE=1 SV=3
562	437	Q8IZT6	242.1	6	5	2	16900000	5580000	17	17	17	7	Carbamidomethylation	409801	Abnormal spindle-like microcephaly-associated protein OS=Homo sapiens OX=9606 GN=ASPM PE=1 SV=2
745	617	Q9Y3B7	241.34	53	52	38	45900000	57900000	10	10	10	7	Carbamidomethylation	20683	39S ribosomal protein L11 mitochondrial OS=Homo sapiens OX=9606 GN=MRPL11 PE=1 SV=1
828	796	P08579	241.22	47	25	44	20500000	9310000	10	8	6	10	Acetylation (Protein N-term); Pyro-glu from Q	25486	U2 small nuclear ribonucleoprotein B'' OS=Homo sapiens OX=9606 GN=SNRPB2 PE=1 SV=1
518	594	Q9P0L0	241.21	59	56	56	45300000	31800000	11	10	13	14	Carbamidomethylation; Pyro-glu from Q; Ammonia-loss (N)	27893	Vesicle-associated membrane protein-associated protein A OS=Homo sapiens OX=9606 GN=VAPA PE=1 SV=3
333	1225	P37108	240.76	46	43	46	412000000	714000000	11	11	16	24	Carbamidomethylation; Oxidation (M); Iminobiotinylation; Deoxy; Dethiomethyl	14570	Signal recognition particle 14 kDa protein OS=Homo sapiens OX=9606 GN=SRP14 PE=1 SV=2
896	610	Q9UGP4	240.67	26	20	9	26100000	9710000	9	9	8	5	Carbamidomethylation	72190	LIM domain-containing protein 1 OS=Homo sapiens OX=9606 GN=LIMD1 PE=1 SV=1
766	608	Q5FBB7	240.56	21	10	21	13800000	26200000	11	11	4	13	Carbamidomethylation; Ammonia-loss (N)	64190	Shugoshin 1 OS=Homo sapiens OX=9606 GN=SGO1 PE=1 SV=1
578	497	Q8TB45	240.48	42	35	26	50100000	45100000	13	13	14	10	Carbamidomethylation; Deamidation (NQ)	46294	DEP domain-containing mTOR-interacting protein OS=Homo sapiens OX=9606 GN=DEPTOR PE=1 SV=2
721	560	O00567	240.15	24	9	22	15200000	20000000	11	11	6	12	Carbamidomethylation	66050	Nucleolar protein 56 OS=Homo sapiens OX=9606 GN=NOP56 PE=1 SV=4
763	1006	P57721	239.83	20	16	18		2190000	6	1	6	10	Carbamidomethylation; Oxidation (M)	39465	Poly(rC)-binding protein 3 OS=Homo sapiens OX=9606 GN=PCBP3 PE=2 SV=2
653	481	Q9NYV4	239.77	11	9	7	7040000	4870000	11	7	11	9		164154	Cyclin-dependent kinase 12 OS=Homo sapiens OX=9606 GN=CDK12 PE=1 SV=2
931	597	Q8IXJ9	239.74	12	10	7	264000000	278000000	11	11	10	6		165431	Putative Polycomb group protein ASXL1 OS=Homo sapiens OX=9606 GN=ASXL1 PE=1 SV=4
1064	1278	P30048	239.57	34	34	22	26200000	19200000	4	4	4	5	Carbamidomethylation; Deamidation (NQ)	27693	Thioredoxin-dependent peroxide reductase mitochondrial OS=Homo sapiens OX=9606 GN=PRDX3 PE=1 SV=3
573	504	Q9UGN5	239.55	23	17	15	36600000	30800000	11	11	17	9	Carbamidomethylation	66206	Poly [ADP-ribose] polymerase 2 OS=Homo sapiens OX=9606 GN=PARP2 PE=1 SV=2
449	1444	P60866	239.54	49	29	49	515000000	663000000	7	7	15	16	Carbamidomethylation; Acetylation (Protein N-term); Carbamylation; Methylation(KR)	13373	40S ribosomal protein S20 OS=Homo sapiens OX=9606 GN=RPS20 PE=1 SV=1
620	327	Q9BWE0	239.25	31	18	23	29300000	46100000	16	16	11	13	Carbamidomethylation; Sulfonation of N-terminus	63575	Replication initiator 1 OS=Homo sapiens OX=9606 GN=REPIN1 PE=1 SV=1
381	911	P61513	239.23	75	67	75	808000000	783000000	9	9	15	21	Carbamidomethylation; Oxidation (M); Carbamylation; Deamidation (NQ); Dehydration; Methylation(KR)	10275	60S ribosomal protein L37a OS=Homo sapiens OX=9606 GN=RPL37A PE=1 SV=2
710	390	O14965	239.2	47	45	9	48800000	9050000	14	14	15	3	Carbamidomethylation	45809	Aurora kinase A OS=Homo sapiens OX=9606 GN=AURKA PE=1 SV=2
1011	693	Q92785	238.81	34	24	12	21600000	8380000	9	8	5	5	Carbamidomethylation; Acetylation (Protein N-term)	44156	Zinc finger protein ubi-d4 OS=Homo sapiens OX=9606 GN=DPF2 PE=1 SV=2
534	1175	P63167	238.73	70	65	70	97600000	139000000	10	6	14	12	Carbamidomethylation; Aminoethylbenzenesulfonylation	10366	Dynein light chain 1 cytoplasmic OS=Homo sapiens OX=9606 GN=DYNLL1 PE=1 SV=1
1204	1227	Q9P0T4	238.09	33	27	24	30600000	67700000	7	7	4	4	Carbamidomethylation	22010	Zinc finger protein 581 OS=Homo sapiens OX=9606 GN=ZNF581 PE=1 SV=1
1146	1255	Q16540	238.05	39	24	39	18700000	40600000	5	5	3	5		17781	39S ribosomal protein L23 mitochondrial OS=Homo sapiens OX=9606 GN=MRPL23 PE=1 SV=1
942	749	P24752	237.9	24	12	15	13200000	9900000	8	8	5	6	Carbamidomethylation	45200	Acetyl-CoA acetyltransferase mitochondrial OS=Homo sapiens OX=9606 GN=ACAT1 PE=1 SV=1
884	914	O60234	237.61	70	51	70	129000000	78700000	7	7	6	7	Carbamidomethylation; Acetylation (Protein N-term)	16801	Glia maturation factor gamma OS=Homo sapiens OX=9606 GN=GMFG PE=1 SV=1
727	1102	P24666	237.5	41	41	40	49000000	33900000	7	7	13	5	Carbamidomethylation	18042	Low molecular weight phosphotyrosine protein phosphatase OS=Homo sapiens OX=9606 GN=ACP1 PE=1 SV=3
476	675	P27348	237.49	43	28	39	23500000	16300000	13	7	18	12	Carbamidomethylation; Oxidation (M); Dethiomethyl	27764	14-3-3 protein theta OS=Homo sapiens OX=9606 GN=YWHAQ PE=1 SV=1
769	478	O75534	237.42	22	16	13	41200000	19300000	14	14	10	7	Carbamidomethylation; Deamidation (NQ); Sulfonation of N-terminus	88885	Cold shock domain-containing protein E1 OS=Homo sapiens OX=9606 GN=CSDE1 PE=1 SV=2
619	428	Q96T58	237.17	6	5	2	17900000	7900000	15	15	15	7	Carbamidomethylation	402251	Msx2-interacting protein OS=Homo sapiens OX=9606 GN=SPEN PE=1 SV=1
850	564	P40926	237.11	40	32	16	26500000	3680000	10	10	10	6	Carbamidomethylation	35503	Malate dehydrogenase mitochondrial OS=Homo sapiens OX=9606 GN=MDH2 PE=1 SV=3
819	571	Q92466	236.94	29	5	29	3970000	58600000	11	11	2	15	Carbamidomethylation	47864	DNA damage-binding protein 2 OS=Homo sapiens OX=9606 GN=DDB2 PE=1 SV=1
1338	1726	Q15370	236.44	44	13	37	8780000	27400000	4	4	2	4	Carbamidomethylation	13133	Elongin-B OS=Homo sapiens OX=9606 GN=ELOB PE=1 SV=1
276	722	P83731	236.39	50	45	41	1110000000	1140000000	11	11	28	20	Carbamidomethylation; Oxidation (M); Carbamylation; Deamidation (NQ); Methylation(KR); 4 more	17779	60S ribosomal protein L24 OS=Homo sapiens OX=9606 GN=RPL24 PE=1 SV=1
711	450	Q8TDN6	236.25	48	22	36	19700000	50500000	12	12	6	13	Carbamidomethylation	41401	Ribosome biogenesis protein BRX1 homolog OS=Homo sapiens OX=9606 GN=BRIX1 PE=1 SV=2
901	612	P00338	235.61	42	29	32	50800000	79600000	10	9	9	7	Carbamidomethylation; Oxidation (M); Acetylation (Protein N-term); Pyro-glu from Q	36689	L-lactate dehydrogenase A chain OS=Homo sapiens OX=9606 GN=LDHA PE=1 SV=2
1152	1048	P21796	235.59	33	26	21	24000000	7240000	6	5	4	4	Carbamidomethylation	30773	Voltage-dependent anion-selective channel protein 1 OS=Homo sapiens OX=9606 GN=VDAC1 PE=1 SV=2
944	852	Q99848	235.12	31	23	25	16500000	40100000	8	8	6	7	Methylpyrroline	34852	Probable rRNA-processing protein EBP2 OS=Homo sapiens OX=9606 GN=EBNA1BP2 PE=1 SV=2
781	604	Q96EY7	234.99	18	13	12	33200000	27300000	9	9	10	7	Carbamidomethylation	78550	Pentatricopeptide repeat domain-containing protein 3 mitochondrial OS=Homo sapiens OX=9606 GN=PTCD3 PE=1 SV=3
1140	809	Q16643	234.88	19	19	0	42000000		9	9	9	0	Carbamidomethylation; Acetylation (Protein N-term)	71429	Drebrin OS=Homo sapiens OX=9606 GN=DBN1 PE=1 SV=4
1094	757	P08237	234.68	11	5	8	7320000	8510000	7	5	4	5	Carbamidomethylation	85183	ATP-dependent 6-phosphofructokinase muscle type OS=Homo sapiens OX=9606 GN=PFKM PE=1 SV=2
501	1490	Q8IUE6	234.64	38	35	38	669000000	432000000	7	2	12	17	Biotinylation; Carbamylation; Methylation(KR); Carboxymethyl (KW X@N-term); Ethanolation (KR)	13995	Histone H2A type 2-B OS=Homo sapiens OX=9606 GN=HIST2H2AB PE=1 SV=3
662	392	P78371	234.54	37	32	16	41300000	9290000	14	14	15	6	Carbamidomethylation	57488	T-complex protein 1 subunit beta OS=Homo sapiens OX=9606 GN=CCT2 PE=1 SV=4
615	790	Q16576	234.27	40	31	24	30700000	8620000	11	4	12	10	Carbamidomethylation; Oxidation (M); Dethiomethyl; Replacement of proton with ammonium ion	47820	Histone-binding protein RBBP7 OS=Homo sapiens OX=9606 GN=RBBP7 PE=1 SV=1
805	630	Q5D862	234.19	6	6	3	18600000	12500000	10	10	10	7		248072	Filaggrin-2 OS=Homo sapiens OX=9606 GN=FLG2 PE=1 SV=1
776	710	P31689	233.86	35	32	20	16500000	8780000	8	8	8	8	Carbamidomethylation	44868	DnaJ homolog subfamily A member 1 OS=Homo sapiens OX=9606 GN=DNAJA1 PE=1 SV=2
989	585	O43148	233.56	26	6	26	5680000	37000000	9	9	2	9	Carbamidomethylation	54844	mRNA cap guanine-N7 methyltransferase OS=Homo sapiens OX=9606 GN=RNMT PE=1 SV=1
155	1305	Q96A08	232.59	50	50	41	30500000	27600000	13	3	51	27	Carbamylation; Dehydration; Methylation(KR); Pyro-glu from E; Pyro-glu from Q; Acetaldehyde +26	14167	Histone H2B type 1-A OS=Homo sapiens OX=9606 GN=HIST1H2BA PE=1 SV=3
796	921	Q9BS26	232.49	26	14	24	13900000	22800000	8	8	7	8	Carbamidomethylation	46971	Endoplasmic reticulum resident protein 44 OS=Homo sapiens OX=9606 GN=ERP44 PE=1 SV=1
995	1002	P20290	232.4	54	40	37	29200000	38100000	7	7	6	5	Carbamidomethylation	22168	Transcription factor BTF3 OS=Homo sapiens OX=9606 GN=BTF3 PE=1 SV=1
1198	957	Q6RFH5	232.39	24	11	20	7340000	8680000	7	7	3	5	Carbamidomethylation	42441	WD repeat-containing protein 74 OS=Homo sapiens OX=9606 GN=WDR74 PE=1 SV=1
867	993	Q13347	232.29	27	19	24	17200000	15000000	6	6	6	7	Carbamidomethylation	36502	Eukaryotic translation initiation factor 3 subunit I OS=Homo sapiens OX=9606 GN=EIF3I PE=1 SV=1
817	713	Q86VM9	232.26	12	6	11	22500000	16100000	9	9	6	10		106379	Zinc finger CCCH domain-containing protein 18 OS=Homo sapiens OX=9606 GN=ZC3H18 PE=1 SV=2
764	600	Q969S3	231.15	22	11	16	4590000	27200000	11	11	8	11	Carbamidomethylation	54272	Zinc finger protein 622 OS=Homo sapiens OX=9606 GN=ZNF622 PE=1 SV=1
1212	937	P04792	231.12	48	43	20	39200000	11800000	6	6	5	2		22783	Heat shock protein beta-1 OS=Homo sapiens OX=9606 GN=HSPB1 PE=1 SV=2
847	667	Q9UQ80	231.06	31	22	16	22300000	17400000	9	9	8	6	Carbamidomethylation	43787	Proliferation-associated protein 2G4 OS=Homo sapiens OX=9606 GN=PA2G4 PE=1 SV=3
716	563	P23497	231.03	15	11	13	28000000	22300000	10	7	9	8	Carbamidomethylation	100417	Nuclear autoantigen Sp-100 OS=Homo sapiens OX=9606 GN=SP100 PE=1 SV=3
297	689	P62269	230.95	59	51	59	861000000	656000000	14	14	20	24	Oxidation (M); Acetylation (Protein N-term); Deamidation (NQ)	17719	40S ribosomal protein S18 OS=Homo sapiens OX=9606 GN=RPS18 PE=1 SV=3
876	850	Q9NQ29	230.91	23	23	12	10300000	0	8	4	9	4	Carbamidomethylation	43728	Putative RNA-binding protein Luc7-like 1 OS=Homo sapiens OX=9606 GN=LUC7L PE=1 SV=1
733	496	Q8N5A5	230.75	29	18	18	15800000	21700000	10	10	6	10	Carbamidomethylation; Acetylation (Protein N-term); Amidation	57359	Zinc finger CCCH-type with G patch domain-containing protein OS=Homo sapiens OX=9606 GN=ZGPAT PE=1 SV=3
1192	1144	P49902	230.72	16	8	13	2340000	9390000	5	5	3	4	Carbamidomethylation	64970	Cytosolic purine 5'-nucleotidase OS=Homo sapiens OX=9606 GN=NT5C2 PE=1 SV=1
857	583	O95433	229.99	33	31	18	7290000	8250000	9	9	10	4		38274	Activator of 90 kDa heat shock protein ATPase homolog 1 OS=Homo sapiens OX=9606 GN=AHSA1 PE=1 SV=1
605	289	Q00341	229.66	20	14	12	31200000	22100000	19	19	13	14	Carbamidomethylation; Deoxy	141455	Vigilin OS=Homo sapiens OX=9606 GN=HDLBP PE=1 SV=2
851	556	P43490	229.36	27	24	10	26500000	4370000	10	10	9	4	Carbamidomethylation	55521	Nicotinamide phosphoribosyltransferase OS=Homo sapiens OX=9606 GN=NAMPT PE=1 SV=1
697	652	Q13243	229.06	32	32	25	147000000	170000000	9	8	9	9	Carbamylation; Pyro-glu from Q	31264	Serine/arginine-rich splicing factor 5 OS=Homo sapiens OX=9606 GN=SRSF5 PE=1 SV=1
852	558	P52701	228.99	11	10	2	11800000	3780000	11	11	11	3	Carbamidomethylation; 2-OH-ethyl thio-Ser	152785	DNA mismatch repair protein Msh6 OS=Homo sapiens OX=9606 GN=MSH6 PE=1 SV=2
266	1677	Q71UI9	228.86	41	41	31	1750000000	1190000000	7	5	28	21	Carbamylation; Formylation; Carboxymethyl (KW X@N-term); Acetaldehyde +26; Dihydroxy methylglyoxal adduct	13509	Histone H2A.V OS=Homo sapiens OX=9606 GN=H2AFV PE=1 SV=3
266	1676	P0C0S5	228.86	41	41	31	1750000000	1190000000	7	5	28	21	Carbamylation; Formylation; Carboxymethyl (KW X@N-term); Acetaldehyde +26; Dihydroxy methylglyoxal adduct	13553	Histone H2A.Z OS=Homo sapiens OX=9606 GN=H2AFZ PE=1 SV=2
898	866	P56182	228.55	22	17	21	7410000	17200000	7	7	5	8	Carbamidomethylation	52839	Ribosomal RNA processing protein 1 homolog A OS=Homo sapiens OX=9606 GN=RRP1 PE=1 SV=1
987	635	P82673	228.32	43	15	40	6410000	30100000	8	8	3	8	Carbamidomethylation	36844	28S ribosomal protein S35 mitochondrial OS=Homo sapiens OX=9606 GN=MRPS35 PE=1 SV=1
604	393	P34897	228.06	37	28	19	27200000	17300000	16	16	15	12	Carbamidomethylation	55993	Serine hydroxymethyltransferase mitochondrial OS=Homo sapiens OX=9606 GN=SHMT2 PE=1 SV=3
685	403	Q9NQS7	227.92	21	16	11	45700000	17000000	15	15	12	10	Carbamidomethylation; Acetylation (Protein N-term)	105429	Inner centromere protein OS=Homo sapiens OX=9606 GN=INCENP PE=1 SV=3
1202	1057	P09012	227.9	27	10	27	19000000	30900000	5	3	3	5	Acetylation (Protein N-term)	31280	U1 small nuclear ribonucleoprotein A OS=Homo sapiens OX=9606 GN=SNRPA PE=1 SV=3
799	613	Q53HL2	227.76	40	40	15	57200000	11000000	10	10	11	5	Carbamidomethylation	31323	Borealin OS=Homo sapiens OX=9606 GN=CDCA8 PE=1 SV=2
553	1323	Q9Y2T7	227.62	21	11	21		8700000	6	2	18	11	Deamidation (NQ); Lysine oxidation to aminoadipic semialdehyde	38518	Y-box-binding protein 2 OS=Homo sapiens OX=9606 GN=YBX2 PE=1 SV=2
920	955	Q96G21	226.87	35	17	35	6570000	30600000	7	7	4	9		33757	U3 small nucleolar ribonucleoprotein protein IMP4 OS=Homo sapiens OX=9606 GN=IMP4 PE=1 SV=1
1141	912	Q9Y277	226.67	40	24	22	22000000	6770000	7	6	4	4	Carbamidomethylation; Acetylation (Protein N-term)	30659	Voltage-dependent anion-selective channel protein 3 OS=Homo sapiens OX=9606 GN=VDAC3 PE=1 SV=1
998	1185	O75494	226.53	21	20	13	48200000	38200000	6	6	5	5		31301	Serine/arginine-rich splicing factor 10 OS=Homo sapiens OX=9606 GN=SRSF10 PE=1 SV=1
1151	1016	P31942	226.1	27	2	27		47400000	6	5	1	7	Carbamidomethylation	36926	Heterogeneous nuclear ribonucleoprotein H3 OS=Homo sapiens OX=9606 GN=HNRNPH3 PE=1 SV=2
814	561	Q04637	225.63	8	8	3	41200000	2030000	10	10	12	4	Carbamidomethylation	175490	Eukaryotic translation initiation factor 4 gamma 1 OS=Homo sapiens OX=9606 GN=EIF4G1 PE=1 SV=4
963	1436	Q15185	225.56	31	31	24	82400000	61700000	5	5	7	6	Carbamidomethylation	18697	Prostaglandin E synthase 3 OS=Homo sapiens OX=9606 GN=PTGES3 PE=1 SV=1
519	4018	A0A075B6S2	225.33	19	19	17	10200000000	141000000	5	4	24	3	Carbamylation; Dehydration; Methylation(KR); S-Ethylcystine from Serine; 2-amino-3-oxo-butanoic_acid	13143	Immunoglobulin kappa variable 2D-29 OS=Homo sapiens OX=9606 GN=IGKV2D-29 PE=3 SV=1
519	4017	A0A0A0MRZ7	225.33	19	19	17	10200000000	141000000	5	4	24	3	Carbamylation; Dehydration; Methylation(KR); S-Ethylcystine from Serine; 2-amino-3-oxo-butanoic_acid	13297	Immunoglobulin kappa variable 2D-26 OS=Homo sapiens OX=9606 GN=IGKV2D-26 PE=3 SV=1
519	4016	A2NJV5	225.33	19	19	17	10200000000	141000000	5	4	24	3	Carbamylation; Dehydration; Methylation(KR); S-Ethylcystine from Serine; 2-amino-3-oxo-butanoic_acid	13085	Immunoglobulin kappa variable 2-29 OS=Homo sapiens OX=9606 GN=IGKV2-29 PE=3 SV=2
783	1100	P53999	225.09	46	46	29	182000000	22600000	7	7	12	4	Oxidation (M); Pyro-glu from Q	14395	Activated RNA polymerase II transcriptional coactivator p15 OS=Homo sapiens OX=9606 GN=SUB1 PE=1 SV=3
955	640	Q9NZC9	224.83	13	7	9	5540000	14100000	9	9	6	6	Carbamidomethylation	105938	SWI/SNF-related matrix-associated actin-dependent regulator of chromatin subfamily A-like protein 1 OS=Homo sapiens OX=9606 GN=SMARCAL1 PE=1 SV=1
813	511	O94906	223.94	14	10	9	16700000	18700000	14	14	10	8	Oxidation (M)	106925	Pre-mRNA-processing factor 6 OS=Homo sapiens OX=9606 GN=PRPF6 PE=1 SV=1
1160	1226	Q9Y2R5	223.57	61	45	45	59400000	52900000	6	6	4	4	Carbamidomethylation	14502	28S ribosomal protein S17 mitochondrial OS=Homo sapiens OX=9606 GN=MRPS17 PE=1 SV=1
929	1039	Q15369	223.43	65	65	37	45500000	22800000	6	6	8	4	Carbamidomethylation	12473	Elongin-C OS=Homo sapiens OX=9606 GN=ELOC PE=1 SV=1
949	875	Q9UBS4	223.36	25	14	11	15900000	16000000	7	7	5	6	Carbamidomethylation	40514	DnaJ homolog subfamily B member 11 OS=Homo sapiens OX=9606 GN=DNAJB11 PE=1 SV=1
1534	1415	Q86Y79	223.27	34	0	34		13000000	4	4	0	4	Carbamidomethylation	22937	Probable peptidyl-tRNA hydrolase OS=Homo sapiens OX=9606 GN=PTRH1 PE=1 SV=1
862	877	Q13595	223.21	29	14	28	27600000	22400000	8	6	7	8	Carbamidomethylation	32689	Transformer-2 protein homolog alpha OS=Homo sapiens OX=9606 GN=TRA2A PE=1 SV=1
601	358	O00159	222.91	19	15	3	46100000	5840000	18	18	19	4	Carbamidomethylation	121682	Unconventional myosin-Ic OS=Homo sapiens OX=9606 GN=MYO1C PE=1 SV=4
734	758	Q00059	222.8	35	28	30	54800000	46100000	9	9	7	9		29097	Transcription factor A mitochondrial OS=Homo sapiens OX=9606 GN=TFAM PE=1 SV=1
970	1366	P35637	222.26	16	0	16		75900000	7	5	0	11	Carbamidomethylation; Ammonia-loss (N); Diethylation	53426	RNA-binding protein FUS OS=Homo sapiens OX=9606 GN=FUS PE=1 SV=1
723	678	P18754	222.18	37	30	16	32500000	9110000	9	9	12	6	Carbamidomethylation	44969	Regulator of chromosome condensation OS=Homo sapiens OX=9606 GN=RCC1 PE=1 SV=1
1611	1995	P28799	222.17	8	8	6	23000000	19400000	2	2	2	1	Carbamidomethylation	63545	Granulins OS=Homo sapiens OX=9606 GN=GRN PE=1 SV=2
860	690	P49915	222.1	15	8	14	2560000	9060000	9	9	6	8	Carbamidomethylation	76716	GMP synthase [glutamine-hydrolyzing] OS=Homo sapiens OX=9606 GN=GMPS PE=1 SV=1
1101	1510	P17096	221.9	38	23	38	117000000	164000000	4	4	4	5		11676	High mobility group protein HMG-I/HMG-Y OS=Homo sapiens OX=9606 GN=HMGA1 PE=1 SV=3
870	940	P30154	221.87	14	14	9	10000000	768000	7	3	8	6	Carbamidomethylation	66214	Serine/threonine-protein phosphatase 2A 65 kDa regulatory subunit A beta isoform OS=Homo sapiens OX=9606 GN=PPP2R1B PE=1 SV=3
678	658	Q15776	221.75	26	21	16	10700000	7460000	11	6	12	7	Carbamidomethylation	65816	Zinc finger protein with KRAB and SCAN domains 8 OS=Homo sapiens OX=9606 GN=ZKSCAN8 PE=1 SV=2
409	1113	P42766	221.68	54	54	53	658000000	1050000000	11	11	16	19	Carbamylation; Deamidation (NQ); Methylation(KR); Pyro-glu from Q	14551	60S ribosomal protein L35 OS=Homo sapiens OX=9606 GN=RPL35 PE=1 SV=2
907	633	P05455	221.66	30	17	24	16500000	12700000	9	9	5	8	Carbamidomethylation	46837	Lupus La protein OS=Homo sapiens OX=9606 GN=SSB PE=1 SV=2
609	401	Q9BXS6	221.55	38	25	20	18200000	32400000	16	16	15	8	Carbamidomethylation	49452	Nucleolar and spindle-associated protein 1 OS=Homo sapiens OX=9606 GN=NUSAP1 PE=1 SV=1
934	740	Q8NFD5	221.43	6	1	5	822000	7160000	8	6	2	9		236121	AT-rich interactive domain-containing protein 1B OS=Homo sapiens OX=9606 GN=ARID1B PE=1 SV=2
932	671	Q10570	221.36	8	5	6	12200000	15200000	8	8	6	6	Carbamidomethylation	160883	Cleavage and polyadenylation specificity factor subunit 1 OS=Homo sapiens OX=9606 GN=CPSF1 PE=1 SV=2
835	507	Q9H9L3	221.04	39	34	13	95100000	26700000	12	12	13	4	Carbamidomethylation; Acetylation (Protein N-term)	39154	Interferon-stimulated 20 kDa exonuclease-like 2 OS=Homo sapiens OX=9606 GN=ISG20L2 PE=1 SV=1
1299	1135	O14579	220.79	24	21	8	20200000	8030000	5	5	4	2	Carbamidomethylation	34482	Coatomer subunit epsilon OS=Homo sapiens OX=9606 GN=COPE PE=1 SV=3
1329	1525	O75607	220.47	29	20	29	17900000	16900000	3	3	3	3	Carbamidomethylation; Acetylation (Protein N-term)	19344	Nucleoplasmin-3 OS=Homo sapiens OX=9606 GN=NPM3 PE=1 SV=3
497	1154	Q969Q0	220.47	50	50	49	40200000	92100000	11	2	11	16	Carbamidomethylation; Carbamylation; Methylation(KR); Pyro-glu from Q; Propionamide (K X@N-term)	12469	60S ribosomal protein L36a-like OS=Homo sapiens OX=9606 GN=RPL36AL PE=1 SV=3
999	656	Q09161	219.98	15	10	9	18200000	20900000	8	8	6	5	Carbamidomethylation	91839	Nuclear cap-binding protein subunit 1 OS=Homo sapiens OX=9606 GN=NCBP1 PE=1 SV=1
426	1207	Q9Y3U8	219.89	48	47	48	1040000000	1290000000	9	9	14	17	Carbamidomethylation; Oxidation (M); Carbamylation; Dimethylation(KR); Methylation(KR); Dihydroxy	12254	60S ribosomal protein L36 OS=Homo sapiens OX=9606 GN=RPL36 PE=1 SV=3
511	370	Q9UG63	219.3	32	27	19	63900000	24600000	16	16	17	11	Carbamidomethylation; Deamidation (NQ)	71290	ATP-binding cassette sub-family F member 2 OS=Homo sapiens OX=9606 GN=ABCF2 PE=1 SV=2
668	761	O43809	218.91	42	35	39	27700000	49100000	8	8	7	13		26227	Cleavage and polyadenylation specificity factor subunit 5 OS=Homo sapiens OX=9606 GN=NUDT21 PE=1 SV=1
596	976	P62316	218.6	65	62	65	124000000	122000000	8	8	9	15	Carbamidomethylation; Acetylation (Protein N-term); Deamidation (NQ)	13527	Small nuclear ribonucleoprotein Sm D2 OS=Homo sapiens OX=9606 GN=SNRPD2 PE=1 SV=1
1080	1149	Q04323	218.52	29	26	19	20500000	16700000	6	6	6	4		33325	UBX domain-containing protein 1 OS=Homo sapiens OX=9606 GN=UBXN1 PE=1 SV=2
916	756	P47755	218.47	42	24	29	11300000	12200000	8	5	5	7	Carbamidomethylation	32949	F-actin-capping protein subunit alpha-2 OS=Homo sapiens OX=9606 GN=CAPZA2 PE=1 SV=3
700	543	O43172	217.97	32	11	28	9070000	30300000	12	12	3	16	Carbamidomethylation	58449	U4/U6 small nuclear ribonucleoprotein Prp4 OS=Homo sapiens OX=9606 GN=PRPF4 PE=1 SV=2
1027	641	Q96PZ2	217.7	18	4	16	3820000	10800000	9	9	2	8	Carbamidomethylation	70196	Protein FAM111A OS=Homo sapiens OX=9606 GN=FAM111A PE=1 SV=2
625	452	P50991	217.13	29	24	14	36300000	20600000	14	13	12	12	Carbamidomethylation; Oxidation (M)	57924	T-complex protein 1 subunit delta OS=Homo sapiens OX=9606 GN=CCT4 PE=1 SV=4
694	997	Q6P1L8	216.91	51	51	45	66000000	33000000	6	6	13	7	Carbamidomethylation; Deamidation (NQ)	15948	39S ribosomal protein L14 mitochondrial OS=Homo sapiens OX=9606 GN=MRPL14 PE=1 SV=1
1081	1526	P63220	216.9	51	51	33	87900000	47800000	4	4	6	3	Carbamidomethylation; Acetylation (Protein N-term); Methionine replacement by azido homoalanine	9111	40S ribosomal protein S21 OS=Homo sapiens OX=9606 GN=RPS21 PE=1 SV=1
649	928	P06753	216.41	30	30	21	52200000	10900000	12	6	15	6		32950	Tropomyosin alpha-3 chain OS=Homo sapiens OX=9606 GN=TPM3 PE=1 SV=2
887	1485	Q9Y281	216.38	29	29	23	7120000		5	1	6	7	Carbamidomethylation	18737	Cofilin-2 OS=Homo sapiens OX=9606 GN=CFL2 PE=1 SV=1
546	382	Q9H6S0	216.31	16	10	11	25100000	21700000	19	19	13	12	Carbamidomethylation; Deamidation (NQ)	160248	3'-5' RNA helicase YTHDC2 OS=Homo sapiens OX=9606 GN=YTHDC2 PE=1 SV=2
1061	1052	O95232	216.24	15	10	11	15800000	20700000	5	5	3	6	Carbamidomethylation	51466	Luc7-like protein 3 OS=Homo sapiens OX=9606 GN=LUC7L3 PE=1 SV=2
950	960	P24534	216.08	47	47	20	77800000	40600000	7	5	8	4	Carbamidomethylation	24764	Elongation factor 1-beta OS=Homo sapiens OX=9606 GN=EEF1B2 PE=1 SV=3
611	672	Q96BR6	215.83	28	19	23	13200000	9430000	11	8	9	15	Carbamidomethylation; Aminoethylbenzenesulfonylation	52597	Zinc finger protein 669 OS=Homo sapiens OX=9606 GN=ZNF669 PE=2 SV=2
655	395	Q7L014	215.62	17	16	8	41200000	7510000	15	15	16	5	Carbamidomethylation	117362	Probable ATP-dependent RNA helicase DDX46 OS=Homo sapiens OX=9606 GN=DDX46 PE=1 SV=2
1210	2006	Q14011	215.43	33	20	32	13900000	31500000	4	4	3	4	Deamidation (NQ)	18648	Cold-inducible RNA-binding protein OS=Homo sapiens OX=9606 GN=CIRBP PE=1 SV=1
917	1183	Q15436	215.01	12	4	11	2260000	8880000	7	4	6	6	Carbamidomethylation; Ethanolation (KR); Dihydroxy	86161	Protein transport protein Sec23A OS=Homo sapiens OX=9606 GN=SEC23A PE=1 SV=2
654	432	Q96FZ2	214.91	45	29	28	46100000	17000000	13	13	12	9	Carbamidomethylation	40575	Embryonic stem cell-specific 5-hydroxymethylcytosine-binding protein OS=Homo sapiens OX=9606 GN=HMCES PE=1 SV=1
874	618	O75439	214.37	25	9	20	6790000	21900000	9	9	5	8	Carbamidomethylation	54366	Mitochondrial-processing peptidase subunit beta OS=Homo sapiens OX=9606 GN=PMPCB PE=1 SV=2
815	534	P16615	214.1	15	11	6	17700000	4310000	10	10	10	6	Carbamidomethylation	114757	Sarcoplasmic/endoplasmic reticulum calcium ATPase 2 OS=Homo sapiens OX=9606 GN=ATP2A2 PE=1 SV=1
644	603	P82930	213.84	48	33	44	30000000	59100000	10	10	9	11	Carbamidomethylation	25650	28S ribosomal protein S34 mitochondrial OS=Homo sapiens OX=9606 GN=MRPS34 PE=1 SV=2
984	902	E9PAV3	213.62	4	3	3	80600000	45400000	9	9	7	7	Hexose (NSY)	205419	Nascent polypeptide-associated complex subunit alpha muscle-specific form OS=Homo sapiens OX=9606 GN=NACA PE=1 SV=1
482	530	Q15928	213.5	28	21	18	899000	402000	13	3	17	14	Carbamidomethylation; Iminobiotinylation	55250	Zinc finger protein 141 OS=Homo sapiens OX=9606 GN=ZNF141 PE=1 SV=1
1239	1435	Q3MHD2	213.24	32	28	26	13100000	16900000	4	4	4	3	Carbamidomethylation; Acetylation (Protein N-term)	21701	Protein LSM12 homolog OS=Homo sapiens OX=9606 GN=LSM12 PE=1 SV=2
1372	1580	Q15785	213.12	22	19	9	6110000	21500000	4	4	3	2	Acetylation (Protein N-term); Acetylation (K); Phosphorylation (STY)	34559	Mitochondrial import receptor subunit TOM34 OS=Homo sapiens OX=9606 GN=TOMM34 PE=1 SV=2
746	1020	P39687	213.04	32	19	22	21800000	20600000	8	5	9	7	Carbamidomethylation; Ammonia-loss (N)	28585	Acidic leucine-rich nuclear phosphoprotein 32 family member A OS=Homo sapiens OX=9606 GN=ANP32A PE=1 SV=1
762	1228	P49458	212.65	56	56	56	474000000	552000000	6	6	10	7	Carbamidomethylation; Oxidation (M)	10112	Signal recognition particle 9 kDa protein OS=Homo sapiens OX=9606 GN=SRP9 PE=1 SV=2
976	1107	Q29836	212.3	28	19	17		0	7	1	6	6	Carbamidomethylation; Ethyl amino	40342	HLA class I histocompatibility antigen B-67 alpha chain OS=Homo sapiens OX=9606 GN=HLA-B PE=1 SV=1
976	1106	P30475	212.3	28	19	17		0	7	1	6	6	Carbamidomethylation; Ethyl amino	40328	HLA class I histocompatibility antigen B-39 alpha chain OS=Homo sapiens OX=9606 GN=HLA-B PE=1 SV=1
976	1105	Q95365	212.3	28	19	17		0	7	1	6	6	Carbamidomethylation; Ethyl amino	40416	HLA class I histocompatibility antigen B-38 alpha chain OS=Homo sapiens OX=9606 GN=HLA-B PE=1 SV=1
1022	741	P30876	211.8	10	7	6	6490000	4780000	7	7	5	5		133896	DNA-directed RNA polymerase II subunit RPB2 OS=Homo sapiens OX=9606 GN=POLR2B PE=1 SV=1
749	723	Q96DI7	211.55	40	33	24	19200000	17800000	9	9	8	9	Carbamidomethylation; Deamidation (NQ)	39311	U5 small nuclear ribonucleoprotein 40 kDa protein OS=Homo sapiens OX=9606 GN=SNRNP40 PE=1 SV=1
836	974	Q96BK5	211.32	31	22	25	12300000	20600000	6	6	6	8	Carbamidomethylation; Lysine oxidation to aminoadipic semialdehyde	37035	PIN2/TERF1-interacting telomerase inhibitor 1 OS=Homo sapiens OX=9606 GN=PINX1 PE=1 SV=2
720	795	Q9NXS2	210.97	29	29	26	81300000	34900000	9	9	11	7	Carbamidomethylation	42924	Glutaminyl-peptide cyclotransferase-like protein OS=Homo sapiens OX=9606 GN=QPCTL PE=1 SV=2
1045	848	Q96AG4	210.79	30	12	21	24600000	61500000	7	7	3	6	Carbamidomethylation	34930	Leucine-rich repeat-containing protein 59 OS=Homo sapiens OX=9606 GN=LRRC59 PE=1 SV=1
591	847	P49207	210.56	50	38	50	718000000	932000000	11	11	8	15	Carbamidomethylation; Oxidation (M); Deamidation (NQ)	13293	60S ribosomal protein L34 OS=Homo sapiens OX=9606 GN=RPL34 PE=1 SV=3
634	1545	P62314	210.44	42	42	38	99100000	178000000	4	4	10	11	Deamidation (NQ)	13282	Small nuclear ribonucleoprotein Sm D1 OS=Homo sapiens OX=9606 GN=SNRPD1 PE=1 SV=1
1224	958	P60891	210.31	26	24	8	12600000		7	2	6	2	Carbamidomethylation	34834	Ribose-phosphate pyrophosphokinase 1 OS=Homo sapiens OX=9606 GN=PRPS1 PE=1 SV=2
1144	1224	P22061	210.26	45	45	33	8170000	15100000	5	5	5	4	Carbamidomethylation	24636	Protein-L-isoaspartate(D-aspartate) O-methyltransferase OS=Homo sapiens OX=9606 GN=PCMT1 PE=1 SV=4
613	691	P61981	209.95	37	17	34	18400000	9010000	11	4	10	12	Oxidation (M); Acetylation (Protein N-term)	28303	14-3-3 protein gamma OS=Homo sapiens OX=9606 GN=YWHAG PE=1 SV=2
386	473	Q9HCG1	209.55	20	16	10	7930000	4130000	15	6	26	10		94112	Zinc finger protein 160 OS=Homo sapiens OX=9606 GN=ZNF160 PE=2 SV=3
808	778	Q9BU76	209.27	41	27	27	24700000	16000000	10	10	8	7	Carbamidomethylation	29412	Multiple myeloma tumor-associated protein 2 OS=Homo sapiens OX=9606 GN=MMTAG2 PE=1 SV=1
803	952	P35659	208.49	18	17	18	29400000	57300000	7	7	7	8	Carbamidomethylation	42674	Protein DEK OS=Homo sapiens OX=9606 GN=DEK PE=1 SV=1
1333	1718	Q15427	208.07	12	9	12	4110000	36300000	3	3	3	3		44386	Splicing factor 3B subunit 4 OS=Homo sapiens OX=9606 GN=SF3B4 PE=1 SV=1
414	425	Q03001	208.07	4	2	2	20800000	10200000	22	20	19	15	Carbamidomethylation; Oxidation (M)	860679	Dystonin OS=Homo sapiens OX=9606 GN=DST PE=1 SV=4
991	708	Q9BRZ2	207.99	16	11	11	16600000	13100000	8	8	5	6	Carbamidomethylation	81488	E3 ubiquitin-protein ligase TRIM56 OS=Homo sapiens OX=9606 GN=TRIM56 PE=1 SV=3
922	776	Q9BZK7	207.93	20	12	16	9470000	16800000	8	8	4	8	Carbamidomethylation	55595	F-box-like/WD repeat-containing protein TBL1XR1 OS=Homo sapiens OX=9606 GN=TBL1XR1 PE=1 SV=1
792	485	Q9H4E7	207.85	24	20	12	38800000	16100000	11	11	9	6	Carbamidomethylation	73910	Differentially expressed in FDCP 6 homolog OS=Homo sapiens OX=9606 GN=DEF6 PE=1 SV=1
1225	985	O14745	207.53	26	21	9	14900000	5690000	6	6	5	2		38868	Na(+)/H(+) exchange regulatory cofactor NHE-RF1 OS=Homo sapiens OX=9606 GN=SLC9A3R1 PE=1 SV=4
793	492	Q9Y678	207.28	15	12	9	11400000	18900000	11	11	9	7	Carbamidomethylation	97718	Coatomer subunit gamma-1 OS=Homo sapiens OX=9606 GN=COPG1 PE=1 SV=1
1023	963	Q15424	207.09	12	1	12	389000	3670000	9	3	2	9		102642	Scaffold attachment factor B1 OS=Homo sapiens OX=9606 GN=SAFB PE=1 SV=4
1134	959	O43159	206.77	18	10	12	6500000	14600000	6	6	3	5	Carbamidomethylation	50715	Ribosomal RNA-processing protein 8 OS=Homo sapiens OX=9606 GN=RRP8 PE=1 SV=2
1241	1448	Q9NVP2	206.74	28	21	24	15500000	28400000	4	3	4	3		22434	Histone chaperone ASF1B OS=Homo sapiens OX=9606 GN=ASF1B PE=1 SV=1
1294	859	O75569	205.78	34	11	23	9110000	19600000	7	7	2	5	Carbamidomethylation	34404	Interferon-inducible double-stranded RNA-dependent protein kinase activator A OS=Homo sapiens OX=9606 GN=PRKRA PE=1 SV=1
965	797	Q13330	205.68	17	4	16	356000	9000000	10	7	3	9	Carbamidomethylation; Pyro-glu from Q	80786	Metastasis-associated protein MTA1 OS=Homo sapiens OX=9606 GN=MTA1 PE=1 SV=2
821	549	P46087	205.37	15	7	12	24200000	42600000	11	11	7	8		89302	Probable 28S rRNA (cytosine(4447)-C(5))-methyltransferase OS=Homo sapiens OX=9606 GN=NOP2 PE=1 SV=2
638	720	Q9P2K3	205.32	17	16	11	13400000	6570000	9	5	13	8		55581	REST corepressor 3 OS=Homo sapiens OX=9606 GN=RCOR3 PE=1 SV=2
392	493	Q15149	205.04	7	4	4	977000000	18900000	30	28	20	20	Carbamidomethylation	531796	Plectin OS=Homo sapiens OX=9606 GN=PLEC PE=1 SV=3
513	1155	P83881	204.93	49	49	49	39600000	56600000	10	1	11	15	Carbamidomethylation; Carbamylation; Methylation(KR); Pyro-glu from Q; Propionamide (K X@N-term)	12441	60S ribosomal protein L36a OS=Homo sapiens OX=9606 GN=RPL36A PE=1 SV=2
822	592	Q8ND82	204.7	15	6	13	4030000	74600000	10	7	6	13	Carbamidomethylation	83096	Zinc finger protein 280C OS=Homo sapiens OX=9606 GN=ZNF280C PE=1 SV=1
737	620	Q8IZH2	204.49	11	4	10	4870000	15500000	11	11	7	12	Carbamidomethylation; Deamidation (NQ)	194106	5'-3' exoribonuclease 1 OS=Homo sapiens OX=9606 GN=XRN1 PE=1 SV=1
702	738	P47756	204.4	44	32	32	73400000	24700000	10	10	10	9	Carbamidomethylation; Acetylation (Protein N-term)	31350	F-actin-capping protein subunit beta OS=Homo sapiens OX=9606 GN=CAPZB PE=1 SV=4
767	754	Q9UKD2	203.78	39	30	32	142000000	96200000	9	9	9	8		27560	mRNA turnover protein 4 homolog OS=Homo sapiens OX=9606 GN=MRTO4 PE=1 SV=2
872	820	Q9NVV4	203.75	24	13	19	15000000	42500000	8	8	6	8	Carbamidomethylation; Oxidation (M)	66172	Poly(A) RNA polymerase mitochondrial OS=Homo sapiens OX=9606 GN=MTPAP PE=1 SV=1
1069	1122	Q9BYD3	203.56	22	18	15	29200000	5070000	5	5	6	3		34919	39S ribosomal protein L4 mitochondrial OS=Homo sapiens OX=9606 GN=MRPL4 PE=1 SV=1
853	547	Q8NHQ9	203.47	21	10	14	9640000	20300000	10	10	6	7	Carbamidomethylation	68547	ATP-dependent RNA helicase DDX55 OS=Homo sapiens OX=9606 GN=DDX55 PE=1 SV=3
943	748	Q9P2I0	203.14	15	10	7	12800000	7120000	8	8	5	6	Carbamidomethylation	88487	Cleavage and polyadenylation specificity factor subunit 2 OS=Homo sapiens OX=9606 GN=CPSF2 PE=1 SV=2
646	1682	P42677	203.06	42	42	42	330000000	135000000	6	6	6	15	Carbamidomethylation; Oxidation (M); Dethiomethyl	9461	40S ribosomal protein S27 OS=Homo sapiens OX=9606 GN=RPS27 PE=1 SV=3
475	1673	P63173	202.78	53	53	53	655000000	559000000	6	6	15	15	Carbamylation; Methylation(KR)	8218	60S ribosomal protein L38 OS=Homo sapiens OX=9606 GN=RPL38 PE=1 SV=2
450	981	P62851	202.7	49	49	49	1230000000	1590000000	8	8	12	18	Carbamidomethylation; Deamidation (NQ)	13742	40S ribosomal protein S25 OS=Homo sapiens OX=9606 GN=RPS25 PE=1 SV=1
669	779	Q9Y3D9	202.54	68	50	60	35000000	36800000	9	9	7	12		21771	28S ribosomal protein S23 mitochondrial OS=Homo sapiens OX=9606 GN=MRPS23 PE=1 SV=2
848	1223	P33316	202.45	24	24	24	31600000	31600000	5	5	6	8	Carbamidomethylation	26563	Deoxyuridine 5'-triphosphate nucleotidohydrolase mitochondrial OS=Homo sapiens OX=9606 GN=DUT PE=1 SV=4
1290	1364	Q52LJ0	202.39	17	4	17	0	227000000	5	3	1	6	Carbamidomethylation	37191	Protein FAM98B OS=Homo sapiens OX=9606 GN=FAM98B PE=1 SV=1
818	823	Q99439	202.36	43	33	28	21800000	13800000	8	8	7	9	Carbamidomethylation; Deamidation (NQ); Dehydration	33697	Calponin-2 OS=Homo sapiens OX=9606 GN=CNN2 PE=1 SV=4
1020	3347	Q8WU68	201.98	21	21	21	3180000	2450000	5	1	5	6	Carbamidomethylation; Acetylation (Protein N-term); Carbamylation	25744	Splicing factor U2AF 26 kDa subunit OS=Homo sapiens OX=9606 GN=U2AF1L4 PE=1 SV=2
854	816	P27824	201.68	18	17	8	33100000	13100000	9	9	10	4	Carbamidomethylation	67568	Calnexin OS=Homo sapiens OX=9606 GN=CANX PE=1 SV=2
1127	1127	O75940	201.3	32	32	14	16700000	13900000	5	5	6	2	Carbamidomethylation	26711	Survival of motor neuron-related-splicing factor 30 OS=Homo sapiens OX=9606 GN=SMNDC1 PE=1 SV=1
587	435	Q92878	201.27	20	13	9	25500000	11200000	23	23	18	10	Carbamidomethylation	153892	DNA repair protein RAD50 OS=Homo sapiens OX=9606 GN=RAD50 PE=1 SV=1
865	616	Q96QR8	201.1	45	23	39	27200000	34500000	10	10	6	8	Carbamidomethylation; 2-amino-3-oxo-butanoic_acid	33241	Transcriptional activator protein Pur-beta OS=Homo sapiens OX=9606 GN=PURB PE=1 SV=3
1481	1310	Q13148	201.03	18	11	7	5890000	6100000	5	5	3	2		44740	TAR DNA-binding protein 43 OS=Homo sapiens OX=9606 GN=TARDBP PE=1 SV=1
1095	829	Q9BZH6	200.5	8	3	6	2990000	7390000	7	7	3	7	Carbamidomethylation	136685	WD repeat-containing protein 11 OS=Homo sapiens OX=9606 GN=WDR11 PE=1 SV=1
1285	1029	Q8N9T8	200.31	11	6	7	9830000	6940000	5	5	3	3	Carbamidomethylation	82598	Protein KRI1 homolog OS=Homo sapiens OX=9606 GN=KRI1 PE=1 SV=3
1034	1075	Q9H9G7	200.2	8	5	6	0		5	1	3	6	Carbamidomethylation; Oxidation (M)	97360	Protein argonaute-3 OS=Homo sapiens OX=9606 GN=AGO3 PE=1 SV=2
1096	886	P41208	199.8	57	50	28	23700000	29100000	6	6	5	5		19738	Centrin-2 OS=Homo sapiens OX=9606 GN=CETN2 PE=1 SV=1
911	717	Q96EY1	199.51	29	24	15	35500000	22200000	9	9	8	5	Carbamidomethylation	52489	DnaJ homolog subfamily A member 3 mitochondrial OS=Homo sapiens OX=9606 GN=DNAJA3 PE=1 SV=2
910	992	Q9Y6X3	199.14	13	13	5	13200000	8490000	6	6	7	6	Carbamidomethylation	69082	MAU2 chromatid cohesion factor homolog OS=Homo sapiens OX=9606 GN=MAU2 PE=1 SV=2
975	930	Q9Y3C1	199.05	42	32	30	33900000	27800000	7	7	5	7	Carbamidomethylation	21188	Nucleolar protein 16 OS=Homo sapiens OX=9606 GN=NOP16 PE=1 SV=2
1032	702	P49736	198.66	14	6	8	9370000	6730000	10	10	5	6	Carbamidomethylation	101896	DNA replication licensing factor MCM2 OS=Homo sapiens OX=9606 GN=MCM2 PE=1 SV=4
1068	1104	Q16630	198.52	15	10	9	11800000	10100000	6	6	6	4	Carbamidomethylation	59210	Cleavage and polyadenylation specificity factor subunit 6 OS=Homo sapiens OX=9606 GN=CPSF6 PE=1 SV=2
986	480	P19447	198.49	21	15	6	13000000	5800000	11	11	8	3	Carbamidomethylation	89278	General transcription and DNA repair factor IIH helicase subunit XPB OS=Homo sapiens OX=9606 GN=ERCC3 PE=1 SV=1
1067	983	Q96CG8	198.19	26	26	14	57700000	13300000	6	6	6	3	Carbamidomethylation	26224	Collagen triple helix repeat-containing protein 1 OS=Homo sapiens OX=9606 GN=CTHRC1 PE=1 SV=1
912	760	Q8WWK9	197.83	20	6	16	6180000	30200000	8	8	3	9	Carbamidomethylation; Oxidation (M); Lysine oxidation to aminoadipic semialdehyde	76987	Cytoskeleton-associated protein 2 OS=Homo sapiens OX=9606 GN=CKAP2 PE=1 SV=1
551	1032	Q969P6	197.04	10	10	8	1490000		7	1	14	10	Oxidation (M); Ethylation	69872	DNA topoisomerase I mitochondrial OS=Homo sapiens OX=9606 GN=TOP1MT PE=1 SV=1
849	550	Q9BTC0	196.81	9	2	8	6540000	37300000	11	11	3	11	Carbamidomethylation; Dimethylation(KR)	243870	Death-inducer obliterator 1 OS=Homo sapiens OX=9606 GN=DIDO1 PE=1 SV=5
873	854	P53007	196.74	23	23	20	49400000	33800000	8	8	7	8	Carbamidomethylation	34013	Tricarboxylate transport protein mitochondrial OS=Homo sapiens OX=9606 GN=SLC25A1 PE=1 SV=2
906	555	Q9NNW5	196.69	15	8	8	14000000	8240000	10	10	7	5	Carbamidomethylation	121724	WD repeat-containing protein 6 OS=Homo sapiens OX=9606 GN=WDR6 PE=1 SV=1
941	715	Q13601	196.16	35	26	15	12200000	13500000	10	10	7	6	Carbamidomethylation; Acetylation (Protein N-term)	43665	KRR1 small subunit processome component homolog OS=Homo sapiens OX=9606 GN=KRR1 PE=1 SV=4
893	915	P67936	196.03	39	39	9	13200000		10	4	11	3	Carbamidomethylation; Acetylation (Protein N-term); Dimethylation(KR)	28522	Tropomyosin alpha-4 chain OS=Homo sapiens OX=9606 GN=TPM4 PE=1 SV=3
785	711	Q5T749	195.95	20	13	15	18800000	19700000	9	9	10	7	Carbamidomethylation	64136	Keratinocyte proline-rich protein OS=Homo sapiens OX=9606 GN=KPRP PE=1 SV=1
699	1025	P05787	195.91	11	10	9	558000		8	1	10	9		53704	Keratin type II cytoskeletal 8 OS=Homo sapiens OX=9606 GN=KRT8 PE=1 SV=7
1515	1608	P09972	195.69	17	17	6	4350000	3100000	4	2	3	1	Carbamidomethylation	39456	Fructose-bisphosphate aldolase C OS=Homo sapiens OX=9606 GN=ALDOC PE=1 SV=2
1156	1284	Q7RTV0	195.19	55	55	35	12000000	14400000	5	5	6	3	Carbamidomethylation	12405	PHD finger-like domain-containing protein 5A OS=Homo sapiens OX=9606 GN=PHF5A PE=1 SV=1
846	843	Q96A35	195.05	50	50	31	23100000	17500000	8	8	8	6	Carbamidomethylation	24915	39S ribosomal protein L24 mitochondrial OS=Homo sapiens OX=9606 GN=MRPL24 PE=1 SV=1
883	895	Q9HAN9	194.95	33	16	26	14500000	25200000	7	7	5	8	Carbamidomethylation	31932	Nicotinamide/nicotinic acid mononucleotide adenylyltransferase 1 OS=Homo sapiens OX=9606 GN=NMNAT1 PE=1 SV=1
1028	938	Q96D46	194.88	19	17	5	9110000	1870000	6	6	7	2	Carbamidomethylation	57603	60S ribosomal export protein NMD3 OS=Homo sapiens OX=9606 GN=NMD3 PE=1 SV=1
926	1082	O15235	194.72	51	46	51	82200000	52300000	6	6	7	7	Carbamidomethylation	15173	28S ribosomal protein S12 mitochondrial OS=Homo sapiens OX=9606 GN=MRPS12 PE=1 SV=1
983	961	Q9BYG3	194.71	31	18	22	10800000	37000000	8	8	6	7	Carbamidomethylation	34222	MKI67 FHA domain-interacting nucleolar phosphoprotein OS=Homo sapiens OX=9606 GN=NIFK PE=1 SV=1
1324	1125	P11908	194.32	23	20	8	2340000		6	1	5	2	Carbamidomethylation	34769	Ribose-phosphate pyrophosphokinase 2 OS=Homo sapiens OX=9606 GN=PRPS2 PE=1 SV=2
666	934	Q08170	194.06	14	11	12	2950000	11400000	9	5	7	13	Pyro-glu from Q	56678	Serine/arginine-rich splicing factor 4 OS=Homo sapiens OX=9606 GN=SRSF4 PE=1 SV=2
1209	1346	Q9H936	193.93	20	20	0	12800000		5	5	7	0	Carbamidomethylation	34470	Mitochondrial glutamate carrier 1 OS=Homo sapiens OX=9606 GN=SLC25A22 PE=1 SV=1
673	495	P15924	193.79	6	3	5	13600000	35700000	14	14	8	15	Carbamidomethylation; Oxidation (M)	331774	Desmoplakin OS=Homo sapiens OX=9606 GN=DSP PE=1 SV=3
973	844	Q9P016	192.86	35	20	25	29200000	31700000	7	7	4	7	Carbamidomethylation	25697	Thymocyte nuclear protein 1 OS=Homo sapiens OX=9606 GN=THYN1 PE=1 SV=1
1084	819	P54132	192.84	7	2	6	1300000	7580000	7	6	2	7	Carbamidomethylation	159000	Bloom syndrome protein OS=Homo sapiens OX=9606 GN=BLM PE=1 SV=1
1060	1241	O60812	192.64	21	12	21		18200000	6	1	4	5	Methylation(KR); Pyro-glu from Q; Carboxylation (DKW)	32142	Heterogeneous nuclear ribonucleoprotein C-like 1 OS=Homo sapiens OX=9606 GN=HNRNPCL1 PE=1 SV=1
1060	1240	B2RXH8	192.64	21	12	21		18200000	6	1	4	5	Methylation(KR); Pyro-glu from Q; Carboxylation (DKW)	32072	Heterogeneous nuclear ribonucleoprotein C-like 2 OS=Homo sapiens OX=9606 GN=HNRNPCL2 PE=1 SV=1
1098	1145	Q8WXX5	192.54	30	17	25	19700000	27500000	5	5	4	6		29910	DnaJ homolog subfamily C member 9 OS=Homo sapiens OX=9606 GN=DNAJC9 PE=1 SV=1
639	1439	Q7Z794	192.44	9	9	9	4530000	9310000	6	1	12	9	Sodium adduct; Carboxymethyl (KW X@N-term)	61901	Keratin type II cytoskeletal 1b OS=Homo sapiens OX=9606 GN=KRT77 PE=2 SV=3
1082	1671	P56134	192.42	43	41	43	52300000	65200000	5	5	5	5	Carbamidomethylation; Oxidation (M); Acetylation (Protein N-term)	10918	ATP synthase subunit f mitochondrial OS=Homo sapiens OX=9606 GN=ATP5MF PE=1 SV=3
1181	768	Q9BW92	192.4	16	3	13	1750000	18900000	8	8	2	7	Carbamidomethylation	81036	Threonine--tRNA ligase mitochondrial OS=Homo sapiens OX=9606 GN=TARS2 PE=1 SV=1
368	1719	Q6DRA6	192.39	27	27	26	1030000000	987000000	7	1	22	20	Amidation; Carbamylation; Dehydration; Formylation; Methylation(KR); Acetylation (TSCYH)	18018	Putative histone H2B type 2-D OS=Homo sapiens OX=9606 GN=HIST2H2BD PE=5 SV=3
368	1721	Q6DN03	192.39	23	23	22	1030000000	987000000	7	1	22	20	Amidation; Carbamylation; Dehydration; Formylation; Methylation(KR); Acetylation (TSCYH)	21472	Putative histone H2B type 2-C OS=Homo sapiens OX=9606 GN=HIST2H2BC PE=5 SV=3
869	806	P39748	192.35	31	21	23	40200000	21600000	9	9	9	6	Carbamidomethylation	42593	Flap endonuclease 1 OS=Homo sapiens OX=9606 GN=FEN1 PE=1 SV=1
840	793	Q9BQ75	191.72	32	24	27	16600000	26400000	8	8	7	7	Carbamidomethylation	31884	Protein CMSS1 OS=Homo sapiens OX=9606 GN=CMSS1 PE=1 SV=2
927	1203	P0DP25	191.31	46	46	30	45800000	44500000	5	5	8	4	Acetylation (Protein N-term); Deamidation (NQ)	16838	Calmodulin-3 OS=Homo sapiens OX=9606 GN=CALM3 PE=1 SV=1
927	1202	P0DP23	191.31	46	46	30	45800000	44500000	5	5	8	4	Acetylation (Protein N-term); Deamidation (NQ)	16838	Calmodulin-1 OS=Homo sapiens OX=9606 GN=CALM1 PE=1 SV=1
927	1201	P0DP24	191.31	46	46	30	45800000	44500000	5	5	8	4	Acetylation (Protein N-term); Deamidation (NQ)	16838	Calmodulin-2 OS=Homo sapiens OX=9606 GN=CALM2 PE=1 SV=1
891	587	Q13428	191.02	8	4	6	8100000	12400000	10	10	5	11	Acetylation (Protein N-term)	152105	Treacle protein OS=Homo sapiens OX=9606 GN=TCOF1 PE=1 SV=3
1135	1007	P43897	190.84	29	29	6	22700000	4550000	6	6	7	2	Carbamidomethylation	35391	Elongation factor Ts mitochondrial OS=Homo sapiens OX=9606 GN=TSFM PE=1 SV=2
1177	1068	Q12931	190.51	11	4	9	2150000	14600000	5	4	3	5		80110	Heat shock protein 75 kDa mitochondrial OS=Homo sapiens OX=9606 GN=TRAP1 PE=1 SV=3
750	716	Q9Y2R9	190.18	45	32	40	28900000	30200000	9	9	8	8	Carbamidomethylation	28134	28S ribosomal protein S7 mitochondrial OS=Homo sapiens OX=9606 GN=MRPS7 PE=1 SV=2
832	805	P14324	190.13	26	24	10	29500000	13500000	8	8	9	6	Carbamidomethylation; Oxidation (M)	48276	Farnesyl pyrophosphate synthase OS=Homo sapiens OX=9606 GN=FDPS PE=1 SV=4
1085	1339	Q9NS86	189.79	13	13	8	6950000	7470000	4	4	7	2	Carbamidomethylation	50854	LanC-like protein 2 OS=Homo sapiens OX=9606 GN=LANCL2 PE=1 SV=1
787	855	Q9BQ04	189.49	20	11	18		663000	7	1	5	10	Sulfation	40150	RNA-binding protein 4B OS=Homo sapiens OX=9606 GN=RBM4B PE=1 SV=1
825	602	Q9Y450	189.48	23	10	21	4400000	31900000	10	10	5	11	Carbamidomethylation	75473	HBS1-like protein OS=Homo sapiens OX=9606 GN=HBS1L PE=1 SV=1
1314	965	Q99497	189.02	50	16	33	9700000	15600000	7	7	3	5	Carbamidomethylation	19891	Protein/nucleic acid deglycase DJ-1 OS=Homo sapiens OX=9606 GN=PARK7 PE=1 SV=2
1847	1886	Q9HCN8	188.88	21	0	21		9550000	2	2	0	2		23598	Stromal cell-derived factor 2-like protein 1 OS=Homo sapiens OX=9606 GN=SDF2L1 PE=1 SV=2
841	917	Q96I25	188.81	21	15	12	4530000	10500000	10	9	8	7	Carbamidomethylation	44962	Splicing factor 45 OS=Homo sapiens OX=9606 GN=RBM17 PE=1 SV=1
1049	1270	P82664	188.57	36	17	32	7390000	9370000	6	6	3	6	Phosphorylation to amine thiol	22999	28S ribosomal protein S10 mitochondrial OS=Homo sapiens OX=9606 GN=MRPS10 PE=1 SV=2
715	454	Q15058	188.34	10	7	6	14200000	10900000	13	13	10	9	Carbamidomethylation	186490	Kinesin-like protein KIF14 OS=Homo sapiens OX=9606 GN=KIF14 PE=1 SV=1
679	531	Q9Y2K1	188.1	21	9	15	8080000	20600000	13	13	9	11	Carbamidomethylation; Acetylation (Protein N-term)	82016	Zinc finger and BTB domain-containing protein 1 OS=Homo sapiens OX=9606 GN=ZBTB1 PE=1 SV=3
1157	1552	Q92804	188.06	8	6	8	10900000	15600000	4	2	2	6	Carbamidomethylation	61830	TATA-binding protein-associated factor 2N OS=Homo sapiens OX=9606 GN=TAF15 PE=1 SV=1
875	728	P56192	187.63	14	4	11	7340000	11500000	8	8	4	9	Carbamidomethylation	101116	Methionine--tRNA ligase cytoplasmic OS=Homo sapiens OX=9606 GN=MARS PE=1 SV=2
1007	1090	Q9GZT3	186.8	58	49	35	32900000	12500000	6	6	7	3	Carbamidomethylation	12349	SRA stem-loop-interacting RNA-binding protein mitochondrial OS=Homo sapiens OX=9606 GN=SLIRP PE=1 SV=1
645	903	Q9UI95	186.39	56	56	31	127000000	25500000	7	7	13	7	Carbamidomethylation	24334	Mitotic spindle assembly checkpoint protein MAD2B OS=Homo sapiens OX=9606 GN=MAD2L2 PE=1 SV=2
1093	733	Q9UI10	185.96	25	16	15	8810000	13500000	9	9	5	6	Carbamidomethylation	57557	Translation initiation factor eIF-2B subunit delta OS=Homo sapiens OX=9606 GN=EIF2B4 PE=1 SV=2
1208	1329	P32246	185.94	14	13	8	62500000	40300000	5	5	4	3	Carbamidomethylation	41173	C-C chemokine receptor type 1 OS=Homo sapiens OX=9606 GN=CCR1 PE=1 SV=1
1340	1290	Q14151	185.84	11	1	9	2310000		8	2	3	6		107474	Scaffold attachment factor B2 OS=Homo sapiens OX=9606 GN=SAFB2 PE=1 SV=1
921	846	Q9NUD5	185.83	30	8	30	4250000	23400000	9	9	3	9	Carbamidomethylation; Propionamide (K X@N-term)	43547	Zinc finger CCHC domain-containing protein 3 OS=Homo sapiens OX=9606 GN=ZCCHC3 PE=1 SV=2
1228	1219	P61326	185.79	58	18	58	6390000	4280000	5	5	2	5		17164	Protein mago nashi homolog OS=Homo sapiens OX=9606 GN=MAGOH PE=1 SV=1
1228	1220	Q96A72	185.79	57	18	57	6390000	4280000	5	5	2	5		17276	Protein mago nashi homolog 2 OS=Homo sapiens OX=9606 GN=MAGOHB PE=1 SV=1
1103	811	P82933	185.13	24	8	16	1140000	23900000	7	7	2	7	Carbamidomethylation; Oxidation (M)	45835	28S ribosomal protein S9 mitochondrial OS=Homo sapiens OX=9606 GN=MRPS9 PE=1 SV=2
839	762	Q92665	185.08	25	16	25	17800000	22400000	8	8	5	9	Carbamidomethylation; Amidation	45319	28S ribosomal protein S31 mitochondrial OS=Homo sapiens OX=9606 GN=MRPS31 PE=1 SV=3
1483	1369	Q14195	185	10	8	3		171000	4	1	3	1		61963	Dihydropyrimidinase-related protein 3 OS=Homo sapiens OX=9606 GN=DPYSL3 PE=1 SV=1
1365	1535	Q6P161	184.86	49	22	49	20100000	34500000	3	3	1	4	Carbamidomethylation	15819	39S ribosomal protein L54 mitochondrial OS=Homo sapiens OX=9606 GN=MRPL54 PE=1 SV=1
1219	1428	P52434	184.66	47	18	47	9320000	16500000	4	4	2	5		17143	DNA-directed RNA polymerases I II and III subunit RPABC3 OS=Homo sapiens OX=9606 GN=POLR2H PE=1 SV=4
717	576	P11586	184.13	16	14	4	19400000	2690000	12	12	14	5	Carbamidomethylation	101559	C-1-tetrahydrofolate synthase cytoplasmic OS=Homo sapiens OX=9606 GN=MTHFD1 PE=1 SV=3
1062	1072	P14373	183.84	14	7	14	3230000	13400000	6	6	4	6	Carbamidomethylation	58490	Zinc finger protein RFP OS=Homo sapiens OX=9606 GN=TRIM27 PE=1 SV=1
608	1258	P41219	183.77	11	7	9	20400	121000	7	2	10	13	Oxidation (M); Carbamylation; Dehydration; Methylation(KR); Dethiomethyl	53651	Peripherin OS=Homo sapiens OX=9606 GN=PRPH PE=1 SV=2
855	835	Q13573	183.44	19	11	15	15300000	13700000	9	9	8	6	Carbamidomethylation	61495	SNW domain-containing protein 1 OS=Homo sapiens OX=9606 GN=SNW1 PE=1 SV=1
1236	1414	Q9Y3B4	183.33	41	41	32	39900000	43500000	4	4	4	3	Carbamidomethylation	14585	Splicing factor 3B subunit 6 OS=Homo sapiens OX=9606 GN=SF3B6 PE=1 SV=1
1015	680	Q4G0J3	183.3	19	7	13	3890000	20000000	9	9	4	6		66899	La-related protein 7 OS=Homo sapiens OX=9606 GN=LARP7 PE=1 SV=1
985	621	O75179	183.26	4	2	2	2860000	1950000	10	4	5	6	Carbamidomethylation	274256	Ankyrin repeat domain-containing protein 17 OS=Homo sapiens OX=9606 GN=ANKRD17 PE=1 SV=3
990	651	Q9Y4E5	183.24	11	9	3	8710000	3690000	8	8	6	4	Carbamidomethylation	121484	E3 SUMO-protein ligase ZNF451 OS=Homo sapiens OX=9606 GN=ZNF451 PE=1 SV=2
772	554	P49916	183.14	13	8	11	12000000	14600000	12	12	8	12	Carbamidomethylation	112907	DNA ligase 3 OS=Homo sapiens OX=9606 GN=LIG3 PE=1 SV=2
1004	842	Q96GD4	183	27	27	10	16400000	3800000	7	7	7	3	Carbamidomethylation	39311	Aurora kinase B OS=Homo sapiens OX=9606 GN=AURKB PE=1 SV=3
1057	956	Q96EY4	182.43	34	8	30	4110000	42200000	8	8	3	7	Carbamidomethylation	23864	Translation machinery-associated protein 16 OS=Homo sapiens OX=9606 GN=TMA16 PE=1 SV=2
892	606	P25685	182.4	31	21	13	14300000	8000000	9	8	9	5	Carbamidomethylation	38044	DnaJ homolog subfamily B member 1 OS=Homo sapiens OX=9606 GN=DNAJB1 PE=1 SV=4
771	455	P34932	182.34	18	17	6	18800000	2090000	13	12	12	5	Carbamidomethylation	94331	Heat shock 70 kDa protein 4 OS=Homo sapiens OX=9606 GN=HSPA4 PE=1 SV=4
1040	767	Q8N9R8	181.99	17	6	14	2220000	10900000	8	8	3	6	Carbamidomethylation	70400	Protein SCAI OS=Homo sapiens OX=9606 GN=SCAI PE=1 SV=2
871	818	O95758	181.37	22	5	22	805000	9420000	9	6	3	11	Carbamidomethylation; Oxidation (M)	59690	Polypyrimidine tract-binding protein 3 OS=Homo sapiens OX=9606 GN=PTBP3 PE=1 SV=2
1012	857	Q9Y6Y0	181.07	17	8	12	11100000	11700000	8	8	6	5	Carbamidomethylation	71729	Influenza virus NS1A-binding protein OS=Homo sapiens OX=9606 GN=IVNS1ABP PE=1 SV=3
1116	887	Q92615	181.03	11	7	7	8770000	14100000	7	6	4	5	Carbamidomethylation	80552	La-related protein 4B OS=Homo sapiens OX=9606 GN=LARP4B PE=1 SV=3
1102	786	Q8N6R0	180.97	16	12	8	15300000	16100000	8	8	6	4	Carbamidomethylation	78768	Methyltransferase-like protein 13 OS=Homo sapiens OX=9606 GN=METTL13 PE=1 SV=1
1223	1862	Q9P0M6	180.81	9	9	5	0		3	1	5	2	Proline oxidation to pyroglutamic acid	40058	Core histone macro-H2A.2 OS=Homo sapiens OX=9606 GN=H2AFY2 PE=1 SV=3
988	979	P17858	180.76	10	8	8	3980000	1030000	6	3	6	5		85018	ATP-dependent 6-phosphofructokinase liver type OS=Homo sapiens OX=9606 GN=PFKL PE=1 SV=6
928	750	Q9UBX3	180.53	39	23	31	25400000	13500000	8	8	6	6	Carbamidomethylation	31282	Mitochondrial dicarboxylate carrier OS=Homo sapiens OX=9606 GN=SLC25A10 PE=1 SV=2
827	1091	Q14331	180.49	31	31	22	21700000	24900000	8	8	9	6	Carbamidomethylation; Deamidation (NQ)	29172	Protein FRG1 OS=Homo sapiens OX=9606 GN=FRG1 PE=1 SV=1
1017	1455	P62857	180.46	57	43	52	249000000	138000000	5	5	7	4	Carbamidomethylation	7841	40S ribosomal protein S28 OS=Homo sapiens OX=9606 GN=RPS28 PE=1 SV=1
1170	860	Q92620	180.44	9	2	8	1600000	6250000	6	6	3	5	Carbamidomethylation; Acetylation (Protein N-term)	140502	Pre-mRNA-splicing factor ATP-dependent RNA helicase PRP16 OS=Homo sapiens OX=9606 GN=DHX38 PE=1 SV=2
919	884	P23193	180.37	29	23	19	15000000	14400000	7	7	6	6	Carbamidomethylation	33970	Transcription elongation factor A protein 1 OS=Homo sapiens OX=9606 GN=TCEA1 PE=1 SV=2
1316	1124	P09936	179.76	34	30	23	5050000	7650000	5	5	4	3	Carbamidomethylation	24824	Ubiquitin carboxyl-terminal hydrolase isozyme L1 OS=Homo sapiens OX=9606 GN=UCHL1 PE=1 SV=2
794	660	Q8N587	179.68	20	17	11	9440000	5090000	10	5	12	5	Carbamidomethylation; Acetylation (Protein N-term)	55197	Zinc finger protein 561 OS=Homo sapiens OX=9606 GN=ZNF561 PE=1 SV=2
1076	1080	P30044	179.54	38	35	25	24400000	18100000	6	6	6	4	Carbamidomethylation	22086	Peroxiredoxin-5 mitochondrial OS=Homo sapiens OX=9606 GN=PRDX5 PE=1 SV=4
954	611	Q8IY37	179.42	11	5	8	3980000	14600000	9	9	4	7	Carbamidomethylation	129545	Probable ATP-dependent RNA helicase DHX37 OS=Homo sapiens OX=9606 GN=DHX37 PE=1 SV=1
1320	1367	Q9H9J2	179.39	16	8	16	1440000	8000000	4	4	2	5	Carbamidomethylation	37535	39S ribosomal protein L44 mitochondrial OS=Homo sapiens OX=9606 GN=MRPL44 PE=1 SV=1
1122	1121	Q8NEM0	179.24	10	7	6	13900000	5230000	6	6	5	3	Carbamidomethylation; Pyro-glu from Q	92849	Microcephalin OS=Homo sapiens OX=9606 GN=MCPH1 PE=1 SV=4
1326	1308	Q9BTD8	179.14	13	11	9	12700000	5360000	4	4	3	3	Carbamidomethylation	50414	RNA-binding protein 42 OS=Homo sapiens OX=9606 GN=RBM42 PE=1 SV=1
1434	1218	Q96ME7	179.11	14	3	14	1700000	10300000	6	6	1	6	Carbamidomethylation	64682	Zinc finger protein 512 OS=Homo sapiens OX=9606 GN=ZNF512 PE=1 SV=2
742	687	Q9H869	179.04	18	7	14	414000	6150000	8	4	5	11	Carbamidomethylation	87944	YY1-associated protein 1 OS=Homo sapiens OX=9606 GN=YY1AP1 PE=1 SV=2
755	936	O75947	178.88	53	47	27	46100000	9970000	7	7	11	6	Carbamidomethylation	18491	ATP synthase subunit d mitochondrial OS=Homo sapiens OX=9606 GN=ATP5PD PE=1 SV=3
709	548	Q8WWQ0	178.33	10	4	8	5800000	13000000	12	12	8	11	Carbamidomethylation	206688	PH-interacting protein OS=Homo sapiens OX=9606 GN=PHIP PE=1 SV=2
1186	1099	Q8N684	178.11	15	15	6	13400000	7780000	5	5	6	2		52050	Cleavage and polyadenylation specificity factor subunit 7 OS=Homo sapiens OX=9606 GN=CPSF7 PE=1 SV=1
731	615	Q5VYS8	178.02	9	7	4	18200000	16400000	14	14	14	9	Carbamidomethylation; Acetylation (Protein N-term)	171228	Terminal uridylyltransferase 7 OS=Homo sapiens OX=9606 GN=TUT7 PE=1 SV=1
918	927	P08621	177.54	17	11	15	20900000	44800000	9	9	4	10	Carbamidomethylation	51557	U1 small nuclear ribonucleoprotein 70 kDa OS=Homo sapiens OX=9606 GN=SNRNP70 PE=1 SV=2
1143	1008	Q9GZL7	177.23	20	5	17	3640000	7040000	6	6	2	6		47708	Ribosome biogenesis protein WDR12 OS=Homo sapiens OX=9606 GN=WDR12 PE=1 SV=2
961	1066	P07195	176.96	19	16	11	14900000	1430000	6	5	9	3	Carbamidomethylation; 2-amino-3-oxo-butanoic_acid	36639	L-lactate dehydrogenase B chain OS=Homo sapiens OX=9606 GN=LDHB PE=1 SV=2
939	578	Q96KR1	176.65	15	6	11	7270000	15900000	12	12	5	10	Carbamidomethylation	117012	Zinc finger RNA-binding protein OS=Homo sapiens OX=9606 GN=ZFR PE=1 SV=2
1355	1256	O14828	176.43	21	5	21	0	8030000	4	4	1	5		38287	Secretory carrier-associated membrane protein 3 OS=Homo sapiens OX=9606 GN=SCAMP3 PE=1 SV=3
665	477	P43246	176.23	18	12	7	27500000	8790000	14	14	11	8	Carbamidomethylation	104743	DNA mismatch repair protein Msh2 OS=Homo sapiens OX=9606 GN=MSH2 PE=1 SV=1
1025	839	Q53GS9	175.89	16	14	6	7630000	8470000	7	7	6	5	Carbamidomethylation	65381	U4/U6.U5 tri-snRNP-associated protein 2 OS=Homo sapiens OX=9606 GN=USP39 PE=1 SV=2
1050	1132	P06730	175.83	34	31	31	406000000	10800000	5	5	5	5	Carbamidomethylation; Acetylation (Protein N-term)	25097	Eukaryotic translation initiation factor 4E OS=Homo sapiens OX=9606 GN=EIF4E PE=1 SV=2
974	810	Q9HD33	175.83	29	18	20	13100000	18300000	8	8	4	7		29450	39S ribosomal protein L47 mitochondrial OS=Homo sapiens OX=9606 GN=MRPL47 PE=1 SV=2
782	623	Q9Y295	175.69	30	24	14	11500000	11600000	9	9	9	8	Carbamidomethylation	40542	Developmentally-regulated GTP-binding protein 1 OS=Homo sapiens OX=9606 GN=DRG1 PE=1 SV=1
1051	1181	P31930	175.39	15	15	10	21100000	9490000	5	5	5	4	Carbamidomethylation	52646	Cytochrome b-c1 complex subunit 1 mitochondrial OS=Homo sapiens OX=9606 GN=UQCRC1 PE=1 SV=3
1179	1396	P51858	175.29	25	7	25	19800000	36100000	5	3	2	6	Acetylation (K); Carboxylation (DKW)	26788	Hepatoma-derived growth factor OS=Homo sapiens OX=9606 GN=HDGF PE=1 SV=1
586	655	A8MTY0	175.1	18	18	11	3240000		12	2	21	8	Carbamidomethylation; Iminobiotinylation	71173	Zinc finger protein 724 OS=Homo sapiens OX=9606 GN=ZNF724 PE=2 SV=3
1091	920	Q15459	175.08	11	8	6	9240000	3410000	7	7	5	4	Carbamidomethylation; Acetylation (Protein N-term)	88886	Splicing factor 3A subunit 1 OS=Homo sapiens OX=9606 GN=SF3A1 PE=1 SV=1
1486	1449	Q9BY32	174.62	38	30	8	8690000	1290000	4	4	3	1	Carbamidomethylation	21446	Inosine triphosphate pyrophosphatase OS=Homo sapiens OX=9606 GN=ITPA PE=1 SV=2
571	661	Q9UJN7	174.6	28	19	22	13000000	4290000	9	7	18	8	Carbamidomethylation; 2-amino-3-oxo-butanoic_acid	40659	Zinc finger protein 391 OS=Homo sapiens OX=9606 GN=ZNF391 PE=2 SV=2
728	1780	Q9H4B7	174.45	9	5	9		0	5	1	9	8	Carbamidomethylation; Oxidation (M)	50327	Tubulin beta-1 chain OS=Homo sapiens OX=9606 GN=TUBB1 PE=1 SV=1
798	574	Q9UJV9	174.34	22	16	11	17400000	14100000	12	12	12	6	Carbamidomethylation	69838	Probable ATP-dependent RNA helicase DDX41 OS=Homo sapiens OX=9606 GN=DDX41 PE=1 SV=2
1024	817	O75400	174.27	13	5	8	9630000	8890000	9	9	6	6	Carbamidomethylation	108805	Pre-mRNA-processing factor 40 homolog A OS=Homo sapiens OX=9606 GN=PRPF40A PE=1 SV=2
1075	1045	Q9Y2Q9	173.55	34	18	34	16400000	31700000	6	6	3	6		20843	28S ribosomal protein S28 mitochondrial OS=Homo sapiens OX=9606 GN=MRPS28 PE=1 SV=1
1058	975	Q9HCU5	173.16	23	18	12	20900000	6240000	6	6	6	3	Carbamidomethylation	45468	Prolactin regulatory element-binding protein OS=Homo sapiens OX=9606 GN=PREB PE=1 SV=2
786	814	P23588	172.95	14	11	13	27500000	49300000	10	10	11	7		69151	Eukaryotic translation initiation factor 4B OS=Homo sapiens OX=9606 GN=EIF4B PE=1 SV=2
1335	1412	Q9UI30	172.92	42	31	31	24800000	30300000	4	4	3	3	Carbamidomethylation	14199	Multifunctional methyltransferase subunit TRM112-like protein OS=Homo sapiens OX=9606 GN=TRMT112 PE=1 SV=1
1203	1186	Q9Y5T5	172.9	8	4	5	1300000	3320000	5	5	5	3	Carbamidomethylation	93570	Ubiquitin carboxyl-terminal hydrolase 16 OS=Homo sapiens OX=9606 GN=USP16 PE=1 SV=1
1070	1123	Q14592	172.83	13	7	13	5000000	4530000	6	3	3	6	Carbamidomethylation	63665	Zinc finger protein 460 OS=Homo sapiens OX=9606 GN=ZNF460 PE=1 SV=2
1248	2812	Q9C005	172.75	40	40	40	10800000	8650000	2	2	4	3	Acetylation (Protein N-term); Pyro-glu from Q	11250	Protein dpy-30 homolog OS=Homo sapiens OX=9606 GN=DPY30 PE=1 SV=1
971	1280	P47914	172.57	33	23	33	574000000	734000000	6	6	4	7	Acetylation (Protein N-term); Tri nitro benzene	17752	60S ribosomal protein L29 OS=Homo sapiens OX=9606 GN=RPL29 PE=1 SV=2
992	802	Q13242	172.11	38	32	17	23000000	63500000	8	7	6	4	Hexose (NSY)	25542	Serine/arginine-rich splicing factor 9 OS=Homo sapiens OX=9606 GN=SRSF9 PE=1 SV=1
806	1389	P08729	172.07	12	6	12		8640000	7	1	7	9	Acetylation (N-term); Myristoylation; Glycidamide adduct	51386	Keratin type II cytoskeletal 7 OS=Homo sapiens OX=9606 GN=KRT7 PE=1 SV=5
1211	2491	P60510	172.04	11	5	11		1460000	3	1	3	4	Carbamidomethylation; Aminoethylbenzenesulfonylation	35080	Serine/threonine-protein phosphatase 4 catalytic subunit OS=Homo sapiens OX=9606 GN=PPP4C PE=1 SV=1
1213	1074	P27105	171.9	32	32	8	44700000	3120000	6	6	6	2		31731	Erythrocyte band 7 integral membrane protein OS=Homo sapiens OX=9606 GN=STOM PE=1 SV=3
1267	1298	Q92560	171.42	12	10	4	10000000	1510000	5	5	4	2	Deamidation (NQ)	80362	Ubiquitin carboxyl-terminal hydrolase BAP1 OS=Homo sapiens OX=9606 GN=BAP1 PE=1 SV=2
1031	837	Q9NUL7	170.98	17	8	16	5610000	9740000	7	7	4	6	Carbamidomethylation	59581	Probable ATP-dependent RNA helicase DDX28 OS=Homo sapiens OX=9606 GN=DDX28 PE=1 SV=2
680	944	Q05481	170.85	7	6	6	5620000	0	10	1	17	8	Carbamidomethylation	137217	Zinc finger protein 91 OS=Homo sapiens OX=9606 GN=ZNF91 PE=2 SV=2
978	1097	P37802	170.73	37	37	17	29800000	9770000	6	6	9	3	Oxidation (M)	22391	Transgelin-2 OS=Homo sapiens OX=9606 GN=TAGLN2 PE=1 SV=3
642	677	Q9UKM9	170.44	33	24	25	12500000	16000000	10	8	11	11	Carbamidomethylation	32463	RNA-binding protein Raly OS=Homo sapiens OX=9606 GN=RALY PE=1 SV=1
1021	1041	P11177	170.3	24	18	19	17100000	9810000	6	6	5	5	Carbamidomethylation	39233	Pyruvate dehydrogenase E1 component subunit beta mitochondrial OS=Homo sapiens OX=9606 GN=PDHB PE=1 SV=3
1066	978	P17028	169.99	21	8	17	7050000	7480000	6	5	6	4		42155	Zinc finger protein 24 OS=Homo sapiens OX=9606 GN=ZNF24 PE=1 SV=4
859	663	Q06330	169.94	21	10	18	14100000	17100000	9	9	6	8	Carbamidomethylation	55637	Recombining binding protein suppressor of hairless OS=Homo sapiens OX=9606 GN=RBPJ PE=1 SV=3
1450	1151	Q05519	169.92	15	11	4	10300000	7750000	5	5	4	1		53542	Serine/arginine-rich splicing factor 11 OS=Homo sapiens OX=9606 GN=SRSF11 PE=1 SV=1
1196	1422	O95168	169.78	41	32	33	8970000	12200000	4	4	3	4		15209	NADH dehydrogenase [ubiquinone] 1 beta subcomplex subunit 4 OS=Homo sapiens OX=9606 GN=NDUFB4 PE=1 SV=3
1296	954	P40925	169.66	23	12	11	6120000	3710000	6	6	3	3	Carbamidomethylation	36426	Malate dehydrogenase cytoplasmic OS=Homo sapiens OX=9606 GN=MDH1 PE=1 SV=4
1361	1116	P09429	169.49	35	13	21	9090000	6140000	5	4	2	3	Carbamidomethylation	24894	High mobility group protein B1 OS=Homo sapiens OX=9606 GN=HMGB1 PE=1 SV=3
914	849	Q6DKI1	169.47	34	15	26	17300000	626000000	8	8	6	9		28661	60S ribosomal protein L7-like 1 OS=Homo sapiens OX=9606 GN=RPL7L1 PE=1 SV=1
1000	788	P40227	169.42	19	17	9	13900000	11500000	8	8	7	4	Oxidation (M)	58024	T-complex protein 1 subunit zeta OS=Homo sapiens OX=9606 GN=CCT6A PE=1 SV=3
1195	1395	Q86U42	169.37	21	17	19	11400000	17500000	4	4	5	3	Carbamidomethylation; Acetylation (Protein N-term)	32749	Polyadenylate-binding protein 2 OS=Homo sapiens OX=9606 GN=PABPN1 PE=1 SV=3
885	907	P15531	169.25	61	49	49	17100000	4960000	8	3	7	6	Carbamidomethylation	17149	Nucleoside diphosphate kinase A OS=Homo sapiens OX=9606 GN=NME1 PE=1 SV=1
1456	1230	Q5T280	169.1	16	0	16		23500000	5	5	0	5	Carbamidomethylation	42009	Putative methyltransferase C9orf114 OS=Homo sapiens OX=9606 GN=SPOUT1 PE=1 SV=3
863	1000	Q8TB69	168.89	11	9	7		1460000	6	1	10	5		63020	Zinc finger protein 519 OS=Homo sapiens OX=9606 GN=ZNF519 PE=2 SV=2
1666	2800	P18859	168.55	31	13	31	8050000	10100000	2	2	1	2		12588	ATP synthase-coupling factor 6 mitochondrial OS=Homo sapiens OX=9606 GN=ATP5PF PE=1 SV=1
1289	1260	Q13427	168.48	6	6	5	21900000	16200000	4	4	4	3	Carbamidomethylation	88617	Peptidyl-prolyl cis-trans isomerase G OS=Homo sapiens OX=9606 GN=PPIG PE=1 SV=2
1059	995	Q9H7D7	168.29	12	12	4	12200000	3860000	5	5	7	2	Carbamidomethylation	72124	WD repeat-containing protein 26 OS=Homo sapiens OX=9606 GN=WDR26 PE=1 SV=3
1220	1438	Q9BWJ5	168.2	56	56	41	30600000	15300000	5	5	5	3	Carbamidomethylation	10135	Splicing factor 3B subunit 5 OS=Homo sapiens OX=9606 GN=SF3B5 PE=1 SV=1
1328	1478	P52298	167.95	25	12	25	1630000	18200000	4	4	2	5	Carbamidomethylation	18001	Nuclear cap-binding protein subunit 2 OS=Homo sapiens OX=9606 GN=NCBP2 PE=1 SV=1
886	1433	P24539	167.61	19	19	14	17000000	15100000	4	4	6	7	Oxidation (M); Pyro-glu from Q	28909	ATP synthase F(0) complex subunit B1 mitochondrial OS=Homo sapiens OX=9606 GN=ATP5PB PE=1 SV=2
732	1021	Q03936	167.61	10	8	8	569000	82500	8	2	13	7	Carbamidomethylation	68487	Zinc finger protein 92 OS=Homo sapiens OX=9606 GN=ZNF92 PE=2 SV=2
823	718	P41250	167.59	15	11	7	24300000	15200000	8	8	8	6	Carbamidomethylation	83166	Glycine--tRNA ligase OS=Homo sapiens OX=9606 GN=GARS PE=1 SV=3
1395	1288	Q9NYB0	167.59	24	11	16	7050000	2100000	5	5	2	4	Carbamidomethylation	44260	Telomeric repeat-binding factor 2-interacting protein 1 OS=Homo sapiens OX=9606 GN=TERF2IP PE=1 SV=1
977	1050	O00268	166.96	11	8	8	7590000	7400000	6	6	5	7	Carbamidomethylation	110114	Transcription initiation factor TFIID subunit 4 OS=Homo sapiens OX=9606 GN=TAF4 PE=1 SV=2
845	807	Q92784	166.91	30	28	12	19000000	9820000	9	8	9	5	Carbamidomethylation; Acetylation (Protein N-term)	43084	Zinc finger protein DPF3 OS=Homo sapiens OX=9606 GN=DPF3 PE=1 SV=3
1115	868	Q658Y4	166.69	13	4	11	6440000	7320000	7	7	2	6	Carbamidomethylation	93909	Protein FAM91A1 OS=Homo sapiens OX=9606 GN=FAM91A1 PE=1 SV=3
1319	1350	Q9UM00	166.16	26	20	21	14800000	10200000	4	4	3	3	Pyro-glu from Q	21175	Calcium load-activated calcium channel OS=Homo sapiens OX=9606 GN=TMCO1 PE=1 SV=1
1518	1680	O75817	166.09	31	0	31		2610000	3	3	0	4	Carbamidomethylation	15651	Ribonuclease P protein subunit p20 OS=Homo sapiens OX=9606 GN=POP7 PE=1 SV=2
1168	1018	Q6P6C2	165.98	20	6	14	1440000	9590000	7	7	3	5	Carbamidomethylation; Acetylation (Protein N-term)	44256	RNA demethylase ALKBH5 OS=Homo sapiens OX=9606 GN=ALKBH5 PE=1 SV=2
687	1069	Q8N7Q3	165.98	11	11	6	223000		9	1	16	6	Carbamidomethylation	67624	Zinc finger protein 676 OS=Homo sapiens OX=9606 GN=ZNF676 PE=2 SV=2
1424	1698	P43307	165.92	12	8	12	13300000	21900000	3	3	2	3		32235	Translocon-associated protein subunit alpha OS=Homo sapiens OX=9606 GN=SSR1 PE=1 SV=3
1197	763	P23284	165.61	36	6	30	875000	24200000	7	7	1	6		23743	Peptidyl-prolyl cis-trans isomerase B OS=Homo sapiens OX=9606 GN=PPIB PE=1 SV=2
1110	1215	Q9NV31	164.95	31	23	13	12700000	82200000	5	5	5	6		21850	U3 small nucleolar ribonucleoprotein protein IMP3 OS=Homo sapiens OX=9606 GN=IMP3 PE=1 SV=1
1709	1672	Q9H5V9	164.9	21	6	15	2310000	12200000	3	3	1	2	Carbamidomethylation	25625	UPF0428 protein CXorf56 OS=Homo sapiens OX=9606 GN=CXorf56 PE=1 SV=1
1385	1309	O43837	164.89	13	13	3	9430000	1650000	4	4	4	1	Carbamidomethylation	42184	Isocitrate dehydrogenase [NAD] subunit beta mitochondrial OS=Homo sapiens OX=9606 GN=IDH3B PE=1 SV=2
1037	864	Q7Z417	164.76	11	5	8	2250000	10300000	7	7	3	7		76121	Nuclear fragile X mental retardation-interacting protein 2 OS=Homo sapiens OX=9606 GN=NUFIP2 PE=1 SV=1
1164	1471	O75964	164.52	43	43	30	466000000	18900000	4	4	5	3		11428	ATP synthase subunit g mitochondrial OS=Homo sapiens OX=9606 GN=ATP5MG PE=1 SV=3
947	665	Q8IWR0	164.45	12	6	8	3310000	8620000	9	9	5	7	Carbamidomethylation	110538	Zinc finger CCCH domain-containing protein 7A OS=Homo sapiens OX=9606 GN=ZC3H7A PE=1 SV=1
1109	1178	O00505	163.94	13	12	6	947000		7	2	6	4		57811	Importin subunit alpha-4 OS=Homo sapiens OX=9606 GN=KPNA3 PE=1 SV=2
1444	1385	P41743	163.8	11	4	7	2120000	7200000	4	4	1	4	Carbamidomethylation	68262	Protein kinase C iota type OS=Homo sapiens OX=9606 GN=PRKCI PE=1 SV=2
1246	2802	Q86VZ2	163.63	18	10	18		0	3	1	3	4	Carbamidomethylation; Dihydroxy	36338	WD repeat-containing protein 5B OS=Homo sapiens OX=9606 GN=WDR5B PE=2 SV=1
239	2833	P07477	163.6	18	15	18	1560000000	5990000000	6	6	16	41	Acetylation (N-term); Biotinylation; Carbamylation; Deamidation (NQ); Dimethylation(KR); 9 more	26558	Trypsin-1 OS=Homo sapiens OX=9606 GN=PRSS1 PE=1 SV=1
894	752	P55884	163.47	12	8	9	11400000	11800000	8	8	7	7	Carbamidomethylation	92482	Eukaryotic translation initiation factor 3 subunit B OS=Homo sapiens OX=9606 GN=EIF3B PE=1 SV=3
1423	1687	P47985	163.46	22	9	22	7910000	27900000	3	3	2	3		29668	Cytochrome b-c1 complex subunit Rieske mitochondrial OS=Homo sapiens OX=9606 GN=UQCRFS1 PE=1 SV=2
957	808	Q9ULX6	163.31	19	13	9	10800000	7300000	8	8	7	5	Carbamidomethylation	71640	A-kinase anchor protein 8-like OS=Homo sapiens OX=9606 GN=AKAP8L PE=1 SV=4
1685	1679	Q96DV4	163.2	14	4	9	614000	4850000	3	3	1	2	Carbamidomethylation	44597	39S ribosomal protein L38 mitochondrial OS=Homo sapiens OX=9606 GN=MRPL38 PE=1 SV=2
1035	719	Q9NSD9	162.93	15	11	6	8120000	3220000	8	8	6	3	Carbamidomethylation	66116	Phenylalanine--tRNA ligase beta subunit OS=Homo sapiens OX=9606 GN=FARSB PE=1 SV=3
1033	853	O95299	162.85	24	12	17	3170000	5280000	6	6	3	6	Carbamidomethylation	40751	NADH dehydrogenase [ubiquinone] 1 alpha subcomplex subunit 10 mitochondrial OS=Homo sapiens OX=9606 GN=NDUFA10 PE=1 SV=1
924	962	Q9H814	162.67	21	18	7	18600000	10500000	6	6	6	6	Carbamidomethylation; Ammonia-loss (N)	44403	Phosphorylated adapter RNA export protein OS=Homo sapiens OX=9606 GN=PHAX PE=1 SV=1
1310	1517	Q9UK33	162.54	30	23	24	9690000	23200000	4	4	3	4	Carbamidomethylation	18756	Zinc finger protein 580 OS=Homo sapiens OX=9606 GN=ZNF580 PE=1 SV=1
1071	1251	Q96EP5	162.01	21	21	9	22000000	5670000	5	5	6	4	Carbamidomethylation	43383	DAZ-associated protein 1 OS=Homo sapiens OX=9606 GN=DAZAP1 PE=1 SV=1
1153	1067	O43463	161.95	15	9	8	12900000	7620000	6	6	4	4	Carbamidomethylation	47908	Histone-lysine N-methyltransferase SUV39H1 OS=Homo sapiens OX=9606 GN=SUV39H1 PE=1 SV=1
923	822	Q9H5I1	161.87	25	25	13	19000000	10400000	8	8	9	3	Carbamidomethylation	46682	Histone-lysine N-methyltransferase SUV39H2 OS=Homo sapiens OX=9606 GN=SUV39H2 PE=1 SV=2
1048	1064	Q13888	161.63	18	18	14	8140000	5960000	6	6	6	4	Carbamidomethylation	44419	General transcription factor IIH subunit 2 OS=Homo sapiens OX=9606 GN=GTF2H2 PE=1 SV=1
1048	1063	Q6P1K8	161.63	18	18	14	8140000	5960000	6	6	6	4	Carbamidomethylation	44452	General transcription factor IIH subunit 2-like protein OS=Homo sapiens OX=9606 GN=GTF2H2C PE=1 SV=1
1039	1073	Q3KQU3	161.57	8	6	7	228000000	15200000	5	5	5	4		92820	MAP7 domain-containing protein 1 OS=Homo sapiens OX=9606 GN=MAP7D1 PE=1 SV=1
1191	1088	O14818	161.46	38	32	20	13100000	8160000	6	6	5	3	Carbamidomethylation	27887	Proteasome subunit alpha type-7 OS=Homo sapiens OX=9606 GN=PSMA7 PE=1 SV=1
1006	988	Q8TED0	161.02	19	14	14	6110000	7700000	7	7	5	6	Carbamidomethylation; Acetylation (Protein N-term); Carboxylation (DKW)	58415	U3 small nucleolar RNA-associated protein 15 homolog OS=Homo sapiens OX=9606 GN=UTP15 PE=1 SV=3
743	935	Q3KP31	160.9	15	11	8	222000		8	2	13	5	Carbamidomethylation; Aminoethylbenzenesulfonylation	66872	Zinc finger protein 791 OS=Homo sapiens OX=9606 GN=ZNF791 PE=2 SV=1
1264	863	Q8IWZ3	160.68	3	2	2	227000		7	1	3	4	Carbamidomethylation	269455	Ankyrin repeat and KH domain-containing protein 1 OS=Homo sapiens OX=9606 GN=ANKHD1 PE=1 SV=1
1194	1547	O43790	160.61	10	10	4	5960000		4	2	4	3	Carbamylation; Ethylation	53501	Keratin type II cuticular Hb6 OS=Homo sapiens OX=9606 GN=KRT86 PE=1 SV=1
1194	1549	Q14533	160.61	10	10	4	5960000		4	2	4	3	Carbamylation; Ethylation	54928	Keratin type II cuticular Hb1 OS=Homo sapiens OX=9606 GN=KRT81 PE=1 SV=3
1194	1592	P78385	160.61	10	10	4	5960000		4	2	4	3	Carbamylation; Ethylation	54195	Keratin type II cuticular Hb3 OS=Homo sapiens OX=9606 GN=KRT83 PE=1 SV=2
1099	1152	Q2M296	160.26	25	15	19	9160000	14200000	5	5	3	6	Carbamidomethylation	42173	Methenyltetrahydrofolate synthase domain-containing protein OS=Homo sapiens OX=9606 GN=MTHFSD PE=1 SV=2
972	2808	Q96IX5	160.18	45	45	45	27700000	18000000	3	3	5	7		6458	Up-regulated during skeletal muscle growth protein 5 OS=Homo sapiens OX=9606 GN=ATP5MD PE=1 SV=1
937	869	Q96K58	160.01	15	4	15	1530000	10300000	7	7	3	9	Carbamidomethylation	67890	Zinc finger protein 668 OS=Homo sapiens OX=9606 GN=ZNF668 PE=1 SV=3
1036	751	Q9H089	159.64	17	8	12	8560000	10500000	9	9	5	7		75225	Large subunit GTPase 1 homolog OS=Homo sapiens OX=9606 GN=LSG1 PE=1 SV=2
1163	1441	Q9H3K6	159.39	51	51	29	42900000	8890000	4	4	5	3	Carbamidomethylation	10117	BolA-like protein 2 OS=Homo sapiens OX=9606 GN=BOLA2 PE=1 SV=1
1106	883	Q9UN81	159.36	23	9	23	1300000	20200000	7	7	3	7		40056	LINE-1 retrotransposable element ORF1 protein OS=Homo sapiens OX=9606 GN=L1RE1 PE=1 SV=1
1240	1447	P55769	159.28	41	40	20	14200000	17800000	5	5	4	3	Carbamidomethylation	14174	NHP2-like protein 1 OS=Homo sapiens OX=9606 GN=SNU13 PE=1 SV=3
811	1249	Q3ZCX4	158.93	9	8	7	4140000		6	1	10	6	Carbamidomethylation	74369	Zinc finger protein 568 OS=Homo sapiens OX=9606 GN=ZNF568 PE=2 SV=2
1265	999	Q9Y399	158.82	24	8	19	6740000	13100000	6	6	3	4		33249	28S ribosomal protein S2 mitochondrial OS=Homo sapiens OX=9606 GN=MRPS2 PE=1 SV=1
1178	1083	O75530	158.35	18	10	10	2520000	3320000	5	5	5	2	Carbamidomethylation	50198	Polycomb protein EED OS=Homo sapiens OX=9606 GN=EED PE=1 SV=2
889	679	O95235	158.09	11	10	2	13400000	2770000	9	9	12	2		100278	Kinesin-like protein KIF20A OS=Homo sapiens OX=9606 GN=KIF20A PE=1 SV=1
801	726	Q9UNQ2	158.09	29	26	20	16500000	19800000	8	8	8	7		35236	Probable dimethyladenosine transferase OS=Homo sapiens OX=9606 GN=DIMT1 PE=1 SV=1
1245	2810	P41567	157.96	65	65	0	16900000		4	4	7	0	Carbamidomethylation; Acetylation (Protein N-term); Deamidation (NQ)	12732	Eukaryotic translation initiation factor 1 OS=Homo sapiens OX=9606 GN=EIF1 PE=1 SV=1
895	840	Q14004	157.96	7	4	5	644000	6850000	8	4	7	6		164922	Cyclin-dependent kinase 13 OS=Homo sapiens OX=9606 GN=CDK13 PE=1 SV=2
1376	1465	P56270	157.73	9	3	9	3160000	7540000	3	3	2	3	Carbamidomethylation	48608	Myc-associated zinc finger protein OS=Homo sapiens OX=9606 GN=MAZ PE=1 SV=1
648	476	Q14191	157.7	15	11	6	17400000	8930000	17	17	17	8	Carbamidomethylation	162460	Werner syndrome ATP-dependent helicase OS=Homo sapiens OX=9606 GN=WRN PE=1 SV=2
816	696	P14923	157.64	12	10	8	9380000	10700000	8	8	11	5		81745	Junction plakoglobin OS=Homo sapiens OX=9606 GN=JUP PE=1 SV=3
856	521	Q9NYZ3	157.35	24	22	6	16100000	1830000	12	12	11	3	Carbamidomethylation	76645	G2 and S phase-expressed protein 1 OS=Homo sapiens OX=9606 GN=GTSE1 PE=1 SV=3
1086	801	O94880	157.12	12	10	3	14200000	1180000	8	8	7	2	Carbamidomethylation; Deamidation (NQ)	100053	PHD finger protein 14 OS=Homo sapiens OX=9606 GN=PHF14 PE=1 SV=2
1832	2335	Q9BYJ9	157.03	9	0	9		6050000	2	2	0	2		60874	YTH domain-containing family protein 1 OS=Homo sapiens OX=9606 GN=YTHDF1 PE=1 SV=1
930	1049	P22392	156.76	50	50	37	10500000	0	7	2	7	5	Carbamidomethylation	17298	Nucleoside diphosphate kinase B OS=Homo sapiens OX=9606 GN=NME2 PE=1 SV=1
713	1095	Q6ZR52	156.72	9	8	7	172000		8	1	14	7	Carbamidomethylation; Iminobiotinylation	75342	Zinc finger protein 493 OS=Homo sapiens OX=9606 GN=ZNF493 PE=2 SV=3
1142	998	O00541	156.39	13	9	8	11600000	13700000	6	6	4	4	Carbamidomethylation	68003	Pescadillo homolog OS=Homo sapiens OX=9606 GN=PES1 PE=1 SV=1
1696	2798	Q9BRT6	156.25	23	12	23	13800000	17600000	2	2	1	2		15225	Protein LLP homolog OS=Homo sapiens OX=9606 GN=LLPH PE=1 SV=1
1231	1466	Q9NY12	156.08	19	11	16	6330000	29300000	4	4	4	3	Carbamidomethylation	22348	H/ACA ribonucleoprotein complex subunit 1 OS=Homo sapiens OX=9606 GN=GAR1 PE=1 SV=1
1207	1314	P47813	155.37	36	36	11	18400000	12100000	4	4	6	1		16460	Eukaryotic translation initiation factor 1A X-chromosomal OS=Homo sapiens OX=9606 GN=EIF1AX PE=1 SV=2
1207	1410	O14602	155.37	36	36	11	18400000	12100000	4	4	6	1		16442	Eukaryotic translation initiation factor 1A Y-chromosomal OS=Homo sapiens OX=9606 GN=EIF1AY PE=1 SV=4
735	896	Q86UE3	155.29	10	9	9		0	10	1	11	9	Carbamidomethylation; Aminoethylbenzenesulfonylation	98406	Zinc finger protein 546 OS=Homo sapiens OX=9606 GN=ZNF546 PE=1 SV=2
936	1264	P48651	155.19	13	11	12	21900000	23400000	5	5	7	6	Carbamidomethylation	55528	Phosphatidylserine synthase 1 OS=Homo sapiens OX=9606 GN=PTDSS1 PE=1 SV=1
1261	1065	Q8WUQ7	155.08	9	2	9	3080000	8090000	4	4	1	5		88702	Cactin OS=Homo sapiens OX=9606 GN=CACTIN PE=1 SV=3
1133	950	P04844	154.95	18	12	12	4900000	8960000	6	6	4	4		69284	Dolichyl-diphosphooligosaccharide--protein glycosyltransferase subunit 2 OS=Homo sapiens OX=9606 GN=RPN2 PE=1 SV=3
1117	1012	Q16698	154.9	30	23	16	26100000	6430000	6	6	6	3	Carbamidomethylation; Oxidation (M)	36068	2 4-dienoyl-CoA reductase mitochondrial OS=Homo sapiens OX=9606 GN=DECR1 PE=1 SV=1
1269	1464	Q9H6H4	154.65	21	12	19	9650000	9100000	4	4	4	4		29395	Receptor expression-enhancing protein 4 OS=Homo sapiens OX=9606 GN=REEP4 PE=1 SV=1
1440	1315	Q9Y2R4	154.29	9	0	9		9000000	4	3	0	4	Carbamidomethylation	67498	Probable ATP-dependent RNA helicase DDX52 OS=Homo sapiens OX=9606 GN=DDX52 PE=1 SV=3
1258	1165	Q1ED39	154.06	15	7	15	1920000	9290000	4	4	2	4	Carbamidomethylation	51589	Lysine-rich nucleolar protein 1 OS=Homo sapiens OX=9606 GN=KNOP1 PE=1 SV=1
1396	1299	Q12904	153.75	21	18	10	11000000	759000	4	4	3	2	Carbamidomethylation	34353	Aminoacyl tRNA synthase complex-interacting multifunctional protein 1 OS=Homo sapiens OX=9606 GN=AIMP1 PE=1 SV=2
1843	1791	Q9P035	153.66	13	5	8	501000	6730000	3	3	1	2		43160	Very-long-chain (3R)-3-hydroxyacyl-CoA dehydratase 3 OS=Homo sapiens OX=9606 GN=HACD3 PE=1 SV=2
1229	1233	P07737	153.42	42	42	28	18300000	14200000	5	5	5	3		15054	Profilin-1 OS=Homo sapiens OX=9606 GN=PFN1 PE=1 SV=2
1330	1541	P0DOX8	152.72	19	19	12	71900000	15800000	3	3	4	2		22830	Immunoglobulin lambda-1 light chain OS=Homo sapiens OX=9606 PE=1 SV=1
1330	1626	B9A064	152.72	20	20	13	71900000	15800000	3	3	4	2		23063	Immunoglobulin lambda-like polypeptide 5 OS=Homo sapiens OX=9606 GN=IGLL5 PE=2 SV=2
899	882	Q3T8J9	152.51	4	2	4	3640000	5600000	6	2	3	9		248618	GON-4-like protein OS=Homo sapiens OX=9606 GN=GON4L PE=1 SV=1
833	881	Q04917	152.49	25	13	25	5630000	3220000	7	2	7	8	Acetylation (Protein N-term)	28219	14-3-3 protein eta OS=Homo sapiens OX=9606 GN=YWHAH PE=1 SV=4
1911	2781	P58546	152.27	38	24	14	4650000	3460000	2	2	1	1	Carbamidomethylation	12895	Myotrophin OS=Homo sapiens OX=9606 GN=MTPN PE=1 SV=2
826	987	Q00325	152.23	21	14	19	73500000	55000000	8	8	7	8	Oxidation (M); Deamidation (NQ)	40095	Phosphate carrier protein mitochondrial OS=Homo sapiens OX=9606 GN=SLC25A3 PE=1 SV=2
635	1710	P62861	152.2	32	32	20	121000000	138000000	4	4	11	10		6648	40S ribosomal protein S30 OS=Homo sapiens OX=9606 GN=FAU PE=1 SV=1
1250	1112	Q92576	152.16	4	3	3	10000000	4710000	5	5	5	3	Carbamidomethylation	229479	PHD finger protein 3 OS=Homo sapiens OX=9606 GN=PHF3 PE=1 SV=3
933	743	O75467	152.15	23	10	19	5790000	12400000	9	9	4	9	Carbamidomethylation	61104	Zinc finger protein 324A OS=Homo sapiens OX=9606 GN=ZNF324 PE=2 SV=1
982	1708	A8MWD9	151.73	37	37	37	28800000	27700000	5	5	5	6		8544	Putative small nuclear ribonucleoprotein G-like protein 15 OS=Homo sapiens OX=9606 GN=SNRPGP15 PE=5 SV=2
982	1707	P62308	151.73	37	37	37	28800000	27700000	5	5	5	6		8496	Small nuclear ribonucleoprotein G OS=Homo sapiens OX=9606 GN=SNRPG PE=1 SV=1
1009	803	O75746	151.67	13	9	9	17000000	15000000	8	8	7	5	Carbamidomethylation	74762	Calcium-binding mitochondrial carrier protein Aralar1 OS=Homo sapiens OX=9606 GN=SLC25A12 PE=1 SV=2
1227	1130	Q9Y2P8	151.66	20	3	17	766000	8670000	6	6	1	7	Carbamidomethylation; Acetylation (Protein N-term)	40843	RNA 3'-terminal phosphate cyclase-like protein OS=Homo sapiens OX=9606 GN=RCL1 PE=1 SV=3
996	1538	P16401	151.5	34	15	25	6100000	64000000	10	4	5	8	Carbamylation; Methylation(KR); Propionamide (K X@N-term); ISD (z+2)-series	22580	Histone H1.5 OS=Homo sapiens OX=9606 GN=HIST1H1B PE=1 SV=3
968	880	Q9NY93	151.37	20	18	13	20400000	14400000	9	9	8	5	Carbamidomethylation	61590	Probable ATP-dependent RNA helicase DDX56 OS=Homo sapiens OX=9606 GN=DDX56 PE=1 SV=1
1242	1469	Q9Y5M8	151.36	19	12	15	3990000	4430000	4	4	3	4	Carbamidomethylation	29702	Signal recognition particle receptor subunit beta OS=Homo sapiens OX=9606 GN=SRPRB PE=1 SV=3
1014	1382	Q13950	150.91	9	9	7	14500000	8000000	5	5	7	3	Carbamidomethylation	56648	Runt-related transcription factor 2 OS=Homo sapiens OX=9606 GN=RUNX2 PE=1 SV=2
1352	1409	Q92688	150.56	20	5	20	3360000	4700000	5	2	1	5	Carbamidomethylation	28788	Acidic leucine-rich nuclear phosphoprotein 32 family member B OS=Homo sapiens OX=9606 GN=ANP32B PE=1 SV=1
1612	2272	Q9NRN7	150.51	9	9	5	3300000	2210000	2	2	2	1	Carbamidomethylation	35776	L-aminoadipate-semialdehyde dehydrogenase-phosphopantetheinyl transferase OS=Homo sapiens OX=9606 GN=AASDHPPT PE=1 SV=2
902	865	Q14966	149.91	4	2	3	4460000	8760000	7	7	3	9	Carbamidomethylation	220623	Zinc finger protein 638 OS=Homo sapiens OX=9606 GN=ZNF638 PE=1 SV=2
1105	913	P47897	149.78	13	9	5	6960000	5230000	8	8	6	5	Carbamidomethylation; Pyro-glu from Q	87799	Glutamine--tRNA ligase OS=Homo sapiens OX=9606 GN=QARS PE=1 SV=1
946	607	P28340	149.28	13	7	7	6240000	5870000	11	10	7	6	Carbamidomethylation	123631	DNA polymerase delta catalytic subunit OS=Homo sapiens OX=9606 GN=POLD1 PE=1 SV=2
1247	1731	Q9NZ01	149.24	13	9	13	8300000	12600000	4	4	2	5	Carbamidomethylation; Oxidation (M)	36034	Very-long-chain enoyl-CoA reductase OS=Homo sapiens OX=9606 GN=TECR PE=1 SV=1
1308	1482	Q9GZZ9	149.01	17	11	11	4970000	0	4	4	4	2		44863	Ubiquitin-like modifier-activating enzyme 5 OS=Homo sapiens OX=9606 GN=UBA5 PE=1 SV=1
1331	1632	Q9Y3E5	148.95	27	27	19	8690000	6980000	3	3	4	2		19194	Peptidyl-tRNA hydrolase 2 mitochondrial OS=Homo sapiens OX=9606 GN=PTRH2 PE=1 SV=1
966	770	P23526	148.87	22	18	9	12300000	7340000	9	9	8	5	Carbamidomethylation; Acetylation (Protein N-term)	47716	Adenosylhomocysteinase OS=Homo sapiens OX=9606 GN=AHCY PE=1 SV=4
1238	1431	O00299	148.86	20	17	7	16000000	2730000	5	5	4	3	Carbamidomethylation	26923	Chloride intracellular channel protein 1 OS=Homo sapiens OX=9606 GN=CLIC1 PE=1 SV=4
967	812	Q8TF47	148.65	14	8	11	4090000	5280000	7	5	5	7	Carbamidomethylation	73031	Zinc finger protein 90 homolog OS=Homo sapiens OX=9606 GN=ZFP90 PE=1 SV=2
1010	828	Q2TAY7	148.48	16	3	15	15200000	11200000	7	7	2	8	Carbamidomethylation; Acetylation (Protein N-term)	57544	WD40 repeat-containing protein SMU1 OS=Homo sapiens OX=9606 GN=SMU1 PE=1 SV=2
1318	1328	P46783	148.21	32	15	23	13600000	16000000	4	4	2	4		18898	40S ribosomal protein S10 OS=Homo sapiens OX=9606 GN=RPS10 PE=1 SV=1
1360	1114	Q99460	148.13	10	4	6	4520000	2550000	5	5	2	3		105836	26S proteasome non-ATPase regulatory subunit 1 OS=Homo sapiens OX=9606 GN=PSMD1 PE=1 SV=2
1681	1617	P84077	148.11	24	11	13		78800000	3	2	1	2		20697	ADP-ribosylation factor 1 OS=Homo sapiens OX=9606 GN=ARF1 PE=1 SV=2
1681	1616	P61204	148.11	24	11	13		78800000	3	2	1	2		20601	ADP-ribosylation factor 3 OS=Homo sapiens OX=9606 GN=ARF3 PE=1 SV=2
1158	1581	Q99547	148.1	22	12	22	19500000	25400000	4	4	3	5		19024	M-phase phosphoprotein 6 OS=Homo sapiens OX=9606 GN=MPHOSPH6 PE=1 SV=2
820	646	O15164	147.04	12	11	6	8320000	3500000	10	9	11	6	Carbamidomethylation	116831	Transcription intermediary factor 1-alpha OS=Homo sapiens OX=9606 GN=TRIM24 PE=1 SV=3
897	764	Q86U86	146.5	7	3	6	10900000	9040000	10	10	6	7		192946	Protein polybromo-1 OS=Homo sapiens OX=9606 GN=PBRM1 PE=1 SV=1
962	1089	O60765	146.09	8	8	4	1410000		5	1	8	4		69237	Zinc finger protein 354A OS=Homo sapiens OX=9606 GN=ZNF354A PE=1 SV=2
1545	1782	Q6JBY9	146.09	13	6	13	6860000	9030000	3	3	1	3	Carbamidomethylation	44504	CapZ-interacting protein OS=Homo sapiens OX=9606 GN=RCSD1 PE=1 SV=1
1074	813	Q12899	145.99	22	7	16	9580000	12600000	8	8	4	5	Carbamidomethylation	62166	Tripartite motif-containing protein 26 OS=Homo sapiens OX=9606 GN=TRIM26 PE=1 SV=1
1218	1420	P51571	145.98	25	25	12	12800000	3150000	4	4	5	3		18999	Translocon-associated protein subunit delta OS=Homo sapiens OX=9606 GN=SSR4 PE=1 SV=1
1420	1250	O95834	145.95	13	8	5	3160000	2260000	5	5	4	1	Carbamidomethylation	70679	Echinoderm microtubule-associated protein-like 2 OS=Homo sapiens OX=9606 GN=EML2 PE=1 SV=1
1056	766	Q8IV63	145.9	24	4	24	0	30400000	9	9	1	10	Carbamidomethylation	52881	Inactive serine/threonine-protein kinase VRK3 OS=Homo sapiens OX=9606 GN=VRK3 PE=1 SV=2
1013	970	Q6IN84	145.6	26	20	18	16600000	5260000	7	7	6	6	Carbamidomethylation	38638	rRNA methyltransferase 1 mitochondrial OS=Homo sapiens OX=9606 GN=MRM1 PE=1 SV=1
1120	922	Q9BRJ7	145.39	40	13	31	3460000	10800000	7	7	3	6	Carbamidomethylation	23338	Tudor-interacting repair regulator protein OS=Homo sapiens OX=9606 GN=NUDT16L1 PE=1 SV=1
1171	926	P23458	145.3	8	5	4	35900000	1370000	8	8	5	4	Carbamidomethylation	133277	Tyrosine-protein kinase JAK1 OS=Homo sapiens OX=9606 GN=JAK1 PE=1 SV=2
1485	1398	Q9BRU9	145.2	21	7	14	2160000	18400000	4	4	1	3	Carbamidomethylation	28402	rRNA-processing protein UTP23 homolog OS=Homo sapiens OX=9606 GN=UTP23 PE=1 SV=2
1200	1070	Q96T88	145.07	7	6	3	11800000	1770000	5	4	4	3	Carbamidomethylation	89814	E3 ubiquitin-protein ligase UHRF1 OS=Homo sapiens OX=9606 GN=UHRF1 PE=1 SV=1
1321	1508	Q9HB71	144.82	25	10	25	4290000	5050000	3	3	2	4		26210	Calcyclin-binding protein OS=Homo sapiens OX=9606 GN=CACYBP PE=1 SV=2
959	714	O15143	144.74	36	11	31	9960000	16700000	10	10	5	10	Carbamidomethylation; Acetylation (Protein N-term)	40950	Actin-related protein 2/3 complex subunit 1B OS=Homo sapiens OX=9606 GN=ARPC1B PE=1 SV=3
1286	1046	Q96AY2	144.69	18	1	18	2750000	10100000	5	5	1	5	Carbamidomethylation	63252	Crossover junction endonuclease EME1 OS=Homo sapiens OX=9606 GN=EME1 PE=1 SV=2
1693	2119	Q9Y333	144.62	40	0	40		7160000	2	2	0	3		10835	U6 snRNA-associated Sm-like protein LSm2 OS=Homo sapiens OX=9606 GN=LSM2 PE=1 SV=1
1206	1277	Q9Y6A4	144.56	25	21	15	1480000	6410000	6	6	4	4	Carbamidomethylation	22774	Cilia- and flagella-associated protein 20 OS=Homo sapiens OX=9606 GN=CFAP20 PE=1 SV=1
1656	1845	P14635	144.49	10	3	7	6410000	2810000	2	2	1	2	Oxidation (M)	48337	G2/mitotic-specific cyclin-B1 OS=Homo sapiens OX=9606 GN=CCNB1 PE=1 SV=1
935	874	Q9UKV3	144.47	7	2	6	4390000	10200000	7	7	3	9	Carbamidomethylation	151861	Apoptotic chromatin condensation inducer in the nucleus OS=Homo sapiens OX=9606 GN=ACIN1 PE=1 SV=2
1176	905	Q14680	144.35	14	11	4	11000000	2780000	6	6	6	2	Carbamidomethylation	74642	Maternal embryonic leucine zipper kinase OS=Homo sapiens OX=9606 GN=MELK PE=1 SV=3
1126	1213	P51116	144.25	9	7	7	1210000	423000	5	2	4	4		74223	Fragile X mental retardation syndrome-related protein 2 OS=Homo sapiens OX=9606 GN=FXR2 PE=1 SV=2
1193	1206	P49761	144.15	12	1	11	2470000	14500000	4	4	4	3		73515	Dual specificity protein kinase CLK3 OS=Homo sapiens OX=9606 GN=CLK3 PE=1 SV=3
866	735	P49959	144.12	14	6	12	7480000	15800000	8	8	5	8	Carbamidomethylation	80593	Double-strand break repair protein MRE11 OS=Homo sapiens OX=9606 GN=MRE11 PE=1 SV=3
882	1686	P81605	143.98	33	33	33	80400000	48400000	3	3	8	7		11284	Dermcidin OS=Homo sapiens OX=9606 GN=DCD PE=1 SV=2
1356	1281	Q9H307	143.68	8	2	8	2250000	11700000	4	4	2	4		81628	Pinin OS=Homo sapiens OX=9606 GN=PNN PE=1 SV=5
1046	867	P30414	143.25	7	5	3	13900000	6090000	7	7	6	4	Carbamidomethylation	165676	NK-tumor recognition protein OS=Homo sapiens OX=9606 GN=NKTR PE=1 SV=2
1367	1004	Q9NYL9	143.16	18	18	0	17000000		5	5	5	0		39595	Tropomodulin-3 OS=Homo sapiens OX=9606 GN=TMOD3 PE=1 SV=1
1465	1361	Q13155	143.13	15	9	12	4040000	6680000	4	4	2	3	Carbamidomethylation	35349	Aminoacyl tRNA synthase complex-interacting multifunctional protein 2 OS=Homo sapiens OX=9606 GN=AIMP2 PE=1 SV=2
1047	1060	O43663	143.08	10	7	8	5490000	3510000	7	6	5	6	Carbamidomethylation	71607	Protein regulator of cytokinesis 1 OS=Homo sapiens OX=9606 GN=PRC1 PE=1 SV=2
1128	1231	P85037	143.02	7	7	6	12400000	6930000	4	4	4	5		75457	Forkhead box protein K1 OS=Homo sapiens OX=9606 GN=FOXK1 PE=1 SV=1
1136	1177	P61604	142.9	48	38	24	35900000	9390000	6	6	8	2	Acetylation (Protein N-term)	10932	10 kDa heat shock protein mitochondrial OS=Homo sapiens OX=9606 GN=HSPE1 PE=1 SV=2
1083	826	Q6SJ93	142.82	11	8	5	4830000	4730000	7	7	8	3	Carbamidomethylation	84674	Protein FAM111B OS=Homo sapiens OX=9606 GN=FAM111B PE=1 SV=1
1637	2165	Q8IY57	142.69	26	26	15	3360000	1960000	2	2	2	1	Carbamidomethylation	19901	YY1-associated factor 2 OS=Homo sapiens OX=9606 GN=YAF2 PE=1 SV=3
1182	871	Q12788	142.66	14	8	6	4080000	2790000	8	8	5	4	Carbamidomethylation	89035	Transducin beta-like protein 3 OS=Homo sapiens OX=9606 GN=TBL3 PE=1 SV=2
1266	1061	Q7Z478	142.54	5	1	5		2290000	5	4	1	6	Carbamidomethylation	155235	ATP-dependent RNA helicase DHX29 OS=Homo sapiens OX=9606 GN=DHX29 PE=1 SV=2
1149	1473	Q96AK3	142.17	10	6	10		609000	3	1	2	6	Carbamidomethylation	46598	DNA dC->dU-editing enzyme APOBEC-3D OS=Homo sapiens OX=9606 GN=APOBEC3D PE=1 SV=1
1077	1452	Q8N1N4	141.53	11	6	9	1520000	9220000	5	3	5	4	Carbamylation	56866	Keratin type II cytoskeletal 78 OS=Homo sapiens OX=9606 GN=KRT78 PE=1 SV=2
747	1204	P17026	141.36	27	21	22	1040000	8140000	6	3	9	8	Carbamidomethylation	25915	Zinc finger protein 22 OS=Homo sapiens OX=9606 GN=ZNF22 PE=1 SV=3
1273	1586	Q14739	141.18	7	7	2	12500000	6330000	3	3	5	1		70703	Lamin-B receptor OS=Homo sapiens OX=9606 GN=LBR PE=1 SV=2
1288	1146	Q8NFW8	141.11	20	12	17	13800000	13300000	5	5	3	4	Carbamidomethylation	48379	N-acylneuraminate cytidylyltransferase OS=Homo sapiens OX=9606 GN=CMAS PE=1 SV=2
1572	1316	P51608	140.83	14	5	9	3750000	1680000	5	5	2	3	Levuglandinyl - arginine lactam adduct	52441	Methyl-CpG-binding protein 2 OS=Homo sapiens OX=9606 GN=MECP2 PE=1 SV=1
1201	1031	Q99832	140.82	14	10	6	14200000	4360000	6	6	6	2		59367	T-complex protein 1 subunit eta OS=Homo sapiens OX=9606 GN=CCT7 PE=1 SV=2
1382	1142	Q13724	140.64	7	2	6	2180000	8330000	5	5	2	4		91918	Mannosyl-oligosaccharide glucosidase OS=Homo sapiens OX=9606 GN=MOGS PE=1 SV=5
1226	1087	P39656	140.64	14	6	9	4150000	7510000	6	6	2	6		50801	Dolichyl-diphosphooligosaccharide--protein glycosyltransferase 48 kDa subunit OS=Homo sapiens OX=9606 GN=DDOST PE=1 SV=4
1390	1647	P09234	140.52	26	19	14	17700000	13400000	3	3	2	3	Carbamidomethylation; Oxidation (M)	17394	U1 small nuclear ribonucleoprotein C OS=Homo sapiens OX=9606 GN=SNRPC PE=1 SV=1
1343	1267	P42704	140.12	4	4	1	4390000	1000000	4	4	4	1	Carbamidomethylation	157904	Leucine-rich PPR motif-containing protein mitochondrial OS=Homo sapiens OX=9606 GN=LRPPRC PE=1 SV=3
1233	1675	Q8NC56	139.96	12	5	9	2580000	1700000	3	3	5	2		56975	LEM domain-containing protein 2 OS=Homo sapiens OX=9606 GN=LEMD2 PE=1 SV=1
1301	1158	Q6NZY4	139.62	11	0	11		8960000	4	4	0	6	Carbamidomethylation	78577	Zinc finger CCHC domain-containing protein 8 OS=Homo sapiens OX=9606 GN=ZCCHC8 PE=1 SV=2
1371	1282	P10155	139.41	9	8	7	4790000	9950000	4	4	3	3		60671	60 kDa SS-A/Ro ribonucleoprotein OS=Homo sapiens OX=9606 GN=TROVE2 PE=1 SV=2
903	879	Q7Z340	138.71	14	11	9	3670000	1710000	8	6	8	6	Carbamidomethylation; Acetylation (Protein N-term)	77515	Zinc finger protein 551 OS=Homo sapiens OX=9606 GN=ZNF551 PE=1 SV=3
1535	1458	Q14145	138.65	8	0	8		8830000	4	4	0	4	Carbamidomethylation	69666	Kelch-like ECH-associated protein 1 OS=Homo sapiens OX=9606 GN=KEAP1 PE=1 SV=2
1429	4020	A0A075B6K5	138.26	14	14	14	43300000	41300000	1	1	2	3	Deamidation (NQ)	12332	Immunoglobulin lambda variable 3-9 OS=Homo sapiens OX=9606 GN=IGLV3-9 PE=3 SV=1
1429	4021	P80748	138.26	14	14	14	43300000	41300000	1	1	2	3	Deamidation (NQ)	12446	Immunoglobulin lambda variable 3-21 OS=Homo sapiens OX=9606 GN=IGLV3-21 PE=1 SV=2
1698	2839	P18085	138.23	17	17	6	1050000	800000	2	1	2	1		20511	ADP-ribosylation factor 4 OS=Homo sapiens OX=9606 GN=ARF4 PE=1 SV=3
1455	1159	O15355	137.73	13	8	5	3740000	2730000	5	5	3	2		59272	Protein phosphatase 1G OS=Homo sapiens OX=9606 GN=PPM1G PE=1 SV=1
1092	973	P15170	137.66	14	6	11	2180000	12200000	6	6	4	5		55756	Eukaryotic peptide chain release factor GTP-binding subunit ERF3A OS=Homo sapiens OX=9606 GN=GSPT1 PE=1 SV=1
1408	2225	O95292	137.37	12	12	5	5680000		3	2	4	1		27228	Vesicle-associated membrane protein-associated protein B/C OS=Homo sapiens OX=9606 GN=VAPB PE=1 SV=3
1315	1079	Q9NYK5	137.32	25	18	6	6390000	3370000	6	6	4	2	Carbamidomethylation	38712	39S ribosomal protein L39 mitochondrial OS=Homo sapiens OX=9606 GN=MRPL39 PE=1 SV=3
1237	1423	Q8N5N7	137.05	41	29	41	12600000	5510000	4	4	3	4		18325	39S ribosomal protein L50 mitochondrial OS=Homo sapiens OX=9606 GN=MRPL50 PE=1 SV=2
1397	1332	Q53H96	136.88	18	14	8	4950000	4980000	4	4	4	2	Carbamidomethylation	28663	Pyrroline-5-carboxylate reductase 3 OS=Homo sapiens OX=9606 GN=PYCR3 PE=1 SV=3
765	969	Q99676	136.74	8	8	7	1510000	1170000	7	2	12	8		86174	Zinc finger protein 184 OS=Homo sapiens OX=9606 GN=ZNF184 PE=1 SV=4
1145	1247	P25789	136.71	23	23	13	19100000	87700000	6	6	5	4		29484	Proteasome subunit alpha type-4 OS=Homo sapiens OX=9606 GN=PSMA4 PE=1 SV=1
1090	909	Q8IWC1	136.54	8	6	4	10300000	5520000	7	7	5	4		98429	MAP7 domain-containing protein 3 OS=Homo sapiens OX=9606 GN=MAP7D3 PE=1 SV=2
1690	1866	Q9H609	136.5	25	9	20	3360000	3060000	3	3	2	2	Carbamidomethylation	18890	Zinc finger protein 576 OS=Homo sapiens OX=9606 GN=ZNF576 PE=1 SV=1
1161	1242	Q9NWU5	136.31	26	14	19	9780000	7300000	5	5	3	5	Carbamidomethylation	23641	39S ribosomal protein L22 mitochondrial OS=Homo sapiens OX=9606 GN=MRPL22 PE=1 SV=1
1087	1094	P21912	135.97	28	4	24	1710000	9610000	6	6	1	8	Oxidation (M); Dehydration	31630	Succinate dehydrogenase [ubiquinone] iron-sulfur subunit mitochondrial OS=Homo sapiens OX=9606 GN=SDHB PE=1 SV=3
1221	1523	O15392	135.96	27	17	27	13100000	7980000	3	3	4	3	Carbamidomethylation	16389	Baculoviral IAP repeat-containing protein 5 OS=Homo sapiens OX=9606 GN=BIRC5 PE=1 SV=3
1458	1394	O75489	135.86	18	5	18	5600000	15100000	4	4	1	4		30242	NADH dehydrogenase [ubiquinone] iron-sulfur protein 3 mitochondrial OS=Homo sapiens OX=9606 GN=NDUFS3 PE=1 SV=1
1304	1244	P04183	135.78	26	26	12	15700000	6220000	5	5	5	2	Carbamidomethylation	25469	Thymidine kinase cytosolic OS=Homo sapiens OX=9606 GN=TK1 PE=1 SV=2
1386	1358	Q5TAQ9	135.63	9	5	7	2150000	5280000	4	4	2	3	Carbamidomethylation	66852	DDB1- and CUL4-associated factor 8 OS=Homo sapiens OX=9606 GN=DCAF8 PE=1 SV=1
994	746	Q13129	135.62	6	5	2	7830000	3890000	9	9	8	3	Carbamidomethylation	217952	Zinc finger protein Rlf OS=Homo sapiens OX=9606 GN=RLF PE=1 SV=2
1041	872	Q9UKF6	135.61	13	10	7	6960000	3120000	6	6	7	3	Carbamidomethylation; Oxidation (M)	77486	Cleavage and polyadenylation specificity factor subunit 3 OS=Homo sapiens OX=9606 GN=CPSF3 PE=1 SV=1
1513	1569	Q9Y5K5	135.49	16	9	7	0	2170000	3	3	3	1	Carbamidomethylation	37607	Ubiquitin carboxyl-terminal hydrolase isozyme L5 OS=Homo sapiens OX=9606 GN=UCHL5 PE=1 SV=3
904	918	Q8TAU3	134.57	13	6	8	2670000	3380000	7	5	5	10	Carbamidomethylation	65733	Zinc finger protein 417 OS=Homo sapiens OX=9606 GN=ZNF417 PE=1 SV=2
1284	980	P62191	134.28	20	15	7	3170000	4280000	7	6	5	3		49185	26S proteasome regulatory subunit 4 OS=Homo sapiens OX=9606 GN=PSMC1 PE=1 SV=1
1216	1304	Q13426	134.27	20	15	13	3720000	11100000	5	5	4	4	Carbamidomethylation	38287	DNA repair protein XRCC4 OS=Homo sapiens OX=9606 GN=XRCC4 PE=1 SV=2
1351	1283	Q96SB8	134.22	4	1	3	318000	2810000	4	4	2	3		126325	Structural maintenance of chromosomes protein 6 OS=Homo sapiens OX=9606 GN=SMC6 PE=1 SV=2
1327	1472	Q15287	134.07	13	8	8	2390000	11600000	4	4	2	4		34208	RNA-binding protein with serine-rich domain 1 OS=Homo sapiens OX=9606 GN=RNPS1 PE=1 SV=1
1038	1026	O43903	133.96	22	16	19	8440000	4050000	5	5	4	5	Carbamidomethylation; Oxidation (M)	34945	Growth arrest-specific protein 2 OS=Homo sapiens OX=9606 GN=GAS2 PE=1 SV=1
1104	832	Q8NB78	133.83	16	11	7	7170000	3960000	8	8	7	3	Carbamidomethylation	92098	Lysine-specific histone demethylase 1B OS=Homo sapiens OX=9606 GN=KDM1B PE=1 SV=3
1913	2801	O60783	133.81	22	12	10	8000000	0	2	2	1	1		15139	28S ribosomal protein S14 mitochondrial OS=Homo sapiens OX=9606 GN=MRPS14 PE=1 SV=1
1252	1143	Q9Y4A5	133.78	2	2	0	19500000		6	6	6	0	Carbamidomethylation; Propionamide (K X@N-term)	437603	Transformation/transcription domain-associated protein OS=Homo sapiens OX=9606 GN=TRRAP PE=1 SV=3
1399	1378	Q7Z736	133.2	9	6	9	3830000	8850000	4	4	2	4	Carbamidomethylation	85317	Pleckstrin homology domain-containing family H member 3 OS=Homo sapiens OX=9606 GN=PLEKHH3 PE=1 SV=2
1302	1163	O95363	133.18	13	7	6	3230000	1860000	5	5	3	3	Carbamidomethylation	52357	Phenylalanine--tRNA ligase mitochondrial OS=Homo sapiens OX=9606 GN=FARS2 PE=1 SV=1
1230	1292	P54819	133.09	29	18	18	8550000	0	5	5	5	3	Carbamidomethylation	26478	Adenylate kinase 2 mitochondrial OS=Homo sapiens OX=9606 GN=AK2 PE=1 SV=2
1234	1709	P0DMB2	132.43	53	53	0	20300000		3	3	7	0	Carbamidomethylation	13372	Uncharacterized protein C8orf88 OS=Homo sapiens OX=9606 GN=C8orf88 PE=4 SV=1
1268	1115	Q92896	131.95	4	2	3	2020000	1970000	4	4	2	4	Carbamidomethylation	134552	Golgi apparatus protein 1 OS=Homo sapiens OX=9606 GN=GLG1 PE=1 SV=2
1137	1265	Q13084	131.8	23	16	16	11900000	4450000	6	6	4	5		30157	39S ribosomal protein L28 mitochondrial OS=Homo sapiens OX=9606 GN=MRPL28 PE=1 SV=4
1384	1289	Q9Y6C9	131.73	17	17	4	15900000	651000	5	5	6	1	Carbamidomethylation	33331	Mitochondrial carrier homolog 2 OS=Homo sapiens OX=9606 GN=MTCH2 PE=1 SV=1
880	1885	Q14CN4	131.26	6	4	6		0	4	1	6	7	Acetylation (N-term)	55877	Keratin type II cytoskeletal 72 OS=Homo sapiens OX=9606 GN=KRT72 PE=1 SV=2
900	1319	O14628	131.23	8	4	6	563000	347000	6	2	9	6		72332	Zinc finger protein 195 OS=Homo sapiens OX=9606 GN=ZNF195 PE=1 SV=2
1162	1245	Q05048	131.21	18	12	6	8040000	1590000	5	5	6	2	Carbamidomethylation	48358	Cleavage stimulation factor subunit 1 OS=Homo sapiens OX=9606 GN=CSTF1 PE=1 SV=1
1259	1128	Q02413	131.11	10	5	6	18200000	9280000	5	5	4	5	Oxidation (M)	113748	Desmoglein-1 OS=Homo sapiens OX=9606 GN=DSG1 PE=1 SV=2
1589	1559	P0C7X2	131	18	18	4	5570000	3050000	3	3	3	1	Carbamidomethylation	30575	Zinc finger protein 688 OS=Homo sapiens OX=9606 GN=ZNF688 PE=2 SV=1
1697	2834	Q9NVS9	130.87	11	3	11	2700000	4050000	2	2	1	2		29988	Pyridoxine-5'-phosphate oxidase OS=Homo sapiens OX=9606 GN=PNPO PE=1 SV=1
1155	1131	Q14974	130.42	8	7	3	6730000	3940000	5	5	6	2	Carbamidomethylation; Oxidation (M)	97170	Importin subunit beta-1 OS=Homo sapiens OX=9606 GN=KPNB1 PE=1 SV=2
1855	2161	Q86WX3	130.26	25	0	25		6790000	2	2	0	2		15434	Active regulator of SIRT1 OS=Homo sapiens OX=9606 GN=RPS19BP1 PE=1 SV=1
1536	1674	Q8IXM2	130.15	38	38	18	23200000	7650000	3	3	3	1		17900	Chromatin complexes subunit BAP18 OS=Homo sapiens OX=9606 GN=BAP18 PE=1 SV=1
1974	2919	P19387	129.9	11	4	7	2640000	2120000	2	2	1	1		31441	DNA-directed RNA polymerase II subunit RPB3 OS=Homo sapiens OX=9606 GN=POLR2C PE=1 SV=2
1441	1957	O00193	129.76	16	13	16	0	6480000	2	2	1	3		20333	Small acidic protein OS=Homo sapiens OX=9606 GN=SMAP PE=1 SV=1
980	2844	P62306	129.69	43	43	43	40600000	48100000	3	3	6	6	Carbamidomethylation; Acetylation (Protein N-term); Deamidation (NQ)	9725	Small nuclear ribonucleoprotein F OS=Homo sapiens OX=9606 GN=SNRPF PE=1 SV=1
1359	1077	Q9P2N5	129.62	9	0	9		8930000	5	5	0	5	Carbamidomethylation	118718	RNA-binding protein 27 OS=Homo sapiens OX=9606 GN=RBM27 PE=1 SV=2
1548	2809	Q9NS69	129.61	23	15	23	4940000	5110000	2	2	1	3	Oxidation (M); Acetylation (Protein N-term)	15522	Mitochondrial import receptor subunit TOM22 homolog OS=Homo sapiens OX=9606 GN=TOMM22 PE=1 SV=3
1462	1216	Q9BX40	129.46	15	7	8	2370000	6490000	4	4	2	2		42071	Protein LSM14 homolog B OS=Homo sapiens OX=9606 GN=LSM14B PE=1 SV=1
1298	1133	O95985	128.72	7	3	5	297000	2890000	6	5	2	5		96662	DNA topoisomerase 3-beta-1 OS=Homo sapiens OX=9606 GN=TOP3B PE=1 SV=1
1253	1009	P06396	128.71	11	11	0	11200000		6	6	8	0		85697	Gelsolin OS=Homo sapiens OX=9606 GN=GSN PE=1 SV=1
1715	2806	O75394	128.63	38	0	38		10200000	2	2	0	3	Carbamidomethylation	7619	39S ribosomal protein L33 mitochondrial OS=Homo sapiens OX=9606 GN=MRPL33 PE=1 SV=1
1510	1460	O94992	128.51	31	9	26	2400000	1780000	4	4	2	3	Carbamidomethylation; Acetylation (Protein N-term)	40623	Protein HEXIM1 OS=Homo sapiens OX=9606 GN=HEXIM1 PE=1 SV=1
1575	1770	Q9Y221	128.13	19	0	19		13500000	2	2	0	3	Carbamidomethylation	20463	60S ribosome subunit biogenesis protein NIP7 homolog OS=Homo sapiens OX=9606 GN=NIP7 PE=1 SV=1
1394	1120	Q96RP9	127.96	11	8	3	4990000	4240000	6	6	4	2	Carbamidomethylation	83472	Elongation factor G mitochondrial OS=Homo sapiens OX=9606 GN=GFM1 PE=1 SV=2
1984	4022	Q12962	127.88	11	11	11	2770000	2000000	1	1	1	1		21711	Transcription initiation factor TFIID subunit 10 OS=Homo sapiens OX=9606 GN=TAF10 PE=1 SV=1
1411	1286	Q9NQ55	127.86	11	7	4	3110000	3390000	5	5	3	2		53194	Suppressor of SWI4 1 homolog OS=Homo sapiens OX=9606 GN=PPAN PE=2 SV=1
1183	939	Q9H8H2	127.71	10	3	7	3600000	12300000	6	6	2	5		94087	Probable ATP-dependent RNA helicase DDX31 OS=Homo sapiens OX=9606 GN=DDX31 PE=1 SV=2
1380	1076	P53814	127.67	8	8	0	9240000		5	5	5	0	Carbamidomethylation	99059	Smoothelin OS=Homo sapiens OX=9606 GN=SMTN PE=1 SV=7
1100	1383	Q8N7M2	127.63	7	6	5	95200		5	1	5	5	Carbamidomethylation	77942	Zinc finger protein 283 OS=Homo sapiens OX=9606 GN=ZNF283 PE=1 SV=4
1342	1005	Q13200	127.36	8	6	4	9450000	4890000	5	5	4	2	Carbamidomethylation	100200	26S proteasome non-ATPase regulatory subunit 2 OS=Homo sapiens OX=9606 GN=PSMD2 PE=1 SV=3
1569	1988	Q15022	127.31	6	6	3	3950000	3430000	2	2	2	1	Carbamidomethylation	83055	Polycomb protein SUZ12 OS=Homo sapiens OX=9606 GN=SUZ12 PE=1 SV=3
993	1660	O95780	127.23	6	6	2	2450000		4	1	10	3	Carbamidomethylation	58361	Zinc finger protein 682 OS=Homo sapiens OX=9606 GN=ZNF682 PE=2 SV=1
1626	1777	O75663	127.06	14	7	7	4490000	7830000	3	3	2	1	Carbamidomethylation	31444	TIP41-like protein OS=Homo sapiens OX=9606 GN=TIPRL PE=1 SV=2
1587	1477	Q68CZ2	127.02	6	2	4	1670000	4830000	4	4	2	2	Carbamidomethylation	155265	Tensin-3 OS=Homo sapiens OX=9606 GN=TNS3 PE=1 SV=2
1469	1501	Q9BQ70	127	5	3	4	2870000	2100000	3	3	2	2		76667	Transcription factor 25 OS=Homo sapiens OX=9606 GN=TCF25 PE=1 SV=1
1297	1022	Q8WVM0	126.8	17	0	17		6660000	6	6	0	6	Carbamidomethylation	39543	Dimethyladenosine transferase 1 mitochondrial OS=Homo sapiens OX=9606 GN=TFB1M PE=1 SV=1
1373	1363	P17029	126.66	10	5	8	2500000	2240000	4	2	2	3	Carbamidomethylation	63630	Zinc finger protein with KRAB and SCAN domains 1 OS=Homo sapiens OX=9606 GN=ZKSCAN1 PE=1 SV=3
1125	1209	Q9Y3Y2	126.6	23	14	13	5820000	5740000	4	4	6	2		26397	Chromatin target of PRMT1 protein OS=Homo sapiens OX=9606 GN=CHTOP PE=1 SV=2
1042	1488	Q9NQX6	126.48	9	9	7	281000		4	1	8	3	Carbamidomethylation	53739	Zinc finger protein 331 OS=Homo sapiens OX=9606 GN=ZNF331 PE=1 SV=1
1169	794	Q9P219	126.16	4	1	4	715000	5340000	7	7	1	6		228228	Protein Daple OS=Homo sapiens OX=9606 GN=CCDC88C PE=1 SV=3
1353	1506	Q9UNX4	125.12	6	1	5	567000	948000	3	3	1	4	Carbamidomethylation	106099	WD repeat-containing protein 3 OS=Homo sapiens OX=9606 GN=WDR3 PE=1 SV=1
1714	2805	P06454	124.94	25	13	25	7110000	23800000	2	2	1	2	Acetylation (Protein N-term)	12203	Prothymosin alpha OS=Homo sapiens OX=9606 GN=PTMA PE=1 SV=2
1019	1463	Q9NP66	124.3	13	13	7	23400000	4610000	3	3	6	4		40144	High mobility group protein 20A OS=Homo sapiens OX=9606 GN=HMG20A PE=1 SV=1
1676	1497	Q8NC26	124.13	15	12	3	5620000	571000	4	4	3	1	Carbamidomethylation	47747	Zinc finger protein 114 OS=Homo sapiens OX=9606 GN=ZNF114 PE=1 SV=1
1188	1403	P09543	124.08	14	14	3	11900000	3360000	3	3	3	4	Carbamidomethylation	47579	2' 3'-cyclic-nucleotide 3'-phosphodiesterase OS=Homo sapiens OX=9606 GN=CNP PE=1 SV=2
1509	1450	Q9NR11	123.9	10	5	5	1600000	2050000	4	3	2	2	Carbamidomethylation	54814	Zinc finger protein 302 OS=Homo sapiens OX=9606 GN=ZNF302 PE=1 SV=1
1564	1760	Q14587	123.54	4	1	4	3490000	4320000	2	2	1	2		108374	Zinc finger protein 268 OS=Homo sapiens OX=9606 GN=ZNF268 PE=1 SV=2
1347	953	Q9H4L7	123.51	10	8	1	12600000	1740000	7	7	6	1	Carbamidomethylation; Ammonia-loss (N)	117402	SWI/SNF-related matrix-associated actin-dependent regulator of chromatin subfamily A containing DEAD/H box 1 OS=Homo sapiens OX=9606 GN=SMARCAD1 PE=1 SV=2
1089	908	O14974	123.26	9	9	2	18600000	266000	6	6	7	2	Carbamidomethylation	115281	Protein phosphatase 1 regulatory subunit 12A OS=Homo sapiens OX=9606 GN=PPP1R12A PE=1 SV=1
1421	1468	Q01469	122.98	44	37	13	8160000	8080000	4	4	3	2	Carbamidomethylation; Acetylation (Protein N-term)	15164	Fatty acid-binding protein 5 OS=Homo sapiens OX=9606 GN=FABP5 PE=1 SV=3
1295	929	P43686	122.98	26	16	9	8250000	1240000	7	7	5	2	Carbamidomethylation	47366	26S proteasome regulatory subunit 6B OS=Homo sapiens OX=9606 GN=PSMC4 PE=1 SV=2
1383	1117	Q5SWX8	122.85	13	9	8	3330000	3210000	5	5	4	3	Carbamidomethylation	51103	Protein odr-4 homolog OS=Homo sapiens OX=9606 GN=ODR4 PE=1 SV=1
938	931	O60524	122.65	10	6	6	4950000	10200000	10	10	7	7		122954	Nuclear export mediator factor NEMF OS=Homo sapiens OX=9606 GN=NEMF PE=1 SV=4
1713	2803	Q13405	122.6	16	8	16	11900000	7570000	2	2	1	2		19198	39S ribosomal protein L49 mitochondrial OS=Homo sapiens OX=9606 GN=MRPL49 PE=1 SV=1
1300	1141	Q9BUA3	122.4	19	10	12	8470000	10700000	5	5	3	3	Carbamidomethylation	41037	Spindlin interactor and repressor of chromatin-binding protein OS=Homo sapiens OX=9606 GN=SPINDOC PE=1 SV=3
1165	1691	P62273	122.2	46	46	46	104000000	59600000	3	3	5	3	Carbamidomethylation	6677	40S ribosomal protein S29 OS=Homo sapiens OX=9606 GN=RPS29 PE=1 SV=2
1370	1266	P41240	121.99	16	13	2	4260000	2570000	5	5	4	2	Carbamidomethylation	50704	Tyrosine-protein kinase CSK OS=Homo sapiens OX=9606 GN=CSK PE=1 SV=1
1174	1522	P01859	121.74	23	21	2	12000000000		7	4	8	1	Carbamidomethylation; Propionamide; Proline oxidation to pyroglutamic acid; Naphthalene-2 3-dicarboxaldehyde	35901	Immunoglobulin heavy constant gamma 2 OS=Homo sapiens OX=9606 GN=IGHG2 PE=1 SV=2
1379	2382	Q9C0J8	121.64	2	2	2	1030000	4650000	2	2	2	3		145891	pre-mRNA 3' end processing protein WDR33 OS=Homo sapiens OX=9606 GN=WDR33 PE=1 SV=2
1166	4061	Q59GN2	121.43	24	24	24	139000000	140000000	2	2	3	5	Pyro-glu from Q	6323	Putative 60S ribosomal protein L39-like 5 OS=Homo sapiens OX=9606 GN=RPL39P5 PE=5 SV=2
1166	4060	P62891	121.43	24	24	24	139000000	140000000	2	2	3	5	Pyro-glu from Q	6407	60S ribosomal protein L39 OS=Homo sapiens OX=9606 GN=RPL39 PE=1 SV=2
1514	1596	P36969	121.2	19	12	13	6560000	4580000	3	3	2	2	Carbamidomethylation	22175	Phospholipid hydroperoxide glutathione peroxidase OS=Homo sapiens OX=9606 GN=GPX4 PE=1 SV=3
1439	1311	Q9NXG2	121.04	18	6	16	3050000	8160000	5	5	2	4	Carbamidomethylation	39315	THUMP domain-containing protein 1 OS=Homo sapiens OX=9606 GN=THUMPD1 PE=1 SV=2
1381	1137	P18887	120.96	14	9	4	13100000	2370000	5	5	3	2	Carbamidomethylation	69477	DNA repair protein XRCC1 OS=Homo sapiens OX=9606 GN=XRCC1 PE=1 SV=2
1311	1723	Q9Y3D3	120.86	28	19	28	23700000	15600000	3	3	3	3	Carbamidomethylation	15345	28S ribosomal protein S16 mitochondrial OS=Homo sapiens OX=9606 GN=MRPS16 PE=1 SV=1
1500	2086	Q9UDW1	120.81	38	38	38	11900000	16300000	2	2	2	2		7308	Cytochrome b-c1 complex subunit 9 OS=Homo sapiens OX=9606 GN=UQCR10 PE=1 SV=3
1336	1443	P09001	120.33	15	12	12	4410000	4820000	4	4	3	3	Carbamidomethylation	38633	39S ribosomal protein L3 mitochondrial OS=Homo sapiens OX=9606 GN=MRPL3 PE=1 SV=1
1243	1483	Q06413	120.1	10	7	8	3440000	6460000	4	4	3	4		51221	Myocyte-specific enhancer factor 2C OS=Homo sapiens OX=9606 GN=MEF2C PE=1 SV=1
1646	1600	Q86Y07	120.08	8	6	2	2090000	579000	3	3	2	1		58141	Serine/threonine-protein kinase VRK2 OS=Homo sapiens OX=9606 GN=VRK2 PE=1 SV=3
1306	1356	P82914	119.55	16	9	11	8230000	7000000	4	4	2	5		29842	28S ribosomal protein S15 mitochondrial OS=Homo sapiens OX=9606 GN=MRPS15 PE=1 SV=1
1547	2807	Q16718	119.42	22	22	22	7640000	6920000	2	2	2	2		13459	NADH dehydrogenase [ubiquinone] 1 alpha subcomplex subunit 5 OS=Homo sapiens OX=9606 GN=NDUFA5 PE=1 SV=3
1608	1872	Q9BYI3	119.41	8	8	0	6870000		2	2	3	0	Carbamidomethylation	57625	Hyccin OS=Homo sapiens OX=9606 GN=FAM126A PE=1 SV=2
1604	1571	O75818	119.04	11	9	2	1480000	0	3	3	2	1	Carbamidomethylation	41834	Ribonuclease P protein subunit p40 OS=Homo sapiens OX=9606 GN=RPP40 PE=1 SV=3
1415	1591	Q9UHV9	118.93	23	23	18	9090000	6440000	3	3	3	2		16648	Prefoldin subunit 2 OS=Homo sapiens OX=9606 GN=PFDN2 PE=1 SV=1
1291	1373	P26583	118.63	22	11	22	0	10400000	4	3	2	5	Carbamidomethylation	24034	High mobility group protein B2 OS=Homo sapiens OX=9606 GN=HMGB2 PE=1 SV=2
1388	1520	Q9H930	118.56	6	6	2	1420000		4	1	4	1		67005	Nuclear body protein SP140-like protein OS=Homo sapiens OX=9606 GN=SP140L PE=1 SV=3
1628	1810	Q14188	118.43	7	4	7	4750000	2550000	2	2	1	2	Carbamidomethylation; Deamidation (NQ); Methylation(KR)	49236	Transcription factor Dp-2 OS=Homo sapiens OX=9606 GN=TFDP2 PE=1 SV=2
1466	1368	P78316	118.32	7	2	4	0	3050000	4	4	1	4		97668	Nucleolar protein 14 OS=Homo sapiens OX=9606 GN=NOP14 PE=1 SV=3
1872	2778	Q9Y2U8	117.71	4	0	4		471000	2	2	0	3		99997	Inner nuclear membrane protein Man1 OS=Homo sapiens OX=9606 GN=LEMD3 PE=1 SV=2
695	1162	P61927	117.51	66	38	35	63300000	28500000	7	7	16	5	Carbamidomethylation; Deamidation (NQ)	11078	60S ribosomal protein L37 OS=Homo sapiens OX=9606 GN=RPL37 PE=1 SV=2
1293	1554	Q14562	117.4	4	2	3	620000	2210000	4	3	2	5	ADP Ribose addition	139314	ATP-dependent RNA helicase DHX8 OS=Homo sapiens OX=9606 GN=DHX8 PE=1 SV=1
1682	1629	O95229	117.33	13	13	0	9170000		3	3	3	0		31293	ZW10 interactor OS=Homo sapiens OX=9606 GN=ZWINT PE=1 SV=2
1657	1876	Q5SRD1	117.17	14	11	10	5020000	5480000	3	3	2	2		28048	Putative mitochondrial import inner membrane translocase subunit Tim23B OS=Homo sapiens OX=9606 GN=TIMM23B PE=5 SV=2
1657	2816	O14925	117.17	13	13	8	5020000	1680000	2	2	2	1		21943	Mitochondrial import inner membrane translocase subunit Tim23 OS=Homo sapiens OX=9606 GN=TIMM23 PE=1 SV=1
1214	1129	Q8WU90	117.09	19	12	11	7460000	4640000	6	6	4	4	Carbamidomethylation	48603	Zinc finger CCCH domain-containing protein 15 OS=Homo sapiens OX=9606 GN=ZC3H15 PE=1 SV=1
1492	2490	A6NHQ2	116.71	16	7	13		0	3	1	2	2	Deoxy	34803	rRNA/tRNA 2'-O-methyltransferase fibrillarin-like protein 1 OS=Homo sapiens OX=9606 GN=FBLL1 PE=3 SV=2
964	2664	P35030	116.12	13	8	10	37000000	23700000	4	4	7	4	Acetylation (K); Acetylation (N-term); Biotinylation; Carbamylation; Deamidation (NQ); 4 more	32529	Trypsin-3 OS=Homo sapiens OX=9606 GN=PRSS3 PE=1 SV=2
1981	4014	P60602	116.1	22	22	22	7520000	5370000	1	1	1	1	Carbamidomethylation	8183	Reactive oxygen species modulator 1 OS=Homo sapiens OX=9606 GN=ROMO1 PE=1 SV=1
1313	1843	Q99733	116.09	10	5	7	2550000	2910000	4	2	5	2		42823	Nucleosome assembly protein 1-like 4 OS=Homo sapiens OX=9606 GN=NAP1L4 PE=1 SV=1
1621	1556	P49005	115.74	9	3	6	1740000	4350000	3	3	1	2		51290	DNA polymerase delta subunit 2 OS=Homo sapiens OX=9606 GN=POLD2 PE=1 SV=1
1344	971	Q14241	115.33	17	4	13	3770000	14300000	8	8	4	5		89909	Elongin-A OS=Homo sapiens OX=9606 GN=ELOA PE=1 SV=2
1008	1188	P21127	115.33	6	5	6	3550000	7300000	5	5	4	7	Carbamidomethylation	92620	Cyclin-dependent kinase 11B OS=Homo sapiens OX=9606 GN=CDK11B PE=1 SV=4
1008	1187	Q9UQ88	115.33	7	5	7	3550000	7300000	5	5	4	7	Carbamidomethylation	91362	Cyclin-dependent kinase 11A OS=Homo sapiens OX=9606 GN=CDK11A PE=1 SV=4
1055	1711	O43768	114.83	37	30	31	19700000	6840000	5	5	7	2		13389	Alpha-endosulfine OS=Homo sapiens OX=9606 GN=ENSA PE=1 SV=1
1363	1337	Q14137	114.63	6	5	3	2880000	5180000	4	4	4	3		83630	Ribosome biogenesis protein BOP1 OS=Homo sapiens OX=9606 GN=BOP1 PE=1 SV=2
1345	1118	Q15050	114.54	17	9	11	3580000	948000	5	5	3	3	Carbamidomethylation; Acetylation (Protein N-term)	41193	Ribosome biogenesis regulatory protein homolog OS=Homo sapiens OX=9606 GN=RRS1 PE=1 SV=2
1413	1461	P54727	114.49	10	10	5	290000000	12200000	4	4	4	2		43171	UV excision repair protein RAD23 homolog B OS=Homo sapiens OX=9606 GN=RAD23B PE=1 SV=1
1471	1796	Q9HAF1	114.11	24	12	18	2020000	735000	3	3	2	2		21635	Chromatin modification-related protein MEAF6 OS=Homo sapiens OX=9606 GN=MEAF6 PE=1 SV=1
1029	1210	Q9BYN8	114.08	26	10	26	3950000	14200000	6	6	3	9		24212	28S ribosomal protein S26 mitochondrial OS=Homo sapiens OX=9606 GN=MRPS26 PE=1 SV=1
1072	1489	P17027	113.99	7	7	5	33800000		4	1	6	4	Carbamidomethylation	73059	Zinc finger protein 23 OS=Homo sapiens OX=9606 GN=ZNF23 PE=1 SV=3
1276	1205	O95625	113.74	4	2	3	4310000	14500000	5	5	5	3	Carbamidomethylation; Oxidation (M)	119384	Zinc finger and BTB domain-containing protein 11 OS=Homo sapiens OX=9606 GN=ZBTB11 PE=1 SV=2
1154	1119	P78345	113.16	29	14	18	7640000	10100000	6	6	5	4	Carbamidomethylation	31834	Ribonuclease P protein subunit p38 OS=Homo sapiens OX=9606 GN=RPP38 PE=1 SV=2
1538	1695	P61289	113	16	16	6	6470000	1400000	3	3	3	1		29506	Proteasome activator complex subunit 3 OS=Homo sapiens OX=9606 GN=PSME3 PE=1 SV=1
1256	946	Q7Z6E9	112.95	4	1	2	3760000	851000	5	5	3	3		201563	E3 ubiquitin-protein ligase RBBP6 OS=Homo sapiens OX=9606 GN=RBBP6 PE=1 SV=1
1446	1391	Q96GA3	112.66	8	3	5	3190000	0	3	3	2	2		54855	Protein LTV1 homolog OS=Homo sapiens OX=9606 GN=LTV1 PE=1 SV=1
1983	4019	Q9NX24	112.64	12	0	12		3230000	1	1	0	2		17201	H/ACA ribonucleoprotein complex subunit 2 OS=Homo sapiens OX=9606 GN=NHP2 PE=1 SV=1
1402	1454	Q96IU4	112.64	28	18	10	7110000	2280000	4	4	4	1		22346	Protein ABHD14B OS=Homo sapiens OX=9606 GN=ABHD14B PE=1 SV=1
1562	1397	O60293	112.5	3	0	3	27700	3400000	5	5	1	5		226354	Zinc finger C3H1 domain-containing protein OS=Homo sapiens OX=9606 GN=ZFC3H1 PE=1 SV=3
1982	4015	P07919	112.32	20	20	20	25200000	22900000	1	1	1	1	Carbamidomethylation	10739	Cytochrome b-c1 complex subunit 6 mitochondrial OS=Homo sapiens OX=9606 GN=UQCRH PE=1 SV=2
1528	2387	Q96H86	112.32	7	7	7	6150000	4660000	2	2	2	2	Carbamidomethylation	44943	Zinc finger protein 764 OS=Homo sapiens OX=9606 GN=ZNF764 PE=1 SV=2
1555	2855	P49450	112.23	15	14	10	6430000	3090000	3	3	2	2		15991	Histone H3-like centromeric protein A OS=Homo sapiens OX=9606 GN=CENPA PE=1 SV=1
1825	2058	Q9NUU7	112.11	7	7	0	3380000		2	2	2	0	Carbamidomethylation	53975	ATP-dependent RNA helicase DDX19A OS=Homo sapiens OX=9606 GN=DDX19A PE=1 SV=1
1337	1697	Q13398	111.82	7	7	5	320000		3	1	4	2	Carbamidomethylation	64536	Zinc finger protein 211 OS=Homo sapiens OX=9606 GN=ZNF211 PE=2 SV=2
1354	1168	Q96R06	111.66	7	3	4	9630000	1470000	5	5	4	2	Carbamidomethylation	134422	Sperm-associated antigen 5 OS=Homo sapiens OX=9606 GN=SPAG5 PE=1 SV=2
1537	1689	P19623	111.25	14	14	3	8360000	412000	3	3	3	1	Carbamidomethylation	33825	Spermidine synthase OS=Homo sapiens OX=9606 GN=SRM PE=1 SV=1
1554	2846	Q13472	111.17	3	0	3		511000	3	2	0	4	Carbamidomethylation; Biotinylation; Methylation(KR)	112372	DNA topoisomerase 3-alpha OS=Homo sapiens OX=9606 GN=TOP3A PE=1 SV=1
1447	1622	Q6ZNB6	111.14	4	3	4	1290000	3770000	3	3	1	4	Carbamidomethylation	101339	NF-X1-type zinc finger protein NFXL1 OS=Homo sapiens OX=9606 GN=NFXL1 PE=1 SV=2
1512	1534	P52815	111.04	24	13	17	11000000	2520000	4	4	2	3		21348	39S ribosomal protein L12 mitochondrial OS=Homo sapiens OX=9606 GN=MRPL12 PE=1 SV=2
1026	925	Q9HAU5	110.52	6	2	5	1510000	5580000	6	6	2	7		147810	Regulator of nonsense transcripts 2 OS=Homo sapiens OX=9606 GN=UPF2 PE=1 SV=1
1172	984	Q8N3C0	110.51	3	2	1	2810000	2480000	5	5	5	2		251458	Activating signal cointegrator 1 complex subunit 3 OS=Homo sapiens OX=9606 GN=ASCC3 PE=1 SV=3
1581	1406	P17980	110.5	12	12	0	6940000		3	3	3	0		49204	26S proteasome regulatory subunit 6A OS=Homo sapiens OX=9606 GN=PSMC3 PE=1 SV=3
1307	1491	Q9Y232	110.46	7	4	7	13000000	6110000	3	3	3	3	Carbamidomethylation; Deamidation (NQ)	66482	Chromodomain Y-like protein OS=Homo sapiens OX=9606 GN=CDYL PE=1 SV=2
1407	1703	P23381	109.87	8	6	6	8680000	4970000	3	3	3	2	Carbamidomethylation	53165	Tryptophan--tRNA ligase cytoplasmic OS=Homo sapiens OX=9606 GN=WARS PE=1 SV=2
1215	1275	Q68D10	109.69	13	7	12	6950000	9580000	5	5	4	4		75599	Protein SPT2 homolog OS=Homo sapiens OX=9606 GN=SPTY2D1 PE=1 SV=3
1121	1014	Q14669	109.49	5	1	3	690000	2420000	7	7	2	6	Carbamidomethylation; Formylation	220432	E3 ubiquitin-protein ligase TRIP12 OS=Homo sapiens OX=9606 GN=TRIP12 PE=1 SV=1
1790	1715	Q8NC60	109.26	8	2	7	1550000	3680000	3	3	1	2		78458	Nitric oxide-associated protein 1 OS=Homo sapiens OX=9606 GN=NOA1 PE=1 SV=2
1278	1384	Q9H7E2	109.26	11	2	11	3220000	10200000	4	4	3	5	Carbamidomethylation	73185	Tudor domain-containing protein 3 OS=Homo sapiens OX=9606 GN=TDRD3 PE=1 SV=1
1002	1653	Q09FC8	109.22	5	5	1	183000		3	1	10	1	Carbamidomethylation	68798	Zinc finger protein 415 OS=Homo sapiens OX=9606 GN=ZNF415 PE=1 SV=2
1124	1180	P60981	109.07	32	32	12	4740000	512000	5	4	9	2	Carbamidomethylation; Acetylation (Protein N-term)	18506	Destrin OS=Homo sapiens OX=9606 GN=DSTN PE=1 SV=3
1107	1062	P27448	109	9	3	7	5320000	5120000	6	6	4	4		84428	MAP/microtubule affinity-regulating kinase 3 OS=Homo sapiens OX=9606 GN=MARK3 PE=1 SV=5
1508	1405	Q13889	108.95	19	19	0	9530000		4	4	4	0		34378	General transcription factor IIH subunit 3 OS=Homo sapiens OX=9606 GN=GTF2H3 PE=1 SV=2
1724	2682	O15160	108.91	8	8	5	8510000	4740000	2	2	2	1		39250	DNA-directed RNA polymerases I and III subunit RPAC1 OS=Homo sapiens OX=9606 GN=POLR1C PE=1 SV=1
1542	1766	O00303	108.86	17	13	8	5550000	4620000	3	3	2	2		37564	Eukaryotic translation initiation factor 3 subunit F OS=Homo sapiens OX=9606 GN=EIF3F PE=1 SV=1
1620	1528	Q00653	108.72	5	1	4	178000	2800000	3	3	1	2	Carbamidomethylation	96749	Nuclear factor NF-kappa-B p100 subunit OS=Homo sapiens OX=9606 GN=NFKB2 PE=1 SV=4
1718	2872	P04004	108.63	5	2	5	2920000	18100000	2	2	1	2		54306	Vitronectin OS=Homo sapiens OX=9606 GN=VTN PE=1 SV=1
1400	1402	Q9BYD1	108.18	34	6	29	3800000	47300000	5	5	1	6		20692	39S ribosomal protein L13 mitochondrial OS=Homo sapiens OX=9606 GN=MRPL13 PE=1 SV=1
1111	1325	P78332	108.17	3	3	3	772000	648000	4	2	3	6	Carbamidomethylation	128644	RNA-binding protein 6 OS=Homo sapiens OX=9606 GN=RBM6 PE=1 SV=5
1406	1555	P35226	108.02	11	6	11	9570000	16000000	4	4	2	4	Carbamidomethylation	36949	Polycomb complex protein BMI-1 OS=Homo sapiens OX=9606 GN=BMI1 PE=1 SV=2
1312	1772	Q16537	107.9	7	5	4	1480000	549000	3	2	4	2	Carbamidomethylation	54699	Serine/threonine-protein phosphatase 2A 56 kDa regulatory subunit epsilon isoform OS=Homo sapiens OX=9606 GN=PPP2R5E PE=1 SV=1
1443	1313	Q9UBL3	107.66	16	0	16		6210000	4	4	0	5	Carbamidomethylation	68723	Set1/Ash2 histone methyltransferase complex subunit ASH2 OS=Homo sapiens OX=9606 GN=ASH2L PE=1 SV=1
1664	2865	Q13232	107.58	14	14	10	3110000	4410000	2	2	2	1		19015	Nucleoside diphosphate kinase 3 OS=Homo sapiens OX=9606 GN=NME3 PE=1 SV=2
2365	3950	Q9Y262	107.44	3	0	3		1730000	1	1	0	1		66727	Eukaryotic translation initiation factor 3 subunit L OS=Homo sapiens OX=9606 GN=EIF3L PE=1 SV=1
1488	1688	Q12834	106.73	14	14	0	8850000		4	4	4	0	Methylation(KR)	54723	Cell division cycle protein 20 homolog OS=Homo sapiens OX=9606 GN=CDC20 PE=1 SV=2
1961	2818	P61769	106.72	27	27	0	13000000		2	2	2	0	Carbamidomethylation	13715	Beta-2-microglobulin OS=Homo sapiens OX=9606 GN=B2M PE=1 SV=1
1317	1327	Q96EK4	106.66	11	5	5	0	5290000	4	4	3	3		34455	THAP domain-containing protein 11 OS=Homo sapiens OX=9606 GN=THAP11 PE=1 SV=2
1401	1362	P33176	106.66	5	3	2	3520000	1110000	4	4	2	3		109685	Kinesin-1 heavy chain OS=Homo sapiens OX=9606 GN=KIF5B PE=1 SV=1
1148	1494	Q3SY52	106.5	11	10	3	7520000	741000	4	3	3	5	Carbamidomethylation	54786	Zinc finger protein interacting with ribonucleoprotein K OS=Homo sapiens OX=9606 GN=ZIK1 PE=2 SV=1
1533	3127	Q6KB66	106.37	4	4	2	0		2	1	3	1	Dehydrated 4-hydroxynonenal	50525	Keratin type II cytoskeletal 80 OS=Homo sapiens OX=9606 GN=KRT80 PE=1 SV=2
1350	1184	O75626	106.24	7	4	2	4260000	9440000	4	3	3	2	Carbamidomethylation	91771	PR domain zinc finger protein 1 OS=Homo sapiens OX=9606 GN=PRDM1 PE=1 SV=2
2261	3432	Q9Y535	106.02	14	14	0	0		1	1	1	0		22918	DNA-directed RNA polymerase III subunit RPC8 OS=Homo sapiens OX=9606 GN=POLR3H PE=1 SV=1
1457	1274	Q8TEQ6	105.77	4	2	1	3700000	1560000	4	4	3	1		168589	Gem-associated protein 5 OS=Homo sapiens OX=9606 GN=GEMIN5 PE=1 SV=3
1683	1641	Q8TAD8	105.73	11	6	5	4300000	5590000	3	3	2	1		45778	Smad nuclear-interacting protein 1 OS=Homo sapiens OX=9606 GN=SNIP1 PE=1 SV=1
1546	2904	Q6P2D0	105.38	11	7	7	37400	5920000	3	2	2	2	Carbamidomethylation; Acetylation (K)	47516	Zinc finger protein 1 homolog OS=Homo sapiens OX=9606 GN=ZFP1 PE=1 SV=2
1584	2033	Q96CM3	105.34	6	6	4	4920000	2380000	2	2	2	1	Carbamidomethylation	42205	Mitochondrial RNA pseudouridine synthase RPUSD4 OS=Homo sapiens OX=9606 GN=RPUSD4 PE=1 SV=1
1677	1502	Q969X6	105.34	12	6	5	2020000	1280000	4	4	2	2		76890	U3 small nucleolar RNA-associated protein 4 homolog OS=Homo sapiens OX=9606 GN=UTP4 PE=1 SV=1
1374	1374	O43242	105.22	9	6	3	1370000	1480000	4	4	4	1		60978	26S proteasome non-ATPase regulatory subunit 3 OS=Homo sapiens OX=9606 GN=PSMD3 PE=1 SV=2
1088	1174	Q9H5H4	105.1	11	5	8	776000	3350000	6	4	8	4		60229	Zinc finger protein 768 OS=Homo sapiens OX=9606 GN=ZNF768 PE=1 SV=2
1436	1268	P42696	105.06	14	9	9	2280000	90100000	5	5	3	3	Oxidation (M); Acetylation (Protein N-term)	48565	RNA-binding protein 34 OS=Homo sapiens OX=9606 GN=RBM34 PE=1 SV=2
1063	1212	P21281	104.91	12	10	5	5400000	3950000	5	5	9	2	Carbamidomethylation	56501	V-type proton ATPase subunit B brain isoform OS=Homo sapiens OX=9606 GN=ATP6V1B2 PE=1 SV=3
1586	1347	P00558	104.73	18	10	8	4600000	5400000	5	5	3	2	Carbamidomethylation	44615	Phosphoglycerate kinase 1 OS=Homo sapiens OX=9606 GN=PGK1 PE=1 SV=3
1138	1272	Q9H0S4	104.64	12	5	9	6710000	1770000	4	4	4	4		50647	Probable ATP-dependent RNA helicase DDX47 OS=Homo sapiens OX=9606 GN=DDX47 PE=1 SV=1
1405	1486	Q15910	104.56	6	2	6	5660000	4720000	3	3	1	4	Carbamidomethylation	85363	Histone-lysine N-methyltransferase EZH2 OS=Homo sapiens OX=9606 GN=EZH2 PE=1 SV=2
1018	1515	Q9H2U2	104.36	11	7	11	1260000	2360000	4	3	3	8	Carbamidomethylation	37920	Inorganic pyrophosphatase 2 mitochondrial OS=Homo sapiens OX=9606 GN=PPA2 PE=1 SV=2
1959	1939	Q9Y291	104.18	25	25	0	6580000		2	2	2	0		12629	28S ribosomal protein S33 mitochondrial OS=Homo sapiens OX=9606 GN=MRPS33 PE=1 SV=1
1495	1739	P57088	103.73	11	11	5	10900000	1990000	3	3	3	1		27978	Transmembrane protein 33 OS=Homo sapiens OX=9606 GN=TMEM33 PE=1 SV=2
1334	4220	A0A0C4DH68	103.64	24	24	6	171000000		3	2	6	1	Carbamylation; Dehydration; Carboxylation (DKW); Malonylation	13079	Immunoglobulin kappa variable 2-24 OS=Homo sapiens OX=9606 GN=IGKV2-24 PE=3 SV=1
1322	1533	Q969X5	103.57	20	17	16	7110000	5760000	4	4	3	4		32592	Endoplasmic reticulum-Golgi intermediate compartment protein 1 OS=Homo sapiens OX=9606 GN=ERGIC1 PE=1 SV=1
1437	1474	Q96JF6	103.42	8	6	4	2690	1350000	5	2	4	3	Carbamidomethylation	93907	Zinc finger protein 594 OS=Homo sapiens OX=9606 GN=ZNF594 PE=2 SV=3
1044	3235	Q8WXB4	103.41	3	3	3	5340000	4570000	3	1	7	4	Carbamidomethylation; Menadione quinone derivative	91812	Zinc finger protein 606 OS=Homo sapiens OX=9606 GN=ZNF606 PE=2 SV=1
1490	1467	Q9UH17	103.41	10	10	3	5690000		3	2	3	1	Carbamidomethylation	45924	DNA dC->dU-editing enzyme APOBEC-3B OS=Homo sapiens OX=9606 GN=APOBEC3B PE=1 SV=1
1614	2304	P48426	103.33	6	3	6	1560000	6150000	2	2	2	2		46225	Phosphatidylinositol 5-phosphate 4-kinase type-2 alpha OS=Homo sapiens OX=9606 GN=PIP4K2A PE=1 SV=2
1484	1390	Q86WJ1	103.31	8	3	5	1940000	2070000	4	4	2	3	Carbamidomethylation	101000	Chromodomain-helicase-DNA-binding protein 1-like OS=Homo sapiens OX=9606 GN=CHD1L PE=1 SV=3
1577	1823	Q6PI48	103.08	5	2	3	410000	2670000	2	2	2	1	Carbamidomethylation	73563	Aspartate--tRNA ligase mitochondrial OS=Homo sapiens OX=9606 GN=DARS2 PE=1 SV=1
1309	1513	P13861	102.83	11	3	11	1090000	4830000	3	2	3	3	Carbamidomethylation	45518	cAMP-dependent protein kinase type II-alpha regulatory subunit OS=Homo sapiens OX=9606 GN=PRKAR2A PE=1 SV=2
1667	2831	Q9UHA3	102.74	12	12	12	10300000	6220000	2	2	2	2		19621	Probable ribosome biogenesis protein RLP24 OS=Homo sapiens OX=9606 GN=RSL24D1 PE=1 SV=1
1392	2549	P20930	102.63	1	1	1	2390000	1760000	2	2	2	3		435180	Filaggrin OS=Homo sapiens OX=9606 GN=FLG PE=1 SV=3
1474	3060	P98179	102.41	21	21	21	11600000	15400000	2	2	2	2	Dimethylation(KR)	17170	RNA-binding protein 3 OS=Homo sapiens OX=9606 GN=RBM3 PE=1 SV=1
1410	1190	Q86TJ2	102.04	13	11	2	5850000	1310000	5	5	4	1	Carbamidomethylation	48470	Transcriptional adapter 2-beta OS=Homo sapiens OX=9606 GN=TADA2B PE=1 SV=2
1418	1818	Q71RC2	101.96	6	5	3	6660000	1250000	3	2	3	3	Carbamidomethylation	80596	La-related protein 4 OS=Homo sapiens OX=9606 GN=LARP4 PE=1 SV=3
1507	1330	Q06323	101.7	19	3	16	2230000	1620000	4	4	1	3		28723	Proteasome activator complex subunit 1 OS=Homo sapiens OX=9606 GN=PSME1 PE=1 SV=1
1936	3436	P55735	101.66	8	0	8		3300000	1	1	0	2	Acetylation (Protein N-term)	35541	Protein SEC13 homolog OS=Homo sapiens OX=9606 GN=SEC13 PE=1 SV=3
1369	1263	P52756	101.61	6	4	4	1740000	578000	5	2	3	3		92154	RNA-binding protein 5 OS=Homo sapiens OX=9606 GN=RBM5 PE=1 SV=2
1254	856	Q14690	101.57	6	3	4	6080000	10100000	8	8	4	5	Carbamidomethylation	208699	Protein RRP5 homolog OS=Homo sapiens OX=9606 GN=PDCD11 PE=1 SV=3
1412	1457	P18583	101.41	3	1	2	4070000	3840000	4	4	3	2		263827	Protein SON OS=Homo sapiens OX=9606 GN=SON PE=1 SV=4
1460	1651	Q9UJY5	101.16	7	1	7	1610000	1720000	3	3	1	3		70384	ADP-ribosylation factor-binding protein GGA1 OS=Homo sapiens OX=9606 GN=GGA1 PE=1 SV=1
1185	1056	Q9UBU9	101.08	11	5	6	4440000	2370000	6	6	4	3		70182	Nuclear RNA export factor 1 OS=Homo sapiens OX=9606 GN=NXF1 PE=1 SV=1
1521	1720	P82979	100.35	16	16	0	9810000		3	3	5	0		23671	SAP domain-containing ribonucleoprotein OS=Homo sapiens OX=9606 GN=SARNP PE=1 SV=3
1387	1518	Q8N531	100.27	9	5	5	679000	6750000	3	3	2	3	Carbamidomethylation	58588	F-box/LRR-repeat protein 6 OS=Homo sapiens OX=9606 GN=FBXL6 PE=2 SV=1
1199	1044	Q8TAF3	100.25	10	7	5	5420000	2310000	6	6	5	3		76211	WD repeat-containing protein 48 OS=Homo sapiens OX=9606 GN=WDR48 PE=1 SV=1
1914	4077	P61077	99.87	20	12	7	4200000	0	2	2	1	1	Carbamidomethylation; Deamidation (NQ)	16687	Ubiquitin-conjugating enzyme E2 D3 OS=Homo sapiens OX=9606 GN=UBE2D3 PE=1 SV=1
1914	4076	P62837	99.87	20	12	7	4200000	0	2	2	1	1	Carbamidomethylation; Deamidation (NQ)	16735	Ubiquitin-conjugating enzyme E2 D2 OS=Homo sapiens OX=9606 GN=UBE2D2 PE=1 SV=1
1362	1197	Q96GM5	99.75	10	8	3	4260000		5	3	4	2		58233	SWI/SNF-related matrix-associated actin-dependent regulator of chromatin subfamily D member 1 OS=Homo sapiens OX=9606 GN=SMARCD1 PE=1 SV=2
1255	1375	Q14152	99.74	3	3	2	2930000	3860000	4	4	5	2	Carbamidomethylation	166569	Eukaryotic translation initiation factor 3 subunit A OS=Homo sapiens OX=9606 GN=EIF3A PE=1 SV=1
1660	1931	P68036	99.62	31	10	31	6420000	15300000	2	2	1	2		17862	Ubiquitin-conjugating enzyme E2 L3 OS=Homo sapiens OX=9606 GN=UBE2L3 PE=1 SV=1
1496	1778	Q16594	99.56	14	8	10	4500000	3590000	3	3	2	2		28974	Transcription initiation factor TFIID subunit 9 OS=Homo sapiens OX=9606 GN=TAF9 PE=1 SV=1
1398	1360	P13667	99.38	7	6	3	4770000	3600000	4	4	3	2	Carbamidomethylation	72933	Protein disulfide-isomerase A4 OS=Homo sapiens OX=9606 GN=PDIA4 PE=1 SV=2
1375	1456	Q9UL40	99.32	17	9	17	2640000	6190000	4	4	2	4	Carbamidomethylation	32933	Zinc finger protein 346 OS=Homo sapiens OX=9606 GN=ZNF346 PE=1 SV=1
1292	1380	Q68DY9	99.04	9	9	5	1340000		4	2	4	2	Carbamidomethylation	55367	Zinc finger protein 772 OS=Homo sapiens OX=9606 GN=ZNF772 PE=1 SV=2
1277	1322	P49406	98.97	12	12	3	4510000	2350000	4	4	5	1		33535	39S ribosomal protein L19 mitochondrial OS=Homo sapiens OX=9606 GN=MRPL19 PE=1 SV=2
1543	1767	Q9BYD2	98.94	15	9	10	4940000	5230000	3	3	2	2		30243	39S ribosomal protein L9 mitochondrial OS=Homo sapiens OX=9606 GN=MRPL9 PE=1 SV=2
2443	3498	Q9BYC8	98.87	12	12	0	6080000		1	1	1	0		21405	39S ribosomal protein L32 mitochondrial OS=Homo sapiens OX=9606 GN=MRPL32 PE=1 SV=1
1426	2813	P14174	98.23	17	17	17	32400000	13100000	2	2	2	3	Carbamidomethylation	12476	Macrophage migration inhibitory factor OS=Homo sapiens OX=9606 GN=MIF PE=1 SV=4
1463	1243	P48444	98.22	13	10	6	4520000	3400000	5	5	4	2	Carbamidomethylation	57210	Coatomer subunit delta OS=Homo sapiens OX=9606 GN=ARCN1 PE=1 SV=1
1645	1530	O00743	98.16	12	12	0	5360000		3	3	3	0	Carbamidomethylation	35144	Serine/threonine-protein phosphatase 6 catalytic subunit OS=Homo sapiens OX=9606 GN=PPP6C PE=1 SV=1
1205	1237	P48730	98.12	15	12	9	8930000	5420000	5	5	4	4		47330	Casein kinase I isoform delta OS=Homo sapiens OX=9606 GN=CSNK1D PE=1 SV=2
1451	1345	Q9NVS2	98.07	29	0	29		4300000	4	4	0	6	Carbamidomethylation	22184	39S ribosomal protein S18a mitochondrial OS=Homo sapiens OX=9606 GN=MRPS18A PE=1 SV=1
1348	1989	Q9BQ61	98.04	12	12	12	4120000	7470000	2	2	2	4	Carbamidomethylation	18419	Telomerase RNA component interacting RNase OS=Homo sapiens OX=9606 GN=TRIR PE=1 SV=1
1281	2622	Q86TJ5	97.93	4	4	2	3890000		2	1	6	1	Carbamidomethylation; Acetylation (K)	60582	Zinc finger protein 554 OS=Homo sapiens OX=9606 GN=ZNF554 PE=1 SV=1
1097	964	O95347	97.89	9	7	2	9950000	3240000	8	8	7	3		135656	Structural maintenance of chromosomes protein 2 OS=Homo sapiens OX=9606 GN=SMC2 PE=1 SV=2
1644	1446	Q7L2H7	97.88	13	13	0	5480000		3	3	3	0	Carbamidomethylation	42503	Eukaryotic translation initiation factor 3 subunit M OS=Homo sapiens OX=9606 GN=EIF3M PE=1 SV=1
1601	1509	Q8IUF8	97.2	8	6	2	4300000	1620000	3	3	2	1		52800	Ribosomal oxygenase 2 OS=Homo sapiens OX=9606 GN=RIOX2 PE=1 SV=1
1963	2822	Q8N5L8	96.89	20	6	14	3160000	3470000	2	2	1	1		17631	Ribonuclease P protein subunit p25-like protein OS=Homo sapiens OX=9606 GN=RPP25L PE=1 SV=1
1523	1763	P49757	96.87	5	2	5	897000	2910000	3	3	1	4	Carbamidomethylation	70804	Protein numb homolog OS=Homo sapiens OX=9606 GN=NUMB PE=1 SV=2
1489	1527	Q5VWQ0	96.87	5	0	5		3490000	4	3	0	5	Carbamidomethylation	90072	Lysine-specific demethylase 9 OS=Homo sapiens OX=9606 GN=RSBN1 PE=1 SV=2
1779	1734	O95218	96.83	9	9	0	4640000		3	3	4	0	Carbamidomethylation	37404	Zinc finger Ran-binding domain-containing protein 2 OS=Homo sapiens OX=9606 GN=ZRANB2 PE=1 SV=2
1849	1906	P0DPB6	96.78	28	14	14	2420000	5990000	2	2	1	1	Carbamidomethylation	15237	DNA-directed RNA polymerases I and III subunit RPAC2 OS=Homo sapiens OX=9606 GN=POLR1D PE=1 SV=1
1422	1487	P54136	96.67	6	3	5	865000	3540000	4	4	2	3	Carbamidomethylation	75379	Arginine--tRNA ligase cytoplasmic OS=Homo sapiens OX=9606 GN=RARS PE=1 SV=2
1979	2963	O95059	96.51	21	21	0	2410000		2	2	2	0	Carbamidomethylation	13693	Ribonuclease P protein subunit p14 OS=Homo sapiens OX=9606 GN=RPP14 PE=1 SV=3
1461	1864	Q96EL2	96.19	17	17	5	12500000	4920000	2	2	3	1		19015	28S ribosomal protein S24 mitochondrial OS=Homo sapiens OX=9606 GN=MRPS24 PE=1 SV=1
1856	2174	Q9UN37	95.95	7	3	5	0	690000	2	2	1	1		48898	Vacuolar protein sorting-associated protein 4A OS=Homo sapiens OX=9606 GN=VPS4A PE=1 SV=1
1079	1169	P62873	95.93	25	23	2	6070000	742000	6	6	7	2	Carbamidomethylation; Acetylation (Protein N-term)	37377	Guanine nucleotide-binding protein G(I)/G(S)/G(T) subunit beta-1 OS=Homo sapiens OX=9606 GN=GNB1 PE=1 SV=3
1605	1585	Q9H9T3	95.84	7	5	3	3170000	1810000	3	3	2	1		62259	Elongator complex protein 3 OS=Homo sapiens OX=9606 GN=ELP3 PE=1 SV=2
1593	1648	P50579	95.73	9	0	9		8560000	3	3	0	3	Carbamidomethylation	52892	Methionine aminopeptidase 2 OS=Homo sapiens OX=9606 GN=METAP2 PE=1 SV=1
1303	1194	O95639	95.72	20	16	11	6540000	4580000	5	5	4	3	Carbamidomethylation	30255	Cleavage and polyadenylation specificity factor subunit 4 OS=Homo sapiens OX=9606 GN=CPSF4 PE=1 SV=1
1625	1762	Q9NWK9	95.69	10	6	4	3960000	2640000	3	3	1	4		53918	Box C/D snoRNA protein 1 OS=Homo sapiens OX=9606 GN=ZNHIT6 PE=1 SV=1
1680	1594	Q70UQ0	95.42	9	3	6	2830000	1270000	3	3	1	2		39309	Inhibitor of nuclear factor kappa-B kinase-interacting protein OS=Homo sapiens OX=9606 GN=IKBIP PE=1 SV=1
1561	1344	Q13576	95.35	5	1	4	1230000	2470000	3	3	2	2		180577	Ras GTPase-activating-like protein IQGAP2 OS=Homo sapiens OX=9606 GN=IQGAP2 PE=1 SV=4
1262	1164	P15498	95.35	6	5	3	5800000	4820000	5	5	5	2	Carbamidomethylation	98314	Proto-oncogene vav OS=Homo sapiens OX=9606 GN=VAV1 PE=1 SV=4
1894	1911	P49247	95.32	12	6	6	3670000	2810000	2	2	1	1	Carbamidomethylation	33269	Ribose-5-phosphate isomerase OS=Homo sapiens OX=9606 GN=RPIA PE=1 SV=3
1275	1110	P32780	94.95	14	9	5	6400000	3640000	5	5	5	1	Carbamidomethylation	62032	General transcription factor IIH subunit 1 OS=Homo sapiens OX=9606 GN=GTF2H1 PE=1 SV=1
1391	1649	Q6P1X5	94.86	3	2	1	1560000	1150000	3	3	4	1	Carbamidomethylation	136971	Transcription initiation factor TFIID subunit 2 OS=Homo sapiens OX=9606 GN=TAF2 PE=1 SV=3
1175	1894	Q7L945	94.45	6	4	4		745000	3	1	6	2	Carbamidomethylation; Aminoethylbenzenesulfonylation	52853	Zinc finger protein 627 OS=Homo sapiens OX=9606 GN=ZNF627 PE=1 SV=1
1711	1733	Q9H000	94.36	7	2	5	466000	3150000	3	3	1	2		46940	Probable E3 ubiquitin-protein ligase makorin-2 OS=Homo sapiens OX=9606 GN=MKRN2 PE=1 SV=2
1467	1492	Q8N1G2	94.27	4	1	4	413000	4400000	3	3	1	3	Carbamidomethylation	95321	Cap-specific mRNA (nucleoside-2'-O-)-methyltransferase 1 OS=Homo sapiens OX=9606 GN=CMTR1 PE=1 SV=1
1636	2146	P04899	94.05	7	7	4	2090000	2210000	2	2	2	1	Oxidation (M); Acetylation (Protein N-term)	40451	Guanine nucleotide-binding protein G(i) subunit alpha-2 OS=Homo sapiens OX=9606 GN=GNAI2 PE=1 SV=3
1525	1811	P82921	93.98	38	24	30	4770000	1770000	3	3	3	2		10689	28S ribosomal protein S21 mitochondrial OS=Homo sapiens OX=9606 GN=MRPS21 PE=1 SV=3
1684	1712	Q9H6W3	93.97	6	0	6		3950000	3	3	0	3		71086	Ribosomal oxygenase 1 OS=Homo sapiens OX=9606 GN=RIOX1 PE=1 SV=2
1590	1717	Q5T5P2	93.77	3	2	1	3320000	109000000	4	4	4	1	O-Pinacolylmethylphosphonylation	214114	Sickle tail protein homolog OS=Homo sapiens OX=9606 GN=KIAA1217 PE=1 SV=2
1482	1351	O75306	93.7	11	9	3	4470000	3620000	4	4	4	1	Carbamidomethylation	52546	NADH dehydrogenase [ubiquinone] iron-sulfur protein 2 mitochondrial OS=Homo sapiens OX=9606 GN=NDUFS2 PE=1 SV=2
1427	2847	Q4VC05	93.45	9	5	9	1510000	1790000	3	2	2	3		22810	B-cell CLL/lymphoma 7 protein family member A OS=Homo sapiens OX=9606 GN=BCL7A PE=1 SV=1
1189	1542	Q92917	93.26	12	12	2	6700000	2400000	4	4	8	1		52229	G-patch domain and KOW motifs-containing protein OS=Homo sapiens OX=9606 GN=GPKOW PE=1 SV=2
1820	1908	P08651	93.01	8	0	8		1900000	2	2	0	2		55675	Nuclear factor 1 C-type OS=Homo sapiens OX=9606 GN=NFIC PE=1 SV=2
1403	1548	Q9NTK5	92.87	10	7	4	5600000	9380000	3	3	2	3	Carbamidomethylation	44744	Obg-like ATPase 1 OS=Homo sapiens OX=9606 GN=OLA1 PE=1 SV=2
1539	1724	P82932	92.76	23	6	23	2800000	4610000	3	3	1	3	Carbamidomethylation	14227	28S ribosomal protein S6 mitochondrial OS=Homo sapiens OX=9606 GN=MRPS6 PE=1 SV=3
1778	1705	Q99986	92.59	8	8	2	2280000	621000	3	3	3	1	Carbamidomethylation	45476	Serine/threonine-protein kinase VRK1 OS=Homo sapiens OX=9606 GN=VRK1 PE=1 SV=1
1634	2352	Q96RL1	92.55	6	4	4	923000	1410000	3	3	2	2	Carbamidomethylation; Biotinylation	79728	BRCA1-A complex subunit RAP80 OS=Homo sapiens OX=9606 GN=UIMC1 PE=1 SV=2
1619	1514	Q06210	92.39	7	2	5	1620000	2410000	4	4	1	3	Carbamidomethylation	78806	Glutamine--fructose-6-phosphate aminotransferase [isomerizing] 1 OS=Homo sapiens OX=9606 GN=GFPT1 PE=1 SV=3
1848	1896	P29372	92.23	10	6	4	3030000	797000	2	2	1	1		32869	DNA-3-methyladenine glycosylase OS=Homo sapiens OX=9606 GN=MPG PE=1 SV=3
1689	1813	Q9UPN9	92.22	3	2	1	47200	734000	3	2	3	1	Carbamidomethylation	122533	E3 ubiquitin-protein ligase TRIM33 OS=Homo sapiens OX=9606 GN=TRIM33 PE=1 SV=3
1600	1348	Q16543	92.17	14	10	4	2490000	0	4	4	3	1		44468	Hsp90 co-chaperone Cdc37 OS=Homo sapiens OX=9606 GN=CDC37 PE=1 SV=1
1972	2906	O76071	92.15	7	7	0	2210000		2	2	2	0	Carbamidomethylation	37840	Probable cytosolic iron-sulfur protein assembly protein CIAO1 OS=Homo sapiens OX=9606 GN=CIAO1 PE=1 SV=1
1573	1655	Q9NX40	92.13	20	20	0	3790000		3	3	4	0		27626	OCIA domain-containing protein 1 OS=Homo sapiens OX=9606 GN=OCIAD1 PE=1 SV=1
1516	1621	Q8N5P1	91.98	12	3	12	1710000	3000000	3	3	1	3	Carbamidomethylation; Acetylation (Protein N-term)	33576	Zinc finger CCCH domain-containing protein 8 OS=Homo sapiens OX=9606 GN=ZC3H8 PE=1 SV=2
1257	1101	O94915	91.97	3	1	1	2130000	4440000	7	7	5	4	Carbamidomethylation	339598	Protein furry homolog-like OS=Homo sapiens OX=9606 GN=FRYL PE=1 SV=2
1222	1741	P08574	91.57	16	9	16	1370000	8880000	3	3	2	5	Carbamidomethylation	35422	Cytochrome c1 heme protein mitochondrial OS=Homo sapiens OX=9606 GN=CYC1 PE=1 SV=3
1114	1877	P53680	91.4	19	14	19	11200000	21000000	3	3	5	4		17018	AP-2 complex subunit sigma OS=Homo sapiens OX=9606 GN=AP2S1 PE=1 SV=2
1425	1702	Q9Y3C6	91.37	27	27	16	12200000	5000000	3	3	3	2	Carbamidomethylation	18237	Peptidyl-prolyl cis-trans isomerase-like 1 OS=Homo sapiens OX=9606 GN=PPIL1 PE=1 SV=1
1958	2811	Q8NEM7	91.3	4	2	2	0	920000	2	2	1	1	Carbamidomethylation	85789	Transcription factor SPT20 homolog OS=Homo sapiens OX=9606 GN=SUPT20H PE=1 SV=2
1648	2138	P22102	91.19	4	3	1	2890000	2550000	3	3	2	1	Carbamidomethylation; Amidation	107767	Trifunctional purine biosynthetic protein adenosine-3 OS=Homo sapiens OX=9606 GN=GART PE=1 SV=1
1459	1619	P24928	91.09	2	1	1	2110000	1500000	3	3	1	3		217174	DNA-directed RNA polymerase II subunit RPB1 OS=Homo sapiens OX=9606 GN=POLR2A PE=1 SV=2
1632	2310	Q96MU7	90.83	5	2	5	0	5770000	2	2	1	2	Phosphorylation (STY)	84700	YTH domain-containing protein 1 OS=Homo sapiens OX=9606 GN=YTHDC1 PE=1 SV=3
1598	2045	Q96KC8	90.82	4	4	2	2290000	0	2	2	2	1		63883	DnaJ homolog subfamily C member 1 OS=Homo sapiens OX=9606 GN=DNAJC1 PE=1 SV=1
1280	2163	Q8N8L2	90.66	8	8	8	3620000	1740000	4	1	3	4	Carbamidomethylation; Methylation(others); Aminoethylbenzenesulfonylation	50950	Zinc finger protein 491 OS=Homo sapiens OX=9606 GN=ZNF491 PE=2 SV=1
1184	1019	Q16891	90.65	12	3	10	1840000	7260000	7	7	4	6		83678	MICOS complex subunit MIC60 OS=Homo sapiens OX=9606 GN=IMMT PE=1 SV=1
1377	1773	Q5T653	90.64	14	9	10	2090000	1760000	4	4	2	5	Carbamidomethylation; Deamidation (NQ)	33301	39S ribosomal protein L2 mitochondrial OS=Homo sapiens OX=9606 GN=MRPL2 PE=1 SV=2
2561	4033	Q96C57	90.62	6	0	6		2390000	1	1	0	1		28170	Protein CUSTOS OS=Homo sapiens OX=9606 GN=CUSTOS PE=1 SV=2
1497	1829	Q9H0U3	90.59	9	3	9	4840000	10100000	3	3	1	4		38037	Magnesium transporter protein 1 OS=Homo sapiens OX=9606 GN=MAGT1 PE=1 SV=1
1368	1189	O75153	90.55	6	6	0	3430000		5	5	5	0	Carbamidomethylation	146669	Clustered mitochondria protein homolog OS=Homo sapiens OX=9606 GN=CLUH PE=1 SV=2
1687	1753	Q53GQ0	90.48	14	4	10	2740000	5030000	3	3	1	2	Carbamidomethylation	34324	Very-long-chain 3-oxoacyl-CoA reductase OS=Homo sapiens OX=9606 GN=HSD17B12 PE=1 SV=2
1113	1536	Q8N7K0	90.11	7	5	2	1750000		4	1	6	2	Carbamidomethylation; Aminoethylbenzenesulfonylation	77243	Zinc finger protein 433 OS=Homo sapiens OX=9606 GN=ZNF433 PE=1 SV=1
1802	1858	Q9BYD6	90.07	7	7	7	5290000	2570000	2	2	2	2		36909	39S ribosomal protein L1 mitochondrial OS=Homo sapiens OX=9606 GN=MRPL1 PE=1 SV=2
1909	2729	Q8IV48	89.75	6	6	0	3080000		2	2	2	0		40064	3'-5' exoribonuclease 1 OS=Homo sapiens OX=9606 GN=ERI1 PE=1 SV=3
1287	1103	Q9Y3Z3	89.54	16	7	9	1870000	3140000	7	7	4	6	Carbamidomethylation	72201	Deoxynucleoside triphosphate triphosphohydrolase SAMHD1 OS=Homo sapiens OX=9606 GN=SAMHD1 PE=1 SV=2
1782	1844	Q3ZCQ8	89.41	10	8	2	5850000	523000	3	3	2	1		39646	Mitochondrial import inner membrane translocase subunit TIM50 OS=Homo sapiens OX=9606 GN=TIMM50 PE=1 SV=2
1468	1521	Q9BTL3	89.35	31	17	14	3450000	3770000	4	4	2	2		14381	RNA guanine-N7 methyltransferase activating subunit OS=Homo sapiens OX=9606 GN=RAMAC PE=1 SV=1
1655	1836	Q9Y5S9	89.34	26	26	15	3900000	5490000	3	3	3	1	Acetylation (Protein N-term)	19889	RNA-binding protein 8A OS=Homo sapiens OX=9606 GN=RBM8A PE=1 SV=1
1968	2850	P30419	89.22	5	0	5		4650000	2	2	0	2		56806	Glycylpeptide N-tetradecanoyltransferase 1 OS=Homo sapiens OX=9606 GN=NMT1 PE=1 SV=2
1519	1690	Q9UL33	88.98	26	26	0	10100000		3	3	4	0		16146	Trafficking protein particle complex subunit 2-like protein OS=Homo sapiens OX=9606 GN=TRAPPC2L PE=1 SV=1
1845	1802	Q5JTV8	88.92	9	9	0	4650000		3	3	3	0		66248	Torsin-1A-interacting protein 1 OS=Homo sapiens OX=9606 GN=TOR1AIP1 PE=1 SV=2
1781	1783	Q9BQ69	88.86	10	0	10		0	2	2	0	2		35505	ADP-ribose glycohydrolase MACROD1 OS=Homo sapiens OX=9606 GN=MACROD1 PE=1 SV=2
2254	3321	P19388	88.83	8	0	8		2270000	1	1	0	1		24551	DNA-directed RNA polymerases I II and III subunit RPABC1 OS=Homo sapiens OX=9606 GN=POLR2E PE=1 SV=4
1526	1963	Q14197	88.81	13	6	13	2320000	4600000	2	2	2	2		23630	Peptidyl-tRNA hydrolase ICT1 mitochondrial OS=Homo sapiens OX=9606 GN=MRPL58 PE=1 SV=1
1464	1349	Q8IZL8	88.74	9	1	8	247000	10300000	5	5	1	4	Carbamidomethylation; Acetylation (Protein N-term)	119700	Proline- glutamic acid- and leucine-rich protein 1 OS=Homo sapiens OX=9606 GN=PELP1 PE=1 SV=2
1582	1495	Q14493	88.68	29	0	29		1130000	3	3	0	3	Carbamidomethylation	31286	Histone RNA hairpin-binding protein OS=Homo sapiens OX=9606 GN=SLBP PE=1 SV=1
1323	2013	P50395	88.36	15	8	9	3680000	4250000	3	3	4	2	Deamidation (NQ)	50663	Rab GDP dissociation inhibitor beta OS=Homo sapiens OX=9606 GN=GDI2 PE=1 SV=2
1607	1841	Q9Y6N5	88.34	10	6	8	2660000	1310000	3	3	2	2		49961	Sulfide:quinone oxidoreductase mitochondrial OS=Homo sapiens OX=9606 GN=SQOR PE=1 SV=1
1520	1713	Q12874	88.09	8	2	6	610000	6910000	3	3	2	2	Carbamidomethylation	58849	Splicing factor 3A subunit 3 OS=Homo sapiens OX=9606 GN=SF3A3 PE=1 SV=1
2400	3059	Q9Y5P6	88	5	0	5		4000000	1	1	0	1	Carbamidomethylation	39834	Mannose-1-phosphate guanyltransferase beta OS=Homo sapiens OX=9606 GN=GMPPB PE=1 SV=2
1633	1909	O95707	87.97	10	10	5	4030000	0	2	2	2	1		25425	Ribonuclease P protein subunit p29 OS=Homo sapiens OX=9606 GN=POP4 PE=1 SV=2
1487	1475	O14980	87.96	5	4	1	3440000	3250000	4	4	3	1	Carbamidomethylation	123386	Exportin-1 OS=Homo sapiens OX=9606 GN=XPO1 PE=1 SV=1
1472	1807	Q9NPE3	87.85	52	38	34	5340000	2850000	3	3	2	3		7706	H/ACA ribonucleoprotein complex subunit 3 OS=Homo sapiens OX=9606 GN=NOP10 PE=1 SV=1
1305	1320	Q5VTL8	87.77	10	8	5	3980000	2030000	5	5	4	2	Carbamidomethylation	64468	Pre-mRNA-splicing factor 38B OS=Homo sapiens OX=9606 GN=PRPF38B PE=1 SV=1
1217	1343	Q9NUQ6	87.62	9	6	6	6150000	3860000	4	4	2	5	Carbamidomethylation	61729	SPATS2-like protein OS=Homo sapiens OX=9606 GN=SPATS2L PE=1 SV=2
1678	1524	O75616	87.62	9	5	4	4050000	1790000	3	3	2	1		48350	GTPase Era mitochondrial OS=Homo sapiens OX=9606 GN=ERAL1 PE=1 SV=2
1341	1326	Q9NYW8	87.54	6	5	3	1450000	0	5	4	6	2	Carbamidomethylation	82995	RB-associated KRAB zinc finger protein OS=Homo sapiens OX=9606 GN=RBAK PE=1 SV=1
1910	2759	Q9Y5Y2	87.48	10	10	0	7040000		2	2	2	0	Carbamidomethylation	28825	Cytosolic Fe-S cluster assembly factor NUBP2 OS=Homo sapiens OX=9606 GN=NUBP2 PE=1 SV=1
1763	1826	Q01105	87.4	5	5	5	4650000	8150000	1	1	1	1		33489	Protein SET OS=Homo sapiens OX=9606 GN=SET PE=1 SV=3
1763	1953	P0DME0	87.4	5	5	5	4650000	8150000	1	1	1	1		34882	Protein SETSIP OS=Homo sapiens OX=9606 GN=SETSIP PE=1 SV=1
2563	4037	Q9UHR5	87.24	5	0	5		1290000	1	1	0	1		33870	SAP30-binding protein OS=Homo sapiens OX=9606 GN=SAP30BP PE=1 SV=1
1701	2866	Q9Y580	87.18	8	4	4	1360000	782000	2	2	2	1		30504	RNA-binding protein 7 OS=Homo sapiens OX=9606 GN=RBM7 PE=1 SV=1
1476	2409	P43250	87.09	6	6	3	3470000	722000	2	2	3	2		65991	G protein-coupled receptor kinase 6 OS=Homo sapiens OX=9606 GN=GRK6 PE=1 SV=2
1777	1565	Q14687	87.05	5	3	1	7290000	876000	3	3	2	1		136164	Genetic suppressor element 1 OS=Homo sapiens OX=9606 GN=GSE1 PE=1 SV=3
1357	1404	Q9BTE3	87.01	10	7	6	5890000	3550000	5	5	5	2	Carbamidomethylation	72980	Mini-chromosome maintenance complex-binding protein OS=Homo sapiens OX=9606 GN=MCMBP PE=1 SV=2
1473	1831	A7KAX9	87.01	1	1	0		80700000	2	1	1	3	Carbamidomethylation	230527	Rho GTPase-activating protein 32 OS=Homo sapiens OX=9606 GN=ARHGAP32 PE=1 SV=1
1594	2318	P50570	86.79	4	3	1	52800000	2330000	3	3	2	1	Biotinylation	98064	Dynamin-2 OS=Homo sapiens OX=9606 GN=DNM2 PE=1 SV=2
1815	1646	Q9BZE1	86.72	11	4	7	1260000	0	3	3	1	2	Carbamidomethylation	48118	39S ribosomal protein L37 mitochondrial OS=Homo sapiens OX=9606 GN=MRPL37 PE=1 SV=2
1725	2945	Q9Y5L4	86.55	25	15	25	3680000	4350000	2	2	1	2		10500	Mitochondrial import inner membrane translocase subunit Tim13 OS=Homo sapiens OX=9606 GN=TIMM13 PE=1 SV=1
1522	1744	P04080	85.87	34	12	21	3060000	3930000	3	3	2	2		11140	Cystatin-B OS=Homo sapiens OX=9606 GN=CSTB PE=1 SV=2
1902	2139	Q6PK04	85.7	11	0	11		3890000	2	2	0	2		33231	Coiled-coil domain-containing protein 137 OS=Homo sapiens OX=9606 GN=CCDC137 PE=1 SV=1
1649	1642	Q9NVH6	85.65	11	4	7	2380000	1850000	3	3	1	2	Carbamidomethylation	49518	Trimethyllysine dioxygenase mitochondrial OS=Homo sapiens OX=9606 GN=TMLHE PE=1 SV=1
1876	2952	Q16186	85.39	6	6	0	3160000		2	2	2	0	Carbamidomethylation	42153	Proteasomal ubiquitin receptor ADRM1 OS=Homo sapiens OX=9606 GN=ADRM1 PE=1 SV=2
1560	1440	Q7L590	85.16	6	2	4	1280000	2050000	4	4	1	3	Carbamidomethylation	98183	Protein MCM10 homolog OS=Homo sapiens OX=9606 GN=MCM10 PE=1 SV=2
1776	2388	Q9UK59	85.12	6	0	6		1940000	2	2	0	2	Carbamidomethylation	61555	Lariat debranching enzyme OS=Homo sapiens OX=9606 GN=DBR1 PE=1 SV=2
2562	4036	Q8WVJ2	85.06	11	0	11		0	1	1	0	1		17676	NudC domain-containing protein 2 OS=Homo sapiens OX=9606 GN=NUDCD2 PE=1 SV=1
1830	2233	P23378	85.05	3	1	2	1390000	590000	2	2	1	1		112730	Glycine dehydrogenase (decarboxylating) mitochondrial OS=Homo sapiens OX=9606 GN=GLDC PE=1 SV=2
1986	4039	Q969F1	84.98	7	7	7	5430000	2450000	1	1	1	1		24049	General transcription factor 3C polypeptide 6 OS=Homo sapiens OX=9606 GN=GTF3C6 PE=1 SV=1
1557	4035	Q8N726	84.45	14	14	14	5210000	2190000	1	1	1	3		13903	Tumor suppressor ARF OS=Homo sapiens OX=9606 GN=CDKN2A PE=1 SV=2
1453	1546	O14757	84.42	13	13	0	8850000		4	4	6	0	Carbamidomethylation	54434	Serine/threonine-protein kinase Chk1 OS=Homo sapiens OX=9606 GN=CHEK1 PE=1 SV=2
1831	2277	O94842	84.41	4	0	4		2240000	2	2	0	2		66195	TOX high mobility group box family member 4 OS=Homo sapiens OX=9606 GN=TOX4 PE=1 SV=1
1592	1606	Q9NR50	84.35	13	6	8	73900000	1610000	4	4	2	3	Carbamidomethylation	50240	Translation initiation factor eIF-2B subunit gamma OS=Homo sapiens OX=9606 GN=EIF2B3 PE=1 SV=1
1511	1484	O00231	84.26	13	6	6	2310000	2410000	4	4	2	2		47464	26S proteasome non-ATPase regulatory subunit 11 OS=Homo sapiens OX=9606 GN=PSMD11 PE=1 SV=3
1499	1993	Q92945	84.22	3	3	2	4550000	1940000	2	2	2	2		73115	Far upstream element-binding protein 2 OS=Homo sapiens OX=9606 GN=KHSRP PE=1 SV=4
1635	2023	O43709	84.13	10	10	4	3380000	1730000	2	2	3	1		31880	Probable 18S rRNA (guanine-N(7))-methyltransferase OS=Homo sapiens OX=9606 GN=BUD23 PE=1 SV=2
1844	1800	O14949	84.12	37	27	10	3590000	4130000	4	4	3	1		9906	Cytochrome b-c1 complex subunit 8 OS=Homo sapiens OX=9606 GN=UQCRQ PE=1 SV=4
1416	1620	P50416	83.8	4	3	3	2470000	1650000	3	3	3	2	Carbamidomethylation	88368	Carnitine O-palmitoyltransferase 1 liver isoform OS=Homo sapiens OX=9606 GN=CPT1A PE=1 SV=2
1850	1984	Q13901	83.7	13	0	13		7000000	2	2	0	2		16019	Nuclear nucleic acid-binding protein C1D OS=Homo sapiens OX=9606 GN=C1D PE=1 SV=1
1960	2440	P48735	83.56	6	3	4	0	833000	2	2	1	1	Carbamidomethylation	50909	Isocitrate dehydrogenase [NADP] mitochondrial OS=Homo sapiens OX=9606 GN=IDH2 PE=1 SV=2
1897	1983	P04632	83.56	7	3	5	1020000	956000	2	2	1	1		28316	Calpain small subunit 1 OS=Homo sapiens OX=9606 GN=CAPNS1 PE=1 SV=1
1985	4038	Q7Z2W9	83.53	10	0	10		4000000	1	1	0	2		22815	39S ribosomal protein L21 mitochondrial OS=Homo sapiens OX=9606 GN=MRPL21 PE=1 SV=2
1759	1668	P62195	83.45	9	9	0	5340000		3	2	3	0		45626	26S proteasome regulatory subunit 8 OS=Homo sapiens OX=9606 GN=PSMC5 PE=1 SV=1
1610	1920	P31153	83.38	8	8	4	5510000	1940000	2	2	2	1		43661	S-adenosylmethionine synthase isoform type-2 OS=Homo sapiens OX=9606 GN=MAT2A PE=1 SV=1
1962	2820	Q69YN2	83.15	6	2	3	1610000	0	2	2	1	1		60619	CWF19-like protein 1 OS=Homo sapiens OX=9606 GN=CWF19L1 PE=1 SV=2
1540	1657	Q9UBB9	83.11	5	4	1	1050000	938000	3	3	3	1		96820	Tuftelin-interacting protein 11 OS=Homo sapiens OX=9606 GN=TFIP11 PE=1 SV=1
1498	1833	Q8WUZ0	82.86	23	23	5	9250000		3	2	4	1		23468	B-cell CLL/lymphoma 7 protein family member C OS=Homo sapiens OX=9606 GN=BCL7C PE=1 SV=3
1529	2537	O60231	82.77	2	2	1	872000		2	1	2	2		119263	Pre-mRNA-splicing factor ATP-dependent RNA helicase DHX16 OS=Homo sapiens OX=9606 GN=DHX16 PE=1 SV=2
1108	1166	P28482	82.56	17	9	12	3110000	6120000	5	4	3	5	Carbamidomethylation	41390	Mitogen-activated protein kinase 1 OS=Homo sapiens OX=9606 GN=MAPK1 PE=1 SV=3
1819	1875	P04637	82.56	10	5	5	2900000	1490000	3	3	1	2	Carbamidomethylation	43653	Cellular tumor antigen p53 OS=Homo sapiens OX=9606 GN=TP53 PE=1 SV=4
1642	2878	Q9HB19	82.5	7	5	2	2210000	355000	2	2	2	1	Carbamidomethylation	47255	Pleckstrin homology domain-containing family A member 2 OS=Homo sapiens OX=9606 GN=PLEKHA2 PE=1 SV=2
2462	3752	Q9Y2Y9	82.47	6	6	0	1260000		1	1	1	0		31180	Krueppel-like factor 13 OS=Homo sapiens OX=9606 GN=KLF13 PE=1 SV=1
1862	2332	Q9BRP1	82.36	8	8	0	5710000		2	2	2	0	Carbamidomethylation	39417	Programmed cell death protein 2-like OS=Homo sapiens OX=9606 GN=PDCD2L PE=1 SV=1
1358	1825	Q86WZ6	82.32	2	2	0	974000		2	1	5	0		92033	Zinc finger protein 227 OS=Homo sapiens OX=9606 GN=ZNF227 PE=1 SV=1
1965	2835	Q9Y3E2	82.26	18	7	11	2470000	0	2	2	1	1		14289	BolA-like protein 1 OS=Homo sapiens OX=9606 GN=BOLA1 PE=1 SV=1
1517	1664	Q9H8V3	82.2	4	3	2	911000	392000	3	3	2	2	Carbamidomethylation	103505	Protein ECT2 OS=Homo sapiens OX=9606 GN=ECT2 PE=1 SV=4
1531	2853	P07948	82.14	5	5	0	877000		2	1	4	0	Carbamidomethylation	58574	Tyrosine-protein kinase Lyn OS=Homo sapiens OX=9606 GN=LYN PE=1 SV=3
1699	2843	Q6L8Q7	81.94	4	4	0	3470000		2	2	3	0		67352	2' 5'-phosphodiesterase 12 OS=Homo sapiens OX=9606 GN=PDE12 PE=1 SV=2
1921	2927	Q9H9B4	81.93	7	7	0	7180000		2	2	2	0		35619	Sideroflexin-1 OS=Homo sapiens OX=9606 GN=SFXN1 PE=1 SV=4
1770	1874	Q05D32	81.63	5	3	3	0	2570000	2	2	1	1		52999	CTD small phosphatase-like protein 2 OS=Homo sapiens OX=9606 GN=CTDSPL2 PE=1 SV=2
1263	1916	Q9UEG4	81.57	2	2	1	350000		2	1	6	1		96620	Zinc finger protein 629 OS=Homo sapiens OX=9606 GN=ZNF629 PE=1 SV=2
1556	2892	O43678	81.55	20	20	10	4370000	2880000	3	3	3	1		10922	NADH dehydrogenase [ubiquinone] 1 alpha subcomplex subunit 2 OS=Homo sapiens OX=9606 GN=NDUFA2 PE=1 SV=3
2330	3164	P56385	81.53	20	0	20		3150000	1	1	0	1		7933	ATP synthase subunit e mitochondrial OS=Homo sapiens OX=9606 GN=ATP5ME PE=1 SV=2
1579	1370	P50336	81.43	15	7	8	2070000	2770000	5	5	2	3	Carbamidomethylation	50765	Protoporphyrinogen oxidase OS=Homo sapiens OX=9606 GN=PPOX PE=1 SV=1
1404	1493	P13489	81.19	11	7	4	5970000	1510000	3	3	4	1	Carbamidomethylation	49974	Ribonuclease inhibitor OS=Homo sapiens OX=9606 GN=RNH1 PE=1 SV=2
1603	1557	Q13895	81.06	13	7	8	3340000	5780000	5	5	3	3	Carbamidomethylation	49601	Bystin OS=Homo sapiens OX=9606 GN=BYSL PE=1 SV=3
2181	3115	Q08188	81	3	0	3		0	1	1	0	1		76632	Protein-glutamine gamma-glutamyltransferase E OS=Homo sapiens OX=9606 GN=TGM3 PE=1 SV=4
1527	3086	Q8N983	80.95	11	5	11	4090000	704000	2	2	2	2	Deamidation (NQ)	23431	39S ribosomal protein L43 mitochondrial OS=Homo sapiens OX=9606 GN=MRPL43 PE=1 SV=1
1901	1991	Q6PJG2	80.94	4	0	4		1710000	2	2	0	2		114989	ELM2 and SANT domain-containing protein 1 OS=Homo sapiens OX=9606 GN=ELMSAN1 PE=1 SV=2
1470	1570	Q92610	80.86	4	1	3	758000	2580000	4	4	1	4	Carbamidomethylation	137528	Zinc finger protein 592 OS=Homo sapiens OX=9606 GN=ZNF592 PE=1 SV=2
1908	2821	Q9H7N4	80.77	3	0	3		1110000	2	2	0	2	Carbamidomethylation	139269	Splicing factor arginine/serine-rich 19 OS=Homo sapiens OX=9606 GN=SCAF1 PE=1 SV=3
1622	1564	P36776	80.63	6	2	4	2030000	719000	3	3	2	1		106489	Lon protease homolog mitochondrial OS=Homo sapiens OX=9606 GN=LONP1 PE=1 SV=2
1494	1738	Q8N883	80.61	6	3	6		165000	3	1	1	3	Carbamidomethylation	67215	Zinc finger protein 614 OS=Homo sapiens OX=9606 GN=ZNF614 PE=1 SV=2
2493	4046	P61626	80.58	8	0	8		3540000	1	1	0	1		16537	Lysozyme C OS=Homo sapiens OX=9606 GN=LYZ PE=1 SV=1
1452	1505	Q86UK7	80.58	3	2	1	1740000	1780000	3	3	2	2	Carbamidomethylation	98637	E3 ubiquitin-protein ligase ZNF598 OS=Homo sapiens OX=9606 GN=ZNF598 PE=1 SV=1
1662	1985	Q9BW61	80.52	20	12	20	2130000	4510000	2	2	1	2	Carbamidomethylation	11835	DET1- and DDB1-associated protein 1 OS=Homo sapiens OX=9606 GN=DDA1 PE=1 SV=1
2564	4041	Q96JP5	80.16	4	0	4		4920000	1	1	0	1		63445	E3 ubiquitin-protein ligase ZFP91 OS=Homo sapiens OX=9606 GN=ZFP91 PE=1 SV=1
1767	1966	O60281	80.04	1	0	1	291000	293000	3	3	1	2	Deamidation (NQ); Phosphorylation (STY)	304815	Zinc finger protein 292 OS=Homo sapiens OX=9606 GN=ZNF292 PE=1 SV=3
1260	1774	O75820	80.03	4	1	4		831000	3	1	5	3		72976	Zinc finger protein 189 OS=Homo sapiens OX=9606 GN=ZNF189 PE=1 SV=2
1364	1558	P60228	79.95	9	9	7	5970000	3010000	3	3	4	2		52221	Eukaryotic translation initiation factor 3 subunit E OS=Homo sapiens OX=9606 GN=EIF3E PE=1 SV=1
1688	1812	O14929	79.88	9	5	7	21900000	2230000	3	3	2	2	Carbamidomethylation	49513	Histone acetyltransferase type B catalytic subunit OS=Homo sapiens OX=9606 GN=HAT1 PE=1 SV=1
1550	2827	P62875	79.8	30	13	30	2750000	2680000	2	2	1	3		7645	DNA-directed RNA polymerases I II and III subunit RPABC5 OS=Homo sapiens OX=9606 GN=POLR2L PE=1 SV=1
1576	1873	Q9NTJ3	79.78	1	1	1	448000	1650000	2	2	1	2		147182	Structural maintenance of chromosomes protein 4 OS=Homo sapiens OX=9606 GN=SMC4 PE=1 SV=2
1551	2836	P49821	79.55	6	3	6	638000	2520000	2	2	1	3		50817	NADH dehydrogenase [ubiquinone] flavoprotein 1 mitochondrial OS=Homo sapiens OX=9606 GN=NDUFV1 PE=1 SV=4
1244	1512	P17812	79.2	9	6	3	6370000	769000	4	4	6	1	Carbamidomethylation	66690	CTP synthase 1 OS=Homo sapiens OX=9606 GN=CTPS1 PE=1 SV=2
1803	1917	Q9ULV4	79.12	5	5	0	3650000		2	2	2	0	Carbamidomethylation	53249	Coronin-1C OS=Homo sapiens OX=9606 GN=CORO1C PE=1 SV=1
1679	1539	Q92506	79.06	15	0	15		2360000	3	3	0	3		26974	Estradiol 17-beta-dehydrogenase 8 OS=Homo sapiens OX=9606 GN=HSD17B8 PE=1 SV=2
1595	1830	P50750	79.05	5	2	3		1760000	2	1	2	1		42778	Cyclin-dependent kinase 9 OS=Homo sapiens OX=9606 GN=CDK9 PE=1 SV=3
1618	1306	Q7L2J0	78.98	10	3	7	0	3960000	4	4	1	3	Carbamidomethylation	74355	7SK snRNA methylphosphate capping enzyme OS=Homo sapiens OX=9606 GN=MEPCE PE=1 SV=1
1915	2826	Q9BY77	78.85	7	3	4	845000	1510000	2	2	1	1		46089	Polymerase delta-interacting protein 3 OS=Homo sapiens OX=9606 GN=POLDIP3 PE=1 SV=2
1716	2823	P62834	78.72	15	7	8	1820000	0	2	2	1	2	Carbamidomethylation	20987	Ras-related protein Rap-1A OS=Homo sapiens OX=9606 GN=RAP1A PE=1 SV=1
1549	2825	Q96EL3	78.66	21	21	9	2510000	1580000	2	2	3	1	Carbamidomethylation	12107	39S ribosomal protein L53 mitochondrial OS=Homo sapiens OX=9606 GN=MRPL53 PE=1 SV=1
1670	3040	P05109	78.61	19	19	12	13800000	1370000	2	2	2	2	Carbamidomethylation	10835	Protein S100-A8 OS=Homo sapiens OX=9606 GN=S100A8 PE=1 SV=1
1805	2025	Q9Y5A9	78.55	5	5	2	488000	692000	2	2	2	1		62334	YTH domain-containing family protein 2 OS=Homo sapiens OX=9606 GN=YTHDF2 PE=1 SV=2
1428	2861	Q96SY0	78.45	6	6	0	2750000		2	2	5	0		57471	Integrator complex subunit 14 OS=Homo sapiens OX=9606 GN=INTS14 PE=1 SV=2
1788	1659	Q9UGU0	78.45	2	0	2		1530000	3	3	0	3	Carbamidomethylation	211769	Transcription factor 20 OS=Homo sapiens OX=9606 GN=TCF20 PE=1 SV=3
1663	2054	P07384	78.44	3	1	3	882000	1250000	2	2	1	2		81890	Calpain-1 catalytic subunit OS=Homo sapiens OX=9606 GN=CAPN1 PE=1 SV=1
2135	2057	Q9BRX2	78.4	7	7	0	1700000		2	2	2	0	Carbamidomethylation	43359	Protein pelota homolog OS=Homo sapiens OX=9606 GN=PELO PE=1 SV=2
1710	1725	P05023	78.39	4	1	3	2050000	1960000	3	3	1	2		112896	Sodium/potassium-transporting ATPase subunit alpha-1 OS=Homo sapiens OX=9606 GN=ATP1A1 PE=1 SV=1
1967	2848	Q9BZX2	78.19	10	10	0	1100000		2	2	2	0		29299	Uridine-cytidine kinase 2 OS=Homo sapiens OX=9606 GN=UCK2 PE=1 SV=1
1719	2876	Q07002	77.97	4	2	2		0	2	1	2	1		54424	Cyclin-dependent kinase 18 OS=Homo sapiens OX=9606 GN=CDK18 PE=1 SV=4
1712	1605	Q8NI36	77.91	4	4	0	6910000		3	3	3	0		105322	WD repeat-containing protein 36 OS=Homo sapiens OX=9606 GN=WDR36 PE=1 SV=1
1900	2040	O75683	77.53	4	0	4		6720000	2	2	0	2		41450	Surfeit locus protein 6 OS=Homo sapiens OX=9606 GN=SURF6 PE=1 SV=3
1964	2830	Q9Y421	77.47	20	20	0	6430000		2	2	2	0	Acetylation (Protein N-term)	13178	Protein FAM32A OS=Homo sapiens OX=9606 GN=FAM32A PE=1 SV=2
1580	1476	Q9BRJ2	77.35	24	19	5	3110000	0	4	4	4	1		35351	39S ribosomal protein L45 mitochondrial OS=Homo sapiens OX=9606 GN=MRPL45 PE=1 SV=2
1946	4043	A8CG34	77.05	1	1	1	1800000	2020000	1	1	1	1		125092	Nuclear envelope pore membrane protein POM 121C OS=Homo sapiens OX=9606 GN=POM121C PE=1 SV=3
1946	4044	Q96HA1	77.05	1	1	1	1800000	2020000	1	1	1	1		127720	Nuclear envelope pore membrane protein POM 121 OS=Homo sapiens OX=9606 GN=POM121 PE=1 SV=2
1491	1587	Q9NP87	76.86	8	3	5	833000	3370000	3	3	1	3	Carbamidomethylation	54816	DNA-directed DNA/RNA polymerase mu OS=Homo sapiens OX=9606 GN=POLM PE=1 SV=1
1541	1751	Q9H147	76.79	10	7	6	2870000	544000	3	3	2	2		37013	Deoxynucleotidyltransferase terminal-interacting protein 1 OS=Homo sapiens OX=9606 GN=DNTTIP1 PE=1 SV=2
1866	2602	Q15072	76.63	11	0	11		745000	2	1	0	2	Carbamidomethylation	33308	Zinc finger protein OZF OS=Homo sapiens OX=9606 GN=ZNF146 PE=1 SV=2
1975	2087	Q14764	76.61	3	3	0	1360000		2	2	2	0		99327	Major vault protein OS=Homo sapiens OX=9606 GN=MVP PE=1 SV=4
1251	1566	P58107	76.44	1	0	1	0	10600000	4	2	2	4	Methylation(others)	555666	Epiplakin OS=Homo sapiens OX=9606 GN=EPPK1 PE=1 SV=3
1920	2907	Q9BSD7	76.36	14	6	8	715000	0	2	2	1	1		20713	Cancer-related nucleoside-triphosphatase OS=Homo sapiens OX=9606 GN=NTPCR PE=1 SV=1
2308	2967	O95870	76.22	6	6	0	2480000		2	2	2	0	Carbamidomethylation	63243	Protein ABHD16A OS=Homo sapiens OX=9606 GN=ABHD16A PE=1 SV=3
1772	1889	Q32NC0	76.08	10	6	10	743000	1210000	2	2	1	2	Carbamidomethylation	24827	UPF0711 protein C18orf21 OS=Homo sapiens OX=9606 GN=C18orf21 PE=1 SV=1
1966	2837	P53597	76.02	7	7	0	7800000		2	2	2	0	Carbamidomethylation	36250	Succinate--CoA ligase [ADP/GDP-forming] subunit alpha mitochondrial OS=Homo sapiens OX=9606 GN=SUCLG1 PE=1 SV=4
1553	2845	O43414	75.91	9	9	4	4030000	2230000	2	2	2	2	Carbamidomethylation	37238	ERI1 exoribonuclease 3 OS=Homo sapiens OX=9606 GN=ERI3 PE=1 SV=2
1918	2897	Q99700	75.71	2	0	2		241000	2	1	0	2		140283	Ataxin-2 OS=Homo sapiens OX=9606 GN=ATXN2 PE=1 SV=2
1846	1879	O00267	75.52	5	3	4	2660000	815000	3	3	2	2	Carbamidomethylation	121000	Transcription elongation factor SPT5 OS=Homo sapiens OX=9606 GN=SUPT5H PE=1 SV=1
1789	1662	Q8N2K0	75.1	9	4	5	2140000	2530000	3	3	1	2		45097	Monoacylglycerol lipase ABHD12 OS=Homo sapiens OX=9606 GN=ABHD12 PE=1 SV=2
2577	4080	Q9UQR0	75.05	2	0	2		620000	1	1	0	1		77257	Sex comb on midleg-like protein 2 OS=Homo sapiens OX=9606 GN=SCML2 PE=1 SV=1
1903	2245	Q13206	75.01	3	2	1	278000	1910000	2	2	1	1		100888	Probable ATP-dependent RNA helicase DDX10 OS=Homo sapiens OX=9606 GN=DDX10 PE=1 SV=2
1661	1955	Q8TF72	74.98	1	1	0	9850000	14600000	2	2	2	1		216856	Protein Shroom3 OS=Homo sapiens OX=9606 GN=SHROOM3 PE=1 SV=2
1895	1933	Q9UBS0	74.87	8	0	8		2000000	2	2	0	2	Carbamidomethylation	53455	Ribosomal protein S6 kinase beta-2 OS=Homo sapiens OX=9606 GN=RPS6KB2 PE=1 SV=2
1480	1273	Q7Z353	74.76	9	3	6	3030000	5410000	5	5	2	3		77206	Highly divergent homeobox OS=Homo sapiens OX=9606 GN=HDX PE=1 SV=1
2234	2654	P11171	74.6	2	0	2		911000	1	1	0	1	Carbamidomethylation	97017	Protein 4.1 OS=Homo sapiens OX=9606 GN=EPB41 PE=1 SV=4
1826	2100	Q13360	74.56	4	4	0	1560000		2	1	2	0		54782	Zinc finger protein 177 OS=Homo sapiens OX=9606 GN=ZNF177 PE=1 SV=4
1445	1511	P31948	74.55	7	3	5	8960000	4950000	4	4	2	3		62639	Stress-induced-phosphoprotein 1 OS=Homo sapiens OX=9606 GN=STIP1 PE=1 SV=1
1987	4045	E9PRG8	74.47	11	11	11	20300000	24900000	1	1	1	1		13798	Uncharacterized protein C11orf98 OS=Homo sapiens OX=9606 GN=C11orf98 PE=4 SV=1
1332	1669	Q96RS6	74.42	6	4	2	1730000	319000	3	3	4	2	Carbamidomethylation; Acetylation (Protein N-term)	66756	NudC domain-containing protein 1 OS=Homo sapiens OX=9606 GN=NUDCD1 PE=1 SV=2
1702	2867	Q9BPW8	74.13	7	7	3	1980000	2000000	2	2	2	1		33310	Protein NipSnap homolog 1 OS=Homo sapiens OX=9606 GN=NIPSNAP1 PE=1 SV=1
1691	1912	P62820	73.95	11	11	5	0	0	2	2	2	1		22678	Ras-related protein Rab-1A OS=Homo sapiens OX=9606 GN=RAB1A PE=1 SV=3
1691	2055	P61006	73.95	11	11	5	0	0	2	2	2	1		23668	Ras-related protein Rab-8A OS=Homo sapiens OX=9606 GN=RAB8A PE=1 SV=1
1691	2886	P61026	73.95	11	11	6	0	0	2	2	2	1		22541	Ras-related protein Rab-10 OS=Homo sapiens OX=9606 GN=RAB10 PE=1 SV=1
1691	2887	Q15286	73.95	11	11	5	0	0	2	2	2	1		23025	Ras-related protein Rab-35 OS=Homo sapiens OX=9606 GN=RAB35 PE=1 SV=1
1691	2889	Q92928	73.95	11	11	5	0	0	2	2	2	1		22017	Putative Ras-related protein Rab-1C OS=Homo sapiens OX=9606 GN=RAB1C PE=5 SV=2
1691	2888	Q9H0U4	73.95	11	11	5	0	0	2	2	2	1		22171	Ras-related protein Rab-1B OS=Homo sapiens OX=9606 GN=RAB1B PE=1 SV=1
1691	2890	Q92930	73.95	11	11	5	0	0	2	2	2	1		23584	Ras-related protein Rab-8B OS=Homo sapiens OX=9606 GN=RAB8B PE=1 SV=2
1691	2891	P59190	73.95	10	10	5	0	0	2	2	2	1		24391	Ras-related protein Rab-15 OS=Homo sapiens OX=9606 GN=RAB15 PE=1 SV=1
1868	2385	O60934	73.86	4	4	0	471000		2	2	2	0		84959	Nibrin OS=Homo sapiens OX=9606 GN=NBN PE=1 SV=1
1765	1665	P00390	73.85	6	2	4	292000	1300000	3	3	1	2	Carbamidomethylation	56257	Glutathione reductase mitochondrial OS=Homo sapiens OX=9606 GN=GSR PE=1 SV=2
1585	2117	Q9NQX4	73.81	1	1	1		0	2	1	1	2		202809	Unconventional myosin-Vc OS=Homo sapiens OX=9606 GN=MYO5C PE=1 SV=2
1641	2939	P51523	73.69	2	2	1	103000		2	1	2	1		85458	Zinc finger protein 84 OS=Homo sapiens OX=9606 GN=ZNF84 PE=1 SV=2
1916	2838	O43396	73.45	15	15	8	7620000	5760000	2	2	2	1	Carbamidomethylation	32251	Thioredoxin-like protein 1 OS=Homo sapiens OX=9606 GN=TXNL1 PE=1 SV=3
1524	1804	P60763	73.37	14	10	9	1150000	5070000	3	3	2	2	Carbamidomethylation	21379	Ras-related C3 botulinum toxin substrate 3 OS=Homo sapiens OX=9606 GN=RAC3 PE=1 SV=1
1524	1803	P63000	73.37	14	10	9	1150000	5070000	3	3	2	2	Carbamidomethylation	21450	Ras-related C3 botulinum toxin substrate 1 OS=Homo sapiens OX=9606 GN=RAC1 PE=1 SV=1
1721	2922	P53582	73.3	7	5	7	2890000	4430000	2	2	1	2	Carbamidomethylation	43215	Methionine aminopeptidase 1 OS=Homo sapiens OX=9606 GN=METAP1 PE=1 SV=2
1795	1781	O14617	73.25	2	2	1	1820000	643000	2	2	1	1		130158	AP-3 complex subunit delta-1 OS=Homo sapiens OX=9606 GN=AP3D1 PE=1 SV=1
1971	2879	O60825	73.22	5	3	2	1250000		2	1	1	1		58477	6-phosphofructo-2-kinase/fructose-2 6-bisphosphatase 2 OS=Homo sapiens OX=9606 GN=PFKFB2 PE=1 SV=2
1159	4139	Q12926	73.18	8	3	8		0	2	1	5	3	Deamidation (NQ); Methylation(KR)	39504	ELAV-like protein 2 OS=Homo sapiens OX=9606 GN=ELAVL2 PE=1 SV=2
1567	1379	Q8TDD1	73.17	8	3	5	1130000	1040000	5	4	1	4	Dimethylation(KR)	98595	ATP-dependent RNA helicase DDX54 OS=Homo sapiens OX=9606 GN=DDX54 PE=1 SV=2
1627	1793	O43772	73.13	10	7	6	7080000	2280000	3	3	2	2		32944	Mitochondrial carnitine/acylcarnitine carrier protein OS=Homo sapiens OX=9606 GN=SLC25A20 PE=1 SV=1
1817	1849	Q9GZR2	73.09	5	2	3	1610000	1750000	2	2	1	1	Carbamidomethylation	46672	RNA exonuclease 4 OS=Homo sapiens OX=9606 GN=REXO4 PE=1 SV=2
1827	2073	O95251	72.92	4	4	0	1450000		2	2	3	0	Carbamidomethylation	70642	Histone acetyltransferase KAT7 OS=Homo sapiens OX=9606 GN=KAT7 PE=1 SV=1
1563	1572	O14647	72.9	2	2	0	5300000		3	2	3	1		211342	Chromodomain-helicase-DNA-binding protein 2 OS=Homo sapiens OX=9606 GN=CHD2 PE=1 SV=2
1919	2899	P25490	72.63	4	2	2	273000	2540000	2	2	2	1	Carbamidomethylation	44713	Transcriptional repressor protein YY1 OS=Homo sapiens OX=9606 GN=YY1 PE=1 SV=2
1544	1768	Q15061	72.55	5	3	1	1800000	160000	3	3	3	1	Carbamidomethylation	74891	WD repeat-containing protein 43 OS=Homo sapiens OX=9606 GN=WDR43 PE=1 SV=3
2166	1954	Q14978	72.49	3	3	0	789000		2	2	2	0		73603	Nucleolar and coiled-body phosphoprotein 1 OS=Homo sapiens OX=9606 GN=NOLC1 PE=1 SV=2
1651	1745	O75909	72.35	10	4	6	947000	9140000	3	3	2	2	Carbamidomethylation	64240	Cyclin-K OS=Homo sapiens OX=9606 GN=CCNK PE=1 SV=2
1865	2140	P98171	72.24	3	1	2	764000	569000	2	2	1	1		105026	Rho GTPase-activating protein 4 OS=Homo sapiens OX=9606 GN=ARHGAP4 PE=1 SV=2
2211	2122	O15294	72.14	1	1	0	1470000		1	1	1	0	Carbamidomethylation	116924	UDP-N-acetylglucosamine--peptide N-acetylglucosaminyltransferase 110 kDa subunit OS=Homo sapiens OX=9606 GN=OGT PE=1 SV=3
1806	2130	P17014	71.75	4	0	4		243000	2	1	0	2	Carbamidomethylation	81202	Zinc finger protein 12 OS=Homo sapiens OX=9606 GN=ZNF12 PE=1 SV=3
2403	3089	Q96QK1	71.62	2	0	2		981000	1	1	0	1		91707	Vacuolar protein sorting-associated protein 35 OS=Homo sapiens OX=9606 GN=VPS35 PE=1 SV=2
2405	3124	Q99623	71.37	6	6	0	4470000		1	1	1	0		33296	Prohibitin-2 OS=Homo sapiens OX=9606 GN=PHB2 PE=1 SV=2
1695	2725	Q96MX3	71.28	3	0	3		3450000	2	2	0	3		67820	Zinc finger protein 48 OS=Homo sapiens OX=9606 GN=ZNF48 PE=1 SV=2
2565	4047	Q86TN4	71.14	6	0	6		3460000	1	1	0	1		27742	tRNA 2'-phosphotransferase 1 OS=Homo sapiens OX=9606 GN=TRPT1 PE=1 SV=2
1793	1757	Q8NDF8	70.83	8	2	5	1160000	5420000	3	3	1	2		63267	Terminal nucleotidyltransferase 4A OS=Homo sapiens OX=9606 GN=TENT4B PE=1 SV=2
1988	4048	P61163	70.52	6	0	6		4380000	1	1	0	2		42614	Alpha-centractin OS=Homo sapiens OX=9606 GN=ACTR1A PE=1 SV=1
1346	1338	Q3V6T2	70.49	2	0	2	305000	2960000	3	3	3	2		216040	Girdin OS=Homo sapiens OX=9606 GN=CCDC88A PE=1 SV=2
1857	2211	P54198	70.3	3	1	2	345000	114000	2	2	1	1		111835	Protein HIRA OS=Homo sapiens OX=9606 GN=HIRA PE=1 SV=2
2567	4052	P62310	70.27	12	0	12		3700000	1	1	0	1		11845	U6 snRNA-associated Sm-like protein LSm3 OS=Homo sapiens OX=9606 GN=LSM3 PE=1 SV=2
1686	1699	Q9BV44	70.13	7	5	2	1500000	330000	3	3	2	1	Carbamidomethylation	57003	THUMP domain-containing protein 3 OS=Homo sapiens OX=9606 GN=THUMPD3 PE=1 SV=1
1597	2041	Q56NI9	70.13	3	3	0	4300000		2	2	3	0		68307	N-acetyltransferase ESCO2 OS=Homo sapiens OX=9606 GN=ESCO2 PE=1 SV=1
1941	3651	Q8WUR7	69.95	8	8	8	5150000	4000000	1	1	1	1		16353	UPF0235 protein C15orf40 OS=Homo sapiens OX=9606 GN=C15orf40 PE=1 SV=2
2393	2990	Q96CS4	69.85	8	5	3	2310000	429000	2	2	1	1	Carbamidomethylation	56907	Zinc finger protein 689 OS=Homo sapiens OX=9606 GN=ZNF689 PE=1 SV=1
1378	1801	O00257	69.81	6	6	0	3710000		3	3	6	0		61368	E3 SUMO-protein ligase CBX4 OS=Homo sapiens OX=9606 GN=CBX4 PE=1 SV=3
2237	2700	O75822	69.59	5	5	0	4530000		1	1	1	0	Carbamidomethylation	29062	Eukaryotic translation initiation factor 3 subunit J OS=Homo sapiens OX=9606 GN=EIF3J PE=1 SV=2
1717	2852	O75251	69.57	11	4	7	1030000	0	2	2	2	1		23564	NADH dehydrogenase [ubiquinone] iron-sulfur protein 7 mitochondrial OS=Homo sapiens OX=9606 GN=NDUFS7 PE=1 SV=3
1821	1919	Q86UP8	69.47	3	3	2	381000		2	1	2	1	Carbamidomethylation	107168	General transcription factor II-I repeat domain-containing protein 2A OS=Homo sapiens OX=9606 GN=GTF2IRD2 PE=1 SV=3
1821	1918	Q6EKJ0	69.47	3	3	2	381000		2	1	2	1	Carbamidomethylation	107233	General transcription factor II-I repeat domain-containing protein 2B OS=Homo sapiens OX=9606 GN=GTF2IRD2B PE=1 SV=1
2480	4050	O75676	69.21	2	2	0	49900		1	1	1	0		85606	Ribosomal protein S6 kinase alpha-4 OS=Homo sapiens OX=9606 GN=RPS6KA4 PE=1 SV=1
1477	2475	Q96F86	69.19	5	2	5	459000	1050000	2	2	2	2	Carbamidomethylation	56078	Enhancer of mRNA-decapping protein 3 OS=Homo sapiens OX=9606 GN=EDC3 PE=1 SV=1
2566	4049	P69905	69.04	11	11	0	3580000		1	1	1	0		15258	Hemoglobin subunit alpha OS=Homo sapiens OX=9606 GN=HBA1 PE=1 SV=2
1780	1749	Q9NRX2	68.99	11	0	11		1900000	2	2	0	2	Carbamidomethylation	20050	39S ribosomal protein L17 mitochondrial OS=Homo sapiens OX=9606 GN=MRPL17 PE=1 SV=1
1969	2857	Q8NEM2	68.78	6	4	2	1890000	1160000	2	2	1	1	Carbamidomethylation	75691	SHC SH2 domain-binding protein 1 OS=Homo sapiens OX=9606 GN=SHCBP1 PE=1 SV=3
1870	2701	Q9GZS3	68.64	10	4	6	537000	0	2	2	2	1	Carbamidomethylation	33581	WD repeat-containing protein 61 OS=Homo sapiens OX=9606 GN=WDR61 PE=1 SV=1
1703	2921	Q9NP97	68.63	22	0	22		2540000	2	2	0	4	Acetylation (Protein N-term)	10922	Dynein light chain roadblock-type 1 OS=Homo sapiens OX=9606 GN=DYNLRB1 PE=1 SV=3
1703	2920	Q8TF09	68.63	22	0	22		2540000	2	2	0	4	Acetylation (Protein N-term)	10855	Dynein light chain roadblock-type 2 OS=Homo sapiens OX=9606 GN=DYNLRB2 PE=1 SV=1
1692	2010	O00410	68.58	2	2	1	138000000	691000	2	2	2	1		123630	Importin-5 OS=Homo sapiens OX=9606 GN=IPO5 PE=1 SV=4
1650	1706	P28331	68.47	4	3	2	1150000	211000	3	3	2	1		79468	NADH-ubiquinone oxidoreductase 75 kDa subunit mitochondrial OS=Homo sapiens OX=9606 GN=NDUFS1 PE=1 SV=3
1493	1732	P54577	68.05	6	3	2	2440000	1010000	3	3	4	1	Carbamidomethylation	59144	Tyrosine--tRNA ligase cytoplasmic OS=Homo sapiens OX=9606 GN=YARS PE=1 SV=4
1989	4051	Q8N0Z8	67.84	6	6	6	3720000	1890000	1	1	1	1		33233	tRNA pseudouridine synthase-like 1 OS=Homo sapiens OX=9606 GN=PUSL1 PE=1 SV=1
1574	1747	P15622	67.74	6	3	6		0	3	1	1	3	Carbamidomethylation	63468	Zinc finger protein 250 OS=Homo sapiens OX=9606 GN=ZNF250 PE=1 SV=3
1853	2083	Q9BSH4	67.59	13	6	7	805000	0	2	2	1	1	Carbamidomethylation	32477	Translational activator of cytochrome c oxidase 1 OS=Homo sapiens OX=9606 GN=TACO1 PE=1 SV=1
1602	1516	Q15032	67.56	6	0	6		10800000	4	4	0	5	Carbamidomethylation	120696	R3H domain-containing protein 1 OS=Homo sapiens OX=9606 GN=R3HDM1 PE=1 SV=3
1700	2863	Q8N4T8	67.52	11	5	11	1430000	3040000	2	2	1	2		25301	Carbonyl reductase family member 4 OS=Homo sapiens OX=9606 GN=CBR4 PE=1 SV=3
2189	3028	O43670	67.41	4	1	3	1030000	7170000	2	2	1	1		50751	BUB3-interacting and GLEBS motif-containing protein ZNF207 OS=Homo sapiens OX=9606 GN=ZNF207 PE=1 SV=1
1623	1638	Q96EV2	67.33	4	4	0	1890000		3	3	3	0		129986	RNA-binding protein 33 OS=Homo sapiens OX=9606 GN=RBM33 PE=1 SV=3
2406	2670	P52565	67.06	16	0	16		3290000	1	1	0	1	Acetylation (Protein N-term)	23207	Rho GDP-dissociation inhibitor 1 OS=Homo sapiens OX=9606 GN=ARHGDIA PE=1 SV=3
1654	1816	Q9Y4L1	66.86	4	3	1	3120000	1170000	3	3	2	2		111335	Hypoxia up-regulated protein 1 OS=Homo sapiens OX=9606 GN=HYOU1 PE=1 SV=1
1917	2862	Q8N5W9	66.83	12	6	6	3590000	432000	2	2	1	1	Carbamidomethylation	22882	Refilin-B OS=Homo sapiens OX=9606 GN=RFLNB PE=1 SV=1
2392	2979	O14773	66.76	6	2	4	1680000	122000	2	2	1	1	Carbamidomethylation	61248	Tripeptidyl-peptidase 1 OS=Homo sapiens OX=9606 GN=TPP1 PE=1 SV=2
1638	2298	P17036	66.75	7	3	7		137000	2	1	1	2	Carbamidomethylation	50916	Zinc finger protein 3 OS=Homo sapiens OX=9606 GN=ZNF3 PE=1 SV=3
1912	2785	Q9BX10	66.73	5	0	5		1540000	2	2	0	2	Carbamidomethylation	65769	GTP-binding protein 2 OS=Homo sapiens OX=9606 GN=GTPBP2 PE=1 SV=1
1393	2860	P27695	66.65	7	7	7	707000	2620000	2	2	2	3	Carbamidomethylation	35555	DNA-(apurinic or apyrimidinic site) lyase OS=Homo sapiens OX=9606 GN=APEX1 PE=1 SV=2
1568	1643	Q8TD26	66.55	1	0	1		1260000	3	2	1	3	Carbamidomethylation	305412	Chromodomain-helicase-DNA-binding protein 6 OS=Homo sapiens OX=9606 GN=CHD6 PE=1 SV=4
1568	1650	Q3L8U1	66.55	1	0	1		1260000	3	2	1	3	Carbamidomethylation	326022	Chromodomain-helicase-DNA-binding protein 9 OS=Homo sapiens OX=9606 GN=CHD9 PE=1 SV=2
1568	1794	Q9P2D1	66.55	1	0	1		1260000	3	2	1	3	Carbamidomethylation	335928	Chromodomain-helicase-DNA-binding protein 7 OS=Homo sapiens OX=9606 GN=CHD7 PE=1 SV=3
1568	1971	Q9HCK8	66.55	1	0	1		891000	2	1	1	2		290518	Chromodomain-helicase-DNA-binding protein 8 OS=Homo sapiens OX=9606 GN=CHD8 PE=1 SV=5
1816	1822	Q8NBZ0	66.53	19	12	7	2050000	0	3	3	2	1		26478	INO80 complex subunit E OS=Homo sapiens OX=9606 GN=INO80E PE=1 SV=1
2568	4054	P00441	66.28	21	21	0	4060000		1	1	1	0	Carbamidomethylation	15936	Superoxide dismutase [Cu-Zn] OS=Homo sapiens OX=9606 GN=SOD1 PE=1 SV=2
2162	1915	P49588	65.97	2	2	0	1800000		2	2	2	0		106810	Alanine--tRNA ligase cytoplasmic OS=Homo sapiens OX=9606 GN=AARS PE=1 SV=2
2570	4058	Q9BQB6	65.97	8	0	8		0	1	1	0	1	Carbamidomethylation	18235	Vitamin K epoxide reductase complex subunit 1 OS=Homo sapiens OX=9606 GN=VKORC1 PE=1 SV=1
1591	1607	Q9NZM5	65.88	9	9	4	5080000	2350000	3	3	4	1		54389	Ribosome biogenesis protein NOP53 OS=Homo sapiens OX=9606 GN=NOP53 PE=1 SV=2
2569	4056	Q8TCC3	65.85	11	11	0	0		1	1	1	0		18546	39S ribosomal protein L30 mitochondrial OS=Homo sapiens OX=9606 GN=MRPL30 PE=1 SV=1
1766	1808	Q9NVM9	65.81	3	2	1	1280000	347000	2	2	1	1		80225	Integrator complex subunit 13 OS=Homo sapiens OX=9606 GN=INTS13 PE=1 SV=2
1792	1754	Q6IQ23	65.7	3	2	1	1640000	127000	3	3	2	1	Carbamidomethylation	127135	Pleckstrin homology domain-containing family A member 7 OS=Homo sapiens OX=9606 GN=PLEKHA7 PE=1 SV=2
2421	3264	Q96GC6	65.59	4	4	0	1730000		1	1	1	0		74177	Neurotrophin receptor-interacting factor homolog OS=Homo sapiens OX=9606 GN=ZNF274 PE=1 SV=2
1624	1730	O95831	65.51	8	5	3	1550000	536000	3	3	3	1	Carbamidomethylation	66901	Apoptosis-inducing factor 1 mitochondrial OS=Homo sapiens OX=9606 GN=AIFM1 PE=1 SV=1
1705	4114	P17032	65.47	4	3	4		878000	2	1	1	2	Carbamidomethylation; Carboxyethyl	65418	Zinc finger protein 37A OS=Homo sapiens OX=9606 GN=ZNF37A PE=2 SV=3
1720	2911	Q15004	65.41	19	6	19	2230000	2520000	2	2	1	2	Carbamidomethylation	11986	PCNA-associated factor OS=Homo sapiens OX=9606 GN=PCLAF PE=1 SV=1
1771	1882	Q9NY61	65.41	4	4	0	5770000		2	2	5	0		63133	Protein AATF OS=Homo sapiens OX=9606 GN=AATF PE=1 SV=1
1630	1852	P07741	65.33	16	16	0	4090000		2	2	3	0		19608	Adenine phosphoribosyltransferase OS=Homo sapiens OX=9606 GN=APRT PE=1 SV=2
1706	3074	P62699	64.97	10	10	0	4040000		1	1	3	0		13842	Protein yippee-like 5 OS=Homo sapiens OX=9606 GN=YPEL5 PE=1 SV=1
1801	1871	Q9UBC3	64.89	3	3	0	1150000		2	2	3	0		95751	DNA (cytosine-5)-methyltransferase 3B OS=Homo sapiens OX=9606 GN=DNMT3B PE=1 SV=1
1822	1947	Q9Y5J1	64.68	6	0	6		1050000	2	2	0	2		62004	U3 small nucleolar RNA-associated protein 18 homolog OS=Homo sapiens OX=9606 GN=UTP18 PE=1 SV=3
1892	1888	Q13616	64.59	5	2	3	2220000	1720000	3	3	1	2		89678	Cullin-1 OS=Homo sapiens OX=9606 GN=CUL1 PE=1 SV=2
2572	4064	Q9NRP0	64.44	8	0	8		2720000	1	1	0	1	Carbamidomethylation	16829	Oligosaccharyltransferase complex subunit OSTC OS=Homo sapiens OX=9606 GN=OSTC PE=1 SV=1
1926	2964	Q15554	64.23	6	6	0	3930000		2	2	2	0		59594	Telomeric repeat-binding factor 2 OS=Homo sapiens OX=9606 GN=TERF2 PE=1 SV=3
1796	1786	Q9Y3B9	64.04	10	4	6	1520000	1440000	3	3	1	2	Carbamidomethylation	31484	RRP15-like protein OS=Homo sapiens OX=9606 GN=RRP15 PE=1 SV=2
1882	3431	Q96ES7	63.92	4	4	0	2290000		1	1	2	0		33238	SAGA-associated factor 29 OS=Homo sapiens OX=9606 GN=SGF29 PE=1 SV=1
1835	2917	Q6PI47	63.91	6	6	3	3250000	1060000	2	2	2	1		46739	BTB/POZ domain-containing protein KCTD18 OS=Homo sapiens OX=9606 GN=KCTD18 PE=2 SV=2
1588	1543	Q8N163	63.54	6	1	5	688000	4550000	4	4	1	3		102902	Cell cycle and apoptosis regulator protein 2 OS=Homo sapiens OX=9606 GN=CCAR2 PE=1 SV=2
1977	2950	Q9NVH1	63.53	6	6	0	3100000		2	2	2	0	Carbamidomethylation	63278	DnaJ homolog subfamily C member 11 OS=Homo sapiens OX=9606 GN=DNAJC11 PE=1 SV=2
1990	3363	Q96RF0	63.45	3	3	0	2970000		1	1	2	0		68895	Sorting nexin-18 OS=Homo sapiens OX=9606 GN=SNX18 PE=1 SV=2
2571	4062	Q9UH62	63.38	4	4	0	2110000		1	1	1	0		42501	Armadillo repeat-containing X-linked protein 3 OS=Homo sapiens OX=9606 GN=ARMCX3 PE=1 SV=1
2415	3232	P12074	63.25	17	17	0	3560000		1	1	1	0		12155	Cytochrome c oxidase subunit 6A1 mitochondrial OS=Homo sapiens OX=9606 GN=COX6A1 PE=1 SV=4
2334	3215	P05423	63.14	4	0	4		717000	1	1	0	1	Carbamidomethylation	44396	DNA-directed RNA polymerase III subunit RPC4 OS=Homo sapiens OX=9606 GN=POLR3D PE=1 SV=2
2573	4068	Q96FX7	63.03	4	0	4		2100000	1	1	0	1	Carbamidomethylation	31382	tRNA (adenine(58)-N(1))-methyltransferase catalytic subunit TRMT61A OS=Homo sapiens OX=9606 GN=TRMT61A PE=1 SV=1
1858	2242	Q08209	63.02	4	4	0	2330000		2	2	2	0		58688	Serine/threonine-protein phosphatase 2B catalytic subunit alpha isoform OS=Homo sapiens OX=9606 GN=PPP3CA PE=1 SV=1
1744	1624	Q9NU22	63.02	1	1	0	2470000	868000	4	4	3	1		632827	Midasin OS=Homo sapiens OX=9606 GN=MDN1 PE=1 SV=2
1762	1805	P26358	62.98	2	0	2		3090000	3	3	0	3	Carbamidomethylation	183164	DNA (cytosine-5)-methyltransferase 1 OS=Homo sapiens OX=9606 GN=DNMT1 PE=1 SV=2
1829	2153	Q9UBB5	62.95	7	4	7	2540000	3640000	2	2	1	2		43255	Methyl-CpG-binding domain protein 2 OS=Homo sapiens OX=9606 GN=MBD2 PE=1 SV=1
2207	1795	Q92918	62.7	6	1	5	1760000	2640000	3	3	1	2		91297	Mitogen-activated protein kinase kinase kinase kinase 1 OS=Homo sapiens OX=9606 GN=MAP4K1 PE=1 SV=1
1073	2399	Q9BUG6	62.69	3	2	1		1850000	2	1	8	1		55865	Zinc finger and SCAN domain-containing protein 5A OS=Homo sapiens OX=9606 GN=ZSCAN5A PE=1 SV=1
1652	1755	O43795	62.22	3	3	0	2210000		3	3	3	0	Carbamidomethylation	131985	Unconventional myosin-Ib OS=Homo sapiens OX=9606 GN=MYO1B PE=1 SV=3
1726	4070	Q9UIS9	62.13	2	0	2		753000	1	1	0	3	Carbamidomethylation	66607	Methyl-CpG-binding domain protein 1 OS=Homo sapiens OX=9606 GN=MBD1 PE=1 SV=2
1842	1790	O96011	62.11	13	9	4	2360000	1430000	3	3	2	1	Carbamidomethylation	28431	Peroxisomal membrane protein 11B OS=Homo sapiens OX=9606 GN=PEX11B PE=1 SV=1
2494	4072	Q9UGP8	62.09	2	0	2		1030000	1	1	0	1		87997	Translocation protein SEC63 homolog OS=Homo sapiens OX=9606 GN=SEC63 PE=1 SV=2
1991	4069	P63272	62.06	14	14	14	1390000	923000	1	1	1	1		13193	Transcription elongation factor SPT4 OS=Homo sapiens OX=9606 GN=SUPT4H1 PE=1 SV=1
1854	2143	Q86T24	62.06	2	0	2		2050000	1	1	0	2		74485	Transcriptional regulator Kaiso OS=Homo sapiens OX=9606 GN=ZBTB33 PE=1 SV=2
1860	2278	Q13867	62.03	4	0	4		2140000	2	2	0	3		52562	Bleomycin hydrolase OS=Homo sapiens OX=9606 GN=BLMH PE=1 SV=1
1722	2923	Q9NVN8	61.94	4	4	1	1770000		2	1	2	1		65573	Guanine nucleotide-binding protein-like 3-like protein OS=Homo sapiens OX=9606 GN=GNL3L PE=1 SV=1
1631	1855	Q2PPJ7	61.8	1	1	1	317000	1140000000	3	2	2	2	Oxidation (M)	210768	Ral GTPase-activating protein subunit alpha-2 OS=Homo sapiens OX=9606 GN=RALGAPA2 PE=1 SV=2
1841	1779	P20585	61.77	3	1	2	193000	2910000	3	3	1	2		127412	DNA mismatch repair protein Msh3 OS=Homo sapiens OX=9606 GN=MSH3 PE=1 SV=4
1970	2875	Q9HC52	61.69	10	4	6	1870000	2320000	2	2	1	1		43396	Chromobox protein homolog 8 OS=Homo sapiens OX=9606 GN=CBX8 PE=1 SV=3
2338	3274	Q9UL46	60.98	6	0	6		2490000	1	1	0	1		27402	Proteasome activator complex subunit 2 OS=Homo sapiens OX=9606 GN=PSME2 PE=1 SV=4
2209	2085	P61758	60.57	5	5	0	2410000		1	1	1	0	Carbamidomethylation	22658	Prefoldin subunit 3 OS=Homo sapiens OX=9606 GN=VBP1 PE=1 SV=3
2574	4073	Q8WXA9	60.47	3	3	0	0		1	1	1	0		59380	Splicing regulatory glutamine/lysine-rich protein 1 OS=Homo sapiens OX=9606 GN=SREK1 PE=1 SV=1
2578	4081	O75608	60.16	5	5	0	2530000		1	1	1	0		24670	Acyl-protein thioesterase 1 OS=Homo sapiens OX=9606 GN=LYPLA1 PE=1 SV=1
2482	3912	Q9Y2V2	60.12	11	0	11		4900000	1	1	0	1		15892	Calcium-regulated heat-stable protein 1 OS=Homo sapiens OX=9606 GN=CARHSP1 PE=1 SV=2
1863	2344	Q9H0B6	60.03	4	4	0	2850000		2	2	2	0	Carbamidomethylation	68935	Kinesin light chain 2 OS=Homo sapiens OX=9606 GN=KLC2 PE=1 SV=1
1863	2400	Q07866	60.03	4	4	0	2850000		2	2	2	0	Carbamidomethylation	65310	Kinesin light chain 1 OS=Homo sapiens OX=9606 GN=KLC1 PE=1 SV=2
2576	4079	Q8NEJ9	60.01	4	0	4		3010000	1	1	0	1		35894	Neuroguidin OS=Homo sapiens OX=9606 GN=NGDN PE=1 SV=1
1852	2065	Q8IW19	59.96	4	2	2	1910000	73900	2	2	1	1		56956	Aprataxin and PNK-like factor OS=Homo sapiens OX=9606 GN=APLF PE=1 SV=1
2575	4075	Q86UY6	59.91	8	8	0	1140000		1	1	1	0	Carbamidomethylation	27194	N-alpha-acetyltransferase 40 OS=Homo sapiens OX=9606 GN=NAA40 PE=1 SV=1
2239	2748	Q9P287	59.84	7	7	0	1100000		2	2	2	0	Carbamidomethylation	35979	BRCA2 and CDKN1A-interacting protein OS=Homo sapiens OX=9606 GN=BCCIP PE=1 SV=1
2121	2673	Q69YQ0	59.72	3	3	0	3430000		2	2	2	0		124602	Cytospin-A OS=Homo sapiens OX=9606 GN=SPECC1L PE=1 SV=2
1532	2956	Q13951	59.57	9	5	9	3280000	2930000	2	2	1	3		21508	Core-binding factor subunit beta OS=Homo sapiens OX=9606 GN=CBFB PE=1 SV=2
1874	2893	O60256	59.55	7	4	4	1110000	3750000	2	2	1	1		40926	Phosphoribosyl pyrophosphate synthase-associated protein 2 OS=Homo sapiens OX=9606 GN=PRPSAP2 PE=1 SV=1
1994	4097	P00403	59.5	4	4	4	4330000	3020000	1	1	1	1		25565	Cytochrome c oxidase subunit 2 OS=Homo sapiens OX=9606 GN=MT-CO2 PE=1 SV=1
1992	4083	Q9NX20	59.42	7	7	7	3540000	3660000	1	1	1	1		28449	39S ribosomal protein L16 mitochondrial OS=Homo sapiens OX=9606 GN=MRPL16 PE=1 SV=1
2592	4119	Q99595	59.34	5	5	0	1280000		1	1	1	0		18024	Mitochondrial import inner membrane translocase subunit Tim17-A OS=Homo sapiens OX=9606 GN=TIMM17A PE=1 SV=1
2168	2116	P13693	59.28	8	8	0	2390000		1	1	1	0		19595	Translationally-controlled tumor protein OS=Homo sapiens OX=9606 GN=TPT1 PE=1 SV=1
2215	2205	Q9NP77	59.25	11	11	0	2710000		2	2	2	0		22574	RNA polymerase II subunit A C-terminal domain phosphatase SSU72 OS=Homo sapiens OX=9606 GN=SSU72 PE=1 SV=1
2580	4085	Q96DH6	59.05	5	0	5		1020000	1	1	0	1		35197	RNA-binding protein Musashi homolog 2 OS=Homo sapiens OX=9606 GN=MSI2 PE=1 SV=1
2401	3067	P12694	59.04	3	3	0	633000		1	1	1	0		50471	2-oxoisovalerate dehydrogenase subunit alpha mitochondrial OS=Homo sapiens OX=9606 GN=BCKDHA PE=1 SV=2
1629	1821	O43813	58.78	10	10	6	6490000	5760000	3	3	3	1	Carbamidomethylation	45283	Glutathione S-transferase LANCL1 OS=Homo sapiens OX=9606 GN=LANCL1 PE=1 SV=1
1794	1771	P49321	58.77	4	0	4		1740000	3	3	0	3		85238	Nuclear autoantigenic sperm protein OS=Homo sapiens OX=9606 GN=NASP PE=1 SV=2
1851	2052	Q9NXF1	58.77	2	0	2		1480000	2	2	0	2		105674	Testis-expressed protein 10 OS=Homo sapiens OX=9606 GN=TEX10 PE=1 SV=2
2128	1863	Q9NQV6	58.73	1	0	1		984000	1	1	0	1		130136	PR domain zinc finger protein 10 OS=Homo sapiens OX=9606 GN=PRDM10 PE=1 SV=3
2368	4087	P49760	58.62	3	0	3		1400000	1	1	0	1		60090	Dual specificity protein kinase CLK2 OS=Homo sapiens OX=9606 GN=CLK2 PE=1 SV=1
1757	1630	Q9UIF9	58.41	2	1	0	1840000	157000	3	3	2	1		211196	Bromodomain adjacent to zinc finger domain protein 2A OS=Homo sapiens OX=9606 GN=BAZ2A PE=1 SV=4
1502	2443	Q15126	58.2	11	11	0	4200000		2	2	4	0	Carbamidomethylation	21995	Phosphomevalonate kinase OS=Homo sapiens OX=9606 GN=PMVK PE=1 SV=3
1454	1628	Q9NQZ2	58.18	12	4	12	3510000	8000000	4	4	2	4		54558	Something about silencing protein 10 OS=Homo sapiens OX=9606 GN=UTP3 PE=1 SV=1
1993	4089	Q9Y241	58.14	19	19	19	2670000	2590000	1	1	1	1	Acetylation (Protein N-term)	10143	HIG1 domain family member 1A mitochondrial OS=Homo sapiens OX=9606 GN=HIGD1A PE=1 SV=1
1973	2908	P38935	58.13	3	0	3		1820000	2	2	0	2		109149	DNA-binding protein SMUBP-2 OS=Homo sapiens OX=9606 GN=IGHMBP2 PE=1 SV=3
2582	3708	P62312	58.04	14	0	14		1540000	1	1	0	1		9128	U6 snRNA-associated Sm-like protein LSm6 OS=Homo sapiens OX=9606 GN=LSM6 PE=1 SV=1
1893	1893	Q8NFF5	57.99	5	5	0	6130000		3	3	3	0	Carbamidomethylation	65266	FAD synthase OS=Homo sapiens OX=9606 GN=FLAD1 PE=1 SV=1
2579	4084	Q13835	57.94	2	2	0	0		1	1	1	0		82861	Plakophilin-1 OS=Homo sapiens OX=9606 GN=PKP1 PE=1 SV=2
2228	2518	Q9P0J0	57.92	10	10	0	3100000		1	1	1	0		16698	NADH dehydrogenase [ubiquinone] 1 alpha subcomplex subunit 13 OS=Homo sapiens OX=9606 GN=NDUFA13 PE=1 SV=3
2321	3100	P04233	57.87	5	5	0	3240000		1	1	1	0		33516	HLA class II histocompatibility antigen gamma chain OS=Homo sapiens OX=9606 GN=CD74 PE=1 SV=3
2438	3429	Q8TBF4	57.86	9	9	0	1420000		1	1	1	0		24592	Zinc finger CCHC-type and RNA-binding motif-containing protein 1 OS=Homo sapiens OX=9606 GN=ZCRB1 PE=1 SV=2
2391	2974	P99999	57.65	18	10	8	1500000	1560000	2	2	1	1		11749	Cytochrome c OS=Homo sapiens OX=9606 GN=CYCS PE=1 SV=2
2367	4086	Q14119	57.57	3	3	0	602000		1	1	1	0	Carbamidomethylation	56931	Vascular endothelial zinc finger 1 OS=Homo sapiens OX=9606 GN=VEZF1 PE=1 SV=2
2598	4135	Q9H400	57.56	3	3	0	1750000		1	1	1	0		31288	Lck-interacting transmembrane adapter 1 OS=Homo sapiens OX=9606 GN=LIME1 PE=1 SV=1
1906	2550	Q9BV38	57.53	6	6	0	1170000		2	2	2	0		47405	WD repeat-containing protein 18 OS=Homo sapiens OX=9606 GN=WDR18 PE=1 SV=2
2394	3019	Q9UFC0	57.4	6	2	4	807000	1360000	2	2	1	1		70861	Leucine-rich repeat and WD repeat-containing protein 1 OS=Homo sapiens OX=9606 GN=LRWD1 PE=1 SV=2
1798	1847	P53396	57.34	2	2	0	1050000		2	2	2	0	Carbamidomethylation	120839	ATP-citrate synthase OS=Homo sapiens OX=9606 GN=ACLY PE=1 SV=3
1639	2540	Q96I27	57.25	7	4	3		0	2	1	2	1	Carbamidomethylation	34746	Zinc finger protein 625 OS=Homo sapiens OX=9606 GN=ZNF625 PE=1 SV=1
1945	3906	Q9BT78	57.04	4	4	4	993000	318000	1	1	1	1		46269	COP9 signalosome complex subunit 4 OS=Homo sapiens OX=9606 GN=COPS4 PE=1 SV=1
1756	1604	Q9UQR1	56.98	4	3	1	3640000	483000	3	2	2	1		88976	Zinc finger protein 148 OS=Homo sapiens OX=9606 GN=ZNF148 PE=1 SV=2
1873	2884	P18669	56.95	13	4	8	758000	1680000	2	2	1	1	Carbamidomethylation	28804	Phosphoglycerate mutase 1 OS=Homo sapiens OX=9606 GN=PGAM1 PE=1 SV=2
1596	1835	O15533	56.94	10	10	2	10700000	1690000	3	3	3	2	Carbamidomethylation	47626	Tapasin OS=Homo sapiens OX=9606 GN=TAPBP PE=1 SV=1
2581	4088	Q9BTT0	56.83	5	5	0	1790000		1	1	1	0		30692	Acidic leucine-rich nuclear phosphoprotein 32 family member E OS=Homo sapiens OX=9606 GN=ANP32E PE=1 SV=1
2583	4094	O00767	56.51	7	7	0	0		1	1	1	0		41523	Acyl-CoA desaturase OS=Homo sapiens OX=9606 GN=SCD PE=1 SV=2
2594	4121	Q9UFW8	56.43	5	5	0	897000		1	1	1	0		18820	CGG triplet repeat-binding protein 1 OS=Homo sapiens OX=9606 GN=CGGBP1 PE=1 SV=2
1501	2913	Q9Y2P0	56.42	3	2	3		644000	2	1	1	3		59631	Zinc finger protein 835 OS=Homo sapiens OX=9606 GN=ZNF835 PE=2 SV=2
1727	4100	Q9NUQ2	56.42	3	3	3	2960000	2930000	1	1	1	2		42072	1-acyl-sn-glycerol-3-phosphate acyltransferase epsilon OS=Homo sapiens OX=9606 GN=AGPAT5 PE=1 SV=3
1668	2882	Q15906	56.38	9	2	7	1380000	1350000	2	2	2	1	Carbamidomethylation	40594	Vacuolar protein sorting-associated protein 72 homolog OS=Homo sapiens OX=9606 GN=VPS72 PE=1 SV=1
1834	3063	Q9P0M9	56.35	10	0	10		1740000	1	1	0	3		16073	39S ribosomal protein L27 mitochondrial OS=Homo sapiens OX=9606 GN=MRPL27 PE=1 SV=1
1942	3710	Q53EL6	56.24	2	0	2		1170000	1	1	0	2		51735	Programmed cell death protein 4 OS=Homo sapiens OX=9606 GN=PDCD4 PE=1 SV=2
2586	4105	O43324	56.15	6	6	0	4610000		1	1	1	0		19811	Eukaryotic translation elongation factor 1 epsilon-1 OS=Homo sapiens OX=9606 GN=EEF1E1 PE=1 SV=1
1583	1553	O14802	56.04	3	1	2	992000	1910000	4	4	2	3		155641	DNA-directed RNA polymerase III subunit RPC1 OS=Homo sapiens OX=9606 GN=POLR3A PE=1 SV=2
2585	4099	P63313	56	32	0	32		3790000	1	1	0	1	Acetylation (Protein N-term)	5026	Thymosin beta-10 OS=Homo sapiens OX=9606 GN=TMSB10 PE=1 SV=2
1653	1792	Q9Y606	55.92	10	2	7	0	1530000	3	3	1	3	Carbamidomethylation	47470	tRNA pseudouridine synthase A OS=Homo sapiens OX=9606 GN=PUS1 PE=1 SV=3
2290	2184	Q8TAE8	55.88	9	9	0	1220000		1	1	1	0		25384	Growth arrest and DNA damage-inducible proteins-interacting protein 1 OS=Homo sapiens OX=9606 GN=GADD45GIP1 PE=1 SV=1
1665	2909	Q92830	55.67	2	2	0	2570000		2	2	3	0		93926	Histone acetyltransferase KAT2A OS=Homo sapiens OX=9606 GN=KAT2A PE=1 SV=3
2584	4096	O14548	55.45	11	11	0	0		1	1	1	0		12615	Cytochrome c oxidase subunit 7A-related protein mitochondrial OS=Homo sapiens OX=9606 GN=COX7A2L PE=1 SV=2
1947	4102	Q9H444	55.23	6	0	6		1240000	1	1	0	2		24950	Charged multivesicular body protein 4b OS=Homo sapiens OX=9606 GN=CHMP4B PE=1 SV=1
1996	4108	P69891	55.15	7	7	7	7210000	4670000	1	1	1	1		16140	Hemoglobin subunit gamma-1 OS=Homo sapiens OX=9606 GN=HBG1 PE=1 SV=2
2448	3541	Q13416	54.98	2	0	2		949000	1	1	0	1		65972	Origin recognition complex subunit 2 OS=Homo sapiens OX=9606 GN=ORC2 PE=1 SV=2
2174	2284	P62333	54.89	8	8	0	5790000		1	1	1	0		44173	26S proteasome regulatory subunit 10B OS=Homo sapiens OX=9606 GN=PSMC6 PE=1 SV=1
1995	4101	Q8N9N2	54.8	5	5	5	0	2960000	1	1	1	1		45510	Activating signal cointegrator 1 complex subunit 1 OS=Homo sapiens OX=9606 GN=ASCC1 PE=1 SV=1
2444	3505	Q8IYL3	54.53	4	0	4		370000	1	1	0	1	Carbamidomethylation	25977	UPF0688 protein C1orf174 OS=Homo sapiens OX=9606 GN=C1orf174 PE=1 SV=2
1606	1599	Q14008	54.52	2	1	1	2040000	158000	3	3	2	1		225493	Cytoskeleton-associated protein 5 OS=Homo sapiens OX=9606 GN=CKAP5 PE=1 SV=3
1907	2603	Q9BWU0	54.45	4	4	0	786000		2	2	2	0	Carbamidomethylation	88814	Kanadaptin OS=Homo sapiens OX=9606 GN=SLC4A1AP PE=1 SV=1
1647	1636	Q9Y3A5	54.41	19	19	0	4620000		3	3	3	0	Carbamidomethylation	28764	Ribosome maturation protein SBDS OS=Homo sapiens OX=9606 GN=SBDS PE=1 SV=4
1836	3056	P02746	54.3	6	6	0	2600000		1	1	2	0		26722	Complement C1q subcomponent subunit B OS=Homo sapiens OX=9606 GN=C1QB PE=1 SV=3
2059	1859	Q9UPY3	54.29	1	0	1		969000	1	1	0	1	Carbamidomethylation	218680	Endoribonuclease Dicer OS=Homo sapiens OX=9606 GN=DICER1 PE=1 SV=3
2418	3242	Q9Y3D5	54.26	6	6	0	597000		1	1	1	0	Carbamidomethylation	15850	28S ribosomal protein S18c mitochondrial OS=Homo sapiens OX=9606 GN=MRPS18C PE=1 SV=1
2395	3022	P57772	54.23	6	2	3	619000	1190000	2	2	1	1		65305	Selenocysteine-specific elongation factor OS=Homo sapiens OX=9606 GN=EEFSEC PE=1 SV=4
2475	3858	Q14CB8	54.22	3	3	0	144000		1	1	1	0		55756	Rho GTPase-activating protein 19 OS=Homo sapiens OX=9606 GN=ARHGAP19 PE=1 SV=1
2067	3579	P17706	54.19	3	0	3		290000	1	1	0	1		48473	Tyrosine-protein phosphatase non-receptor type 2 OS=Homo sapiens OX=9606 GN=PTPN2 PE=1 SV=2
1823	1987	Q96TA2	54.17	5	2	3	1740000	942000	2	2	2	1		86455	ATP-dependent zinc metalloprotease YME1L1 OS=Homo sapiens OX=9606 GN=YME1L1 PE=1 SV=2
2588	4109	Q9Y4Z0	54.12	12	0	12		2410000	1	1	0	1		15350	U6 snRNA-associated Sm-like protein LSm4 OS=Homo sapiens OX=9606 GN=LSM4 PE=1 SV=1
2495	4104	Q9Y324	54.05	7	7	0	1250000		1	1	1	0		23370	rRNA-processing protein FCF1 homolog OS=Homo sapiens OX=9606 GN=FCF1 PE=2 SV=1
2589	4112	Q03111	53.9	3	0	3		757000	1	1	0	1		62056	Protein ENL OS=Homo sapiens OX=9606 GN=MLLT1 PE=1 SV=2
1922	2931	P49841	53.76	9	6	3	878000	250000	2	2	1	1	Carbamidomethylation	46744	Glycogen synthase kinase-3 beta OS=Homo sapiens OX=9606 GN=GSK3B PE=1 SV=2
2436	3428	P60900	53.74	5	5	0	874000		1	1	1	0		27399	Proteasome subunit alpha type-6 OS=Homo sapiens OX=9606 GN=PSMA6 PE=1 SV=1
1675	3456	P60903	53.68	18	18	18	16800000	13800000	1	1	1	2		11203	Protein S100-A10 OS=Homo sapiens OX=9606 GN=S100A10 PE=1 SV=2
2273	4113	P08047	53.65	2	1	2	476000	1240000	2	2	1	1	Carbamidomethylation	80693	Transcription factor Sp1 OS=Homo sapiens OX=9606 GN=SP1 PE=1 SV=3
2587	4106	O00487	53.47	4	4	0	943000		1	1	1	0		34577	26S proteasome non-ATPase regulatory subunit 14 OS=Homo sapiens OX=9606 GN=PSMD14 PE=1 SV=1
1931	3083	Q8NEZ5	53.36	2	2	2	2780000	2220000	1	1	1	1		44508	F-box only protein 22 OS=Homo sapiens OX=9606 GN=FBXO22 PE=1 SV=1
1978	2738	Q9UNE7	53.32	7	7	0	1750000		2	2	2	0	Carbamidomethylation	34856	E3 ubiquitin-protein ligase CHIP OS=Homo sapiens OX=9606 GN=STUB1 PE=1 SV=2
2288	2038	P51659	53.13	3	3	0	358000		1	1	1	0		79686	Peroxisomal multifunctional enzyme type 2 OS=Homo sapiens OX=9606 GN=HSD17B4 PE=1 SV=3
2426	3330	Q9Y5J9	52.88	13	0	13		4940000	1	1	0	1		9344	Mitochondrial import inner membrane translocase subunit Tim8 B OS=Homo sapiens OX=9606 GN=TIMM8B PE=1 SV=1
2106	1828	Q9H7B2	52.76	13	0	13		4060000	3	3	0	3	Carbamidomethylation	35583	Ribosome production factor 2 homolog OS=Homo sapiens OX=9606 GN=RPF2 PE=1 SV=2
1818	1868	O95373	52.66	3	1	2	1510000	2190000	3	3	1	2	Carbamidomethylation	119516	Importin-7 OS=Homo sapiens OX=9606 GN=IPO7 PE=1 SV=1
2153	3129	Q9NWT8	52.62	5	0	5		9620000	1	1	0	1		22354	Aurora kinase A-interacting protein OS=Homo sapiens OX=9606 GN=AURKAIP1 PE=1 SV=1
1899	2015	Q12986	52.6	2	0	2		1860000	2	2	0	2	Carbamidomethylation	124395	Transcriptional repressor NF-X1 OS=Homo sapiens OX=9606 GN=NFX1 PE=1 SV=2
1723	2925	Q9Y388	52.59	6	3	2	1150000	186000	2	2	1	2	Carbamidomethylation	37336	RNA-binding motif protein X-linked 2 OS=Homo sapiens OX=9606 GN=RBMX2 PE=1 SV=2
1997	4116	Q9BYC9	52.52	7	7	7	0	1430000	1	1	1	1		17443	39S ribosomal protein L20 mitochondrial OS=Homo sapiens OX=9606 GN=MRPL20 PE=1 SV=1
1934	2124	Q99829	52.38	4	4	4	2850000	823000	1	1	1	1	Carbamidomethylation; Acetylation (Protein N-term)	59059	Copine-1 OS=Homo sapiens OX=9606 GN=CPNE1 PE=1 SV=1
2187	3023	Q13045	52.36	1	0	1		842000	2	2	0	3		144751	Protein flightless-1 homolog OS=Homo sapiens OX=9606 GN=FLII PE=1 SV=2
2591	4117	Q96GY0	52.21	3	3	0	382000		1	1	1	0		35092	Zinc finger C2HC domain-containing protein 1A OS=Homo sapiens OX=9606 GN=ZC2HC1A PE=1 SV=2
2450	3551	Q9BZZ5	52.2	2	2	0	483000		1	1	1	0		59005	Apoptosis inhibitor 5 OS=Homo sapiens OX=9606 GN=API5 PE=1 SV=3
2590	4115	Q6P087	52.1	4	4	0	228000		1	1	1	0		38461	Mitochondrial mRNA pseudouridine synthase RPUSD3 OS=Homo sapiens OX=9606 GN=RPUSD3 PE=1 SV=3
1752	1806	Q9P1Y5	52.01	2	1	2	465000	1480000	2	2	1	2		134750	Calmodulin-regulated spectrin-associated protein 3 OS=Homo sapiens OX=9606 GN=CAMSAP3 PE=1 SV=2
1924	2946	P07203	51.99	10	6	4	621000	810000	2	2	1	1	Carbamidomethylation	22088	Glutathione peroxidase 1 OS=Homo sapiens OX=9606 GN=GPX1 PE=1 SV=4
1898	2008	P17655	51.95	4	3	2	2210000	575000	2	2	1	1	Carbamidomethylation	79995	Calpain-2 catalytic subunit OS=Homo sapiens OX=9606 GN=CAPN2 PE=1 SV=6
1867	2610	O75821	51.85	13	13	0	878000		2	2	3	0	Carbamidomethylation	35611	Eukaryotic translation initiation factor 3 subunit G OS=Homo sapiens OX=9606 GN=EIF3G PE=1 SV=2
2593	4120	Q96PE3	51.77	1	0	1		0	1	1	0	1	Carbamidomethylation	109956	Type I inositol 3 4-bisphosphate 4-phosphatase OS=Homo sapiens OX=9606 GN=INPP4A PE=1 SV=1
1976	2943	P55786	51.59	2	2	0	1100000		2	2	2	0		103276	Puromycin-sensitive aminopeptidase OS=Homo sapiens OX=9606 GN=NPEPPS PE=1 SV=2
2595	4122	Q13564	51.24	2	2	0	461000		1	1	1	0		60246	NEDD8-activating enzyme E1 regulatory subunit OS=Homo sapiens OX=9606 GN=NAE1 PE=1 SV=1
2428	3349	Q5SY16	51.23	4	0	4		2220000	1	1	0	1		79323	Polynucleotide 5'-hydroxyl-kinase NOL9 OS=Homo sapiens OX=9606 GN=NOL9 PE=1 SV=1
1419	2924	P59998	51.23	12	12	5	2210000	644000	2	2	4	1		19667	Actin-related protein 2/3 complex subunit 4 OS=Homo sapiens OX=9606 GN=ARPC4 PE=1 SV=3
1904	2503	Q92947	51.22	5	3	2	592000	317000	2	2	1	1		48127	Glutaryl-CoA dehydrogenase mitochondrial OS=Homo sapiens OX=9606 GN=GCDH PE=1 SV=1
1828	2126	P27361	51.21	6	0	6		501000	2	1	0	2	Carbamidomethylation	43136	Mitogen-activated protein kinase 3 OS=Homo sapiens OX=9606 GN=MAPK3 PE=1 SV=4
2445	3524	Q13422	51.03	3	3	0	2150000		1	1	1	0		57528	DNA-binding protein Ikaros OS=Homo sapiens OX=9606 GN=IKZF1 PE=1 SV=1
1674	3435	Q9C0E8	50.7	3	3	0	526000		1	1	3	0		47740	Endoplasmic reticulum junction formation protein lunapark OS=Homo sapiens OX=9606 GN=LNPK PE=1 SV=2
1669	2930	Q8N954	50.6	7	3	4	1070000	661000	2	2	2	1		33277	G patch domain-containing protein 11 OS=Homo sapiens OX=9606 GN=GPATCH11 PE=1 SV=4
1797	1814	Q16875	50.59	5	3	2	0		3	2	2	1		59609	6-phosphofructo-2-kinase/fructose-2 6-bisphosphatase 3 OS=Homo sapiens OX=9606 GN=PFKFB3 PE=1 SV=1
1804	1921	Q5VT25	50.39	1	1	1	209000	56800	2	2	1	1		197306	Serine/threonine-protein kinase MRCK alpha OS=Homo sapiens OX=9606 GN=CDC42BPA PE=1 SV=1
1783	1851	Q96PV6	50.26	5	0	5		3570000	3	3	0	4	Carbamidomethylation	88157	Leukocyte receptor cluster member 8 OS=Homo sapiens OX=9606 GN=LENG8 PE=1 SV=3
2596	4124	P06702	50.03	11	11	0	4010000		1	1	1	0		13242	Protein S100-A9 OS=Homo sapiens OX=9606 GN=S100A9 PE=1 SV=1
1930	3070	Q9NVZ3	49.81	8	0	8		2250000	1	1	0	2	Carbamidomethylation; Acetylation (Protein N-term)	28339	Adaptin ear-binding coat-associated protein 2 OS=Homo sapiens OX=9606 GN=NECAP2 PE=1 SV=1
1950	4205	Q69YN4	49.78	0	0	0		108000	1	1	0	2		202023	Protein virilizer homolog OS=Homo sapiens OX=9606 GN=VIRMA PE=1 SV=2
1814	3700	P61956	49.69	13	13	13	3270000	1600000	1	1	1	1		10871	Small ubiquitin-related modifier 2 OS=Homo sapiens OX=9606 GN=SUMO2 PE=1 SV=3
1814	4128	Q6EEV6	49.69	13	13	13	3270000	1600000	1	1	1	1		10685	Small ubiquitin-related modifier 4 OS=Homo sapiens OX=9606 GN=SUMO4 PE=1 SV=2
1814	4129	P55854	49.69	12	12	12	3270000	1600000	1	1	1	1		11637	Small ubiquitin-related modifier 3 OS=Homo sapiens OX=9606 GN=SUMO3 PE=1 SV=2
2597	4133	P78549	49.62	5	0	5		4150000	1	1	0	1		34390	Endonuclease III-like protein 1 OS=Homo sapiens OX=9606 GN=NTHL1 PE=1 SV=2
1613	2275	Q9P2J5	49.27	1	1	1	1100000	0	1	1	2	1		134466	Leucine--tRNA ligase cytoplasmic OS=Homo sapiens OX=9606 GN=LARS PE=1 SV=2
1948	4136	Q9Y2B0	49.15	9	0	9		1060000	1	1	0	2		20652	Protein canopy homolog 2 OS=Homo sapiens OX=9606 GN=CNPY2 PE=1 SV=1
1925	2951	Q9BUQ8	49.03	3	3	1	996000	1530000	2	2	2	1		95583	Probable ATP-dependent RNA helicase DDX23 OS=Homo sapiens OX=9606 GN=DDX23 PE=1 SV=3
1775	2051	Q8TBE0	48.96	2	2	0	3360000		2	2	2	0		84652	Bromo adjacent homology domain-containing 1 protein OS=Homo sapiens OX=9606 GN=BAHD1 PE=1 SV=2
2231	2567	Q03701	48.86	2	2	0	2640000		1	1	1	0	Carbamidomethylation	120974	CCAAT/enhancer-binding protein zeta OS=Homo sapiens OX=9606 GN=CEBPZ PE=1 SV=3
1927	2970	Q9NP81	48.5	5	2	3	991000	968000	2	2	2	1	Carbamidomethylation	58283	Serine--tRNA ligase mitochondrial OS=Homo sapiens OX=9606 GN=SARS2 PE=1 SV=1
1905	2514	P31323	48.46	5	2	3	2770000		2	1	1	1	Carbamidomethylation	46302	cAMP-dependent protein kinase type II-beta regulatory subunit OS=Homo sapiens OX=9606 GN=PRKAR2B PE=1 SV=3
1949	4138	Q10713	48.37	3	3	0	1000000		1	1	2	0	Carbamidomethylation	58253	Mitochondrial-processing peptidase subunit alpha OS=Homo sapiens OX=9606 GN=PMPCA PE=1 SV=2
2140	2281	Q99590	48.26	1	1	0	615000		1	1	1	0		164651	Protein SCAF11 OS=Homo sapiens OX=9606 GN=SCAF11 PE=1 SV=2
1760	1981	Q92888	48.24	3	0	3		3330000	2	2	0	2	Carbamidomethylation	102435	Rho guanine nucleotide exchange factor 1 OS=Homo sapiens OX=9606 GN=ARHGEF1 PE=1 SV=2
1673	3073	Q9H9Y6	48.19	1	1	0	1250000		1	1	3	0		128229	DNA-directed RNA polymerase I subunit RPA2 OS=Homo sapiens OX=9606 GN=POLR1B PE=1 SV=2
1791	1746	Q8NB90	48.08	6	5	2	2920000	3140000	4	3	3	2		97904	ATPase family protein 2 homolog OS=Homo sapiens OX=9606 GN=SPATA5 PE=1 SV=3
1839	3643	Q969T4	47.84	4	0	4		1810000	1	1	0	2		22913	Ubiquitin-conjugating enzyme E2 E3 OS=Homo sapiens OX=9606 GN=UBE2E3 PE=1 SV=1
1839	3979	P51965	47.84	4	0	4		1810000	1	1	0	2		21404	Ubiquitin-conjugating enzyme E2 E1 OS=Homo sapiens OX=9606 GN=UBE2E1 PE=1 SV=1
1839	3981	Q96LR5	47.84	4	0	4		1810000	1	1	0	2		22255	Ubiquitin-conjugating enzyme E2 E2 OS=Homo sapiens OX=9606 GN=UBE2E2 PE=1 SV=1
1758	1667	A6NM28	47.66	9	4	5	2800000	931000	4	4	3	2	Carbamidomethylation; Acetylation (Protein N-term)	45791	Zinc finger protein 92 homolog OS=Homo sapiens OX=9606 GN=ZFP92 PE=2 SV=3
2144	2425	Q86X95	47.64	5	0	5		1640000	2	2	0	2		52313	Corepressor interacting with RBPJ 1 OS=Homo sapiens OX=9606 GN=CIR1 PE=1 SV=1
1891	1839	P06746	47.59	10	2	7	552000	1740000	3	3	1	2	Carbamidomethylation	38178	DNA polymerase beta OS=Homo sapiens OX=9606 GN=POLB PE=1 SV=3
1609	1898	Q6FI81	47.52	14	9	5	4120000	0	3	3	3	1	Carbamidomethylation	33582	Anamorsin OS=Homo sapiens OX=9606 GN=CIAPIN1 PE=1 SV=2
2599	4143	Q96QF0	47.41	4	4	0	0		1	1	1	0		53021	Rab-3A-interacting protein OS=Homo sapiens OX=9606 GN=RAB3IP PE=1 SV=1
1824	2012	O94913	47.4	2	1	1	17000000	380000	2	2	1	1		173050	Pre-mRNA cleavage complex 2 protein Pcf11 OS=Homo sapiens OX=9606 GN=PCF11 PE=1 SV=3
2602	4158	P16070	47.33	1	1	0	590000		1	1	1	0	Carbamidomethylation	81538	CD44 antigen OS=Homo sapiens OX=9606 GN=CD44 PE=1 SV=3
1980	2986	Q96G75	47.29	5	5	0	3370000		2	2	2	0		44414	E3 ubiquitin-protein transferase RMND5B OS=Homo sapiens OX=9606 GN=RMND5B PE=1 SV=1
1658	1900	Q96IZ7	47.24	12	8	4	4400000	3990000	3	3	3	1		38677	Serine/Arginine-related protein 53 OS=Homo sapiens OX=9606 GN=RSRC1 PE=1 SV=1
2600	3434	Q96IZ0	47.22	5	5	0	2040000		1	1	1	0		36568	PRKC apoptosis WT1 regulator protein OS=Homo sapiens OX=9606 GN=PAWR PE=1 SV=1
2614	4202	Q9BV68	47.07	3	0	3		465000	1	1	0	1	Carbamidomethylation	33862	E3 ubiquitin-protein ligase RNF126 OS=Homo sapiens OX=9606 GN=RNF126 PE=1 SV=2
1999	4156	O00442	47.05	3	3	3	1070000	819000	1	1	1	1		39337	RNA 3'-terminal phosphate cyclase OS=Homo sapiens OX=9606 GN=RTCA PE=1 SV=1
2167	2066	Q9BRD0	47.04	1	0	1		183000	1	1	0	1		70521	BUD13 homolog OS=Homo sapiens OX=9606 GN=BUD13 PE=1 SV=1
2396	3029	Q14232	47.02	8	0	8		599000	2	2	0	2	Carbamidomethylation	33712	Translation initiation factor eIF-2B subunit alpha OS=Homo sapiens OX=9606 GN=EIF2B1 PE=1 SV=1
2601	4153	Q96E14	46.71	10	0	10		2810000	1	1	0	1	Acetylation (Protein N-term)	15865	RecQ-mediated genome instability protein 2 OS=Homo sapiens OX=9606 GN=RMI2 PE=1 SV=2
1928	2988	P05089	46.69	7	7	3	1400000	672000	2	2	2	1		34735	Arginase-1 OS=Homo sapiens OX=9606 GN=ARG1 PE=1 SV=2
1998	4155	Q9GZP4	46.54	9	9	9	2770000	787000	1	1	1	1	Carbamidomethylation	24178	PITH domain-containing protein 1 OS=Homo sapiens OX=9606 GN=PITHD1 PE=1 SV=1
2603	4161	P49848	46.42	2	0	2		1230000	1	1	0	1	Carbamidomethylation	72668	Transcription initiation factor TFIID subunit 6 OS=Homo sapiens OX=9606 GN=TAF6 PE=1 SV=1
1773	1944	Q7Z333	46.35	1	0	1		1550000	2	2	0	2	Carbamidomethylation	302879	Probable helicase senataxin OS=Homo sapiens OX=9606 GN=SETX PE=1 SV=4
2398	3037	A4D1E9	46.28	5	0	5		654000	2	2	0	2		42933	GTP-binding protein 10 OS=Homo sapiens OX=9606 GN=GTPBP10 PE=1 SV=1
1704	2973	Q96HE9	46.24	5	5	3	2050000	618000	2	2	2	2		40085	Proline-rich protein 11 OS=Homo sapiens OX=9606 GN=PRR11 PE=1 SV=1
2306	2752	O95478	45.96	4	0	4		1840000	1	1	0	1	Carbamidomethylation	30065	Ribosome biogenesis protein NSA2 homolog OS=Homo sapiens OX=9606 GN=NSA2 PE=1 SV=1
1813	3341	Q8NEY8	45.94	2	0	2		896000	1	1	0	2		52737	Periphilin-1 OS=Homo sapiens OX=9606 GN=PPHLN1 PE=1 SV=2
1875	2896	Q9HB09	45.92	4	2	2	3900000	298000	2	2	2	1	Carbamidomethylation	36822	Bcl-2-like protein 12 OS=Homo sapiens OX=9606 GN=BCL2L12 PE=1 SV=1
2424	3305	Q9UDV6	45.76	2	2	0	211000		1	1	1	0		55448	Zinc finger protein 212 OS=Homo sapiens OX=9606 GN=ZNF212 PE=1 SV=3
2370	4191	Q14919	45.49	4	4	0	670000		1	1	1	0		22350	Dr1-associated corepressor OS=Homo sapiens OX=9606 GN=DRAP1 PE=1 SV=3
1896	1982	Q9GZS1	45.44	6	3	3	1080000	1520000	2	2	1	1	Carbamidomethylation	47260	DNA-directed RNA polymerase I subunit RPA49 OS=Homo sapiens OX=9606 GN=POLR1E PE=1 SV=3
1833	2422	Q8TA86	45.44	5	5	0	3150000		1	1	2	0	Carbamidomethylation	26107	Retinitis pigmentosa 9 protein OS=Homo sapiens OX=9606 GN=RP9 PE=1 SV=2
2604	4165	Q15291	45.38	2	2	0	1990000		1	1	1	0		59153	Retinoblastoma-binding protein 5 OS=Homo sapiens OX=9606 GN=RBBP5 PE=1 SV=2
2139	2259	P11216	45.24	3	3	0	5050000		2	2	2	0		96696	Glycogen phosphorylase brain form OS=Homo sapiens OX=9606 GN=PYGB PE=1 SV=5
1807	2137	Q13123	45.18	2	2	2	527000	1750000	1	1	1	1		65602	Protein Red OS=Homo sapiens OX=9606 GN=IK PE=1 SV=3
2605	4167	P13804	44.95	5	5	0	3160000		1	1	1	0		35080	Electron transfer flavoprotein subunit alpha mitochondrial OS=Homo sapiens OX=9606 GN=ETFA PE=1 SV=1
1449	2578	O60306	44.87	1	1	1	1140000	1130000	2	1	3	3		171294	RNA helicase aquarius OS=Homo sapiens OX=9606 GN=AQR PE=1 SV=4
2000	4173	Q96QV1	44.7	1	1	1	2480000	3680000	1	1	1	1		78851	Hedgehog-interacting protein OS=Homo sapiens OX=9606 GN=HHIP PE=1 SV=3
2413	3203	Q99717	44.68	2	0	2		0	1	1	0	1	Carbamidomethylation	52258	Mothers against decapentaplegic homolog 5 OS=Homo sapiens OX=9606 GN=SMAD5 PE=1 SV=1
1707	4168	Q9UBQ5	44.54	5	5	0	2410000		1	1	4	0		25060	Eukaryotic translation initiation factor 3 subunit K OS=Homo sapiens OX=9606 GN=EIF3K PE=1 SV=1
2341	3293	Q9NVE5	44.36	2	0	2		646000	1	1	0	1		140129	Ubiquitin carboxyl-terminal hydrolase 40 OS=Homo sapiens OX=9606 GN=USP40 PE=1 SV=3
1800	1840	P46063	44.34	7	1	7		1120000	3	2	1	3	Carbamidomethylation	73457	ATP-dependent DNA helicase Q1 OS=Homo sapiens OX=9606 GN=RECQL PE=1 SV=3
2464	3736	Q99543	44.26	4	0	4		3540000	1	1	0	1	Carbamidomethylation	71996	DnaJ homolog subfamily C member 2 OS=Homo sapiens OX=9606 GN=DNAJC2 PE=1 SV=4
1929	3012	Q96AZ6	44.22	12	12	0	4320000		2	2	2	0	Carbamidomethylation	20363	Interferon-stimulated gene 20 kDa protein OS=Homo sapiens OX=9606 GN=ISG20 PE=1 SV=2
2607	4172	Q7L3T8	44.1	2	2	0	500000		1	1	1	0		53263	Probable proline--tRNA ligase mitochondrial OS=Homo sapiens OX=9606 GN=PARS2 PE=1 SV=1
2227	2510	O60884	43.96	4	2	2	0	0	2	2	1	1	Carbamidomethylation	45746	DnaJ homolog subfamily A member 2 OS=Homo sapiens OX=9606 GN=DNAJA2 PE=1 SV=1
1808	2208	Q9NXE8	43.95	4	4	0	3930000		2	2	2	0		49648	Pre-mRNA-splicing factor CWC25 homolog OS=Homo sapiens OX=9606 GN=CWC25 PE=1 SV=1
1694	2675	Q15633	43.88	7	0	7		2520000	2	2	0	3		39039	RISC-loading complex subunit TARBP2 OS=Homo sapiens OX=9606 GN=TARBP2 PE=1 SV=3
2606	4171	Q9NZT1	43.87	16	16	0	2790000		1	1	1	0		15893	Calmodulin-like protein 5 OS=Homo sapiens OX=9606 GN=CALML5 PE=1 SV=2
1442	3821	Q8NFT6	43.79	2	2	2	5120000	45600000	1	1	3	2		67243	Protein DBF4 homolog B OS=Homo sapiens OX=9606 GN=DBF4B PE=1 SV=1
1923	2944	O43447	43.72	15	15	0	1440000		2	2	2	0		19208	Peptidyl-prolyl cis-trans isomerase H OS=Homo sapiens OX=9606 GN=PPIH PE=1 SV=1
2115	2377	P49792	43.7	0	0	0	121000		1	1	1	0	Carbamidomethylation	358201	E3 SUMO-protein ligase RanBP2 OS=Homo sapiens OX=9606 GN=RANBP2 PE=1 SV=2
2115	3507	Q99666	43.7	1	1	0	121000		1	1	1	0	Carbamidomethylation	198922	RANBP2-like and GRIP domain-containing protein 5/6 OS=Homo sapiens OX=9606 GN=RGPD5 PE=1 SV=3
2115	3506	O14715	43.7	1	1	0	121000		1	1	1	0	Carbamidomethylation	198992	RANBP2-like and GRIP domain-containing protein 8 OS=Homo sapiens OX=9606 GN=RGPD8 PE=1 SV=2
2608	4175	O75928	43.42	2	0	2		483000	1	1	0	1		68241	E3 SUMO-protein ligase PIAS2 OS=Homo sapiens OX=9606 GN=PIAS2 PE=1 SV=3
2001	4174	Q6P4A7	43.38	4	4	0	2100000		1	1	2	0		37998	Sideroflexin-4 OS=Homo sapiens OX=9606 GN=SFXN4 PE=1 SV=1
1943	3869	Q8N720	43.11	2	2	0	327000		1	1	2	0		57407	Zinc finger protein 655 OS=Homo sapiens OX=9606 GN=ZNF655 PE=1 SV=3
2613	4200	P56556	43.07	6	6	0	1220000		1	1	1	0		15137	NADH dehydrogenase [ubiquinone] 1 alpha subcomplex subunit 6 OS=Homo sapiens OX=9606 GN=NDUFA6 PE=1 SV=4
1671	3042	Q969H6	43.04	15	15	4	22900000	1350000	2	2	2	1	Carbamidomethylation	18820	Ribonuclease P/MRP protein subunit POP5 OS=Homo sapiens OX=9606 GN=POP5 PE=1 SV=1
2113	2257	Q9NPA5	42.99	2	0	2		1470000	1	1	0	1		74644	Zinc finger protein 64 homolog isoforms 1 and 2 OS=Homo sapiens OX=9606 GN=ZFP64 PE=1 SV=3
2113	2995	Q9NTW7	42.99	2	0	2		1470000	1	1	0	1		72217	Zinc finger protein 64 homolog isoforms 3 and 4 OS=Homo sapiens OX=9606 GN=ZFP64 PE=1 SV=3
1768	1756	Q92541	42.74	4	4	0	4450000		3	3	4	0	Carbamidomethylation	80314	RNA polymerase-associated protein RTF1 homolog OS=Homo sapiens OX=9606 GN=RTF1 PE=1 SV=4
2002	4178	P55081	42.63	3	3	3	727000	388000	1	1	1	1		51958	Microfibrillar-associated protein 1 OS=Homo sapiens OX=9606 GN=MFAP1 PE=1 SV=2
2336	3234	Q9NTJ5	42.61	2	2	0	529000		1	1	1	0		66967	Phosphatidylinositide phosphatase SAC1 OS=Homo sapiens OX=9606 GN=SACM1L PE=1 SV=2
2609	4181	Q8N9Q2	42.59	8	8	0	0		1	1	1	0	Carbamidomethylation	18177	Protein SREK1IP1 OS=Homo sapiens OX=9606 GN=SREK1IP1 PE=1 SV=1
2611	4184	Q13363	42.55	4	0	4		2420000	1	1	0	1	Carbamidomethylation	47535	C-terminal-binding protein 1 OS=Homo sapiens OX=9606 GN=CTBP1 PE=1 SV=2
2397	3032	Q9UJU2	42.53	10	3	7	458000	1320000	2	2	1	1	Carbamidomethylation	44201	Lymphoid enhancer-binding factor 1 OS=Homo sapiens OX=9606 GN=LEF1 PE=1 SV=1
2309	2992	Q92820	42.52	8	0	8		1760000	2	2	0	2		35964	Gamma-glutamyl hydrolase OS=Homo sapiens OX=9606 GN=GGH PE=1 SV=2
2193	3097	Q96QE5	42.5	2	0	2		1760000	1	1	0	1		41676	Transcription elongation factor mitochondrial OS=Homo sapiens OX=9606 GN=TEFM PE=1 SV=1
2003	4192	Q13586	42.39	2	0	2		2390000	1	1	0	2		77423	Stromal interaction molecule 1 OS=Homo sapiens OX=9606 GN=STIM1 PE=1 SV=3
1887	4186	Q9NXR7	42.35	3	3	3	2240000	1870000	1	1	2	1	Carbamidomethylation	43552	BRISC and BRCA1-A complex member 2 OS=Homo sapiens OX=9606 GN=BABAM2 PE=1 SV=2
2223	2252	Q9Y4E8	42.27	2	2	0	663000		1	1	1	0		112419	Ubiquitin carboxyl-terminal hydrolase 15 OS=Homo sapiens OX=9606 GN=USP15 PE=1 SV=3
2496	3855	O15234	42.2	2	2	0	826000		1	1	1	0		76278	Protein CASC3 OS=Homo sapiens OX=9606 GN=CASC3 PE=1 SV=2
2293	2228	Q14204	41.96	0	0	0		311000	1	1	0	1		532412	Cytoplasmic dynein 1 heavy chain 1 OS=Homo sapiens OX=9606 GN=DYNC1H1 PE=1 SV=5
2250	3224	O00154	41.82	5	5	0	2990000		1	1	1	0		41796	Cytosolic acyl coenzyme A thioester hydrolase OS=Homo sapiens OX=9606 GN=ACOT7 PE=1 SV=3
2612	4195	P01912	41.77	5	0	5		1250000	1	1	0	1		30120	HLA class II histocompatibility antigen DRB1-3 chain OS=Homo sapiens OX=9606 GN=HLA-DRB1 PE=1 SV=2
2612	4194	Q5Y7A7	41.77	5	0	5		1250000	1	1	0	1		30008	HLA class II histocompatibility antigen DRB1-13 beta chain OS=Homo sapiens OX=9606 GN=HLA-DRB1 PE=1 SV=1
2612	4193	P01911	41.77	5	0	5		1250000	1	1	0	1		29966	HLA class II histocompatibility antigen DRB1-15 beta chain OS=Homo sapiens OX=9606 GN=HLA-DRB1 PE=1 SV=2
2446	3053	P78344	41.72	1	1	0	406000		1	1	1	0		102362	Eukaryotic translation initiation factor 4 gamma 2 OS=Homo sapiens OX=9606 GN=EIF4G2 PE=1 SV=1
2615	4203	Q9BUB7	41.67	3	3	0	1250000		1	1	1	0		28969	Transmembrane protein 70 mitochondrial OS=Homo sapiens OX=9606 GN=TMEM70 PE=1 SV=2
2484	3935	Q15154	41.65	1	1	0	277000		1	1	1	0		228542	Pericentriolar material 1 protein OS=Homo sapiens OX=9606 GN=PCM1 PE=1 SV=5
2004	4228	Q8WUY1	41.62	4	4	0	112000		1	1	2	0	Carbamidomethylation	23865	Protein THEM6 OS=Homo sapiens OX=9606 GN=THEM6 PE=1 SV=2
1861	2305	Q9NYU1	41.59	1	0	1	413000	2720000	2	2	1	1		174734	UDP-glucose:glycoprotein glucosyltransferase 2 OS=Homo sapiens OX=9606 GN=UGGT2 PE=1 SV=4
2247	2614	Q96NY9	41.25	2	0	2		0	1	1	0	1		61173	Crossover junction endonuclease MUS81 OS=Homo sapiens OX=9606 GN=MUS81 PE=1 SV=3
2304	2706	Q6IE81	41.2	3	1	1	464000	339000	2	2	1	1	Carbamidomethylation	95533	Protein Jade-1 OS=Homo sapiens OX=9606 GN=JADE1 PE=1 SV=1
1885	3767	O95573	41.15	2	2	0	287000		1	1	2	0		80420	Long-chain-fatty-acid--CoA ligase 3 OS=Homo sapiens OX=9606 GN=ACSL3 PE=1 SV=3
2457	3661	P32456	41.08	1	0	1		0	1	1	0	1	Oxidation (M)	67209	Guanylate-binding protein 2 OS=Homo sapiens OX=9606 GN=GBP2 PE=1 SV=3
2354	3696	Q9HDC5	40.93	1	1	0	437000		1	1	1	0		71686	Junctophilin-1 OS=Homo sapiens OX=9606 GN=JPH1 PE=1 SV=2
2213	2173	Q9Y697	40.92	6	4	2	886000	563000	2	2	1	1		50196	Cysteine desulfurase mitochondrial OS=Homo sapiens OX=9606 GN=NFS1 PE=1 SV=3
2218	2243	P16949	40.85	9	0	9		2910000	1	1	0	2		17302	Stathmin OS=Homo sapiens OX=9606 GN=STMN1 PE=1 SV=3
2616	4204	Q08379	40.75	2	0	2		1950000	1	1	0	1	Carbamidomethylation	113086	Golgin subfamily A member 2 OS=Homo sapiens OX=9606 GN=GOLGA2 PE=1 SV=3
1864	2552	Q8NEB9	40.6	1	1	1	12800000	0	1	1	1	1		101549	Phosphatidylinositol 3-kinase catalytic subunit type 3 OS=Homo sapiens OX=9606 GN=PIK3C3 PE=1 SV=1
2498	4213	Q9P270	40.57	2	2	0	594000		1	1	1	0		62543	SLAIN motif-containing protein 2 OS=Homo sapiens OX=9606 GN=SLAIN2 PE=1 SV=2
2619	4210	Q15545	40.55	5	5	0	442000		1	1	1	0		40259	Transcription initiation factor TFIID subunit 7 OS=Homo sapiens OX=9606 GN=TAF7 PE=1 SV=1
2233	2650	Q08554	40.54	3	1	2	1290000	0	2	2	1	1		99987	Desmocollin-1 OS=Homo sapiens OX=9606 GN=DSC1 PE=1 SV=2
2624	4226	Q92600	40.52	3	3	0	243000		1	1	1	0		33631	CCR4-NOT transcription complex subunit 9 OS=Homo sapiens OX=9606 GN=CNOT9 PE=1 SV=1
1728	4215	P32121	40.41	3	3	0	2030000		1	1	3	0		46106	Beta-arrestin-2 OS=Homo sapiens OX=9606 GN=ARRB2 PE=1 SV=2
2620	4214	O95470	40.38	3	3	0	0		1	1	1	0		63524	Sphingosine-1-phosphate lyase 1 OS=Homo sapiens OX=9606 GN=SGPL1 PE=1 SV=3
1937	3473	P0C1Z6	40.33	4	0	4		1980000	1	1	0	2		28278	TCF3 fusion partner OS=Homo sapiens OX=9606 GN=TFPT PE=1 SV=1
1879	3061	Q9BZL1	40.33	25	25	0	4890000		2	2	3	0	Carbamidomethylation	8547	Ubiquitin-like protein 5 OS=Homo sapiens OX=9606 GN=UBL5 PE=1 SV=1
[truncated: 370 more rows]

## Sheet: peptides
Protein Group	Protein ID	Protein Accession	Peptide	Unique	-10lgP	Mass	Length	ppm	m/z	z	RT	Area Sample 1	Area Sample 2	Fraction	Scan	Source File	#Feature	#Feature Sample 1	#Feature Sample 2	Start	End	PTM	AScore	Found By
1	23	Q14839	R.Q(-17.03)EAIDRFNAPGAQQFC(+57.02)FLLSTR.A	N	200	2551.23	22	2.2	1276.63	2	85.87	0	27400000	2	F2:43779	YS_IP_WT.raw	1	0	1	1106	1127	Pyro-glu from Q; Carbamidomethylation	Q1:Pyro-glu from Q:1000.00;C16:Carbamidomethylation:1000.00	PEAKS PTM
1	23	Q14839	K.KKGEEEVTAVDGYET(+79.97)DHQDYC(+57.02)EVC(+57.02)QQGGEIILC(+57.02)DTC(+57.02)PR.A	Y	186.43	4567.89	38	-1.1	1142.98	4	59.42	40600000	19800000	2	F2:30052	YS_IP_WT.raw	2	1	1	353	390	Phosphorylation (STY); Carbamidomethylation	T15:Phosphorylation (STY):5.81;C21:Carbamidomethylation:1000.00;C24:Carbamidomethylation:1000.00;C33:Carbamidomethylation:1000.00;C36:Carbamidomethylation:1000.00	PEAKS PTM
1	23	Q14839	K.WSC(+57.02)PHC(+57.02)EKEGIQWEAKEDNS(+79.97)EGEEILEEVGGDLEEEDDHHMEFC(+57.02)R.V	Y	186.15	5553.21	45	0	1111.65	5	75.65	24300000	28500000	2	F2:38521	YS_IP_WT.raw	2	1	1	409	453	Carbamidomethylation; Phosphorylation (STY)	C3:Carbamidomethylation:1000.00;C6:Carbamidomethylation:1000.00;S20:Phosphorylation (STY):25.47;C44:Carbamidomethylation:1000.00	PEAKS PTM
1	23	Q14839	K.KKGEEEVTAVDGYET(+79.97)DHQDYC(+57.02)EVC(+57.02)QQ(+.98)GGEIILC(+57.02)DTC(+57.02)PR.A	Y	165.9	4568.88	38	4.3	1143.24	4	59.39	0	0	2	F2:30092	YS_IP_WT.raw	0	0	0	353	390	Phosphorylation (STY); Carbamidomethylation; Deamidation (NQ)	T15:Phosphorylation (STY):4.75;C21:Carbamidomethylation:1000.00;C24:Carbamidomethylation:1000.00;Q26:Deamidation (NQ):0.00;C33:Carbamidomethylation:1000.00;C36:Carbamidomethylation:1000.00	PEAKS PTM
1	23	Q14839	K.C(+57.02)C(+57.02)N(-17.03)HPYLFPVAAMEAPK.M	Y	161.57	1986.88	17	0.2	994.451	2	78.28	154000000	111000000	2	F2:39780	YS_IP_WT.raw	2	1	1	1018	1034	Carbamidomethylation; Ammonia-loss (N)	C1:Carbamidomethylation:1000.00;C2:Carbamidomethylation:1000.00;N3:Ammonia-loss (N):1000.00	PEAKS PTM
1	23	Q14839	R.FHNLEGFLEEFADIAKEDQIKK.L	Y	158.19	2620.32	22	0.4	656.089	4	84.7	346000000	84700000	2	F2:43127	YS_IP_WT.raw	4	3	1	924	945			PEAKS DB
1	23	Q14839	K.TPTPSTPGDTQPNTPAPVPPAEDGIKIEENSLKEEESIEGEK.E	Y	157.74	4428.13	42	0.5	1108.05	4	64.13	149000000	79700000	2	F2:32516	YS_IP_WT.raw	2	1	1	1540	1581			PEAKS DB
1	23	Q14839	K.STAPETAIEC(+57.02)TQAPAPASEDEKVVVEPPEGEEKVEK.A	Y	156.98	3850.83	36	0.6	963.719	4	47.26	472000000	614000000	2	F2:23926	YS_IP_WT.raw	3	1	2	1585	1620	Carbamidomethylation	C10:Carbamidomethylation:1000.00	PEAKS DB
1	23	Q14839	K.WRDLPYDQASWESEDVEIQDYDLFK.Q	Y	156.57	3146.41	25	0.8	1049.82	3	83.04	212000000	148000000	2	F2:42277	YS_IP_WT.raw	2	1	1	644	668			PEAKS DB
1	23	Q14839	K.KGEEEVTAVDGYET(+79.97)DHQDYC(+57.02)EVC(+57.02)QQGGEIILC(+57.02)DTC(+57.02)PR.A	Y	154.92	4439.8	37	-0.4	1480.94	3	64.39	29100000	0	2	F2:32681	YS_IP_WT.raw	1	1	0	354	390	Phosphorylation (STY); Carbamidomethylation	T14:Phosphorylation (STY):14.04;C20:Carbamidomethylation:1000.00;C23:Carbamidomethylation:1000.00;C32:Carbamidomethylation:1000.00;C35:Carbamidomethylation:1000.00	PEAKS PTM
1	23	Q14839	K.STAPETAIEC(+57.02)TQAPAPASEDEK.V	Y	152.76	2302.03	22	1.1	1152.03	2	35.04	71200000	31000000	2	F2:17469	YS_IP_WT.raw	3	2	1	1585	1606	Carbamidomethylation	C10:Carbamidomethylation:1000.00	PEAKS DB
1	23	Q14839	R.FSWAQGTDTILADEMGLGK.T	N	148.51	2038.97	19	0.8	1020.5	2	85.12	279000000	216000000	2	F2:43372	YS_IP_WT.raw	3	1	2	739	757			PEAKS DB
1	23	Q14839	R.FMFNIADGGFTELHSLWQNEER.A	Y	147.59	2640.21	22	1	881.08	3	87.57	218000000	207000000	2	F2:44695	YS_IP_WT.raw	2	1	1	1696	1717			PEAKS DB
1	23	Q14839	R.AGGLGINLATADTVIIYDSDWNPHNDIQAFSR.A	N	144.85	3443.67	32	0.1	1148.9	3	87.45	202000000	135000000	1	F1:43565	YS_IP_BR.raw	2	1	1	1128	1159			PEAKS DB
1	23	Q14839	K.STAPETAIEC(+57.02)TQAPAPASEDEKVVVEPPEGEEK.V	Y	144.77	3494.62	33	-0.1	1165.89	3	50.82	156000000	74000000	2	F2:25634	YS_IP_WT.raw	2	1	1	1585	1617	Carbamidomethylation	C10:Carbamidomethylation:1000.00	PEAKS DB
1	23	Q14839	K.WQGMSYWHC(+57.02)SWVSELQLELHC(+57.02)QVMFR.N	Y	144.5	3396.51	26	-0.6	850.137	4	86.56		20900000	2	F2:44163	YS_IP_WT.raw	1	0	1	547	572	Carbamidomethylation	C9:Carbamidomethylation:1000.00;C21:Carbamidomethylation:1000.00	PEAKS DB
1	23	Q14839	R.EFEMWAPDMYVVTYVGDKDSR.A	Y	138.85	2537.12	21	0.2	846.719	3	84.12	243000000	283000000	2	F2:42814	YS_IP_WT.raw	2	1	1	793	813			PEAKS DB
1	23	Q14839	R.GGGNQVSLLNVVMDLKK.C	Y	138.72	1770.97	17	0.8	591.332	3	78.69	118000000	113000000	2	F2:40010	YS_IP_WT.raw	2	1	1	1001	1017			PEAKS DB
1	23	Q14839	R.LLDRNQDETEDTELQGMNEYLSSFK.V	Y	138.28	2974.35	25	0.4	992.462	3	75.65	434000000	403000000	2	F2:38406	YS_IP_WT.raw	2	1	1	1257	1281			PEAKS DB
1	23	Q14839	K.EDNS(+79.97)EGEEILEEVGGDLEEEDDHHMEFC(+57.02)R.V	Y	138.19	3527.33	29	1.4	1176.79	3	82.19	0		1	F1:40766	YS_IP_BR.raw	0	0	0	425	453	Phosphorylation (STY); Carbamidomethylation	S4:Phosphorylation (STY):1000.00;C28:Carbamidomethylation:1000.00	PEAKS PTM
1	23	Q14839	R.FM(+15.99)FNIADGGFTELHSLWQNEER.A	Y	135.3	2656.2	22	0.7	886.412	3	85.73	42400000	47100000	2	F2:43692	YS_IP_WT.raw	3	1	2	1696	1717	Oxidation (M)	M2:Oxidation (M):1000.00	PEAKS DB
1	23	Q14839	K.FGTEELFKDEATDGGGDNKEGEDSSVIHYDDK.A	Y	130.86	3503.51	32	0.2	876.889	4	51.44	643000000	575000000	2	F2:25905	YS_IP_WT.raw	3	1	2	1221	1252			PEAKS DB
1	23	Q14839	R.LANRAPEPTPQQVAQQQ	Y	130.14	1874.96	17	-0.2	938.491	2	27.82	154000000	164000000	2	F2:13660	YS_IP_WT.raw	3	2	1	1896	1912			PEAKS DB
1	23	Q14839	K.DGGELLC(+57.02)C(+57.02)DTC(+57.02)PSSYHIHC(+57.02)LNPPLPEIPN(+.98)GEWLC(+57.02)PR.C	Y	128.96	4263.86	36	0.2	1066.98	4	82.61	155000000	189000000	2	F2:42000	YS_IP_WT.raw	2	1	1	457	492	Carbamidomethylation; Deamidation (NQ)	C7:Carbamidomethylation:1000.00;C8:Carbamidomethylation:1000.00;C11:Carbamidomethylation:1000.00;C19:Carbamidomethylation:1000.00;N29:Deamidation (NQ):139.69;C34:Carbamidomethylation:1000.00	PEAKS PTM
1	23	Q14839	R.RAAYLNMSEDPSHPSMALNTR.F	Y	128.4	2360.1	21	-0.1	787.71	3	44.4	20400000	5420000	1	F1:21115	YS_IP_BR.raw	2	1	1	1801	1821			PEAKS DB
1	23	Q14839	R.AAYLNMSEDPSHPSMALNTR.F	Y	128.01	2204	20	0.3	735.677	3	50.92	320000000	161000000	2	F2:25660	YS_IP_WT.raw	2	1	1	1802	1821			PEAKS DB
1	23	Q14839	K.KGEEEVTAVDGYET(+79.97)DHQDYC(+57.02)EVC(+57.02)Q(+.98)QGGEIILC(+57.02)DTC(+57.02)PR.A	Y	127.82	4440.78	37	4.6	1111.21	4	65.99	0		1	F1:32352	YS_IP_BR.raw	0	0	0	354	390	Phosphorylation (STY); Carbamidomethylation; Deamidation (NQ)	T14:Phosphorylation (STY):2.87;C20:Carbamidomethylation:1000.00;C23:Carbamidomethylation:1000.00;Q24:Deamidation (NQ):0.00;C32:Carbamidomethylation:1000.00;C35:Carbamidomethylation:1000.00	PEAKS PTM
1	23	Q14839	K.EGIQWEAKEDNS(+79.97)EGEEILEEVGGDLEEEDDHHM(+15.99)EFC(+57.02)R.V	Y	127.62	4484.78	37	1.2	1122.21	4	79.93	44000000	37100000	2	F2:40736	YS_IP_WT.raw	2	1	1	417	453	Phosphorylation (STY); Oxidation (M); Carbamidomethylation	S12:Phosphorylation (STY):1000.00;M33:Oxidation (M):1000.00;C36:Carbamidomethylation:1000.00	PEAKS PTM
1	23	Q14839	K.MPNGMYDGSALIR.A	Y	126.49	1423.66	13	-0.1	712.839	2	54.42	101000000	81000000	2	F2:27495	YS_IP_WT.raw	2	1	1	1035	1047			PEAKS DB
1	23	Q14839	R.NQDETEDTELQGMNEYLSSFK.V	Y	125.09	2477.05	21	0.5	1239.54	2	78.11	59500000	65700000	2	F2:39691	YS_IP_WT.raw	2	1	1	1261	1281			PEAKS DB
1	23	Q14839	R.HDYWLLAGIINHGYAR.W	Y	124.97	1897.96	16	0.7	633.663	3	75.06	57400000	15600000	2	F2:38090	YS_IP_WT.raw	2	1	1	1733	1748			PEAKS DB
1	23	Q14839	R.HLC(+57.02)EPGADGAETFADGVPR.E	N	124.89	1997.89	19	1.2	666.974	3	43.68	553000000	370000000	2	F2:22074	YS_IP_WT.raw	4	2	2	1466	1484	Carbamidomethylation	C3:Carbamidomethylation:1000.00	PEAKS DB
1	23	Q14839	R.FHNLEGFLEEFADIAKEDQIK(+43.01)K(+14.02).L	Y	124.87	2677.34	22	0.9	670.345	4	85.32	17800000	11200000	1	F1:42417	YS_IP_BR.raw	2	1	1	924	945	Carbamylation; Methylation(KR)	K21:Carbamylation:0.00;K22:Methylation(KR):0.00	PEAKS PTM
1	23	Q14839	K.SSAQLLEDWGMEDIDHVFSEEDYR.T	Y	123.92	2870.23	24	0.1	957.756	3	87.42	137000000	81500000	2	F2:44602	YS_IP_WT.raw	3	1	2	150	173			PEAKS DB
1	23	Q14839	K.EGIQWEAKEDNS(+79.97)EGEEILEEVGGDLEEEDDHHMEFC(+57.02)R.V	Y	123.21	4468.79	37	1.6	1118.21	4	81.98	245000000	112000000	2	F2:41801	YS_IP_WT.raw	3	1	2	417	453	Phosphorylation (STY); Carbamidomethylation	S12:Phosphorylation (STY):1000.00;C36:Carbamidomethylation:1000.00	PEAKS PTM
1	23	Q14839	R.FHNLEGFLEEFADIAKEDQIK.K	Y	122.84	2492.22	21	1.5	831.752	3	87.76	111000000	76400000	2	F2:44803	YS_IP_WT.raw	2	1	1	924	944			PEAKS DB
1	23	Q14839	K.MLDLLEDFLEHEGYKYER.I	Y	122.09	2299.08	18	0.1	575.78	4	86.92	81500000	154000000	1	F1:43279	YS_IP_BR.raw	2	1	1	1078	1095			PEAKS DB
1	23	Q14839	R.RHDYWLLAGIINHGYAR.W	Y	121.46	2054.06	17	0	514.524	4	67.03	278000000	284000000	2	F2:33910	YS_IP_WT.raw	3	1	2	1732	1748			PEAKS DB
1	23	Q14839	R.AYHMVC(+57.02)LDPDMEKAPEGK.W	Y	120.76	2089.93	18	1.3	523.492	4	40.38	386000000	339000000	2	F2:20220	YS_IP_WT.raw	4	2	2	391	408	Carbamidomethylation	C6:Carbamidomethylation:1000.00	PEAKS DB
1	23	Q14839	R.QEAIDRFNAPGAQQFC(+57.02)FLLSTR.A	N	120.76	2568.25	22	2	857.097	3	78.33	90400000	103000000	2	F2:39812	YS_IP_WT.raw	2	1	1	1106	1127	Carbamidomethylation	C16:Carbamidomethylation:1000.00	PEAKS DB
1	23	Q14839	R.FNAPGAQQFC(+57.02)FLLSTR.A	N	120.7	1855.9	16	-0.1	928.963	2	81.49	621000000	421000000	2	F2:41416	YS_IP_WT.raw	2	1	1	1112	1127	Carbamidomethylation	C10:Carbamidomethylation:1000.00	PEAKS DB
1	23	Q14839	R.FAEVEC(+57.02)LAESHQHLSK.E	Y	119.9	1883.88	16	1.6	471.981	4	32.89	799000000	602000000	2	F2:16365	YS_IP_WT.raw	4	2	2	1822	1837	Carbamidomethylation	C6:Carbamidomethylation:1000.00	PEAKS DB
1	23	Q14839	K.C(+57.02)C(+57.02)NHPYLFPVAAMEAPK.M	Y	119.74	2003.91	17	0.8	668.979	3	64.46	146000000	45400000	2	F2:32638	YS_IP_WT.raw	2	1	1	1018	1034	Carbamidomethylation	C1:Carbamidomethylation:1000.00;C2:Carbamidomethylation:1000.00	PEAKS DB
1	23	Q14839	K.WGQPPSPTPVPRPPDADPNTPSPKPLEGRPER.Q	Y	118.18	3468.75	32	0.4	694.761	5	44.62	394000000	205000000	2	F2:22350	YS_IP_WT.raw	4	2	2	510	541			PEAKS DB
1	23	Q14839	K.WGQPPS(+79.97)PTPVPRPPDADPNTPSPKPLEGRPER.Q	Y	117.81	3548.72	32	0.8	888.192	4	50.82	114000000	23300000	1	F1:24352	YS_IP_BR.raw	2	1	1	510	541	Phosphorylation (STY)	S6:Phosphorylation (STY):32.28	PEAKS PTM
1	23	Q14839	R.FSWAQGTDTILADEM(+15.99)GLGK.T	N	117.45	2054.96	19	1.9	1028.49	2	77.28	44500000	31300000	2	F2:39237	YS_IP_WT.raw	3	2	1	739	757	Oxidation (M)	M15:Oxidation (M):1000.00	PEAKS DB
1	23	Q14839	R.HLC(+57.02)EPGADGAETFADGVPREGLSR.Q	N	116.71	2540.17	24	0.9	847.735	3	45.61	18900000	5820000	2	F2:22993	YS_IP_WT.raw	3	2	1	1466	1489	Carbamidomethylation	C3:Carbamidomethylation:1000.00	PEAKS DB
1	23	Q14839	R.FM(-48.00)FNIADGGFTELHSLWQNEER.A	Y	116.58	2592.2	22	-0.5	649.06	4	79.83	9450000	6660000	2	F2:40652	YS_IP_WT.raw	2	1	1	1696	1717	Dethiomethyl	M2:Dethiomethyl:1000.00	PEAKS PTM
1	23	Q14839	R.YGMPPQDAFTTQWLVR.D	Y	116.35	1908.92	16	0.2	955.471	2	80.69	463000000	341000000	2	F2:41200	YS_IP_WT.raw	2	1	1	1431	1446			PEAKS DB
1	23	Q14839	K.VAQYVVREEEMGEEEEVER.E	Y	114.78	2309.05	19	0.7	770.693	3	38.12	29800000	4120000	2	F2:19159	YS_IP_WT.raw	2	1	1	1282	1300			PEAKS DB
1	23	Q14839	K.GPFLVSAPLSTIINWER.E	N	114.12	1899.03	17	0.4	950.524	2	89.58	61300000	64100000	1	F1:44700	YS_IP_BR.raw	2	1	1	776	792			PEAKS DB
1	23	Q14839	R.EEEMGEEEEVEREIIKQEESVDPDYWEK.L	Y	113.93	3482.52	28	2.5	871.643	4	76.71	37900000	32000000	2	F2:38996	YS_IP_WT.raw	2	1	1	1289	1316			PEAKS DB
1	23	Q14839	R.AAYLNM(+15.99)SEDPSHPSMALNTR.F	Y	113.83	2219.99	20	1.3	741.009	3	39.67	47900000	31100000	2	F2:19917	YS_IP_WT.raw	2	1	1	1802	1821	Oxidation (M)	M6:Oxidation (M):90.01	PEAKS DB
1	23	Q14839	K.KGEEEVTAVDGYETDHQDYC(+57.02)EVC(+57.02)QQGGEIILC(+57.02)DTC(+57.02)PR.A	Y	113.75	4359.83	37	1.1	1090.97	4	62.68	108000000	70700000	1	F1:30571	YS_IP_BR.raw	2	1	1	354	390	Carbamidomethylation	C20:Carbamidomethylation:1000.00;C23:Carbamidomethylation:1000.00;C32:Carbamidomethylation:1000.00;C35:Carbamidomethylation:1000.00	PEAKS DB
1	23	Q14839	K.DGGELLC(+57.02)C(+57.02)DTC(+57.02)PSSYHIHC(+57.02)LNPPLPEIPNGEWLC(+57.02)PR.C	Y	113.54	4262.87	36	-1.2	1421.97	3	82.67	163000000	245000000	1	F1:41023	YS_IP_BR.raw	2	1	1	457	492	Carbamidomethylation	C7:Carbamidomethylation:1000.00;C8:Carbamidomethylation:1000.00;C11:Carbamidomethylation:1000.00;C19:Carbamidomethylation:1000.00;C34:Carbamidomethylation:1000.00	PEAKS DB
1	23	Q14839	K.TPTPSTPGDTQPNTPAPVPPAEDGIK.I	Y	112.18	2584.27	26	1.4	862.434	3	46.61	76500000	27400000	2	F2:23495	YS_IP_WT.raw	3	2	1	1540	1565			PEAKS DB
1	23	Q14839	R.Q(-17.03)PEYLDATGGTLHPYQMEGLNWLR.F	Y	112.13	2771.3	24	3.5	1386.67	2	87.09	37900000	14300000	2	F2:44473	YS_IP_WT.raw	3	2	1	715	738	Pyro-glu from Q	Q1:Pyro-glu from Q:1000.00	PEAKS PTM
1	23	Q14839	R.DLPYDQASWESEDVEIQDYDLFK.Q	Y	112.09	2804.23	23	1.7	1403.13	2	87.33	24400000	18600000	2	F2:44579	YS_IP_WT.raw	2	1	1	646	668			PEAKS DB
1	23	Q14839	R.VGGNIEVLGFNAR.Q	N	111.72	1344.71	13	0.7	673.368	2	61.43	365000000	314000000	2	F2:31121	YS_IP_WT.raw	2	1	1	1407	1419			PEAKS DB
1	23	Q14839	R.EIIKQEESVDPDYWEK.L	Y	111.32	2006.95	16	2.4	1004.49	2	47.65	71400000	44800000	2	F2:24050	YS_IP_WT.raw	3	1	2	1301	1316			PEAKS DB
1	23	Q14839	K.KKGEEEVTAVDGYETDHQDYC(+57.02)EVC(+57.02)QQGGEIILC(+57.02)DTC(+57.02)PR.A	Y	110.51	4487.92	38	0.8	1122.99	4	57.85	38300000	0	1	F1:28159	YS_IP_BR.raw	2	2	0	353	390	Carbamidomethylation	C21:Carbamidomethylation:1000.00;C24:Carbamidomethylation:1000.00;C33:Carbamidomethylation:1000.00;C36:Carbamidomethylation:1000.00	PEAKS DB
1	23	Q14839	K.GEEEVTAVDGYETDHQDYC(+57.02)EVC(+57.02)QQGGEIILC(+57.02)DTC(+57.02)PR.A	Y	110.05	4231.73	36	0.5	1411.59	3	68.07	4280000		1	F1:33462	YS_IP_BR.raw	1	1	0	355	390	Carbamidomethylation	C19:Carbamidomethylation:1000.00;C22:Carbamidomethylation:1000.00;C31:Carbamidomethylation:1000.00;C34:Carbamidomethylation:1000.00	PEAKS DB
1	23	Q14839	K.DGGELLC(+57.02)C(+57.02)DTC(+57.02)PSSYHIHC(+57.02)LN(+.98)PPLPEIPNGEWLC(+57.02)PR.C	Y	109.23	4263.86	36	2.8	1422.3	3	81.41	0	6750000	2	F2:41448	YS_IP_WT.raw	1	0	1	457	492	Carbamidomethylation; Deamidation (NQ)	C7:Carbamidomethylation:1000.00;C8:Carbamidomethylation:1000.00;C11:Carbamidomethylation:1000.00;C19:Carbamidomethylation:1000.00;N21:Deamidation (NQ):93.61;C34:Carbamidomethylation:1000.00	PEAKS PTM
1	23	Q14839	R.AAY(+183.04)LNMSEDPSHPSMALNTR.F	Y	108.97	2387.03	20	-2.4	796.687	3	53.43	30900000	7800000	2	F2:27057	YS_IP_WT.raw	2	1	1	1802	1821	Aminoethylbenzenesulfonylation	Y3:Aminoethylbenzenesulfonylation:105.60	PEAKS PTM
1	23	Q14839	R.AAYLNMSEDPSHPSM(+15.99)ALNTR.F	Y	107.24	2219.99	20	0.3	741.008	3	40.59		28100000	2	F2:20453	YS_IP_WT.raw	1	0	1	1802	1821	Oxidation (M)	M15:Oxidation (M):66.45	PEAKS DB
1	23	Q14839	R.VC(+57.02)KDGGELLC(+57.02)C(+57.02)DTC(+57.02)PSSYHIHC(+57.02)LNPPLPEIPN(+.98)GEWLC(+57.02)PR.C	Y	106.79	4651.05	39	2	1163.78	4	77.33	29700000	98500000	2	F2:39282	YS_IP_WT.raw	3	1	2	454	492	Carbamidomethylation; Deamidation (NQ)	C2:Carbamidomethylation:1000.00;C10:Carbamidomethylation:1000.00;C11:Carbamidomethylation:1000.00;C14:Carbamidomethylation:1000.00;C22:Carbamidomethylation:1000.00;N32:Deamidation (NQ):161.20;C37:Carbamidomethylation:1000.00	PEAKS PTM
1	23	Q14839	R.AIIRENEFSFEDNAIR.G	Y	106.46	1922.95	16	0.1	641.993	3	57.24	144000000	198000000	2	F2:28945	YS_IP_WT.raw	2	1	1	814	829			PEAKS DB
1	23	Q14839	K.SSAQLLEDWGM(+15.99)EDIDHVFSEEDYR.T	Y	106.43	2886.23	24	1.8	963.089	3	84.03	30800000		1	F1:41740	YS_IP_BR.raw	1	1	0	150	173	Oxidation (M)	M11:Oxidation (M):1000.00	PEAKS DB
1	23	Q14839	K.KC(+57.02)C(+57.02)NHPYLFPVAAMEAPK.M	Y	106.38	2132	18	1	711.678	3	54.02	36600000	64200000	2	F2:27285	YS_IP_WT.raw	4	2	2	1017	1034	Carbamidomethylation	C2:Carbamidomethylation:1000.00;C3:Carbamidomethylation:1000.00	PEAKS DB
1	23	Q14839	R.KQVNYNDGSQEDR.D	Y	106.35	1551.69	13	2.2	518.241	3	12.18	19200000	17800000	2	F2:5650	YS_IP_WT.raw	2	1	1	1341	1353			PEAKS DB
1	23	Q14839	R.GGGNQVSLLNVVMDLK.K	Y	105.1	1642.87	16	0.4	822.446	2	87.47	102000000	51400000	2	F2:44618	YS_IP_WT.raw	2	1	1	1001	1016			PEAKS DB
1	23	Q14839	K.FGTEELFKDEATDGGGDNK.E	Y	105.04	2028.89	19	1.2	677.308	3	45.61	26300000	7400000	2	F2:22967	YS_IP_WT.raw	2	1	1	1221	1239			PEAKS DB
1	23	Q14839	R.RHDYWLLAGIIN(+.98)HGYAR.W	Y	104.77	2055.04	17	0.4	514.77	4	68.11	10000000	6960000	2	F2:34580	YS_IP_WT.raw	4	2	2	1732	1748	Deamidation (NQ)	N12:Deamidation (NQ):1000.00	PEAKS PTM
1	23	Q14839	R.EFEM(+15.99)WAPDMYVVTYVGDKDSR.A	Y	103.96	2553.12	21	0.6	852.051	3	78.33	0	20000000	2	F2:39831	YS_IP_WT.raw	1	0	1	793	813	Oxidation (M)	M4:Oxidation (M):76.17	PEAKS DB
1	23	Q14839	R.KLERPPETPTVDPTVKYER.Q	Y	103.73	2254.2	19	-0.2	564.558	4	31.17	598000000	390000000	1	F1:14183	YS_IP_BR.raw	5	2	3	696	714			PEAKS DB
1	23	Q14839	R.LLDRNQDETEDTELQGMNEY(+183.04)LSSFK.V	Y	103.45	3157.39	25	1.1	1053.47	3	77.67	8560000	0	2	F2:39506	YS_IP_WT.raw	1	1	0	1257	1281	Aminoethylbenzenesulfonylation	Y20:Aminoethylbenzenesulfonylation:17.01	PEAKS PTM
1	23	Q14839	R.QPEYLDATGGTLHPYQMEGLNWLR.F	Y	103.44	2788.33	24	0.5	930.454	3	79.93	358000000	293000000	2	F2:40613	YS_IP_WT.raw	2	1	1	715	738			PEAKS DB
1	23	Q14839	R.LLDRNQDETEDTELQGM(+15.99)NEYLSSFK.V	Y	102.78	2990.34	25	-0.6	997.792	3	60.75	27300000		1	F1:29640	YS_IP_BR.raw	1	1	0	1257	1281	Oxidation (M)	M17:Oxidation (M):1000.00	PEAKS DB
1	23	Q14839	R.HHYEQQQEDLAR.N	N	102.08	1552.7	12	1.4	518.577	3	14.28	101000000	125000000	2	F2:6771	YS_IP_WT.raw	3	1	2	1320	1331			PEAKS DB
1	23	Q14839	R.NDKDKPLPPLLAR.V	Y	101.19	1475.85	13	0.7	492.958	3	34.71	612000000	427000000	2	F2:17266	YS_IP_WT.raw	4	2	2	1394	1406			PEAKS DB
1	23	Q14839	K.FGTEELFKDEATDGGGD(-18.01)NKEGEDSSVIHYDDK.A	Y	100.86	3485.5	32	-0.2	872.386	4	53.23	7600000		1	F1:25643	YS_IP_BR.raw	1	1	0	1221	1252	Dehydration	D17:Dehydration:11.12	PEAKS PTM
1	23	Q14839	K.WREFSTNNPFK.G	Y	100.17	1424.68	11	-0.6	475.903	3	43.98	98100000	14100000	2	F2:22107	YS_IP_WT.raw	3	2	1	209	219			PEAKS DB
1	23	Q14839	R.WSMPELAEVEENKK.M	Y	99.76	1688.81	14	0.6	563.946	3	59.2	448000000	154000000	2	F2:29912	YS_IP_WT.raw	4	2	2	1516	1529			PEAKS DB
1	23	Q14839	R.ENEFSFEDNAIR.G	N	99.47	1469.64	12	0.6	735.832	2	53.9	73500000	171000000	2	F2:27195	YS_IP_WT.raw	2	1	1	818	829			PEAKS DB
1	23	Q14839	R.FHNLEGFLEEFADIAK.E	Y	97.98	1878.92	16	0.5	627.315	3	88.77	9520000	7460000	1	F1:44293	YS_IP_BR.raw	3	1	2	924	939			PEAKS DB
1	23	Q14839	R.KNDMDEPPSGDFGGDEEK.S	Y	97.26	1965.79	18	0.5	656.273	3	26.89	5910000	20500000	2	F2:13201	YS_IP_WT.raw	2	1	1	577	594			PEAKS DB
1	23	Q14839	K.SAIDLTPIVVEDKEEK.K	Y	97.07	1784.94	16	0	595.99	3	56.89	77000000	31000000	2	F2:28738	YS_IP_WT.raw	2	1	1	1648	1663			PEAKS DB
1	23	Q14839	K.ADVTRLPATIAR.I	Y	96.85	1282.74	12	-0.7	428.587	3	35.71	10300000	19500000	2	F2:17849	YS_IP_WT.raw	3	1	2	1866	1877			PEAKS DB
1	23	Q14839	K.KKGEEEVTAVDGYETDHQDYC(+57.02)EVC(+57.02)Q(+.98)QGGEIILC(+57.02)DTC(+57.02)PR.A	Y	96.8	4488.91	38	3	898.795	5	56.32		23700000	2	F2:28561	YS_IP_WT.raw	1	0	1	353	390	Carbamidomethylation; Deamidation (NQ)	C21:Carbamidomethylation:1000.00;C24:Carbamidomethylation:1000.00;Q25:Deamidation (NQ):17.01;C33:Carbamidomethylation:1000.00;C36:Carbamidomethylation:1000.00	PEAKS PTM
1	23	Q14839	R.KEEEEEEDDDDDSKEPK.S	Y	96.32	2064.81	17	1.7	689.282	3	10.96	5130000	0	2	F2:5044	YS_IP_WT.raw	1	1	0	133	149			PEAKS DB
1	23	Q14839	K.ESMAGNKPANAVLHK.V	Y	95.96	1565.8	15	2.6	783.912	2	18.85	437000000	156000000	1	F1:7963	YS_IP_BR.raw	4	3	1	1838	1852			PEAKS DB
1	23	Q14839	R.AYHMVC(+57.02)LDPDM(+15.99)EKAPEGK.W	Y	95.21	2105.92	18	-0.2	527.49	4	34.02	0	4670000	1	F1:15755	YS_IP_BR.raw	1	0	1	391	408	Carbamidomethylation; Oxidation (M)	C6:Carbamidomethylation:1000.00;M11:Oxidation (M):72.07	PEAKS DB
1	23	Q14839	K.AFSQFVRPLIAAK.N	Y	94.93	1446.83	13	0.1	483.287	3	60.13	182000000	156000000	2	F2:30404	YS_IP_WT.raw	4	2	2	180	192			PEAKS DB
1	23	Q14839	K.WGQPPSPTPVPRPPDADPNTPS(+79.97)PKPLEGRPER.Q	Y	94.39	3548.72	32	0.2	888.191	4	48.38		304000000	2	F2:24843	YS_IP_WT.raw	1	0	1	510	541	Phosphorylation (STY)	S22:Phosphorylation (STY):9.40	PEAKS PTM
1	23	Q14839	K.TVQTAVFLYSLYK.E	Y	94.12	1531.83	13	0.1	766.925	2	79.71	338000000	272000000	2	F2:40501	YS_IP_WT.raw	2	1	1	758	770			PEAKS DB
1	23	Q14839	R.KQVNYNDGS(+79.97)QEDR.D	Y	94.08	1631.66	13	0.8	816.84	2	14.69	1810000		1	F1:5841	YS_IP_BR.raw	1	1	0	1341	1353	Phosphorylation (STY)	S9:Phosphorylation (STY):35.70	PEAKS PTM
1	23	Q14839	K.STAPETAIEC(+57.02)TQAPAPAS(+79.97)EDEKVVVEPPEGEEKVEK.A	Y	93.88	3930.8	36	2	983.712	4	51.56		7220000	2	F2:26138	YS_IP_WT.raw	1	0	1	1585	1620	Carbamidomethylation; Phosphorylation (STY)	C10:Carbamidomethylation:1000.00;S18:Phosphorylation (STY):15.08	PEAKS PTM
1	23	Q14839	R.L(+43.01)LDR(+14.02)NQDETEDTELQGMNEYLSSFK.V	Y	93.44	3031.37	25	1.5	1011.47	3	77.37	6490000	4820000	2	F2:39360	YS_IP_WT.raw	2	1	1	1257	1281	Carbamylation; Methylation(KR)	L1:Carbamylation:107.53;R4:Methylation(KR):116.41	PEAKS PTM
1	23	Q14839	K.MMLTHLVVRPGLGSK.T	N	93.31	1637.91	15	0.5	410.487	4	47.15	126000000	273000000	2	F2:23638	YS_IP_WT.raw	3	1	2	1192	1206			PEAKS DB
1	23	Q14839	K.KLHDMLGPHMLR.R	Y	93.16	1446.76	12	-1.4	362.698	4	28.68	141000000	92200000	2	F2:14161	YS_IP_WT.raw	4	2	2	945	956			PEAKS DB
1	23	Q14839	R.YAILNEPFKGEMNR.G	Y	93.16	1680.83	14	0.2	841.426	2	52.88	550000000	168000000	1	F1:25469	YS_IP_BR.raw	4	2	2	1758	1771			PEAKS DB
1	23	Q14839	R.FKLLEQALVIEEQLR.R	N	92.91	1828.05	15	-0.2	610.358	3	84.3	17800000		1	F1:41866	YS_IP_BR.raw	1	1	0	1786	1800			PEAKS DB
1	23	Q14839	R.WSMPELAEVEENK.K	Y	92.44	1560.71	13	1	781.368	2	69.64	13800000	3600000	2	F2:35378	YS_IP_WT.raw	2	1	1	1516	1528			PEAKS DB
1	23	Q14839	R.WQDIQNDPR.Y	N	92.22	1170.54	9	0.4	586.281	2	24.48	346000000	281000000	2	F2:11963	YS_IP_WT.raw	2	1	1	1749	1757			PEAKS DB
1	23	Q14839	K.MSQPGSPSPK.T	Y	91.05	1014.48	10	1	508.25	2	15.37	41000000	81700000	2	F2:7253	YS_IP_WT.raw	2	1	1	1530	1539			PEAKS DB
1	23	Q14839	R.YGIKPEWMMIHR.I	N	90.76	1559.77	12	1.3	520.935	3	53.48	177000000	159000000	1	F1:25710	YS_IP_BR.raw	4	2	2	615	626			PEAKS DB
1	23	Q14839	K.VAQYVVREEEMGEEEEVEREIIK.Q	Y	90.6	2792.35	23	-0.7	931.795	3	60.95	6140000	6590000	1	F1:29712	YS_IP_BR.raw	3	1	2	1282	1304			PEAKS DB
1	23	Q14839	K.QVNYNDGSQEDR.D	Y	90.35	1423.6	12	1	712.809	2	15.56	16800000	20600000	2	F2:7448	YS_IP_WT.raw	2	1	1	1342	1353			PEAKS DB
1	23	Q14839	K.STAPETAIEC(+57.02)TQAPAPASEDEKVVVEPPEGEEK(+14.02)VEK(+43.01).A	Y	90.15	3907.85	36	-0.4	977.974	4	47.15		0	2	F2:23800	YS_IP_WT.raw	0	0	0	1585	1620	Carbamidomethylation; Methylation(KR); Carbamylation	C10:Carbamidomethylation:1000.00;K33:Methylation(KR):0.00;K36:Carbamylation:0.00	PEAKS PTM
1	23	Q14839	K.LLEQALVIEEQLR.R	N	89.74	1552.88	13	0.5	777.452	2	79.59	188000000	135000000	1	F1:39357	YS_IP_BR.raw	3	1	2	1788	1800			PEAKS DB
1	23	Q14839	K.TGSMSKQELDDILK.F	Y	88.85	1563.78	14	0.1	522.27	3	45.8	80500000	33200000	2	F2:23012	YS_IP_WT.raw	3	2	1	1207	1220			PEAKS DB
1	23	Q14839	K.Q(-17.03)VNYNDGSQEDR.D	Y	88.75	1406.57	12	0.5	704.295	2	26.59	0	0	1	F1:11874	YS_IP_BR.raw	0	0	0	1342	1353	Pyro-glu from Q	Q1:Pyro-glu from Q:1000.00	PEAKS PTM
1	23	Q14839	K.AFLNAIMR.Y	N	88.62	934.506	8	-0.2	468.262	2	59.69	90700000	82600000	2	F2:30148	YS_IP_WT.raw	3	1	2	1423	1430			PEAKS DB
1	23	Q14839	R.KKVQEFEHVNGR.W	Y	87.49	1469.77	12	0.6	490.934	3	13.51	33900000	26400000	2	F2:6321	YS_IP_WT.raw	4	2	2	1504	1515			PEAKS DB
1	23	Q14839	K.C(+57.02)C(+57.02)NHPYLFPVAAM(+15.99)EAPK.M	Y	87.48	2019.9	17	-0.4	674.31	3	53.84	12600000	9450000	1	F1:25987	YS_IP_BR.raw	2	1	1	1018	1034	Carbamidomethylation; Oxidation (M)	C1:Carbamidomethylation:1000.00;C2:Carbamidomethylation:1000.00;M13:Oxidation (M):1000.00	PEAKS DB
1	23	Q14839	K.WQGM(+15.99)SYWHC(+57.02)SWVSELQLELHC(+57.02)QVMFR.N	Y	87.47	3412.5	26	0.7	854.137	4	85.77	29700000		1	F1:42722	YS_IP_BR.raw	2	2	0	547	572	Oxidation (M); Carbamidomethylation	M4:Oxidation (M):114.58;C9:Carbamidomethylation:1000.00;C21:Carbamidomethylation:1000.00	PEAKS DB
1	23	Q14839	R.YGM(+15.99)PPQDAFTTQWLVR.D	Y	86.82	1924.91	16	2.5	963.471	2	77.04	12600000		1	F1:38020	YS_IP_BR.raw	1	1	0	1431	1446	Oxidation (M)	M3:Oxidation (M):1000.00	PEAKS DB
1	23	Q14839	K.M(+15.99)MLTHLVVRPGLGSK.T	N	85.95	1653.91	15	1.4	552.312	3	41.32	57500000	47600000	1	F1:19492	YS_IP_BR.raw	4	2	2	1192	1206	Oxidation (M)	M1:Oxidation (M):9.34	PEAKS DB
1	23	Q14839	R.GGGNQVSLLNVVM(+15.99)DLK.K	Y	85.84	1658.87	16	0.1	830.444	2	82.17		6600000	2	F2:41850	YS_IP_WT.raw	1	0	1	1001	1016	Oxidation (M)	M13:Oxidation (M):1000.00	PEAKS DB
1	23	Q14839	K.MLDLLEDFLEHEGYK.Y	Y	85.72	1850.88	15	0.1	617.968	3	89.01	15300000	8770000	1	F1:44421	YS_IP_BR.raw	2	1	1	1078	1092			PEAKS DB
1	23	Q14839	R.EFEM(-48.00)WAPDMYVVTYVGDKDSR.A	Y	85.64	2489.12	21	1.9	623.291	4	69.18		7090000	2	F2:35078	YS_IP_WT.raw	1	0	1	793	813	Dethiomethyl	M4:Dethiomethyl:14.62	PEAKS PTM
1	23	Q14839	K.LHDMLGPHMLR.R	Y	85.04	1318.66	11	0.2	440.564	3	33.74	85500000	103000000	2	F2:16916	YS_IP_WT.raw	2	1	1	946	956			PEAKS DB
1	23	Q14839	R.VLIFSQMTK.M	N	84.88	1065.59	9	1.1	1066.6	1	57.52	426000000	266000000	2	F2:29228	YS_IP_WT.raw	3	1	2	1069	1077			PEAKS DB
1	23	Q14839	R.KLERPPETPTVDPTVK.Y	Y	84.38	1805.99	16	-0.3	603.006	3	27.95	355000000	267000000	2	F2:13725	YS_IP_WT.raw	4	2	2	696	711			PEAKS DB
1	23	Q14839	R.AIIREN(+.98)EFSFEDNAIR.G	Y	84.31	1923.93	16	2	642.322	3	59.59		5930000	2	F2:30213	YS_IP_WT.raw	1	0	1	814	829	Deamidation (NQ)	N6:Deamidation (NQ):114.20	PEAKS PTM
1	23	Q14839	R.NQDETEDTELQGMNEY(+183.04)LSSFK.V	Y	84.02	2660.09	21	2.9	887.71	3	80.63	7470000	4280000	1	F1:39943	YS_IP_BR.raw	2	1	1	1261	1281	Aminoethylbenzenesulfonylation	Y16:Aminoethylbenzenesulfonylation:26.31	PEAKS PTM
1	23	Q14839	R.EFEMWAPDMYVVTYVGDK(+43.01)DSR(+14.02).A	Y	83.11	2594.15	21	2.4	865.728	3	83.79		5600000	2	F2:42717	YS_IP_WT.raw	1	0	1	793	813	Carbamylation; Methylation(KR)	K18:Carbamylation:135.95;R21:Methylation(KR):1000.00	PEAKS PTM
1	23	Q14839	R.YGIKPEWMM(+15.99)IHR.I	N	82.96	1575.77	12	0.3	394.951	4	47.31	38300000	15600000	1	F1:22477	YS_IP_BR.raw	2	1	1	615	626	Oxidation (M)	M9:Oxidation (M):26.02	PEAKS DB
1	23	Q14839	K.KKGEEEVTAVDGYETDHQDY(+79.97)C(+57.02)EVC(+57.02)QQGGEIILC(+57.02)DTC(+57.02)PR.A	Y	82.93	4567.89	38	0.4	1142.99	4	60.84	40600000		1	F1:29787	YS_IP_BR.raw	1	1	0	353	390	Phosphorylation (STY); Carbamidomethylation	Y20:Phosphorylation (STY):0.00;C21:Carbamidomethylation:1000.00;C24:Carbamidomethylation:1000.00;C33:Carbamidomethylation:1000.00;C36:Carbamidomethylation:1000.00	PEAKS PTM
1	23	Q14839	R.WSMPELAEVEENKKMS(+79.97)QPGS(+79.97)PSPK.T	Y	82.43	2845.21	24	1	949.415	3	67.17	19500000	29200000	2	F2:34022	YS_IP_WT.raw	2	1	1	1516	1539	Phosphorylation (STY)	S16:Phosphorylation (STY):22.09;S20:Phosphorylation (STY):20.41	PEAKS PTM
1	23	Q14839	R.APEPTPQQVAQQQ	Y	82.18	1420.69	13	0.1	711.357	2	28.68	220000000	178000000	2	F2:14095	YS_IP_WT.raw	2	1	1	1900	1912			PEAKS DB
1	23	Q14839	R.NFEALNAR.G	Y	81.98	933.467	8	-0.1	467.742	2	28.07	197000000	191000000	2	F2:13836	YS_IP_WT.raw	2	1	1	993	1000			PEAKS DB
1	23	Q14839	K.TYEIWHR.R	Y	81.96	1003.49	7	0.2	502.753	2	30.1	95900000	72600000	2	F2:14909	YS_IP_WT.raw	2	1	1	1725	1731			PEAKS DB
1	23	Q14839	K.MPN(+.98)GMYDGSALIR.A	Y	81.39	1424.64	13	1	713.332	2	60.56	242000000	118000000	1	F1:29584	YS_IP_BR.raw	2	1	1	1035	1047	Deamidation (NQ)	N3:Deamidation (NQ):1000.00	PEAKS PTM
1	23	Q14839	K.ESM(+15.99)AGNKPANAVLHK.V	Y	81.15	1581.79	15	0.6	528.274	3	14.74	29900000	33700000	2	F2:7013	YS_IP_WT.raw	3	2	1	1838	1852	Oxidation (M)	M3:Oxidation (M):1000.00	PEAKS DB
1	23	Q14839	K.KTYEIWHR.R	Y	80.98	1131.58	8	-0.6	378.203	3	22.54	62400000	33600000	2	F2:10942	YS_IP_WT.raw	2	1	1	1724	1731			PEAKS DB
1	23	Q14839	R.KKVQEFEHVN(+.98)GR.W	Y	80.44	1470.76	12	1.4	491.262	3	14.28	60100000	76600000	2	F2:6801	YS_IP_WT.raw	7	3	4	1504	1515	Deamidation (NQ)	N10:Deamidation (NQ):112.31	PEAKS PTM
1	23	Q14839	K.Q(-17.03)LEELLSDMK.A	Y	80.33	1187.57	10	1.6	594.798	2	89.42		6030000	2	F2:45681	YS_IP_WT.raw	1	0	1	1856	1865	Pyro-glu from Q	Q1:Pyro-glu from Q:1000.00	PEAKS PTM
1	23	Q14839	K.LERPPETPTVDPTVKYER.Q	Y	80.21	2126.1	18	3.5	532.536	4	34.75	0	5920000	2	F2:17399	YS_IP_WT.raw	1	0	1	697	714			PEAKS DB
1	23	Q14839	K.LLEQALVIEEQLRR.A	N	79.34	1708.98	14	0.7	570.671	3	71.55	476000000	426000000	2	F2:36253	YS_IP_WT.raw	4	2	2	1788	1801			PEAKS DB
1	23	Q14839	K.QLEELLSDMK.A	Y	79.24	1204.6	10	-0.2	603.31	2	64.21	152000000	76400000	1	F1:31366	YS_IP_BR.raw	2	1	1	1856	1865			PEAKS DB
1	23	Q14839	R.VGGNIEVLGFN(+.98)AR.Q	N	79.16	1345.7	13	-0.3	673.859	2	63.82	0	0	2	F2:32374	YS_IP_WT.raw	0	0	0	1407	1419	Deamidation (NQ)	N11:Deamidation (NQ):110.43	PEAKS PTM
1	23	Q14839	K.M(-48.00)LDLLEDFLEHEGYKYER.I	Y	78.74	2251.08	18	-0.7	563.779	4	76.17	35500000	38800000	1	F1:37570	YS_IP_BR.raw	2	1	1	1078	1095	Dethiomethyl	M1:Dethiomethyl:1000.00	PEAKS PTM
1	23	Q14839	R.FSWAQGTDTILADEM(-48.00)GLGK.T	N	78.65	1990.96	19	1.5	664.665	3	68.89		4200000	2	F2:34998	YS_IP_WT.raw	1	0	1	739	757	Dethiomethyl	M15:Dethiomethyl:1000.00	PEAKS PTM
1	23	Q14839	R.AYHMVC(+57.02)LDPDMEK.A	Y	78.57	1607.68	13	1.3	804.851	2	46.56	42000000	1360000	1	F1:22173	YS_IP_BR.raw	3	2	1	391	403	Carbamidomethylation	C6:Carbamidomethylation:1000.00	PEAKS DB
1	23	Q14839	R.YGIKPEWM(+15.99)M(+15.99)IHR.I	N	78.27	1591.76	12	-0.5	531.597	3	34.49	0	5290000	2	F2:17198	YS_IP_WT.raw	1	0	1	615	626	Oxidation (M)	M8:Oxidation (M):1000.00;M9:Oxidation (M):1000.00	PEAKS DB
1	23	Q14839	K.TPTPST(+79.97)PGDTQPNTPAPVPPAEDGIK.I	Y	77.37	2664.23	26	1	889.089	3	54.85	3430000		1	F1:26572	YS_IP_BR.raw	1	1	0	1540	1565	Phosphorylation (STY)	T6:Phosphorylation (STY):7.21	PEAKS PTM
1	23	Q14839	R.YGIKPEWM(+15.99)MIHR.I	N	76.92	1575.77	12	-0.1	394.951	4	43.24	66400000	46000000	2	F2:21618	YS_IP_WT.raw	4	2	2	615	626	Oxidation (M)	M8:Oxidation (M):26.02	PEAKS DB
1	23	Q14839	K.MM(+15.99)LTHLVVRPGLGSK.T	N	76.91	1653.91	15	-0.5	414.485	4	41.25	24400000	31300000	1	F1:19491	YS_IP_BR.raw	4	2	2	1192	1206	Oxidation (M)	M2:Oxidation (M):17.01	PEAKS DB
1	23	Q14839	R.VLNGYSLQHK.L	Y	75.69	1157.62	10	-0.4	386.882	3	22.62	39200000	34000000	2	F2:11026	YS_IP_WT.raw	3	1	2	888	897			PEAKS DB
1	23	Q14839	R.VC(+57.02)KDGGELLC(+57.02)C(+57.02)DTC(+57.02)PSSYHIHC(+57.02)LNPPLPEIPNGEWLC(+57.02)PR.C	Y	75.62	4650.07	39	2.1	931.026	5	76.09	41700000	67900000	2	F2:38644	YS_IP_WT.raw	2	1	1	454	492	Carbamidomethylation	C2:Carbamidomethylation:1000.00;C10:Carbamidomethylation:1000.00;C11:Carbamidomethylation:1000.00;C14:Carbamidomethylation:1000.00;C22:Carbamidomethylation:1000.00;C37:Carbamidomethylation:1000.00	PEAKS DB
1	23	Q14839	R.FKLLEQALVIEEQLRR.A	N	75.57	1984.15	16	0.3	662.393	3	80.36	40300000	50300000	1	F1:39791	YS_IP_BR.raw	2	1	1	1786	1801			PEAKS DB
1	23	Q14839	K.AYVSLFMR.H	N	75.19	985.505	8	0.5	493.762	2	62.63	83900000	175000000	2	F2:31645	YS_IP_WT.raw	3	2	1	1458	1465			PEAKS DB
1	23	Q14839	K.NMPSKTELIVR.V	Y	74.43	1286.7	11	1.1	429.91	3	30.44	33900000	37300000	1	F1:13869	YS_IP_BR.raw	3	1	2	965	975			PEAKS DB
1	23	Q14839	R.FHNLEGFLEEFADIAK(+43.01)EDQIK(+14.02).K	Y	74.31	2549.24	21	0.4	850.759	3	88.14	1410000		1	F1:43943	YS_IP_BR.raw	1	1	0	924	944	Carbamylation; Methylation(KR)	K16:Carbamylation:0.00;K21:Methylation(KR):0.00	PEAKS PTM
1	23	Q14839	K.QSYWNHR.E	Y	74.13	989.447	7	0	495.733	2	17.37	34200000	41400000	1	F1:7188	YS_IP_BR.raw	2	1	1	669	675			PEAKS DB
1	23	Q14839	K.C(+57.02)C(+57.02)NHPYLFPVAAM(-48.00)EAPK.M	Y	73.74	1955.9	17	-0.4	489.985	4	38.74	4440000		1	F1:18237	YS_IP_BR.raw	1	1	0	1018	1034	Carbamidomethylation; Dethiomethyl	C1:Carbamidomethylation:1000.00;C2:Carbamidomethylation:1000.00;M13:Dethiomethyl:1000.00	PEAKS PTM
1	23	Q14839	R.AYHM(+15.99)VC(+57.02)LDPDMEKAPEGK.W	Y	73.73	2105.92	18	0.1	527.49	4	32.77	4880000		1	F1:15140	YS_IP_BR.raw	1	1	0	391	408	Oxidation (M); Carbamidomethylation	M4:Oxidation (M):81.81;C6:Carbamidomethylation:1000.00	PEAKS DB
1	23	Q14839	R.IDGGITGNMR.Q	Y	73.36	1032.5	10	1.3	517.261	2	26.12	281000000	168000000	2	F2:12765	YS_IP_WT.raw	3	2	1	1096	1105			PEAKS DB
1	23	Q14839	R.ILNHSVDKK.G	N	73.32	1052.6	9	-0.8	527.308	2	10.37	56700000	52900000	2	F2:4762	YS_IP_WT.raw	4	1	3	627	635			PEAKS DB
1	23	Q14839	R.KAFLNAIMR.Y	N	73.18	1062.6	9	0.7	532.31	2	43.57	167000000	93200000	1	F1:20741	YS_IP_BR.raw	2	1	1	1422	1430			PEAKS DB
1	23	Q14839	K.GLRN(+.98)DKDKPLPPLLAR.V	Y	72.69	1803.04	16	-0.4	451.768	4	37.1	5300000	5980000	2	F2:18613	YS_IP_WT.raw	2	1	1	1391	1406	Deamidation (NQ)	N4:Deamidation (NQ):1000.00	PEAKS PTM
1	23	Q14839	K.DKPLPPLLAR.V	N	72.21	1118.68	10	-0.3	560.35	2	46.63	30800000	24900000	1	F1:22403	YS_IP_BR.raw	3	2	1	1397	1406			PEAKS DB
1	23	Q14839	K.VQEFEHVNGR.W	Y	72.09	1213.58	10	-0.1	405.537	3	19.17	29400000	10500000	1	F1:8129	YS_IP_BR.raw	2	1	1	1506	1515			PEAKS DB
1	23	Q14839	R.YAILNEPFK.G	Y	71.93	1093.58	9	-1.1	547.799	2	56.34	40500000	17300000	2	F2:28575	YS_IP_WT.raw	2	1	1	1758	1766			PEAKS DB
1	23	Q14839	K.MLDLLEDFLEHEGYK(+43.01)YER(+14.02).I	Y	71.18	2356.1	18	1.3	786.38	3	85.91		7690000	2	F2:43807	YS_IP_WT.raw	1	0	1	1078	1095	Carbamylation; Methylation(KR)	K15:Carbamylation:156.83;R18:Methylation(KR):1000.00	PEAKS PTM
1	23	Q14839	R.GGGNQVSLLNVVM(+15.99)DLKK.C	Y	70.94	1786.96	17	1.9	596.664	3	74.36	46500000	25900000	1	F1:36601	YS_IP_BR.raw	3	2	1	1001	1017	Oxidation (M)	M13:Oxidation (M):1000.00	PEAKS DB
1	23	Q14839	R.N(+.98)DKDKPLPPLLAR.V	Y	70.46	1476.83	13	1.7	493.287	3	42.28	22500000	7500000	2	F2:21248	YS_IP_WT.raw	3	1	2	1394	1406	Deamidation (NQ)	N1:Deamidation (NQ):1000.00	PEAKS PTM
1	23	Q14839	K.WSC(+57.02)PHC(+57.02)EK.E	N	69.89	1102.43	8	0.5	552.226	2	15.83	193000000	123000000	1	F1:6414	YS_IP_BR.raw	4	2	2	409	416	Carbamidomethylation	C3:Carbamidomethylation:1000.00;C6:Carbamidomethylation:1000.00	PEAKS DB
1	23	Q14839	R.GGGNQVSLLNVVMDLK(+14.02)K(+43.01).C	Y	69.82	1827.99	17	0.3	610.339	3	78.11		7630000	2	F2:39766	YS_IP_WT.raw	1	0	1	1001	1017	Methylation(KR); Carbamylation	K16:Methylation(KR):0.00;K17:Carbamylation:0.00	PEAKS PTM
1	23	Q14839	K.SAIDLTPIVVEDK.E	Y	69.15	1398.76	13	-1.1	700.389	2	67.47	2150000	1570000	2	F2:34219	YS_IP_WT.raw	2	1	1	1648	1660			PEAKS DB
1	23	Q14839	K.IEENSLKEEESIEGEKEVK.S	Y	68.95	2218.09	19	0.6	555.531	4	27.71	0	10000000	2	F2:13678	YS_IP_WT.raw	2	0	2	1566	1584			PEAKS DB
1	23	Q14839	K.LHDM(+15.99)LGPHMLR.R	Y	68.1	1334.66	11	0.1	445.895	3	26.47	5260000	1650000	2	F2:13016	YS_IP_WT.raw	2	1	1	946	956	Oxidation (M)	M4:Oxidation (M):38.33	PEAKS DB
1	23	Q14839	R.EFSTNNPFK.G	Y	68.06	1082.5	9	0.5	542.261	2	37.94	55200000	7720000	2	F2:19014	YS_IP_WT.raw	2	1	1	211	219			PEAKS DB
1	23	Q14839	R.WSMPELAEVEENKKMS(+79.97)QPGSPSPK.T	Y	68.05	2765.24	24	0.5	922.76	3	62.84	0		1	F1:30725	YS_IP_BR.raw	0	0	0	1516	1539	Phosphorylation (STY)	S16:Phosphorylation (STY):12.42	PEAKS PTM
1	23	Q14839	R.ELMRGEEGRPGK.K	Y	67.89	1357.68	12	1.4	453.569	3	14.08	17100000	15200000	2	F2:6666	YS_IP_WT.raw	2	1	1	676	687			PEAKS DB
1	23	Q14839	K.WGQPPS(+79.97)PTPVPRPPDADPNTPS(+79.97)PKPLEGRPER.Q	Y	67.36	3628.69	32	0	1210.57	3	53.39		0	2	F2:27018	YS_IP_WT.raw	0	0	0	510	541	Phosphorylation (STY)	S6:Phosphorylation (STY):8.22;S22:Phosphorylation (STY):0.00	PEAKS PTM
1	23	Q14839	K.ESMAGNKPAN(+.98)AVLHK.V	Y	66.64	1566.78	15	0.6	523.27	3	18.38	7260000		1	F1:7744	YS_IP_BR.raw	1	1	0	1838	1852	Deamidation (NQ)	N10:Deamidation (NQ):26.57	PEAKS PTM
1	23	Q14839	R.ELMRGEEGRPGKK.L	Y	66.53	1485.77	13	-0.2	496.267	3	11.11	42500000	22400000	2	F2:5120	YS_IP_WT.raw	4	2	2	676	688			PEAKS DB
1	23	Q14839	K.FGTEELFK(+43.01)DEATDGGGDNK(+14.02)EGEDSSVIHYDDK.A	Y	66.13	3560.53	32	-0.1	891.144	4	53.31	18200000		1	F1:25702	YS_IP_BR.raw	1	1	0	1221	1252	Carbamylation; Methylation(KR)	K8:Carbamylation:0.00;K19:Methylation(KR):0.00	PEAKS PTM
1	23	Q14839	R.AAYLNMSEDPSHPSMALN(+.98)TR.F	Y	65.17	2204.98	20	-0.5	736.004	3	55.32	4500000		1	F1:26799	YS_IP_BR.raw	1	1	0	1802	1821	Deamidation (NQ)	N18:Deamidation (NQ):39.00	PEAKS PTM
1	23	Q14839	R.C(+57.02)TC(+57.02)PALK.G	Y	65.05	848.388	7	1	425.204	2	16.4	33600000	49700000	2	F2:7850	YS_IP_WT.raw	2	1	1	493	499	Carbamidomethylation	C1:Carbamidomethylation:1000.00;C3:Carbamidomethylation:1000.00	PEAKS DB
1	23	Q14839	K.MMMVLGAK.W	Y	64.26	879.438	8	0.6	440.728	2	43.5	37900000	32800000	2	F2:21816	YS_IP_WT.raw	3	1	2	201	208			PEAKS DB
1	23	Q14839	R.VLN(+.98)GYSLQHK.L	Y	63.78	1158.6	10	-0.6	387.21	3	26.98	125000000	146000000	1	F1:12071	YS_IP_BR.raw	8	4	4	888	897	Deamidation (NQ)	N3:Deamidation (NQ):56.99	PEAKS PTM
1	23	Q14839	K.WGQ(+.98)PPS(+79.97)PTPVPRPPDADPNTPSPKPLEGRPER.Q	Y	63.77	3549.7	32	2.2	888.439	4	47.97		0	2	F2:24211	YS_IP_WT.raw	0	0	0	510	541	Deamidation (NQ); Phosphorylation (STY)	Q3:Deamidation (NQ):52.34;S6:Phosphorylation (STY):11.10	PEAKS PTM
1	23	Q14839	R.HLC(+57.02)EPGAD(-18.01)GAETFADGVPR.E	N	63.74	1979.88	19	0.4	660.97	3	46.03	5580000		1	F1:21984	YS_IP_BR.raw	1	1	0	1466	1484	Carbamidomethylation; Dehydration	C3:Carbamidomethylation:1000.00;D8:Dehydration:0.00	PEAKS PTM
1	23	Q14839	R.VELSPMQK.K	N	63.72	930.484	8	-0.4	466.251	2	26.81	238000000	141000000	2	F2:13138	YS_IP_WT.raw	2	1	1	976	983			PEAKS DB
1	23	Q14839	K.TPTPSTPGDTQPN(+.98)TPAPVPPAEDGIKIEENSLKEEESIEGEK.E	Y	63.44	4429.12	42	4.3	1477.39	3	65.83	4420000		1	F1:32337	YS_IP_BR.raw	1	1	0	1540	1581	Deamidation (NQ)	N13:Deamidation (NQ):0.00	PEAKS PTM
1	23	Q14839	K.LERPPETPTVDPTVK.Y	Y	62.68	1677.89	15	0.3	560.308	3	35.51	4230000	3360000	1	F1:16563	YS_IP_BR.raw	2	1	1	697	711			PEAKS DB
1	23	Q14839	R.ILNHSVDK.K	N	62.48	924.503	8	0.6	463.261	2	14.44	17000000	12500000	1	F1:5654	YS_IP_BR.raw	2	1	1	627	634			PEAKS DB
1	23	Q14839	K.KGHVHYLIK.W	Y	62.39	1093.64	9	0.1	365.555	3	14.06	13400000	8410000	1	F1:5461	YS_IP_BR.raw	2	1	1	635	643			PEAKS DB
1	23	Q14839	R.LAN(+.98)RAPEPTPQQVAQQQ	Y	61.9	1875.94	17	2.1	938.985	2	29.98		6970000	2	F2:14811	YS_IP_WT.raw	1	0	1	1896	1912	Deamidation (NQ)	N3:Deamidation (NQ):40.87	PEAKS PTM
1	23	Q14839	K.TPT(+79.97)PSTPGDTQPNTPAPVPPAEDGIKIEENSLKEEESIEGEK.E	Y	61.81	4508.1	42	0.3	1128.04	4	68.2		4730000	2	F2:34661	YS_IP_WT.raw	1	0	1	1540	1581	Phosphorylation (STY)	T3:Phosphorylation (STY):0.00	PEAKS PTM
1	23	Q14839	R.YAILNEPFKGEM(+15.99)NR.G	Y	61.35	1696.82	14	0.6	566.618	3	44.83	3610000	2170000	1	F1:21314	YS_IP_BR.raw	2	1	1	1758	1771	Oxidation (M)	M12:Oxidation (M):1000.00	PEAKS DB
1	23	Q14839	K.KVQEFEHVN(+.98)GR.W	Y	61.11	1342.66	11	0.8	448.564	3	17.37	15300000	9740000	1	F1:7208	YS_IP_BR.raw	3	2	1	1505	1515	Deamidation (NQ)	N9:Deamidation (NQ):95.35	PEAKS PTM
1	23	Q14839	R.GNFLEIKNK.F	Y	60.82	1061.59	9	-0.1	531.803	2	29.41	2890000		1	F1:13376	YS_IP_BR.raw	1	1	0	1772	1780			PEAKS DB
1	23	Q14839	K.TY(+183.04)EIWHR.R	Y	60.79	1186.52	7	0	396.517	3	38.61	32000000	25300000	1	F1:18117	YS_IP_BR.raw	4	2	2	1725	1731	Aminoethylbenzenesulfonylation	Y2:Aminoethylbenzenesulfonylation:111.84	PEAKS PTM
1	23	Q14839	K.M(+15.99)PNGMYDGSALIR.A	Y	60.36	1439.65	13	1.5	720.838	2	48.24	3510000		1	F1:23325	YS_IP_BR.raw	1	1	0	1035	1047	Oxidation (M)	M1:Oxidation (M):38.03	PEAKS DB
1	23	Q14839	K.Q(-17.03)SYWNHR.E	Y	60.21	972.42	7	0.7	487.22	2	25.51	73300000	66300000	2	F2:12526	YS_IP_WT.raw	2	1	1	669	675	Pyro-glu from Q	Q1:Pyro-glu from Q:1000.00	PEAKS PTM
1	23	Q14839	K.C(+57.02)C(+57.02)NHPYLFPVAAME(+6.01)APK.M	Y	60.1	2009.91	17	0.2	670.981	3	66.76	617000		1	F1:32794	YS_IP_BR.raw	1	1	0	1018	1034	Carbamidomethylation; Replacement of proton by lithium	C1:Carbamidomethylation:1000.00;C2:Carbamidomethylation:1000.00;E14:Replacement of proton by lithium:26.52	PEAKS PTM
1	23	Q14839	R.IDGGITGN(+.98)MR.Q	Y	59.55	1033.49	10	0.1	517.753	2	30.48	9800000	4530000	1	F1:13913	YS_IP_BR.raw	2	1	1	1096	1105	Deamidation (NQ)	N8:Deamidation (NQ):1000.00	PEAKS PTM
1	23	Q14839	K.STAPETAIEC(+57.02)TQ(+.98)APAPAS(+79.97)EDEKVVVEPPEGEEKVEK.A	Y	59.25	3931.78	36	3.9	1311.61	3	54.02	0		1	F1:26100	YS_IP_BR.raw	0	0	0	1585	1620	Carbamidomethylation; Deamidation (NQ); Phosphorylation (STY)	C10:Carbamidomethylation:1000.00;Q12:Deamidation (NQ):1000.00;S18:Phosphorylation (STY):26.08	PEAKS PTM
1	23	Q14839	K.GHVHYLIK.W	Y	59.04	965.545	8	-0.1	483.781	2	16.54	165000000	123000000	2	F2:7934	YS_IP_WT.raw	2	1	1	636	643			PEAKS DB
1	23	Q14839	K.VAQYVVR.E	N	58.66	833.476	7	0.5	417.747	2	22.79	18800000		1	F1:9881	YS_IP_BR.raw	1	1	0	1282	1288			PEAKS DB
1	23	Q14839	K.QELDDILK.F	N	58.12	972.513	8	0.7	487.266	2	48.48	35400000	50300000	2	F2:24635	YS_IP_WT.raw	2	1	1	1213	1220			PEAKS DB
1	23	Q14839	K.VVVEPPEGEEK.V	Y	57.97	1210.61	11	0.8	606.314	2	26.98	7880000		1	F1:12067	YS_IP_BR.raw	1	1	0	1607	1617			PEAKS DB
1	23	Q14839	R.QPEYLDATGGTLHPYQM(+15.99)EGLNWLR.F	Y	57.85	2804.32	24	1	935.786	3	74	1480000	11700000	2	F2:37605	YS_IP_WT.raw	2	1	1	715	738	Oxidation (M)	M17:Oxidation (M):1000.00	PEAKS DB
1	23	Q14839	K.AFLN(+.98)AIMR.Y	N	57.76	935.49	8	1.1	468.755	2	55.6		2690000	2	F2:28185	YS_IP_WT.raw	1	0	1	1423	1430	Deamidation (NQ)	N4:Deamidation (NQ):1000.00	PEAKS PTM
1	23	Q14839	K.SEKEFKAYVSLFMR.H	Y	57.56	1733.88	14	0.8	578.97	3	67.73	2650000		1	F1:33291	YS_IP_BR.raw	1	1	0	1452	1465			PEAKS DB
1	23	Q14839	R.IGVMSLIR.K	Y	55.86	887.526	8	0	444.772	2	63.01	361000000	267000000	2	F2:31880	YS_IP_WT.raw	3	1	2	1496	1503			PEAKS DB
1	23	Q14839	R.K(+43.01)(+14.02)LERPPETPTVDPTVK.Y	Y	55.74	1863.01	16	3.6	622.015	3	28.94	10400000	12200000	2	F2:14348	YS_IP_WT.raw	4	2	2	696	711	Carbamylation; Methylation(KR)	K1:Carbamylation:84.54;K1:Methylation(KR):28.36	PEAKS PTM
1	23	Q14839	K.MMM(+15.99)VLGAK.W	Y	55.53	895.433	8	-0.1	448.726	2	31.26	4970000	8130000	2	F2:15595	YS_IP_WT.raw	2	1	1	201	208	Oxidation (M)	M3:Oxidation (M):24.44	PEAKS DB
1	23	Q14839	K.FGTEELFKDEATDGGGDNKEGEDSSVIHYD(-18.01)DK.A	Y	55.23	3485.5	32	-0.1	872.386	4	55.03	2870000		1	F1:26659	YS_IP_BR.raw	1	1	0	1221	1252	Dehydration	D30:Dehydration:0.00	PEAKS PTM
1	23	Q14839	R.GNFLEIK.N	Y	54.74	819.449	7	0	410.733	2	46.21	162000000	118000000	1	F1:21912	YS_IP_BR.raw	3	1	2	1772	1778			PEAKS DB
1	23	Q14839	K.ESM(-48.00)AGNKPANAVLHK.V	Y	54.56	1517.8	15	0	506.941	3	11.59	6890000	11000000	1	F1:4207	YS_IP_BR.raw	2	1	1	1838	1852	Dethiomethyl	M3:Dethiomethyl:1000.00	PEAKS PTM
1	23	Q14839	K.AYVSLFM(+15.99)R.H	N	54.41	1001.5	8	1.6	501.76	2	54.57	9460000	2810000	1	F1:26352	YS_IP_BR.raw	2	1	1	1458	1465	Oxidation (M)	M7:Oxidation (M):1000.00	PEAKS DB
1	23	Q14839	R.IPPVAVR.L	Y	54.16	750.475	7	0.1	376.246	2	28.82	290000000	129000000	1	F1:13028	YS_IP_BR.raw	4	2	2	1878	1884			PEAKS DB
1	23	Q14839	K.Q(-17.03)ELDDILK.F	N	53.58	955.486	8	1.3	956.498	1	73.61		18100000	2	F2:37370	YS_IP_WT.raw	1	0	1	1213	1220	Pyro-glu from Q	Q1:Pyro-glu from Q:1000.00	PEAKS PTM
1	23	Q14839	K.SSAQ(+15.00)LLEDWGMEDIDHVFSEEDYR.T	Y	53.2	2885.23	24	-3.6	962.752	3	83.1		0	2	F2:42335	YS_IP_WT.raw	0	0	0	150	173	Deamidation followed by a methylation	Q4:Deamidation followed by a methylation:1000.00	PEAKS PTM
1	23	Q14839	K.FGTEELFKDEATDGGGDNK(+43.01)EGEDSSVIHYDDK(+14.02).A	Y	52.46	3560.53	32	1.5	891.146	4	51.14		26700000	2	F2:25843	YS_IP_WT.raw	1	0	1	1221	1252	Carbamylation; Methylation(KR)	K19:Carbamylation:0.00;K32:Methylation(KR):0.00	PEAKS PTM
1	23	Q14839	R.YAILNEPFKGEM(-48.00)NR.G	Y	52.38	1632.83	14	0.1	545.285	3	31.83	1130000	1890000	2	F2:15881	YS_IP_WT.raw	2	1	1	1758	1771	Dethiomethyl	M12:Dethiomethyl:1000.00	PEAKS PTM
1	23	Q14839	K.M(+15.99)PN(+.98)GMYDGSALIR.A	Y	51.5	1440.64	13	1	721.33	2	52.08	0	18700000	1	F1:25071	YS_IP_BR.raw	2	0	2	1035	1047	Oxidation (M); Deamidation (NQ)	M1:Oxidation (M):49.79;N3:Deamidation (NQ):1000.00	PEAKS PTM
1	23	Q14839	R.IDGGITGNM(+15.99)R.Q	Y	51.31	1048.5	10	0.3	525.258	2	18.14	4340000	7120000	2	F2:8765	YS_IP_WT.raw	2	1	1	1096	1105	Oxidation (M)	M9:Oxidation (M):1000.00	PEAKS DB
1	23	Q14839	R.YGIKPEWMM(-48.00)IHR.I	N	51.23	1511.77	12	1.2	378.952	4	36.41		4950000	2	F2:18292	YS_IP_WT.raw	1	0	1	615	626	Dethiomethyl	M9:Dethiomethyl:0.00	PEAKS PTM
1	23	Q14839	R.QR(+54.01)KAFLNAIMR.Y	N	50.97	1400.77	11	1	467.933	3	59.86		0	2	F2:30339	YS_IP_WT.raw	0	0	0	1420	1430	Methylglyoxal-derived hydroimidazolone	R2:Methylglyoxal-derived hydroimidazolone:62.82	PEAKS PTM
1	23	Q14839	R.NFEALN(+.98)AR.G	Y	50.7	934.451	8	0	468.235	2	30.68	4140000		1	F1:14053	YS_IP_BR.raw	1	1	0	993	1000	Deamidation (NQ)	N6:Deamidation (NQ):51.34	PEAKS PTM
1	23	Q14839	R.APEPTPQQVAQQQ(+21.98)	Y	50.18	1442.68	13	1.3	722.349	2	30.65	4800000	3740000	1	F1:14015	YS_IP_BR.raw	2	1	1	1900	1912	Sodium adduct	Q13:Sodium adduct:27.44	PEAKS PTM
1	23	Q14839	K.ERTEEPMETEPK.G	Y	50.06	1474.66	12	-0.1	492.563	3	16.54		2360000	2	F2:7941	YS_IP_WT.raw	1	0	1	1625	1636			PEAKS DB
1	23	Q14839	R.KAFLN(+.98)AIMR.Y	N	50.06	1063.58	9	-0.2	532.802	2	41.6	6200000	3900000	1	F1:19679	YS_IP_BR.raw	2	1	1	1422	1430	Deamidation (NQ)	N5:Deamidation (NQ):1000.00	PEAKS PTM
1	23	Q14839	R.WSM(-48.00)PELAEVEENKK.M	Y	49.69	1640.8	14	0.6	547.945	3	27	4770000		1	F1:12127	YS_IP_BR.raw	1	1	0	1516	1529	Dethiomethyl	M3:Dethiomethyl:1000.00	PEAKS PTM
1	23	Q14839	R.GNFLEIK(+183.04)NK.F	Y	48.63	1244.62	9	0.8	623.322	2	43.63	0		1	F1:20768	YS_IP_BR.raw	0	0	0	1772	1780	Aminoethylbenzenesulfonylation	K7:Aminoethylbenzenesulfonylation:13.67	PEAKS PTM
1	23	Q14839	R.LPATIAR.I	Y	48.35	740.455	7	-0.8	371.236	2	22.87	299000000	147000000	2	F2:11177	YS_IP_WT.raw	2	1	1	1871	1877			PEAKS DB
1	23	Q14839	R.AAYLNM(-48.00)SEDPSHPSMALNTR.F	Y	48.1	2156	20	-1.7	540.007	4	29.7	0	4370000	2	F2:14762	YS_IP_WT.raw	1	0	1	1802	1821	Dethiomethyl	M6:Dethiomethyl:85.33	PEAKS PTM
1	23	Q14839	R.AAYLNMSEDPSHPSM(-48.00)ALNTR.F	Y	47.95	2156	20	0.5	540.009	4	31.4		3380000	2	F2:15641	YS_IP_WT.raw	1	0	1	1802	1821	Dethiomethyl	M15:Dethiomethyl:62.82	PEAKS PTM
1	23	Q14839	R.F(+43.01)K(+14.02)LLEQALVIEEQLRR.A	N	47.25	2041.17	16	1.8	681.401	3	80.22	0		1	F1:39722	YS_IP_BR.raw	0	0	0	1786	1801	Carbamylation; Methylation(KR)	F1:Carbamylation:1000.00;K2:Methylation(KR):55.00	PEAKS PTM
1	23	Q14839	R.AYHM(-48.00)VC(+57.02)LDPDMEKAPEGK.W	Y	47.05	2041.92	18	2.6	511.491	4	24.15		0	2	F2:11831	YS_IP_WT.raw	0	0	0	391	408	Dethiomethyl; Carbamidomethylation	M4:Dethiomethyl:72.34;C6:Carbamidomethylation:1000.00	PEAKS PTM
1	23	Q14839	R.KAFLNAIM(+15.99)R.Y	N	46.91	1078.6	9	0.1	540.307	2	29.39	5560000	4400000	2	F2:14617	YS_IP_WT.raw	2	1	1	1422	1430	Oxidation (M)	M8:Oxidation (M):1000.00	PEAKS DB
1	23	Q14839	R.YGIKPEWM(-48.00)MIHR.I	N	46.79	1511.77	12	0.4	378.952	4	32.64	4680000	5400000	2	F2:16284	YS_IP_WT.raw	2	1	1	615	626	Dethiomethyl	M8:Dethiomethyl:14.02	PEAKS PTM
1	23	Q14839	R.AIIRENEFSFEDN(+.98)AIR.G	Y	45.64	1923.93	16	0.3	642.321	3	61.42	6320000		1	F1:30016	YS_IP_BR.raw	1	1	0	814	829	Deamidation (NQ)	N13:Deamidation (NQ):59.82	PEAKS PTM
1	23	Q14839	R.ID(-18.01)GGITGNMR.Q	Y	45.38	1014.49	10	1.2	508.256	2	30.27	2810000		1	F1:13850	YS_IP_BR.raw	1	1	0	1096	1105	Dehydration	D2:Dehydration:33.81	PEAKS PTM
1	23	Q14839	K.IEENSLKEEESIEGEK.E	Y	44.92	1861.88	16	0.6	621.636	3	29.22	2210000	1180000	1	F1:13309	YS_IP_BR.raw	2	1	1	1566	1581			PEAKS DB
1	23	Q14839	K.TPTPSTPGDTQPNTPAPVPPAEDGIKIEENSLKEEESIEGE(+356.19)K.E	Y	44.28	4784.32	42	4.7	957.88	5	62.77	561000000	367000000	1	F1:30641	YS_IP_BR.raw	2	1	1	1540	1581	Biotin polyethyleneoxide amine	E41:Biotin polyethyleneoxide amine:0.00	PEAKS PTM
1	23	Q14839	R.RAAYLNM(+15.99)SEDPSHPSMALNTR.F	Y	44.25	2376.09	21	-0.8	793.041	3	32.14		1040000	2	F2:16018	YS_IP_WT.raw	1	0	1	1801	1821	Oxidation (M)	M7:Oxidation (M):24.63	PEAKS DB
1	23	Q14839	R.NDK(+43.01)DK(+14.02)PLPPLLAR.V	Y	44.09	1532.87	13	-0.2	511.965	3	34.33	0	19600000	2	F2:17200	YS_IP_WT.raw	1	0	1	1394	1406	Carbamylation; Methylation(KR)	K3:Carbamylation:0.00;K5:Methylation(KR):0.00	PEAKS PTM
1	23	Q14839	R.LKADVFK.N	N	43.86	819.485	7	-0.6	410.751	2	23.91	127000000	84800000	1	F1:10447	YS_IP_BR.raw	2	1	1	958	964			PEAKS DB
1	23	Q14839	R.N(+.98)FEALNAR.G	Y	43.43	934.451	8	0.9	468.235	2	40.26		2280000	2	F2:20241	YS_IP_WT.raw	1	0	1	993	1000	Deamidation (NQ)	N1:Deamidation (NQ):40.91	PEAKS PTM
1	23	Q14839	K.VVVEPPEGEEKVEK.A	Y	43.39	1566.81	14	-0.6	523.28	3	26.64	15300000		1	F1:11891	YS_IP_BR.raw	1	1	0	1607	1620			PEAKS DB
1	23	Q14839	R.YGIKPE(+516.17)WMMIHR.I	N	43.36	2075.94	12	-0.2	519.995	4	51.39		3050000	2	F2:26012	YS_IP_WT.raw	1	0	1	615	626	Tetraglutamyl	E6:Tetraglutamyl:31.24	PEAKS PTM
1	23	Q14839	K.KTY(+183.04)EIWHR.R	Y	43.24	1314.62	8	0.2	439.215	3	27.38		2190000	2	F2:13532	YS_IP_WT.raw	1	0	1	1724	1731	Aminoethylbenzenesulfonylation	Y3:Aminoethylbenzenesulfonylation:27.16	PEAKS PTM
1	23	Q14839	R.IGVM(+15.99)SLIR.K	Y	43.14	903.521	8	-0.7	452.769	2	45.9		931000	2	F2:23165	YS_IP_WT.raw	1	0	1	1496	1503	Oxidation (M)	M4:Oxidation (M):1000.00	PEAKS DB
1	23	Q14839	K.MPNGM(+15.99)YDGSALIR.A	Y	43.05	1439.65	13	0.5	720.837	2	42.75		1740000	2	F2:21540	YS_IP_WT.raw	1	0	1	1035	1047	Oxidation (M)	M5:Oxidation (M):18.33	PEAKS DB
1	23	Q14839	R.K(+183.04)AFLNAIMR.Y	N	42.93	1245.64	9	0.7	416.221	3	56.95	1650000		1	F1:27633	YS_IP_BR.raw	1	1	0	1422	1430	Aminoethylbenzenesulfonylation	K1:Aminoethylbenzenesulfonylation:1000.00	PEAKS PTM
1	23	Q14839	K.AFLNAIM(+15.99)R.Y	N	42.42	950.501	8	1.6	476.26	2	45.26	2580000		1	F1:21574	YS_IP_BR.raw	1	1	0	1423	1430	Oxidation (M)	M7:Oxidation (M):1000.00	PEAKS DB
1	23	Q14839	K.VVVEPPEGEEKVEKAEVK.E	Y	40.75	1994.06	18	1.3	499.524	4	28.97	4530000		1	F1:13193	YS_IP_BR.raw	1	1	0	1607	1624			PEAKS DB
1	23	Q14839	K.Q(-17.03)LEELLSDM(+15.99)K.A	Y	40.55	1203.57	10	0.7	602.795	2	81.29	1710000		1	F1:40331	YS_IP_BR.raw	1	1	0	1856	1865	Pyro-glu from Q; Oxidation (M)	Q1:Pyro-glu from Q:1000.00;M9:Oxidation (M):1000.00	PEAKS PTM
1	23	Q14839	K.NM(+15.99)PSKTELIVR.V	Y	40.02	1302.7	11	-0.1	435.241	3	23.27	2800000		1	F1:10158	YS_IP_BR.raw	1	1	0	965	975	Oxidation (M)	M2:Oxidation (M):1000.00	PEAKS DB
1	23	Q14839	R.AY(+183.04)HMVC(+57.02)LDPDMEKAPEGK.W	Y	39.98	2272.96	18	0.4	569.25	4	46.24	1450000		1	F1:22086	YS_IP_BR.raw	1	1	0	391	408	Aminoethylbenzenesulfonylation; Carbamidomethylation	Y2:Aminoethylbenzenesulfonylation:0.00;C6:Carbamidomethylation:1000.00	PEAKS PTM
1	23	Q14839	K.E(+43.01)SMAGNK(+14.02)PANAVLHK.V	Y	39.34	1622.82	15	-0.5	406.714	4	11.59	18000000	11100000	1	F1:4175	YS_IP_BR.raw	2	1	1	1838	1852	Carbamylation; Methylation(KR)	E1:Carbamylation:51.46;K7:Methylation(KR):75.74	PEAKS PTM
1	23	Q14839	R.K(+43.01)(+14.02)KVQEFEHVNGR.W	Y	39.27	1526.8	12	1.7	509.942	3	13.46		1760000	2	F2:6353	YS_IP_WT.raw	1	0	1	1504	1515	Carbamylation; Methylation(KR)	K1:Carbamylation:11.06;K1:Methylation(KR):7.65	PEAKS PTM
1	23	Q14839	R.IDGGITGNM(-48.00)R.Q	Y	38.27	984.499	10	0.1	493.259	2	13.7	5220000	0	2	F2:6461	YS_IP_WT.raw	1	1	0	1096	1105	Dethiomethyl	M9:Dethiomethyl:1000.00	PEAKS PTM
1	23	Q14839	K.K(+31.99)TY(+79.97)EIWHR.R	Y	36.76	1243.54	8	4.9	622.782	2	37.01		1390000	2	F2:18476	YS_IP_WT.raw	1	0	1	1724	1731	Dihydroxy; Phosphorylation (STY)	K1:Dihydroxy:36.47;Y3:Phosphorylation (STY):7.65	PEAKS PTM
1	23	Q14839	R.HLC(+57.02)EPGADGAET(-18.01)FADGVPR.E	N	36.65	1979.88	19	1.3	660.971	3	43.68		3260000	2	F2:21974	YS_IP_WT.raw	1	0	1	1466	1484	Carbamidomethylation; Dehydration	C3:Carbamidomethylation:1000.00;T12:Dehydration:21.50	PEAKS PTM
1	23	Q14839	K.TGSM(+15.99)SKQELDDILK.F	Y	36.42	1579.78	14	0.2	527.602	3	38.98	4030000	2570000	1	F1:18365	YS_IP_BR.raw	2	1	1	1207	1220	Oxidation (M)	M4:Oxidation (M):1000.00	PEAKS DB
1	23	Q14839	R.LK(+183.04)NNQSK.F	N	36.32	1013.5	7	0.7	507.758	2	7.56	1920000		1	F1:2526	YS_IP_BR.raw	1	1	0	878	884	Aminoethylbenzenesulfonylation	K2:Aminoethylbenzenesulfonylation:48.97	PEAKS PTM
1	23	Q14839	R.ILN(+.98)HSVDKK.G	N	36.19	1053.58	9	1.4	527.801	2	12.62	1840000	3100000	2	F2:5912	YS_IP_WT.raw	3	1	2	627	635	Deamidation (NQ)	N3:Deamidation (NQ):1000.00	PEAKS PTM
1	23	Q14839	R.VELSPM(-48.00)QK.K	N	35.96	882.481	8	-0.1	442.25	2	14.93	2590000	2600000	1	F1:5956	YS_IP_BR.raw	2	1	1	976	983	Dethiomethyl	M6:Dethiomethyl:1000.00	PEAKS PTM
1	23	Q14839	K.M(-48.00)PNGMYDGSALIR.A	Y	35.78	1375.66	13	0.3	459.561	3	35.1	1400000		1	F1:16349	YS_IP_BR.raw	1	1	0	1035	1047	Dethiomethyl	M1:Dethiomethyl:0.00	PEAKS PTM
1	23	Q14839	R.EEEMGEEEEVER(+14.02)EIIK(+43.01)QEESVDPDYWEK.L	Y	34.12	3539.54	28	0.3	885.896	4	68.19		16000000	2	F2:34636	YS_IP_WT.raw	1	0	1	1289	1316	Methylation(KR); Carbamylation	R12:Methylation(KR):67.56;K16:Carbamylation:1.51	PEAKS PTM
1	23	Q14839	R.IGVMSLIRK.K	Y	32.97	1015.62	9	-0.1	508.82	2	48.58	960000		1	F1:23302	YS_IP_BR.raw	1	1	0	1496	1504			PEAKS DB
1	23	Q14839	K.NMPSK(+43.01)TELIVR.V	Y	32.68	1329.71	11	0.8	665.864	2	53.35	1730000		1	F1:25778	YS_IP_BR.raw	1	1	0	965	975	Carbamylation	K5:Carbamylation:8.64	PEAKS PTM
1	23	Q14839	K.C(+43.01)C(+57.02)NHPYLFPVAAMEAPK.M	Y	32.45	1989.89	17	-1.4	995.955	2	80.31	0		1	F1:39766	YS_IP_BR.raw	0	0	0	1018	1034	Carbamylation; Carbamidomethylation	C1:Carbamylation:65.10;C2:Carbamidomethylation:1000.00	PEAKS PTM
1	23	Q14839	K.QLEELLSDM(+15.99)K.A	Y	32.25	1220.6	10	-1.6	611.307	2	45.02	2490000		1	F1:21433	YS_IP_BR.raw	1	1	0	1856	1865	Oxidation (M)	M9:Oxidation (M):1000.00	PEAKS DB
1	23	Q14839	K.KLHDM(+15.99)LGPHMLR.R	Y	32.12	1462.75	12	0.4	488.594	3	23.27	2570000		1	F1:10191	YS_IP_BR.raw	1	1	0	945	956	Oxidation (M)	M5:Oxidation (M):26.93	PEAKS DB
1	23	Q14839	K.TVQTAVFLYS(+58.03)LYK.E	Y	31.91	1589.86	13	-1.3	795.938	2	79.3		4030000	2	F2:40346	YS_IP_WT.raw	1	0	1	758	770	2 3-dihydro-2 2-dimethyl-7-benzofuranol N-methyl carbamate	S10:2 3-dihydro-2 2-dimethyl-7-benzofuranol N-methyl carbamate:1000.00	PEAKS PTM
1	23	Q14839	K.MPN(+.98)GM(+15.99)YDGSALIR.A	Y	31.59	1440.64	13	2.1	721.33	2	47.91		11700000	2	F2:24195	YS_IP_WT.raw	1	0	1	1035	1047	Deamidation (NQ); Oxidation (M)	N3:Deamidation (NQ):1000.00;M5:Oxidation (M):38.03	PEAKS PTM
1	23	Q14839	R.AYHMVC(+57.02)LDPDMEK(+43.01)APEGK(+14.02).W	Y	31.56	2146.95	18	0	537.746	4	40.22		9250000	2	F2:20202	YS_IP_WT.raw	1	0	1	391	408	Carbamidomethylation; Carbamylation; Methylation(KR)	C6:Carbamidomethylation:1000.00;K13:Carbamylation:9.30;K18:Methylation(KR):9.30	PEAKS PTM
1	23	Q14839	R.GN(-17.03)FLEIK.N	Y	30.98	802.423	7	0.3	402.22	2	46.29	2280000		1	F1:21997	YS_IP_BR.raw	1	1	0	1772	1778	Ammonia-loss (N)	N2:Ammonia-loss (N):1000.00	PEAKS PTM
1	23	Q14839	R.Y(+43.01)GIK(+14.02)PEWMMIHR.I	N	30.88	1616.8	12	1.7	539.942	3	54.2	2610000	4250000	2	F2:27417	YS_IP_WT.raw	2	1	1	615	626	Carbamylation; Methylation(KR)	Y1:Carbamylation:1000.00;K4:Methylation(KR):99.23	PEAKS PTM
1	23	Q14839	R.AYHMVC(+57.02)LDPDMEK(+14.02)APEGK(+43.01).W	Y	30.66	2146.95	18	0.9	537.747	4	41.99	6790000		1	F1:19958	YS_IP_BR.raw	1	1	0	391	408	Carbamidomethylation; Methylation(KR); Carbamylation	C6:Carbamidomethylation:1000.00;K13:Methylation(KR):0.00;K18:Carbamylation:0.00	PEAKS PTM
1	23	Q14839	K.K(+226.08)EVMLQNGETPKDLNDEK.Q	Y	30.47	2313.1	18	-0.6	772.043	3	51.24	0		1	F1:24624	YS_IP_BR.raw	0	0	0	1670	1687	Biotinylation	K1:Biotinylation:30.68	PEAKS PTM
1	23	Q14839	R.L(+43.01)KADVFK.N	N	30.23	862.491	7	0.1	432.255	2	36.65	1250000		1	F1:17128	YS_IP_BR.raw	1	1	0	958	964	Carbamylation	L1:Carbamylation:8.69	PEAKS PTM
1	23	Q14839	K.VQ(+.98)K(+28.03)ILIWK.W	Y	29.85	1055.67	8	-1.2	528.846	2	51.96		6090000	2	F2:26326	YS_IP_WT.raw	1	0	1	502	509	Deamidation (NQ); Dimethylation(KR)	Q2:Deamidation (NQ):1000.00;K3:Dimethylation(KR):56.99	PEAKS PTM
[truncated: 25,909 more rows]

## Sheet: data
Accession	Description	Score	Coverage	# Proteins	# Unique Peptides	# Peptides	# PSMs	# AAs	MW [kDa]	calc. pI
[truncated: 162 more rows]
