# Supplementary material for: Deacetylation induced nuclear condensation of HP1γ promotes multiple myeloma drug resistance
Source: Nat Commun. 2023 Mar 9;14:1290. doi: 10.1038/s41467-023-37013-x (PMC9998874; doi:10.1038/s41467-023-37013-x)
Supplement: Supplementary file 8 — Source Data [file 41467_2023_37013_MOESM8_ESM.xlsx]

## Sheet: Original WB
Figure 1F
HP1g (MM.1S)						HP1g (LP-1)
β-Actin (MM.1S)						β-Actin (LP-1)
Figure 1G
K-ac (MM.1S)						K-ac (MM.1S)
flag (MM.1S)						flag (LP-1)
Figure 2A
Figure 2B
HDAC1						HDAC2
Figure 2C					Figure 2D
HP1g
Figure 2E
HP1g					HDAC1
Figure 2F
HDAC1							HP1g						b-actin
Figure 2G
HP1g (MM.1S)						HP1g (LP-1)
HDAC1 (MM.1S)						HDAC1 (LP-1)
HDAC2 (MM.1S)						HDAC2 (LP-1)
b-actin (MM.1S)						b-actin (LP-1)
Figure 2H
Figure 2I
HDAC1 (MM.1S)						HDAC1 (LP-1)
	flag (MM.1S)					flag (LP-1)
Figure 2J
HP1g (MM.1S)							HP1g (LP-1)
b-actin (MM.1S)							b-actin (LP-1)
Figure 2K
HP1g (MM.1S)							HP1g (LP-1)
b-actin (MM.1S)							b-actin (LP-1)
Figure 2L
	flag						Ub
Figure 2M
	HA
						flag
Figure 2N
	HA					flag
Figure 3A
gH2AX (MM.1S)						gH2AX (LP-1)
PARP/c-PARP (MM.1S)						PARP/c-PARP (LP-1)
b-actin (MM.1S)						b-actin (LP-1)
Figure 3B
gH2AX (MM.1S)						gH2AX (LP-1)
b-actin (MM.1S)						b-actin (LP-1)
Figure 3C
HP1g (MM.1S)						HP1g (LP-1)
gH2AX (MM.1S)						gH2AX (LP-1)
b-actin (MM.1S)						b-actin (LP-1)
Figure 3F
	GFP (Input)				flag (Input)			GFP (IP)				flag (IP)
Figure 5D
					GFP
	GST
Figure 5E
	GFP (Input)						GFP (IP)					HP1g (IP)
Figure 8B
	PARP/c-PARP (MM.2S)						PARP/c-PARP (LP-1)
	b-actin (MM.1S)						b-actin (LP-1)
Figure 8C
	PARP/c-PARP (MM.1S)						PARP/c-PARP (LP-1)
	b-actin (MM.1S)						b-actin (LP-1)
Figure 8I
	K-ac								HP1g							Ub
Figure 8J
	HP1g						b-actin
Figure 8M
	HP1g						b-actin
S Figure 2A
	HP1g						b-actin
S Figure 2B
HP1g (MM.1S)						HP1g (MM.1S)				HP1g (LP-1)				HP1g (LP-1)
	b-actin (MM.1S)				b-actin (MM.1S)					b-actin (LP-1)				b-actin (LP-1)
S Figure 2E (Left)
	PARP/c-PARP (MM.1S)								PARP/c-PARP (LP-1)
	b-actin (MM.1S)
									b-actin (LP-1)
S Figure 2E (Right)
									PARP/c-PARP (LP-1)
	PARP/c-PARP (MM.1S)
	b-actin (MM.1S)							b-actin (LP-1)
S Figure 3A
	flag
b-actin
S Figure 3C
S Figure 3D
	flag							b-actin
S Figure 3E
	HP1g (MM.1S)							HP1g (LP-1)
	b-actin (MM.1S)							b-actin (LP-1)
S Figure 3F
	HP1g (MM.1S)							HP1g (LP-1)
	b-actin (MM.1S)								b-actin (LP-1)
S Figure 3G
	HP1g							b-actin
S Figure 3H
	HDAC1
						b-actin					Ub
S Figure 3I
	flag				Ub
S Figure 4C
p-NBS1 (MM.1S)						p-NBS1 (LP-1)
	b-actin (MM.1S)					b-actin (LP-1)
	p-ATM (MM.1S)					p-ATM (LP-1)
	b-actin (MM.1S)					b-actin (LP-1)
S Figure 4D
	p-NBS1 (MM.1S)						p-NBS1 (LP-1)
b-actin (MM.1S)							b-actin (LP-1)
p-ATM (MM.1S)						p-ATM (LP-1)
b-actin (MM.1S)
						b-actin (LP-1)
S Figure 4G
								PARP/c-PARP (LP-1)
PARP/c-PARP (MM.1S)
b-actin (MM.1S)
									b-actin (LP-1)
S Figure 4H								PARP/c-PARP (LP-1)
	PARP/c-PARP (MM.1S)
	b-actin (MM.1S)							b-actin (LP-1)
S Figure 4I								flag
TOPBP1
TOPBP1								flag
S Figure 4F
MDC1 (MM.1S)								MDC1 (LP-1)
TRIM28 (MM.1S)
								TRIM28 (LP-1)
b-actin (MM.1S)							b-actin (LP-1)
S Figure 4G
MDC1(HEK293A)							MDC1(CAG)
b-actin (HEK293A)							b-actin (CAG)
S Figure 5C
HDAC1							GAPDH
S Figure 5G
S Figure 5H
S Figure 6E
MDC1							H3K9me3
HDAC1							flag
S Figure 7B
S Figure 7D
													MDC1
flag						HDAC1
S Figure 7E
S Figure 7F

## Sheet: Fig 1
Fig 1E
Relative b2+ intensity ´103
WT	20.2	18.5	21.3
BR	12.3	14.6	14.1
Fig 1H						Fig 1I				Fig 1J						Fig 1L									Fig 1M
		CBX3 high	CBX3 low			CR	PR			responder	non-responder	responder	non-responder			MM.1S
MMRF_2455	163	1				105.156	302.964			3.7447	3.31574	1.82868	1.78604			Cell viability (%)									MM.1S	NC Ctrl	HP1g KD	Vector	HP1g OE
MMRF_2595	997	0				151.407	162.002			3.50198	4.2808	1.18494	2.18662			concentration	NT Ctrl			HP1g KD					Apoptosis (%)	33.5	57.8	34.2	17.5
MMRF_2300		1				147.38				3.46561	4.37176	1.58372	2.42905			0.1	100	100	100	100	100	100				30.5	55.4	36.5	21.3
MMRF_1936	637	1				73.5862	158.88			3.96987	3.57198	1.47531	1.36808			0.5	100	100	100	97	98	98.65				34.6	58.3	31.8	19.6
MMRF_1082	801	1				89.6908	140.731			3.47775	3.44945	0.93834	1.11057			1	98.3	99.7	96.4	85.64	81.25	82.34
MMRF_2427	610	1				75.2937	156.323			2.76104	3.68171	1.09428	2.00511			1.5	91.9	90.7	89.5	55.32	54.62	51.25			LP-1	NC Ctrl	HP1g KD	Vector	HP1g OE
MMRF_1810	1455	0				103.271	194.92			3.69915	3.07958	1.51971	1.54261			2	64.7	65.9	62.9	43.25	40.16	41.52			Apoptosis (%)	26.8	48.6	27.1	12.3
MMRF_2204	492	1				83.2754	114.719			2.69246	4.07306	0.02589	1.64202			2.5	52.7	53.3	55.3	20.14	21.36	19.65				28.1	50.2	25.3	15.2
MMRF_1771	497	1				118.944	167.836			2.81513	2.77785	0.9231	0.95259			5	32.7	29.6	28.5	9.65	5.68	8.64				25.3	48.8	26.8	14.6
MMRF_1831	1451	0				91.7883	141.181			3.15232	3.28688	0.65451	1.15571			7.5	12.5	10.6	14.3	2.35	3.24	3.14
MMRF_1932	1429	0				130.808	100.674			2.70934	2.23825	0.32773				10	3.96	3.7	4.5	0	0.02	0.03
MMRF_1277	85	1				85.045	113.503			3.25097	2.94552	1.2391	0.04251			15	0.19	0.31	0.27	0	0	0
MMRF_2290	99	1				117.256	122.87			3.06127	3.60883	1.20395	1.23576			20	0	0	0	0	0	0
MMRF_1320	1821	0				121.147	139.879			1.87112	3.6915	0.50366	1.11144			LP-1
MMRF_2501	1068	0				115.764	71.0604			3.32515	4.19617	1.24765	1.23957			concentration	NT Ctrl			HP1g KD
MMRF_2272		1				101.359	180.585			3.62159	4.35765	1.11635	2.01341			0.1	100	100	100	100	100	100
MMRF_1949	1444	0				108.206	122.736			3.08083	3.89892	0.33642	1.97389			0.5	100	100	99	98.76	95.86	97.24
MMRF_1274	1952	0				124.231	111.321			3.87556	3.87057	1.09911	1.96532			1	98.9	97.6	97.5	91.47	90.25	91.32
MMRF_1682	567	1				118.862				4.18367	3.36138	1.80368	1.13362			1.5	97.61	96.54	93.78	80.21	81.45	83.65
MMRF_1780	806	1				83.8371	129.218			3.77791	3.44977	1.68414	1.22296			2	83.45	82.15	81.05	79.65	80.21	78.54
MMRF_1972	1338	0				211.433	128.664			4.517	2.36643	1.8901	0.52592			2.5	78.07	76.08	77.35	44.87	49.87	50.32
MMRF_2722		1				118.831	127.722			3.31306	3.84806	0.78136	1.64706			5	63.75	61.07	62.55	26.57	25.41	30.14
MMRF_2739		1				118.831	116.395			4.2491	2.57982	2.28074	0.4508			7.5	32.6	32.9	33.4	5.64	8.97	4.68
MMRF_1099	596	1				143.089	206.183			2.82891	2.74253	1.03043	1.26736			10	6.57	6.39	7.54	0.32	0.25	0.54
MMRF_2621	189	1				143.089	136.406			3.97877	3.16945	0.8957	1.11728			15	3.5	4.3	2.5	0	0	0
MMRF_2039	386	1				123.822	161.172			3.42079	3.6344	1.66244	0.94356			20	0.37	0	0.22	0	0	0
MMRF_1312	1835	0				184.071	115.931			2.47945	3.60898	0.22619	1.73834			50	0	0	0	0	0	0
MMRF_1850	1408	0				112.551	144.734			2.81728	4.0888	0.95855	1.15067
MMRF_2490	266	1				92.9672	130.673			3.58261	3.44392	1.5465	0.96278
MMRF_1694	1510	0				106.961				3.41754	5.43556	0.91308	3.21737
MMRF_2438	970	0				108.32	108.907			3.17261	3.72551	1.02929	0.48851
MMRF_1595	776	1				110.947	214.157			3.20393	2.95097	0.39688	0.70086
MMRF_1935	1434	0				136.693	174.761			3.42769	4.20909	1.54674	1.31406
MMRF_1450		1				178.665	87.4725			3.10736	3.54524	0.54388	1.20665
MMRF_2225	716	1				85.415	169.879			2.91219	3.74437	0.92838	1.23618
MMRF_1832	1160	1				143.506				4.27314	1.99154	1.58049	0.62988
MMRF_1713	1337	0				110.368				3.01076	3.77589	0.44769	2.10828
MMRF_1300	1770	0				118.075	131.116			2.19806	2.51523	0.13232	0.62779
MMRF_1167	919	1				210.911	145.319			3.11591	3.23252	0.06135	1.01303
MMRF_1520	1715	0				210.911	221.509			3.37651	2.93412	1.10388	0.29696
MMRF_2568	990	0				126.669	121.109			4.19264	3.43194	2.46379	0.29278
MMRF_2568	990	0				151.654	111.891			2.71316	3.10981	0.54866	0.25042
MMRF_1726	789	1				108.871	215.891			3.4742	4.13469	0.91555	2.32897
MMRF_1726	789	1				101.954	119.558			2.64442	3.60447	1.20136	1.55707
MMRF_1890	76	1				206.666	141.743			3.39339	3.55552	1.53049	1.03468
MMRF_1890	76	1				193.105	121.542			2.9534	4.00305	0.45137	1.46252
MMRF_2611	970	0				123.362	127.223			3.35477	2.75107	0.47833	0.53748
MMRF_1510	1725	0				115.459	208.16			2.87229	3.09875	0.77288	0.76994
MMRF_2055	1235	0				60.6259	208.16			2.52759	3.37393	0.64906	1.01276
MMRF_2404	245	1				163.612	116.833			2.9829	2.88503	0.30237	0.18919
MMRF_2213	1257	0				119.915	92.4314			3.31058	2.6679	1.85005	1.22116
MMRF_1432	348	1				99.6524	400.225			3.12303	2.60418	0.51482	0.46629
MMRF_1846	1408	0				103.379	106			3.02331	2.76221	0.6472	0.91668
MMRF_1328	1497	1				111.059	128.192			2.3146	2.71788	0.52957	1.30921
MMRF_1395	1759	0				73.4404	76.0704			2.65388	4.04096	0.51233	1.08827
MMRF_1668	273	1				191.99	117.695			2.87224	4.70121	1.18043	1.92582
MMRF_1261	1077	1				120.249	117.677			2.99823	3.2569	0.80549	0.62537
MMRF_1991	1345	0				111.154	106.276			3.27341	3.90127	0.52459	1.20581
MMRF_2720		1				112.524	138.902			2.28991	3.55771	0.64899	1.63071
MMRF_1499	1694	0				111.642	212.496			2.9964	4.39137	0.25332	2.73801
MMRF_1499	1694	0				173.347	202.295			3.24138	3.40146	0.6998	1.32302
MMRF_2531	505	1				69.515	140.537			2.52323	3.19636		0.65829
MMRF_1079	2138	1				75.8876	149.878			3.27266	3.83402	1.28103	1.37992
MMRF_1985	1349	0				75.8876	116.215			3.21862	4.22817	1.21848	2.19116
MMRF_1839	1453	0				121.833	86.2851			2.18873	3.75234	0.39794	1.03456
MMRF_1906	876	1				121.833	127.613			3.57644	2.43542	1.23325	0.90304
MMRF_1906	876	1				157.754	132.923			3.12837	2.89524	1.15872	0.48405
MMRF_2199	1093	0				166.534	164.105			3.11744	3.45083	0.9017	1.30972
MMRF_1361	194	1				166.534	85.4826			3.42239	3.77893	1.2679	1.60887
MMRF_1361	194	1				128.455	233.321			3.08679	3.27015	1.29894	0.87896
MMRF_2465	1059	0				180.548	143.202			3.32048	3.73499	1.27952	1.99467
MMRF_2076	1362	0				123.995	108.517			2.73373	2.32872	0.44032	0.34785
MMRF_1235	1935	0				121.778				3.13557	3.07565	1.14044	0.49703
MMRF_1624	1584	0				86.5271				3.27756	3.79335	0.80983	1.70564
MMRF_1815	363	1				106.491	112.697			2.88737	2.78373	1.0583	0.45036
MMRF_1997	1326	0				109.984	291.137			2.08029	3.84001	0.28358	1.40308
MMRF_2541	974	0				186.366	93.6133			2.52544	3.1705	1.31893	1.1934
MMRF_2449	1068	0				136.493	167.932			2.7291	3.2134	0.94021	1.47117
MMRF_1918	1333	0				127.197	156.086			4.31551	3.53126	2.74641	1.63762
MMRF_2475	1047	0				169.226	89.6332			2.46686	4.13674	0.93243	1.83372
MMRF_1605	1533	0				187.562	236.382			2.55651	3.79297	0.08693	1.83017
MMRF_1854	1282	0				118.286	221.158			3.02332	3.07004	1.08664	1.08877
MMRF_2488	1095	0				121.746	215.319			3.83449	3.46968	1.11851	1.14851
MMRF_1851		1				167.033	130.902			3.4414	3.42338	1.82764	1.28633
MMRF_2596	138	1				146.727	152.14			3.70013	3.60933	1.20941	1.37665
MMRF_1822	1318	0				103.466	91.3574			2.48206	4.21961	0.33386	1.78164
MMRF_1888	1332	0				150.786	156.861			3.36256	2.54471	1.24184	0.13338
MMRF_1371	1812	0				101.237	123.462			2.92533	4.14202	0.81004	1.31749
MMRF_2339	1164	0				216.198	174.008			3.56976	3.91988	1.11496	1.43251
MMRF_2497	1050	0				147.812	127.573			4.85195	2.79053	2.71737	0.70254
MMRF_1269	1566	1				130.459	132.516			3.54264	3.13858	1.15649	0.75336
MMRF_2328	897	1				155.12	102.031			3.3924	4.05004	1.27002	1.85538
MMRF_1922	1386	0				181.583	226.019			3.62997	2.76145	1.09442	1.0353
MMRF_1922	1386	0				100.376	101.933			1.96456	3.77033		1.76076
MMRF_2082	742	0				146.945	132.187			2.8798	4.64241	0.77729	2.03918
MMRF_1128	1971	0				139.466	114.376			3.75503	2.93834	1.32466
MMRF_2043	1216	0				87.093	145.075			3.88336	2.60813	1.47438	0.35864
MMRF_1403	1814	0				87.093	199.012			4.3658	2.30397	1.6754	0.47273
MMRF_1344	1817	0				133.952	125.008			3.41669	4.61979	0.74076	2.68675
MMRF_2377	1072	0				99.822	104.927			2.91781	2.5401	0.69917	0.76557
MMRF_1077	1792	1				99.822	183.129			3.65904	3.63615	1.62251	1.27182
MMRF_1550	1346	0				131.508	147.124			3.96192	3.15149	1.88984	0.55198
MMRF_1876	505	1				156.538	94.4582			3.49313	3.04405	0.68951
MMRF_1539	1613	0				137.776	112.86			3.73303	2.74762	1.2641	0.19706
MMRF_2118	1160	0				80.8386	73.7041			2.35148	2.48416	0.07931	0.66114
MMRF_1152	1985	0				149.913	151.356			3.57605	3.12869	0.92837	0.62308
MMRF_1153	2108	0				218.985	125.681			2.64024	2.8262	1.1146	0.19676
MMRF_1793	1407	0				142.138	129.788			2.60259	3.45867	0.08953	0.63723
MMRF_1928	1412	0				170.995	90.0038			3.15698	3.468	0.66926	0.35066
MMRF_2266	412	1				125.41	153.755			3.42749	2.73876	1.20319	0.14567
MMRF_1461	1004	1				267.026	102.298			3.39176	4.16154	0.86379	2.05999
MMRF_2384	1088	0				105.219				3.02466	3.75322	0.02194	1.75172
MMRF_1323	1763	0				165.466	88.4828			3.01018	2.01367	0.07145
MMRF_1690	1535	0				114.279	138.867			4.88379	3.57043	2.63183	0.26089
MMRF_1690	1535	0				148.042	161.41				2.68879		0.81413
MMRF_1130	2139	0				140.4	114.987				2.63072		0.17498
MMRF_1377	1760	0				131.641	218.627				3.76454		1.88931
MMRF_2314		1				194.314	107.049				3.15641		1.30223
MMRF_1401	528	1				125.763	141.358				3.64813		0.9705
MMRF_2250	1222	0				120.392	135.803				3.26564		1.0582
MMRF_2106	257	1				89.0779	96.8305				3.09559		0.97316
MMRF_1639	650	1				115.768	187.804				3.30105		1.74848
MMRF_1354	1805	0				115.768	99.3854				3.03476		0.99607
MMRF_1908	1360	0				124.115	47.0586				3.52625		1.06856
MMRF_2353	1124	0				129.673	69.2878				3.66684		1.94598
MMRF_1250	1978	0				124.37	85.1469
MMRF_1129	548	1				93.5977	129.754
MMRF_2597	988	0				101.177	138.926
MMRF_1714	1486	0				127.709	67.6286
MMRF_1180	798	1				127.709	86.7659
MMRF_2580	1008	0					141.986
MMRF_1671	1520	0				130.264	86.7039
MMRF_1637	1593	0				123.477	88.8354
MMRF_2622	869	0				110.361	119.416
MMRF_1897	69	1				170.92	133.337
MMRF_1359	1081	1				101.027	170.383
MMRF_1491	390	1				76.9771
MMRF_1847	1450	0				249.312	118.227
MMRF_1735	1512	0				153.544	105.647
MMRF_2457	1051	0				143.946	147.668
MMRF_1621	1590	0				162.717
MMRF_1502	1527	1				82.0814	94.3159
MMRF_1446	1794	0				115.657	130.12
MMRF_1982	1181	0				140.365	95.0587
MMRF_1977	1366	0				93.0024	63.0497
MMRF_1738	623	1				120.625	101.963
MMRF_1802	1343	0				64.0907	207.383
MMRF_2433	980	0				104.475
MMRF_2458	1051	0				167.771	159.703
MMRF_1032	908	1				181.072	147.511
MMRF_2149	351	1				111.089	141.264
MMRF_2781		1				122.633	100.218
MMRF_1270		1				141.375	118.612
MMRF_1837	1442	0				105.519	147.179
MMRF_2581	283	1				134.247	153.145
MMRF_1587	564	1				134.125	120.744
MMRF_1730	1530	0				155.268	90.8192
MMRF_1251	1807	0				77.0157	127.344
MMRF_1825	1458	0				144.175	76.7793
MMRF_1466	1705	0				77.8113
MMRF_1766	1439	0				90.1663	162.391
MMRF_1577	1599	0				75.0284	146.465
MMRF_1392	714	1				103.197	157.973
MMRF_1871	1428	0				92.0539	103.056
MMRF_2041	1351	0				123.625	103.056
MMRF_1978	1402	0				104.266	116.072
MMRF_2456	1059	0				166.504	237.485
MMRF_2089	351	1				159.814	62.194
MMRF_1916	1408	0				88.9055	62.194
MMRF_1886	1429	0				142.991	164.988
MMRF_1613	1251	1				97.5909	84.9886
MMRF_2574	354	1				97.5129	121.054
MMRF_1408	1804	0				99.0392
MMRF_1541	1675	0				169.181	106.62
MMRF_1201	1975	0				106.92	192.623
MMRF_1546	1632	0					157.28
MMRF_2613	534	1					173.039
MMRF_1307	1838	0					184.57
MMRF_1931	1447	0					184.601
MMRF_1579	1647	0					207.858
MMRF_1424	1808	0					147.215
MMRF_2253	716	1					131.46
MMRF_1489	358	1					102.565
MMRF_1891	1380	0					154.424
MMRF_1210	2007	0					134.86
MMRF_1519	627	1					109.73
MMRF_1689	1548	0					134.314
MMRF_1722	1461	0					169.781
MMRF_1179	1719	0					212.981
MMRF_1596	347	1					119.73
MMRF_1643	1499	0
MMRF_1797	617	1					114.867
MMRF_2485	1000	0					84.483
MMRF_2485	1000	0					114.025
MMRF_1092	2002	0					131.686
MMRF_1859	1401	0					202.975
MMRF_1021	2300	0					115.704
MMRF_2211	1243	0					150.028
MMRF_1447	1645	0					150.873
MMRF_1778		1					148.758
MMRF_2445	1025	0					250.506
MMRF_1485	82	1					212.539
MMRF_1819	137	1					96.7803
MMRF_1504	1520	0					197.589
MMRF_1974	877	1					156.536
MMRF_1285	1727	0					169.322
MMRF_2590	889	0					70.7365
MMRF_2257	1251	0					141.356
MMRF_1242	554	1					131.878
MMRF_1842	1437	0					98.2781
MMRF_2313	1155	0					114.026
MMRF_2232	1145	0					116.053
MMRF_2074	1352	0					300.307
MMRF_1823	1252	1					274.242
MMRF_2505	787	1					177.025
MMRF_1652	1518	0					172.327
MMRF_1652	1518	0					100.645
MMRF_1523	1657	0					153.834
MMRF_2557	257	1					215.872
MMRF_1295	1789	0					87.6051
MMRF_2506	1065	0					121.277
MMRF_2119	891	1					81.5055
MMRF_2401	365	1					124.271
MMRF_1947	1414	0					99.6162
MMRF_1617	1616	0					132.437
MMRF_1665	1499	0					108.948
MMRF_1497	573	1					116.733
MMRF_2214	758	1					138.017
MMRF_1542	1093	1					138.116
MMRF_1733	1450	0					86.0583
MMRF_2468	1076	0					145.488
MMRF_1580	81	1					207.348
MMRF_2310	822	1					103.755
MMRF_1992	1345	0					132.618
MMRF_2532	1016	0					173.903
MMRF_2407	1163	0					173.903
MMRF_1718	624	1					182.583
MMRF_1583	1660	0					129.145
MMRF_2373	445	1					197
MMRF_1654	64	1					197
MMRF_2362	1016	0					153.395
MMRF_2026	1353	0					136.572
MMRF_1380	1717	0					108.858
MMRF_1310	1840	0					108.858
MMRF_1634		1					102.381
MMRF_1574	1577	0					136.477
MMRF_1856	1421	0					136.477
MMRF_1911	1439	0					125.276
MMRF_1785	1514	0					122.216
MMRF_1785	1514	0					200.922
MMRF_1641	435	1					83.1601
MMRF_1068	552	1					158.538
MMRF_1716		1					97.0796
MMRF_1981	1418	0					152.833
MMRF_1496	461	1					123.492
MMRF_1833	1327	0					169.653
MMRF_2419	1089	0					124.824
MMRF_2229	1223	0					233.104
MMRF_1506	1226	0					157.201
MMRF_1598		1					119.646
MMRF_1534	1485	0					168.593
MMRF_1224	1953	0					144.093
MMRF_1293	1909	0					151.534
MMRF_1727	1532	0					176.608
MMRF_1857	1304	0					101.754
MMRF_2412	1163	0					127.429
MMRF_1383	1527	0					72.2372
MMRF_2251	50	1					72.2372
MMRF_1627	1526	1					112.479
MMRF_1672	1479	0					100.561
MMRF_2535	533	1					147.243
MMRF_2302	1165	0					147.243
MMRF_1460	257	0					144.949
MMRF_1790	930	1					159.061
MMRF_1588	1576	0					215.951
MMRF_2598	988	0					161.844
MMRF_2329	1174	0					119.79
MMRF_1835	1465	0					176.625
MMRF_2367	1094	0					73.6768
MMRF_1171	1713	0					100.094
MMRF_1900	1188	1					128.31
MMRF_2068	623	1					189.675
MMRF_1787	1447	0					103.06
MMRF_1540	420	1					68.2643
MMRF_2601	1002	0					101.918
MMRF_1817	1418	0					150.29
MMRF_2170	1283	0					144.773
MMRF_1324	1796	0
MMRF_1423	1558	0					101.557
MMRF_2378	1159	0					160.974
MMRF_1512	1721	0					135.175
MMRF_1893	1359	0					88.676
MMRF_1944		1					144.087
MMRF_1252	400		1				121.139
MMRF_2269	1186		0				71.2685
MMRF_2115			1				130.546
MMRF_1267	1080		1				104.56
MMRF_1773	1457		0				115.8
MMRF_2515	1009		0				168.658
MMRF_1169	177		1				93.9585
MMRF_1516	1032		1				105.591
MMRF_2265	1240		0				100.441
MMRF_2265	1240		0				124.286
MMRF_1231	78		1				68.4801
MMRF_1501	873		1				117.761
MMRF_2364	90		1				122.038
MMRF_2301	1144		0				159.133
MMRF_2018	1352		0				94.7535
MMRF_1335	1243		1				76.3323
MMRF_1073	1952		0				71.4025
MMRF_2293	1221		0				108.732
MMRF_2098	237		1				94.8476
MMRF_2072	1324		0				238.789
MMRF_1413	1813		0				143.506
MMRF_1538	1679		0				374.837
MMRF_2015	197		1				163.291
MMRF_1792	1437		0				152.12
MMRF_1281	76		1				127.055
MMRF_1950	1397		0				100.812
MMRF_1744	1533		0				158.914
MMRF_2459	1069		0				90.7602
MMRF_1881	1355		0				110.131
MMRF_2195	1264		0				78.2472
MMRF_1589	1540		0				138.805
MMRF_2453	1072		0				132.036
MMRF_1664	1536		0				87.9383
MMRF_2436	1140		0				189.023
MMRF_2005	1387		0				129.104
MMRF_2091	1331		0				99.4087
MMRF_1388	1829		0				127.929
MMRF_2409	1137		0				97.1732
MMRF_1618	1582		0				119.908
MMRF_2194	990		1				95.7052
MMRF_2579	947		0				77.4701
MMRF_2172	554		1				111.001
MMRF_2562	963		0				92.6201
MMRF_1342	754		1				158.846
MMRF_1451	91		1				281.277
MMRF_2200	441		1				145.347
MMRF_1805	1394		0				104.91
MMRF_1700	530		1				118.299
MMRF_2151			1				108.245
MMRF_1796	1430		0				83.9178
MMRF_1355	1812		0				115.714
MMRF_1355	1812		0				90.0394
MMRF_2056	1358		0				160.714
MMRF_1304	1789		0				233.667
MMRF_1189	1717		1				142.652
MMRF_2201	344		1				64.1254
MMRF_2394	1076		0				75.2654
MMRF_1965	1363		0				94.4531
MMRF_2452	1064		0				90.243
MMRF_1374	340		1				158.136
MMRF_1086	2166		0				98.5701
MMRF_2150	1247		0				48.4599
MMRF_1921	1432		0				105.313
MMRF_2273	1164		0				141.545
MMRF_2522	988		0				150.654
MMRF_2469	1079		0				120.193
MMRF_1786	1416		0				93.6258
MMRF_1513	1703		0
MMRF_2437	1064		0				110.537
MMRF_2608	909		0				167.121
MMRF_1736	1378		0				165.825
MMRF_2125	1321		0				68.6467
MMRF_1656	433		1				90.2234
MMRF_2215	1229		0				90.2234
MMRF_1640	1576		0				144.243
MMRF_2429	1121		0				92.375
MMRF_1630	1603		0				139.938
MMRF_1630	1603		0				155.943
MMRF_1686	1296		0				151.412
MMRF_1290	1789		0				85.088
MMRF_1100	2129		0				100.635
MMRF_2573	971		0				162.358
MMRF_2499	1106		0				196.446
MMRF_1216	1256		1				136.98
MMRF_1531	514		1				104.546
MMRF_1895	1444		0				135.508
MMRF_1202	921		1				228.557
MMRF_2464	1073		0				122.713
MMRF_1998	164		1				224.876
MMRF_1879	249		1				107.232
MMRF_1349	1078		1				115.496
MMRF_1603	1572		0				153.219
MMRF_1659	1604		0				127.327
MMRF_1188	1724		1
MMRF_2305	888		0				131.384
MMRF_2217	1164		0				184.197
MMRF_2217	1164		0				174.022
MMRF_2059	1386		0				118.998
MMRF_1560	1648		0				223.495
MMRF_2567	1032		0				84.7927
MMRF_2560	865		0				143.485
MMRF_1758	1441		0				137.518
MMRF_2001	1117		0				106.131
MMRF_1284	1787		0				182.48
MMRF_1257	1617		1				138.706
MMRF_1178	1932		0
MMRF_1678	183		1				136.447
MMRF_2326	1172		0				291.979
MMRF_2543	919		0				125.313
MMRF_2587	1002		0				141.537
MMRF_2516	1002		0				321.218
MMRF_2061	828		1				114.791
MMRF_1159	1974		0				160.813
MMRF_2113	151		1				57.5481
MMRF_1386	1827		0				102.378
MMRF_2564	953		0				266.699
MMRF_2047	1262		0				165.195
MMRF_1415	460		1				225.109
MMRF_2614	996		0
MMRF_1356	1690		1				149.732
MMRF_1031	1581		1				158.763
MMRF_2271	1233		0				110.096
MMRF_2538	1057		0				97.3105
MMRF_1670	1495		0				98.9122
MMRF_2692			1				125.028
MMRF_2016	1259		0				189.691
MMRF_2107	1242		0				189.691
MMRF_2524	988		0				126.182
MMRF_2440	995		0				122.213
MMRF_1750	1457		0				192.001
MMRF_1625	261		1				192.001
MMRF_2080	1361		0				170.585
MMRF_1522	1663		0				151.414
MMRF_2352	1058		0				95.2666
MMRF_1814	986		1				197.635
MMRF_2279	1143		0				147.587
MMRF_2279	1143		0				266.087
MMRF_2523	584		1				154.693
MMRF_1731	1539		0				122.694
MMRF_2054	1372		0				148.476
MMRF_1795	1447		0				140.111
MMRF_1311	1834		0				133.04
MMRF_2605	1016		0
MMRF_2368	133		0				105.261
MMRF_1941	1321		0				92.9442
MMRF_1462	1733		0				104.904
MMRF_2240	1260		0				131.975
MMRF_1511	1686		0				84.7162
MMRF_1739	1534		0				114.323
MMRF_2461	1071		1				122.444
MMRF_1164	266		1				99.8039
MMRF_1157	1969		0				150.667
MMRF_2087	190		1				107.087
MMRF_2220	1254		0				62.6299
MMRF_2548	645		1				165.707
MMRF_1720			1				73.2513
MMRF_2471	1073		0
MMRF_2126	521		1				111.15
MMRF_2268	1254		0				184.636
MMRF_2526	1058		0				81.998
MMRF_1645	1519		0				152.343
MMRF_1543	1636		0				85.291
MMRF_2081	1366		0				96.86
MMRF_1565	1281		0				117.911
MMRF_2336	1137		0				107.468
MMRF_1967	1370		0				115.491
MMRF_2498	1002		0				157.291
MMRF_2498	1002		0				124.883
MMRF_1185	2069		0				139.665
MMRF_2174	376		1				173.474
MMRF_1777	1443		0				106.685
MMRF_1137	1003		1
MMRF_1494	1646		0				158.231
MMRF_2444			1				122.864
MMRF_1474	1691		0				129.424
MMRF_1045	609		0				111.156
MMRF_1923	1432		0				124.883
MMRF_2141	1248		0				86.2017
MMRF_2413	1155		0				84.7759
MMRF_2231	1222		0				133.516
MMRF_1572	1653		0
MMRF_1927	1434		0				122.033
MMRF_2012	1360		0				339.543
MMRF_1807	858		1				162.228
MMRF_1775	1454		0
MMRF_2116	1156		0
MMRF_1286	1810		0				133.781
MMRF_2140	1316		0				70.6054
MMRF_1677	1546		0				138.066
MMRF_1862	1403		0				168.167
MMRF_2097	1346		0				120.205
MMRF_2097	1346		0				88.8341
MMRF_1861	1269		1				135.535
MMRF_2480	92		1				120.802
MMRF_1830	1487		0				114.251
MMRF_2599	997		0				133.883
MMRF_2267	1202		0				93.96
MMRF_1808	694		1				152.823
MMRF_1434	1705		0				124.409
MMRF_2173	1232		0				81.6301
MMRF_1151	182		1				106.459
MMRF_1915	1444		0				105.788
MMRF_1951	1388		0				113.49
MMRF_1988	1367		0				81.503
MMRF_1952	1359		0				98.5514
MMRF_2754			1				140.805
MMRF_1108	1518		1				77.2874
MMRF_1107	50		1				171.407
MMRF_1352	1695		0				133.747
MMRF_1098	2157		0				78.6548
MMRF_1308	1777		0				88.5195
MMRF_2102	1319		0				105.492
MMRF_2379	63		1
MMRF_1867	1442		0				110.749
MMRF_1860	1418		0				72.0309
MMRF_2224	1254		0				112.479
MMRF_1458	1724		0				112.479
MMRF_2228	420		1				146.065
MMRF_2366	907		0				118.777
MMRF_2083	797		1				168.377
MMRF_1683	1489		0				101.526
MMRF_1148	209		1				126.079
MMRF_2335	162		1				132.486
MMRF_2000	1379		0				213.285
MMRF_1882	1052		0				65.9004
MMRF_1433	1709		0				150.889
MMRF_1211	1977		0				112.626
MMRF_2286	956		1				125
MMRF_1266	1632		0				204.839
MMRF_2297	1164		0				106.085
MMRF_2168	1241		0				182.667
MMRF_2306	1146		0				94.8793
MMRF_2518	1044		0				233.068
MMRF_1537	1645		0				80.8708
MMRF_2325	1184		0				145.833
MMRF_1783	674		1				126.899
MMRF_2559	995		0				122.298
MMRF_2559	995		0				89.2727
MMRF_2489	1078		0				115.335
MMRF_2038	1361		0				121.708
MMRF_2570	1003		0				102.586
MMRF_1425	1256		1
MMRF_1309	1765		0
MMRF_2487	848		0
MMRF_1651	635		1
MMRF_2019	1346		0
MMRF_1452	1756		0
MMRF_2331	1167		0
MMRF_1865	1434		0
MMRF_1048	2162		0
MMRF_1490	1729		0
MMRF_2017	349		1
MMRF_2111	1161		0
MMRF_1393	1791		0
MMRF_1573	1414		0
MMRF_1845	1422		0
MMRF_2013	1395		0
MMRF_2258	1225		0
MMRF_2399	1072		0
MMRF_1407	1735		0
MMRF_1024	2263		0
MMRF_2093	1340		0
MMRF_2180	1207		0
MMRF_1260	1058		1
MMRF_1318	1802		0
MMRF_1318	1802		0
MMRF_1426	1813		0
MMRF_1325	1740		0
MMRF_1705	1444		0
MMRF_1030	2348		0
MMRF_2176	1242		0
MMRF_1229	1928		0
MMRF_1824	1438		0
MMRF_1824	1438		0
MMRF_1436	1740		0
MMRF_2572	995		0
MMRF_2554	200		1
MMRF_1556	1643		0
MMRF_2478	995		0
MMRF_1478	1750		0
MMRF_2539	1004		0
MMRF_2330	1186		0
MMRF_2606	990		0
MMRF_2422	1097		0
MMRF_1593	1583		0
MMRF_2519	976		0
MMRF_1455	1742		0
MMRF_1033	2175		0
MMRF_2122	1336		0
MMRF_2122	1336		0
MMRF_1314	1774		0
MMRF_1038	1672		1
MMRF_2316	1219		0

## Sheet: Fig 3
Fig 3D
	NT Ctrl	HP1g KD
Percent gH2AX Positive Cells	5.3	80.4
	3.7	76.1
	6.4	83.2
Fig 3E
	HR Reporter				NHEJ Reporter
	Vector	HP1g OE			Vector	HP1g OE
Relative %GFP+	1	1.99		Relative %GFP+	1	1.24177
	1.015	1.89			0.997	1.23
	0.997	1.95			1.012	1.265
Fig 3G
HP1g Fluorescence	NT Ctrl	MDC1 KD
Relative Co-localization Index	1.36848	0.573943
	1.43868	0.486387
	1.53738	0.633967
	1.69784	0.382768
	1.26785	0.572868
	1.46875	0.178359
	1.29739	0.496783
	1.62535	0.578265
	0.792768	0.629684
	0.927867	0.478684
	0.998268	0.598787
	1.48838	0.683968
	1.42372	0.497865
	1.38368	0.637685
	1.47685	0.528594
	1.63829	0.638675
	1.43787	0.737566
	1.38676	0.683786
	1.27539	0.742567
	1.53868	0.528564
	1.82754	0.472676
	1.28537	0.396885
	1.27584	0.987687
	1.25386	0.582577
	1.58377	0.839673
	1.43648	0.742652
	1.29439	0.487865
	1.25739	0.475385
	1.56926	0.387467
	1.32967	0.328767

## Sheet: Fig 4
Fig 4A
	HP1g Fluorescence
Puncta count	WT																														BR
MM.1S	22	18	31	26	21	27	48	21	16	11	9	7	11	15	18	26	0	14	16	13	18	19	14	15	17	16	14	12	19	20	92	87	86	105	95	88	76	74	32	65	56	68	72	63	75	28	81	49	62
LP-1	42	20	55	32	11	37	37	35	28	34	26	27	31	28	29	24	21	18	17	26	28	31	26	24	21	28	26	31	25	24	91	58	105	88	76	110	93	82	85	92	87	67	72	74	83	92	91	84	88
Fig 4B
	normalized recovery
Time (s)	Vector		HDAC1 OE
-5	1	1	1	1
0	0.0332	0.0419	0.1276	0.1517
5	0.3728	0.4154	0.5729	0.6021
10	0.5822	0.5774	0.6524	0.6826
15	0.6127	0.5883	0.7923	0.8315
20	0.6632	0.6022	0.8025	0.8617
25	0.6853	0.6521	0.8733	0.8246
30	0.6618	0.6826	0.8976	0.831
35	0.6943	0.6621	0.8863	0.8527
40	0.6543	0.7083	0.8742	0.8903
45	0.7215	0.6889	0.9131	0.8711
50	0.6924	0.6853	0.8316	0.8635
55	0.6514	0.7125	0.8852	0.8419
Fig 4C
	HP1g Fluorescence
Puncta count	Vec																								HDAC1 OE
MM.1S	48	21	16	11	13	17	24	25	26	19	25	27	32	28	26	20	7	6	13	18	16	18	12	11	76	74	82	65	77	65	62	66	67	82	71	59	66	86	78	7	64	77	81	73	68	42	29	73
LP-1	37	35	28	34	29	27	31	25	24	28	32	11	6	2	17	8	32	35	11	18	25	27	27	29	93	101	68	92	81	87	62	56	71	74	46	43	57	82	31	75	83	86	72	87	67	91	83	85
Fig 4E
	Turbidity(OD600)
IDR concentration(μM)	CON			WT			K5Q			K5R			KallQ
0	0	0	0	0	0	0	0	0	0	0	0	0	0	0	0
5	0.0145	0.0173	0.0126	0.1042	0.0938	0.112	0.0732	0.0611	0.058	0.1428	0.1391	0.1278	0.0432	0.0386	0.0271
10	0.0618	0.0726	0.051	0.1872	0.1957	0.1837	0.1282	0.1165	0.1257	0.2494	0.2327	0.2513	0.0918	0.1042	0.0811
20	0.1083	0.1142	0.1236	0.3124	0.3241	0.32638	0.2214	0.2194	0.2364	0.5564	0.5617	0.5582	0.1682	0.1754	0.1524
40	0.1874	0.1921	0.1993	0.8216	0.8311	0.8312	0.4728	0.4717	0.4815	1.1356	1.1276	1.0793	0.3638	0.3781	0.3559
Fig 4F
	normalized recovery
Time (s)	WT		K5R		K5Q
-5	1	1	1	1	1	1
0	0.0524	0.0321	0.1114	0.1017	0.0012	0.0117
5	0.3651	0.3419	0.7817	0.7626	0.1819	0.1125
10	0.5613	0.5428	0.8678	0.8719	0.2178	0.2219
15	0.5819	0.5913	0.8967	0.9356	0.2956	0.3422
20	0.6125	0.6044	0.9028	0.9418	0.3417	0.3028
25	0.6254	0.6532	0.9017	0.9583	0.3177	0.3518
30	0.6614	0.6387	0.9167	0.9538	0.3028	0.3618
35	0.6711	0.6043	0.9058	0.9643	0.3292	0.3662
40	0.6619	0.6474	0.9137	0.9688	0.3118	0.3585
45	0.6643	0.6318	0.92225	0.9705	0.3518	0.3819
50	0.6738	0.6842	0.9442	0.9715	0.3265	0.3876
55	0.6842	0.7111	0.9566	0.9864	0.3537	0.3902
Fig 4G
	normalized recovery
Time (s)	WT		K5R		K5Q
-5	1	1	1	1	1	1
0	0.1023	0.1156	0.2564	0.2719	0.0018	0.0014
5	0.3165	0.2984	0.8716	0.8925	0.0523	0.0618
10	0.3582	0.3718	0.9518	0.9758	0.1106	0.0916
15	0.4216	0.4463	1	0.9987	0.1569	0.1825
20	0.4899	0.5081	0.9992	0.9998	0.1917	0.2105
25	0.4876	0.5017	1.001	0.9981	0.2641	0.2076
30	0.5063	0.5126	1.0076	0.9991	0.2541	0.2863
35	0.5288	0.5333	1.0012	0.9936	0.2917	0.2652
40	0.5128	0.5284	1.0021	0.9942	0.3154	0.2689
45	0.5374	0.5618	1	1.0126	0.3128	0.2981
50	0.5416	0.5821	1.0022	1.0015	0.3217	0.3255
55	0.5438	0.5894	1.0008	1.0011	0.2816	0.2973
Fig 4I
	Turbidity(OD600)
IDR concentration(μM)	CON			WT
0	0	0	0	0	0	0
5	0.0527	0.0635	0.0511	0.0724	0.0826	0.0748
10	0.1362	0.1275	0.1349	0.1726	0.1852	0.1932
20	0.2167	0.2045	0.2187	0.3513	0.3624	0.3754
40	0.4725	0.4653	0.4922	0.8917	0.9042	0.8811
Fig 4J
	HR Reporter
	Vector	HP1g K5R
Relative %GFP+	0.953912	2.70387
	1.05487	2.53957
	0.991222	2.71036
[truncated: 11 more columns]

## Sheet: Fig 5
Fig 5A
	normalized recovery
Time (s)	MDC1-WT-GFP
-5	1	1
0	0.0719	0.0822
5	0.3917	0.4021
10	0.6518	0.6392
15	0.7899	0.7943
20	0.7917	0.8224
25	0.8754	0.8033
30	0.8815	0.8413
35	0.8316	0.8725
40	0.8314	0.8556
45	0.8143	0.8649
50	0.8352	0.8265
55	0.8367	0.7843
Fig 5G
	normalized recovery
Time (s)	MDC1-IDR2-mCherry
-5	1	1
0	0.0732	0.0914
5	0.5917	0.6022
10	0.9525	0.9317
15	0.9816	0.9925
20	1.0067	0.9802
25	0.9911	1.0012
30	0.9843	1.0132
35	0.9925	1.0276
40	1.001	1.015
45	1.006	1.052
50	0.9998	1.021
55	1.038	0.975
Fig 5I
Turbidity(OD600)
IDR concentration(μM)	IDR1+GFP						IDR2+HP1g						IDR2+GFP						IDR2+HP1g
0	0	0	0	0	0	0	0	0	0	0	0	0	0	0	0	0		0	0	0	0	0	0	0
2.5	0.0091	0.0032	0.0337	0.0311			0.0313	0.0432	0.0084	0.0063	0.0193		0.014	0.0233	0.0414				0.104	0.0943	0.0889	0.051	0.0569
5	0.0249	0.0143	0.0924	0.154	0.0295	0.0225	0.1482	0.1155	0.164	0.1602	0.1431	0.1208	0.0574	0.0492	0.0192	0.1344	0.0505	0.0107	0.2363	0.2878	0.2375	0.3202	0.3407	0.36
15	0.3246	0.2564	0.175	0.2072	0.2957	0.1559	0.5586	0.4351	0.5574	0.5542	0.5136		0.1532	0.1738	0.1337	0.1358	0.1864	0.1036	0.6857	0.7403	0.6454	0.7139
30	0.6138	0.5378	0.5485	0.6056	0.4685		1.4126	1.4214	1.4321	1.3997			0.3092	0.3485	0.2921	0.3349	0.3144	0.3298	1.8145	1.8626	1.7954	1.6225	1.8604	2.008

## Sheet: Fig 6
Fig 6F
	Relative expression	Vector			OE HP1g
MM.1S	CD40	1.08517	0.921517	1.00334	1.74513	1.44144	1.59329
	FOS	1.3589	0.73589	1.04739	3.48465	2.76445	3.12455
	JUN	1.06328	0.940484	1.00188	1.77258	1.3253	1.54894
LP-1	CD40	1.02438	0.976203	1.00029	4.84702	2.33029	3.58866
	FOS	0.958172	1.04365	1.00091	6.76723	4.40745	5.58734
	JUN	1.02438	0.976203	1.00029	2.71019	1.46378	2.08699
Fig 6G
	Relative expression	WT			BR
MM.1S	CD40	1.04615	0.955883	1.00102	4.72404	3.80514	4.26459
	FOS	1.21067	0.825992	1.01833	6.73674	4.34394	5.54034
	JUN	0.977931	1.02257	1.00025	2.43692	2.2386	2.33776
LP-1	CD40	1.04615	0.955883	1.00102	4.72404	3.80514	4.26459
	FOS	0.958172	1.04365	1.00091	6.773	6.25505	6.51402
	JUN	1.1914	0.839347	1.01537	5.09118	2.99418	4.04268
Fig 6H
FOS	Pre-T	Post-T		JUN	Pre-T	Post-T		CD40	Pre-T	Post-T		HP1g+ cell in IHC (%)	Pre-T	Post-T
Patient 1	7.59	17.48		Patient 1	2.68	9.27		Patient 1	2.67	13.86		Patient 1	35.1287	72.1675
Patient 2	9.23	14.63		Patient 2	5.15	19.37		Patient 2	3.36	7.21		Patient 2	36.1766	63.1487
Patient 3	9.78	13.76		Patient 3	4.83	7.54		Patient 3	5.09	12.6		Patient 3	29.4397	81.2435
Patient 4	3.87	8.95		Patient 4	3.27	7.35		Patient 4	6.33	15.73		Patient 4	19.5387	59.1432
Patient 5	4.12	7.24		Patient 5	8.43	12.64		Patient 5	5.21	8.85		Patient 5	41.7632	60.1113
Patient 6	3.66	4.61		Patient 6	10.73	16.53		Patient 6	9.36	14.32		Patient 6	25.8735	65.2543
Fig 6J
	Site A						Site B
FOS	HP1g		H3K9me3		H3K36me3		HP1g		H3K9me3		H3K36me3
Relative fold enrichment	Vector	HP1g OE	Vector	HP1g OE	Vector	HP1g OE	Vector	HP1g OE	Vector	HP1g OE	Vector	HP1g OE
	0.0907	0.271	0.228	0.086	0.0907	0.327	0.0015	0.0036	0.0058	0.0017	0.0024	0.0019
	0.085	0.285	0.237	0.071	0.085	0.367	0.0029	0.0014	0.0016	0.0039	0.0027	0.0052
	0.064	0.267	0.249	0.069	0.064	0.328	0.0024	0.0033	0.0021	0.0052	0.0026	0.0062
Fig 6K
	Site A						Site B
FOS	HP1g		H3K9me3		H3K36me3		HP1g		H3K9me3		H3K36me3
Relative fold enrichment	WT	BR	WT	BR	WT	BR	WT	BR	WT	BR	WT	BR
	0.1156	0.2891	0.4934	0.1211	0.0742	0.3719	0.0015	0.0017	0.0021	0.0024	0.0013	0.0009
	0.1369	0.2916	0.4619	0.1379	0.0659	0.3927	0.0025	0.0007	0.0015	0.0026	0.0016	0.0007
	0.1264	0.2569	0.4715	0.1194	0.0913	0.3815	0.0015	0.0013	0.0016	0.0012	0.019	0.0013

## Sheet: Fig 8
Fig 8A
BR-LP-1
Apotosis%
BTZ(nm)	BTZ			BTZ+Rom
0	2.35	1.35	3.05	6.86	7.12	5.98
5	3.26	4.58	5.63	13.25	15.38	15.47
10	10.32	11.25	12.06	32.25	30.2	33.35
25	17.25	15.66	16.18	65.32	61.08	66.35
BR-MM.1S
Apotosis%
BTZ(nm)	BTZ			BTZ+Rom
0	13.46	16.58	11.7	26.8	28.6	26.8
5	17.43	13.76	14.7	30.8	27.37	28
10	16.52	14.66	15.4	59.2	69	54.6
25	22.5	23.7	21.6	72.9	75.6	71.9
Fig 8D
	Tumor volume(mm3)
Weeks	NT Ctrl						HP1g KD
0	0	0	0	0	0	0	0	0	0	0	0	0
1	38.429	56.243	47.336	37.044	98.569	83.188	28.589	32.249	30.419	35.657	86.871	45.563
2	104.67	167.62	136.15	210.93	229.16	230.58	85.031	86.605	85.818	54.109	109.48	129.3
3	118.78	231.03	174.91	384.08	389.47	389.17	116.29	101.56	108.92	127.17	231.09	205.78
4	308.13	433.67	370.9	527.91	594.05	519.8	153.91	208.96	231.43	311.38	369.17	509.76
5	499.05	840.69	669.87	666.94	785.9	767.37	234.37	372.4	303.38	537.19	490.5	617.11
6	849.09	1412.2	1080.7	979.06	923.53	992.02	239.31	472.41	355.86	608.91	598.1	718.95
7	1212	1673.7	1342.9	1372.2	1409.6	1525.9	457.49	671.72	564.6	746.35	676.53	846.11
Fig 8E					Fig 8G
mice(n)	NT Ctrl	CBX3 KD			mice(n)	BTZ	BTZ+Rom
8		0			8		0
6		0			6		0
6		0			6		0
6		0			6		0
6		0			6		0
6		0			6		0
6		0			6		0
6		0			6		0
6		0			6		0
6		0			6		0
6		0			6		0
6		0			6		0
4	1				4	1
5	1				5	1
5	1				5	1
5	1				5	1
6	1				6	1
6	1				6	1
6	1				6	1
6	1				6	1
6	1				6	1
6	1				6	0
6	0				6	0
6	0				6	0
Fig 8F
	Tumor volume(mm3)
Weeks	BTZ						BTZ+Rom
0	0	0	0	0	0	0	0	0	0	0	0	0
1	47.876	65.478	56.789	39.068	97.632	87.658	36.654	39.65	32.875	26.567	41.894	24.87
2	198.56	163.64	220.97	157.64	239.78	249.65	129.645	148.674	113.967	84.983	163.987	79.643
3	347.96	231.03	321.67	256.98	350.76	356.69	287.645	296.564	256.459	194.56	314.879	175.439
4	513	398.678	542.78	438.967	568.524	509.678	365.478	387.653	328.76	285.765	416.984	256.986
5	740.796	596.975	743.686	609.876	786.874	786.246	476.567	498.539	419.874	368.985	537.648	327.986
6	940.753	896.589	1250.7	990.765	1396.57	1213.96	584.563	587.653	497.649	435.906	679.564	419.69
7	1398.77	1286.67	1787.65	1665.57	1797.64	1745.23	683.987	676.674	598.469	500.875	755.987	499.642
Fig 8K
Relative expression	BTZ			BTZ+Rom
Fos	1.0127	0.852816	1.17259	0.133982	0.384055	0.105657
Jun	0.99927	1.00073	1.33788	0.08161	0.018585	0.12742
Cd40	1.0008	1.19801	0.9992	0.254379	0.69967	0.23695
Fig 8L
	BTZ	BTZ+Rom		BTZ	BTZ+Rom
Trabecular.BV/TV(%)	15.56	36.45	Trabecular separation(μm)	126.35	89.68
	21.65	30.91		152.84	108.67
	17.44	33.02		137.92	93.05
	20.38	35.97		170.84	87.36
	15.82	34.73		165.28	74.92
	23.49	43.77		178.94	72.94
Fig 8M
	Pt1		Pt2		Pt3		Pt4		Pt5		Pt6
M protein (ng/ml)	BTZ	BTZ+Rom	BTZ	BTZ+Rom	BTZ	BTZ+Rom	BTZ	BTZ+Rom	BTZ	BTZ+Rom	BTZ	BTZ+Rom
0	0	0	0	0	0	0	0	0	0	0	0	0
1	0.25	0	0.43	0.25	0.24	0	0.38	0.25	0.26	0.22	0.4	0.35
2	0.61	0.34	0.78	0.38	0.59	0.2	0.85	0.68	0.52	0.46	0.76	0.65
3	1.31	0.78	1.36	0.68	1.26	0.52	1.64	1.52	0.98	1.05	1.48	1.3
4	1.76	0.86	1.86	1.12	1.65	0.86	2.15	1.95	1.56	1.45	1.86	1.64

## Sheet: S Fig 1
S Fig 1D
mRNA relative expression	WT			BR
CBX5	1	1	1	1.789	1.654	1.791
CBX1	1	1	1	1.342	1.429	1.321
CBX3	1	1	1	5.271	5.639	5.872
S Fig 1E
Percentage contribution of Positive(%)	Pt#1	Pt#2
CR Pt	79.8219	75.5561
	62.0456	71.5293
DR Pt	19.482	36.2559
	38.7743	39.0157

## Sheet: S Fig 2
S Fig 2C
MM.1S
Cell viability (%)
concentration	Vector			HP1g OE
0.1	100	100	100	100	100	100
0.5	100	100	100	100	100	100
1	97.5	98.2	97.9	100	100	100
1.5	90	89.7	91.2	100	100	100
2	65.4	66.8	60.1	98.7	95.68	98.4
2.5	51.2	49.6	53.7	86.75	84.57	87.86
5	33.2	26.8	27.4	56.3	50.24	51.47
7.5	11.25	9.68	14.25	25.35	22.4	26.4
10	2.35	3.54	4.68	12.35	16.35	11.47
15	0.09	0.21	0.24	3.25	2.31	2.35
20	0	0	0	5	0	0
LP-1
Cell viability (%)
concentration	Vector			HP1g OE
0.1	100	100	100	100	100	100
0.5	100	100	99	100	101	100
1	100	97.6	100	100	99	98
1.5	95.36	96.32	93.21	98.62	97.45	97.61
2	86.33	80.24	84.35	91.05	92.35	90.17
2.5	77.24	75.68	81.25	91.24	90.11	89.64
5	65.37	59.87	65.32	90.21	91.35	90.74
7.5	32.45	33.25	41.26	77.65	76.98	86.32
10	5.69	5.68	8.97	46.35	51.24	50.36
15	1.25	3.25	2.14	25.34	16.35	14.24
20	0.56	0.01	0.31	2.03	1.25	2.31
50	0	0	0	0	0	0
S Fig 2F
LP-1
Hours	Vector			HP1g OE
0	0.5	0.487	0.513	0.5	0.491	0.511
12	0.834	0.729	0.813	1.248	1.286	1.313
24	0.949	0.927	0.911	1.387	1.352	1.291
48	1.176	1.065	1.132	1.608	1.613	1.451
MM.1S
Hours	Vector			HP1g OE
0	0.253	0.247	0.259	0.257	0.245	0.242
24	0.279	0.286	0.266	0.386	0.371	0.392
48	0.386	0.379	0.391	0.512	0.524	0.507
72	0.524	0.529	0.518	0.794	0.781	0.764

## Sheet: S Fig 4
S Fig 4E
	Percentage of phage
MM.1S	Vector	HP1g OE
G2	22.06	32.44
S	39.69	30.63
G1	57.62	17.32
	Percentage of phage
LP-1	Vector	HP1g OE
G2	12	20.96
S	47.79	32.32
G1	31.53	20.68
S Fig 4F
	Percentage of phage
MM.1S	WT	BR
G2	15.68	17.58
S	28.89	39.44
G1	65.46	29.02
	Percentage of phage
LP-1	WT	BR
G2	17.09	24.18
S	24.43	20.15
G1	29.91	26.87
S Fig 4H
HP1g Fluorescence	NT Ctrl	MDC1 KD
Relative Co-localization Index	1.76744	0.736536
	1.82577	0.275837
	1.68257	0.438765
	1.63684	0.538685
	0.927584	0.638428
	1.43867	0.527867
	1.53847	0.487857
	1.43648	0.637869
	1.53685	0.727466
	1.67369	0.537685
	1.72938	0.684879
	1.43765	0.794378
	1.64874	0.428768
	1.43649	0.572864
	1.24837	0.638527
	1.58475	1.14354
	1.43877	0.473868
	1.89439	0.382768
	1.63743	0.826757
	1.43868	0.937525
	1.39683	0.678357
	1.53869	0.673673
	1.78599	0.527864
	1.38695	0.728574
	1.38698	0.528764
	1.33896	0.637567
	1.12756	0.829769
	1.76254	0.785376
	1.83767	0.527764
	1.54987	0.258984

[truncated: 5 more sheets: S Fig 5, S Fig 6, S Fig 7, S Fig8, S Fig 9]
